# Supplementary material for: Prevalence of physical activity and obesity in US counties, 2001–2011: a road map for action
Source: Popul Health Metr. 2013 Jul 10;11:7. doi: 10.1186/1478-7954-11-7 (PMC3718620; doi:10.1186/1478-7954-11-7)
Supplement: Additional file 2 — Prevalence of reported physical activity (any) for all counties, 2001–2011. [file 1478-7954-11-7-S2.xlsx]

## Sheet: webtable_1_any_physical_activit
Additional File 2: Prevalence of reported physical activity (any), 2001-2011
			2001	2002	2003	2004	2005	2006	2007	2008	2009	2010	2011
Alabama
	Autauga	Female	68.2 (62.9, 73.1)	68.8 (63.9, 73.2)	69.2 (64.6, 73.5)	67.4 (62.2, 72.2)	67.6 (62.8, 72.1)	67.3 (62.2, 72.3)	67.4 (62.1, 71.4)	67.1 (62.5, 71.1)	68.8 (64.5, 72.9)	68.7 (64.2, 72.9)	68.7 (63.7, 73.1)
		Male	76.7 (71.5, 80.9)	77.3 (72.4, 81.3)	77.6 (73.0, 81.7)	77.0 (72.5, 81.2)	77.2 (72.8, 81.3)	76.7 (71.9, 80.7)	77.3 (72.7, 81.5)	77.3 (72.8, 81.2)	76.7 (71.9, 80.8)	76.4 (71.1, 80.9)	76.0 (70.2, 81.0)
	Baldwin	Female	71.8 (67.7, 75.6)	72.7 (68.9, 76.2)	73.5 (69.7, 76.9)	74.5 (71.1, 77.5)	75.6 (72.4, 78.6)	76.6 (73.8, 79.3)	75.6 (72.5, 78.3)	73.5 (70.6, 75.9)	72.9 (70.4, 75.4)	72.7 (69.9, 75.3)	72.6 (69.4, 75.5)
		Male	73.9 (69.7, 78.3)	74.4 (70.4, 78.6)	74.9 (71.0, 78.8)	75.7 (71.9, 79.2)	75.1 (71.2, 78.6)	77.0 (73.6, 80.5)	78.0 (74.6, 81.0)	79.5 (76.5, 82.4)	78.3 (75.6, 81.2)	78.0 (75.0, 81.1)	77.7 (74.2, 81.1)
	Barbour	Female	57.7 (51.6, 63.6)	58.5 (52.5, 64.1)	59.3 (53.3, 64.9)	58.9 (53.0, 64.5)	60.1 (54.5, 65.2)	59.9 (54.5, 65.1)	59.9 (54.6, 65.1)	61.7 (57.1, 66.1)	62.6 (57.9, 67.0)	63.0 (58.4, 67.7)	63.0 (57.9, 67.8)
		Male	65.6 (59.4, 71.1)	66.2 (60.2, 71.7)	66.8 (60.9, 72.3)	67.0 (61.2, 72.7)	65.4 (59.5, 71.0)	64.0 (58.3, 69.1)	65.6 (59.7, 71.0)	66.6 (61.1, 72.1)	66.7 (61.6, 71.8)	66.2 (60.6, 71.7)	65.8 (59.2, 72.1)
	Bibb	Female	60.6 (54.0, 66.4)	61.8 (55.7, 67.3)	62.6 (56.4, 67.9)	63.5 (57.9, 68.9)	60.8 (55.4, 66.4)	60.0 (54.7, 65.2)	59.4 (54.1, 64.2)	59.7 (54.6, 64.7)	61.3 (56.4, 65.7)	61.5 (56.5, 65.8)	61.7 (56.4, 66.4)
		Male	65.6 (58.7, 71.5)	66.8 (60.5, 72.4)	67.0 (60.9, 72.5)	67.8 (61.0, 73.2)	66.8 (60.9, 72.8)	66.8 (60.8, 72.3)	67.8 (62.5, 72.9)	66.7 (60.9, 71.7)	66.2 (60.4, 71.2)	65.4 (59.3, 71.1)	64.7 (57.7, 70.8)
	Blount	Female	63.1 (57.9, 68.2)	64.0 (59.2, 68.9)	64.5 (59.8, 69.2)	65.4 (60.2, 69.7)	64.9 (59.9, 69.8)	62.1 (56.9, 67.1)	60.5 (55.5, 65.6)	59.7 (54.7, 64.5)	58.6 (53.4, 63.5)	58.6 (53.2, 63.7)	58.8 (53.3, 64.2)
		Male	66.1 (60.1, 71.9)	67.2 (61.6, 72.6)	67.2 (61.6, 72.6)	67.9 (62.8, 73.1)	67.9 (62.0, 72.9)	68.1 (62.9, 73.2)	68.4 (62.9, 73.2)	69.8 (64.5, 75.0)	68.2 (62.5, 73.1)	67.9 (61.8, 73.2)	67.6 (60.7, 73.6)
	Bullock	Female	53.4 (46.9, 59.9)	54.8 (48.7, 61.1)	56.9 (51.0, 63.1)	56.3 (50.2, 62.8)	56.7 (50.3, 63.2)	58.7 (52.0, 65.4)	59.1 (52.1, 65.8)	60.9 (54.7, 67.1)	60.3 (53.7, 66.8)	60.7 (54.0, 67.3)	60.7 (53.6, 67.2)
		Male	61.6 (54.4, 68.4)	62.7 (55.9, 69.2)	65.1 (58.5, 71.2)	64.2 (58.2, 70.4)	62.2 (55.1, 68.7)	64.5 (58.3, 71.0)	65.9 (59.2, 71.9)	69.8 (63.3, 76.5)	67.9 (60.8, 74.7)	67.5 (59.7, 74.8)	67.0 (58.4, 75.0)
	Butler	Female	62.7 (56.9, 68.2)	63.8 (58.3, 69.2)	64.9 (59.3, 69.9)	64.5 (58.9, 69.8)	63.6 (58.3, 68.7)	66.9 (61.9, 71.7)	65.7 (61.0, 70.2)	63.4 (58.9, 67.7)	62.6 (57.7, 67.4)	62.8 (57.9, 67.8)	63.1 (57.6, 68.4)
		Male	68.4 (62.6, 73.9)	69.4 (63.8, 74.7)	70.3 (64.9, 75.6)	70.2 (64.3, 75.4)	70.2 (64.2, 75.7)	70.9 (65.4, 76.1)	71.4 (65.8, 76.4)	67.3 (61.7, 72.4)	67.2 (60.9, 72.6)	66.7 (60.0, 72.7)	66.3 (59.2, 72.9)
	Calhoun	Female	65.4 (61.2, 69.4)	65.8 (61.9, 69.5)	66.0 (62.1, 69.6)	66.0 (62.1, 69.8)	66.0 (62.5, 69.5)	64.3 (60.5, 67.8)	65.3 (62.0, 68.4)	63.5 (60.5, 66.5)	63.6 (60.5, 66.5)	63.5 (60.1, 66.7)	63.7 (59.9, 67.2)
		Male	73.5 (68.6, 77.8)	73.9 (69.4, 77.9)	74.0 (69.6, 77.9)	73.8 (69.5, 77.8)	73.9 (70.0, 77.5)	73.5 (69.5, 76.8)	74.6 (71.0, 78.0)	74.5 (71.0, 77.9)	73.5 (70.3, 77.2)	73.0 (69.4, 76.7)	72.6 (68.5, 76.8)
	Chambers	Female	61.7 (55.7, 67.0)	62.8 (57.0, 67.8)	63.4 (57.3, 68.3)	63.9 (58.2, 69.1)	65.1 (60.1, 69.9)	65.9 (61.0, 70.8)	63.6 (58.8, 68.0)	61.1 (56.5, 65.8)	63.1 (58.4, 67.3)	62.7 (58.2, 67.0)	62.8 (57.7, 67.2)
		Male	68.9 (63.1, 74.2)	69.9 (64.2, 74.9)	70.3 (64.6, 75.1)	69.8 (64.7, 75.0)	70.0 (64.3, 74.7)	71.0 (65.2, 75.5)	70.9 (65.8, 75.7)	69.4 (64.2, 75.0)	71.6 (66.2, 76.2)	71.1 (65.2, 76.1)	70.8 (64.0, 76.3)
	Cherokee	Female	58.3 (52.2, 64.1)	59.0 (53.1, 64.6)	59.9 (54.0, 65.4)	60.2 (54.7, 66.0)	59.7 (53.9, 65.3)	60.9 (55.1, 66.3)	60.9 (55.3, 66.4)	63.3 (57.6, 68.6)	63.0 (57.5, 68.3)	62.9 (57.1, 68.5)	62.9 (56.7, 68.8)
		Male	62.1 (55.3, 68.7)	62.7 (56.3, 69.1)	63.6 (57.4, 69.7)	63.2 (56.8, 68.6)	64.6 (58.5, 70.3)	63.8 (57.5, 69.4)	63.8 (57.8, 69.4)	65.4 (59.4, 71.0)	67.8 (61.9, 73.3)	67.4 (61.2, 73.0)	67.1 (60.1, 73.3)
	Chilton	Female	61.3 (55.8, 66.8)	62.2 (57.0, 67.3)	63.1 (57.9, 68.2)	64.0 (58.8, 69.0)	63.0 (57.9, 68.2)	61.6 (56.4, 66.3)	63.1 (57.5, 67.9)	63.9 (59.0, 68.3)	63.0 (58.1, 67.8)	63.1 (57.9, 67.7)	63.2 (57.6, 68.2)
		Male	69.2 (63.3, 74.9)	70.0 (64.6, 75.3)	70.7 (65.5, 75.8)	70.7 (65.4, 75.6)	69.8 (64.2, 75.3)	70.0 (64.3, 75.4)	70.6 (65.1, 75.0)	70.9 (65.7, 75.8)	69.2 (63.8, 74.4)	68.8 (62.8, 74.4)	68.3 (61.5, 74.4)
	Choctaw	Female	59.1 (53.1, 65.0)	60.1 (54.2, 65.6)	60.9 (55.0, 66.2)	62.4 (56.5, 67.8)	61.9 (56.6, 66.6)	63.5 (58.5, 68.1)	62.1 (57.2, 66.5)	61.1 (57.1, 65.4)	62.0 (57.7, 66.4)	62.1 (57.7, 66.6)	61.8 (56.8, 66.8)
		Male	65.2 (59.1, 71.6)	66.3 (60.5, 72.1)	67.1 (61.3, 72.8)	66.9 (60.7, 72.7)	67.7 (62.1, 73.0)	68.9 (63.7, 73.6)	69.2 (63.7, 73.8)	68.8 (63.6, 73.6)	70.0 (64.8, 74.6)	69.5 (63.5, 74.5)	69.0 (62.6, 74.8)
	Clarke	Female	63.9 (58.0, 69.5)	64.5 (59.1, 69.9)	65.0 (59.6, 70.3)	65.7 (60.2, 70.5)	65.6 (60.4, 70.3)	65.5 (60.1, 70.6)	62.7 (57.2, 67.2)	60.3 (55.4, 64.9)	62.4 (57.3, 66.8)	62.8 (57.6, 67.4)	63.0 (57.7, 67.8)
		Male	67.9 (61.8, 73.3)	68.0 (62.3, 73.3)	68.1 (62.4, 73.2)	68.4 (62.8, 73.7)	70.3 (65.1, 75.7)	71.4 (66.1, 76.3)	72.2 (67.2, 76.9)	72.5 (67.3, 77.2)	72.7 (67.5, 77.1)	72.1 (66.5, 77.0)	71.5 (65.0, 77.2)
	Clay	Female	60.9 (54.5, 66.3)	61.9 (55.7, 67.0)	62.6 (56.5, 67.6)	62.6 (56.9, 68.3)	61.2 (55.4, 66.7)	61.3 (55.1, 66.5)	60.1 (53.8, 65.4)	56.9 (51.2, 62.2)	56.8 (51.2, 62.2)	56.7 (50.7, 62.3)	56.7 (50.3, 62.7)
		Male	65.4 (58.8, 71.5)	66.3 (60.2, 72.0)	66.9 (60.9, 72.4)	67.7 (61.2, 73.0)	69.0 (63.2, 74.0)	69.9 (64.1, 75.3)	70.2 (64.4, 75.6)	70.0 (63.9, 75.4)	69.3 (63.6, 74.6)	68.5 (62.4, 74.1)	67.9 (60.9, 74.1)
	Cleburne	Female	59.9 (53.4, 65.9)	60.7 (54.6, 66.5)	61.9 (56.0, 67.4)	62.2 (56.4, 67.6)	61.3 (54.8, 67.2)	62.6 (56.9, 67.9)	63.2 (57.4, 68.9)	61.6 (56.0, 66.6)	62.7 (57.0, 68.3)	62.7 (56.7, 68.2)	62.8 (56.5, 68.6)
		Male	62.4 (55.6, 69.0)	63.1 (56.7, 69.3)	64.4 (58.3, 70.4)	64.4 (58.2, 70.1)	66.6 (60.3, 72.1)	66.9 (60.7, 72.6)	66.9 (60.3, 72.7)	66.7 (60.3, 72.2)	68.5 (62.2, 74.3)	67.9 (61.3, 74.0)	67.4 (60.1, 74.2)
	Coffee	Female	70.8 (66.4, 75.3)	71.2 (66.9, 75.3)	71.8 (67.4, 75.8)	71.1 (66.6, 75.5)	70.1 (65.6, 74.4)	69.9 (65.4, 74.1)	68.3 (63.7, 72.4)	67.2 (62.4, 70.7)	67.8 (63.6, 71.5)	67.7 (63.4, 71.5)	67.8 (63.0, 71.9)
		Male	73.7 (68.2, 78.3)	74.0 (68.6, 78.5)	74.6 (69.4, 79.1)	74.7 (69.8, 79.0)	72.8 (67.9, 77.5)	73.7 (69.0, 78.0)	73.3 (68.5, 77.8)	73.5 (68.7, 78.0)	73.4 (68.9, 77.4)	73.1 (67.9, 77.5)	72.7 (67.1, 77.8)
	Colbert	Female	64.6 (58.8, 69.6)	65.6 (60.5, 70.5)	66.3 (61.3, 71.0)	67.3 (62.1, 72.2)	68.2 (63.3, 72.6)	65.8 (60.8, 70.2)	66.2 (62.0, 70.1)	64.9 (60.9, 68.5)	65.9 (62.3, 69.3)	65.9 (62.1, 69.3)	66.1 (61.6, 69.9)
		Male	73.9 (68.5, 79.0)	74.7 (69.8, 79.6)	74.8 (69.9, 79.5)	75.5 (71.0, 80.0)	74.7 (69.5, 79.1)	73.4 (68.7, 77.7)	74.4 (70.2, 78.4)	73.6 (69.3, 77.9)	74.5 (70.2, 78.4)	74.2 (69.8, 78.7)	74.0 (69.0, 79.1)
	Conecuh	Female	59.8 (53.1, 65.6)	60.5 (54.4, 66.1)	61.1 (55.2, 66.9)	61.2 (55.1, 67.0)	59.3 (53.8, 65.2)	63.3 (57.6, 68.8)	61.7 (56.0, 66.8)	59.5 (54.1, 64.7)	60.3 (54.9, 65.5)	60.4 (54.8, 65.8)	60.4 (54.5, 66.1)
		Male	65.3 (58.9, 71.7)	66.1 (59.9, 72.1)	66.9 (60.9, 72.8)	67.7 (61.7, 72.8)	66.7 (60.6, 72.4)	68.7 (63.3, 74.3)	68.8 (63.1, 74.1)	65.1 (58.5, 70.8)	65.8 (59.1, 71.7)	65.3 (58.4, 71.8)	64.9 (56.9, 72.1)
	Coosa	Female	60.3 (54.0, 66.7)	61.2 (54.9, 67.1)	61.9 (55.7, 67.5)	62.2 (56.1, 68.1)	60.4 (54.1, 66.9)	60.6 (53.6, 66.5)	59.9 (53.1, 65.9)	58.5 (51.5, 64.8)	60.9 (54.1, 67.6)	60.9 (54.2, 67.5)	60.7 (53.7, 67.4)
		Male	67.8 (61.6, 73.6)	68.9 (63.0, 74.4)	69.3 (63.5, 74.5)	69.2 (63.2, 74.4)	69.1 (62.7, 74.3)	70.6 (64.7, 76.1)	71.0 (65.0, 76.2)	70.2 (64.0, 76.0)	70.9 (64.2, 76.9)	70.4 (63.0, 76.7)	69.8 (61.3, 76.8)
	Covington	Female	66.8 (62.0, 71.8)	67.5 (62.7, 72.3)	68.4 (63.3, 73.1)	66.5 (61.3, 71.4)	64.4 (58.9, 69.3)	64.9 (59.9, 69.9)	63.5 (58.8, 68.3)	62.8 (58.1, 67.1)	62.3 (57.8, 67.0)	62.4 (57.9, 67.2)	62.3 (57.5, 67.2)
		Male	69.6 (63.2, 75.2)	70.1 (64.2, 75.5)	71.1 (65.3, 76.2)	71.2 (65.9, 75.9)	71.3 (65.6, 75.9)	71.5 (66.3, 75.8)	69.8 (64.4, 74.2)	68.8 (64.0, 73.9)	68.2 (62.7, 73.2)	67.7 (61.7, 73.0)	67.1 (60.3, 73.0)
	Crenshaw	Female	62.1 (56.2, 67.8)	63.5 (57.6, 69.1)	65.1 (59.3, 70.8)	64.7 (59.2, 70.1)	65.0 (59.5, 70.5)	66.1 (60.0, 71.1)	66.1 (60.5, 71.4)	65.4 (60.2, 70.0)	65.9 (60.4, 71.0)	65.9 (60.2, 71.2)	66.1 (60.0, 71.6)
		Male	63.1 (56.2, 69.6)	64.5 (58.1, 70.4)	65.9 (59.6, 71.8)	66.0 (60.2, 71.7)	65.9 (59.9, 71.5)	68.3 (62.4, 73.8)	69.0 (63.0, 74.2)	68.5 (62.5, 74.3)	69.7 (63.7, 75.1)	69.1 (62.7, 75.4)	68.8 (61.8, 75.8)
	Cullman	Female	65.2 (60.0, 70.0)	66.1 (61.3, 70.7)	66.8 (62.3, 71.5)	67.3 (62.6, 71.8)	67.0 (62.2, 71.2)	67.4 (63.0, 71.7)	67.2 (62.7, 71.4)	66.4 (61.9, 70.7)	66.1 (61.5, 70.3)	66.2 (61.2, 70.6)	66.2 (60.9, 71.1)
		Male	72.6 (67.2, 77.3)	73.2 (68.4, 77.7)	73.5 (68.8, 77.9)	73.1 (67.9, 77.5)	71.3 (66.1, 76.3)	72.0 (66.9, 76.7)	71.9 (66.6, 76.4)	72.7 (67.8, 76.9)	70.7 (65.4, 75.4)	70.3 (64.7, 75.5)	70.0 (63.5, 75.7)
	Dale	Female	68.4 (62.6, 73.3)	68.9 (63.5, 73.4)	69.3 (63.9, 73.8)	69.6 (64.8, 74.0)	70.4 (65.9, 74.6)	69.6 (64.9, 73.6)	71.3 (67.1, 75.0)	69.5 (65.7, 73.6)	69.2 (65.3, 73.2)	68.9 (65.1, 73.3)	68.7 (64.7, 73.2)
		Male	74.0 (68.7, 78.5)	74.4 (69.2, 78.8)	74.7 (69.8, 78.9)	74.5 (69.8, 79.1)	74.0 (68.8, 78.6)	73.1 (68.0, 77.7)	74.0 (69.4, 78.3)	73.1 (68.6, 77.2)	74.4 (69.9, 78.7)	74.1 (69.5, 78.6)	73.8 (68.6, 79.0)
	Dallas	Female	63.7 (58.2, 69.0)	64.8 (59.8, 69.9)	65.5 (60.6, 70.4)	64.9 (59.6, 70.0)	62.3 (57.7, 66.4)	63.9 (59.9, 68.0)	62.6 (58.8, 66.3)	63.4 (59.5, 66.7)	63.6 (60.2, 66.9)	63.9 (60.2, 67.3)	64.1 (60.1, 67.8)
		Male	71.2 (65.2, 76.5)	72.1 (66.4, 77.1)	72.4 (67.0, 77.3)	70.9 (65.4, 75.7)	68.0 (62.9, 73.0)	68.6 (63.6, 73.4)	68.6 (63.9, 73.0)	69.6 (65.0, 73.6)	68.5 (64.1, 72.7)	68.0 (62.9, 72.6)	67.5 (61.4, 72.5)
	DeKalb	Female	57.8 (52.3, 62.9)	58.4 (53.4, 63.2)	59.2 (54.2, 64.3)	59.9 (55.0, 64.6)	59.1 (54.4, 64.0)	61.5 (56.7, 66.0)	63.0 (58.4, 67.6)	63.5 (58.8, 68.0)	64.4 (59.8, 69.0)	64.6 (60.0, 69.3)	64.7 (59.6, 69.5)
		Male	62.2 (55.5, 68.0)	62.6 (56.1, 68.2)	63.3 (57.0, 68.7)	63.7 (58.2, 69.0)	64.2 (58.5, 69.5)	64.8 (59.6, 69.6)	65.2 (60.0, 70.3)	68.0 (63.0, 73.2)	68.7 (63.5, 73.7)	68.2 (62.7, 73.5)	67.7 (61.5, 73.7)
	Elmore	Female	67.7 (62.1, 72.4)	68.2 (63.1, 72.6)	68.9 (64.0, 73.1)	67.8 (62.9, 72.1)	67.5 (63.1, 71.5)	67.6 (63.1, 71.8)	67.2 (62.8, 71.6)	65.6 (61.3, 69.7)	67.2 (62.9, 71.2)	67.3 (62.9, 71.2)	67.4 (62.7, 71.6)
		Male	73.8 (68.5, 78.5)	74.3 (69.4, 78.8)	75.0 (70.1, 79.2)	76.3 (71.8, 80.1)	77.2 (72.2, 81.2)	77.5 (73.2, 81.5)	78.2 (73.4, 82.1)	77.4 (73.2, 81.2)	77.1 (72.5, 80.8)	76.6 (71.6, 80.8)	76.1 (70.5, 80.8)
	Escambia	Female	61.9 (56.1, 67.2)	62.7 (57.2, 67.5)	63.5 (58.0, 68.2)	63.5 (58.1, 69.0)	61.8 (56.4, 66.9)	63.5 (58.2, 68.3)	62.5 (57.7, 67.2)	59.1 (55.2, 63.0)	59.2 (55.2, 63.1)	59.0 (54.9, 63.0)	59.0 (54.6, 63.2)
		Male	67.7 (61.4, 73.4)	68.7 (62.9, 74.0)	69.5 (64.1, 74.7)	70.4 (65.1, 75.6)	69.8 (64.1, 74.6)	71.0 (65.3, 75.8)	70.5 (65.3, 75.5)	67.9 (62.6, 72.6)	68.2 (62.9, 72.8)	67.7 (62.1, 72.7)	67.3 (61.0, 73.1)
	Etowah	Female	63.2 (58.8, 67.4)	63.9 (59.6, 67.7)	64.8 (60.7, 68.8)	65.1 (61.3, 69.0)	63.8 (59.5, 67.9)	62.8 (58.9, 66.8)	63.3 (59.4, 66.8)	63.5 (60.0, 66.8)	64.5 (61.3, 68.0)	64.7 (61.4, 68.1)	64.7 (61.1, 68.4)
		Male	70.8 (65.8, 75.6)	71.2 (66.3, 75.7)	72.0 (67.2, 76.2)	71.9 (66.8, 76.2)	71.7 (67.3, 75.6)	71.3 (67.2, 75.3)	70.9 (66.6, 74.8)	71.8 (67.7, 75.6)	72.8 (68.9, 76.5)	72.6 (68.5, 76.7)	72.3 (67.7, 77.0)
	Fayette	Female	60.0 (53.9, 65.5)	61.1 (55.1, 66.4)	61.6 (55.7, 67.1)	61.5 (55.5, 66.6)	61.5 (56.0, 67.1)	63.7 (58.0, 68.5)	63.0 (57.2, 68.3)	62.1 (57.0, 67.3)	62.2 (56.8, 66.9)	62.0 (56.7, 67.0)	62.3 (56.5, 67.4)
		Male	66.0 (59.2, 72.1)	67.4 (61.3, 73.1)	67.4 (61.6, 72.9)	67.1 (61.6, 72.4)	66.7 (60.5, 72.2)	70.1 (64.8, 74.9)	70.5 (64.7, 75.4)	70.1 (64.6, 75.5)	70.3 (64.2, 75.7)	69.9 (63.4, 75.6)	69.7 (62.8, 75.8)
	Franklin	Female	59.5 (54.2, 64.9)	60.9 (55.8, 66.1)	61.5 (56.1, 66.5)	61.2 (55.3, 66.9)	62.0 (56.8, 67.4)	60.7 (55.0, 66.0)	58.9 (53.4, 64.0)	58.2 (53.3, 63.2)	60.1 (55.0, 64.8)	60.4 (55.2, 65.2)	60.6 (55.1, 65.6)
		Male	65.1 (58.7, 71.3)	66.9 (60.9, 72.7)	67.0 (61.2, 72.6)	68.0 (62.3, 73.3)	67.6 (61.4, 73.0)	69.5 (63.8, 74.6)	69.3 (63.9, 74.2)	68.6 (62.8, 73.6)	69.6 (64.1, 74.3)	69.1 (63.2, 74.4)	68.5 (62.3, 74.6)
	Geneva	Female	64.6 (58.9, 70.0)	65.2 (59.7, 70.4)	66.0 (60.4, 71.4)	67.0 (61.6, 72.2)	65.8 (60.2, 70.8)	65.7 (60.5, 70.7)	64.3 (58.9, 69.4)	63.4 (57.7, 68.2)	64.2 (59.3, 68.6)	64.4 (59.5, 68.9)	64.3 (59.0, 69.1)
		Male	67.2 (60.7, 73.0)	67.4 (61.5, 73.0)	68.0 (62.4, 73.5)	68.3 (62.8, 73.7)	67.4 (61.5, 73.0)	66.1 (60.7, 71.4)	67.2 (61.4, 72.3)	66.5 (60.8, 71.7)	67.0 (61.1, 72.4)	66.5 (60.1, 72.3)	66.0 (59.2, 72.2)
	Greene	Female	58.1 (51.9, 64.9)	58.8 (52.8, 65.4)	59.6 (53.7, 66.1)	58.5 (51.9, 64.5)	56.6 (50.7, 63.0)	56.2 (49.5, 62.9)	55.9 (48.7, 62.4)	57.6 (50.5, 64.0)	58.7 (52.1, 65.1)	58.9 (52.2, 65.7)	58.8 (51.6, 66.0)
		Male	62.2 (55.1, 68.6)	63.2 (56.6, 69.1)	64.1 (57.6, 69.9)	64.2 (58.3, 69.8)	63.1 (56.7, 69.1)	64.4 (57.6, 70.3)	65.5 (58.8, 72.2)	68.8 (62.5, 74.6)	68.8 (61.7, 74.6)	68.2 (60.7, 74.5)	67.7 (59.4, 74.7)
	Hale	Female	59.1 (53.1, 65.4)	59.9 (54.2, 66.0)	60.7 (54.9, 66.7)	59.9 (53.4, 65.8)	57.3 (51.9, 62.6)	57.9 (52.2, 63.2)	56.7 (51.3, 62.1)	56.8 (51.8, 61.5)	57.8 (52.8, 62.6)	58.1 (52.9, 62.9)	58.0 (52.3, 63.1)
		Male	63.5 (56.6, 69.7)	64.4 (57.9, 70.4)	65.0 (58.8, 70.9)	64.3 (58.4, 70.4)	62.0 (55.6, 67.7)	63.3 (57.3, 69.1)	65.1 (59.6, 70.2)	66.5 (60.5, 71.6)	65.8 (60.1, 71.0)	65.2 (59.4, 70.9)	64.5 (57.7, 70.9)
	Henry	Female	59.5 (53.3, 65.2)	60.4 (54.2, 65.7)	61.0 (55.0, 66.3)	62.3 (56.9, 67.6)	64.6 (58.6, 70.3)	64.4 (58.9, 69.8)	65.2 (59.5, 70.6)	66.6 (61.5, 71.0)	67.1 (61.6, 71.6)	67.2 (61.7, 71.7)	67.2 (61.7, 72.0)
		Male	66.4 (59.7, 72.1)	67.3 (61.0, 72.7)	67.8 (61.7, 73.0)	67.9 (61.9, 73.4)	67.8 (62.3, 73.6)	67.7 (62.1, 73.4)	69.3 (64.0, 74.1)	69.7 (64.1, 74.6)	70.6 (65.2, 76.0)	70.3 (64.5, 75.9)	70.0 (63.5, 76.0)
	Houston	Female	65.4 (60.7, 70.1)	65.9 (61.6, 70.2)	66.4 (61.9, 70.5)	67.6 (62.9, 71.8)	69.6 (65.7, 73.6)	67.5 (63.4, 71.3)	68.8 (65.5, 72.3)	67.7 (64.5, 70.8)	66.9 (63.3, 70.0)	66.7 (63.1, 70.1)	66.6 (62.7, 70.2)
		Male	73.2 (68.1, 77.9)	73.9 (69.2, 78.1)	74.3 (69.8, 78.4)	74.8 (70.0, 78.8)	76.9 (72.3, 80.4)	73.9 (69.9, 77.7)	74.2 (70.0, 78.2)	74.4 (70.7, 78.2)	73.9 (69.7, 77.6)	73.3 (68.8, 77.2)	72.7 (67.5, 77.1)
	Jackson	Female	60.0 (54.0, 65.2)	60.6 (55.0, 65.3)	61.2 (55.7, 65.8)	62.1 (57.1, 66.7)	62.4 (57.3, 67.0)	63.5 (58.6, 68.2)	65.4 (60.3, 70.1)	64.6 (59.1, 69.3)	63.8 (58.2, 68.8)	63.8 (58.3, 68.8)	63.8 (58.0, 69.0)
		Male	67.8 (61.5, 73.2)	68.2 (62.2, 73.4)	68.8 (63.1, 73.7)	70.9 (65.2, 75.6)	68.5 (62.8, 73.6)	70.3 (64.7, 74.9)	71.1 (65.6, 76.1)	72.8 (67.4, 77.8)	70.2 (64.5, 74.9)	69.8 (63.6, 74.9)	69.3 (62.5, 75.3)
	Jefferson	Female	66.8 (64.0, 69.6)	67.3 (65.1, 69.5)	67.7 (65.6, 69.7)	68.4 (66.3, 70.4)	67.8 (65.7, 69.9)	68.4 (66.5, 70.2)	68.5 (66.6, 70.3)	68.0 (66.2, 69.9)	67.1 (65.3, 69.0)	66.9 (65.0, 69.0)	66.8 (64.3, 69.3)
		Male	73.8 (70.6, 77.0)	74.5 (71.7, 77.3)	75.0 (72.3, 77.6)	76.7 (74.0, 79.1)	76.9 (74.4, 79.4)	77.1 (74.6, 79.4)	77.2 (74.8, 79.4)	77.3 (74.9, 79.6)	76.1 (73.5, 78.3)	75.7 (72.8, 78.3)	75.3 (72.0, 78.4)
	Lamar	Female	63.3 (57.0, 68.8)	64.4 (58.3, 69.6)	65.5 (59.5, 70.6)	65.6 (59.6, 70.9)	65.3 (59.9, 70.7)	67.1 (62.1, 72.2)	63.6 (58.0, 68.8)	62.9 (58.1, 67.8)	63.9 (58.9, 68.8)	64.0 (59.0, 69.0)	64.0 (58.8, 69.2)
		Male	65.4 (58.5, 71.5)	66.2 (60.0, 71.9)	67.2 (61.2, 72.7)	66.9 (61.3, 72.1)	68.4 (62.4, 73.9)	68.7 (62.7, 74.1)	69.6 (63.5, 74.8)	68.8 (62.7, 73.8)	68.6 (62.5, 74.1)	67.9 (61.5, 73.7)	67.3 (60.1, 74.1)
	Lauderdale	Female	68.4 (63.4, 72.8)	69.1 (64.7, 73.3)	69.3 (65.1, 73.3)	69.2 (64.5, 73.4)	67.7 (63.8, 71.4)	67.7 (64.0, 71.2)	65.9 (62.3, 69.4)	66.8 (63.7, 70.0)	66.7 (63.5, 69.7)	66.6 (63.4, 69.9)	66.8 (63.1, 70.4)
		Male	75.9 (71.1, 80.0)	76.4 (71.8, 80.3)	76.1 (71.5, 79.9)	76.8 (72.2, 80.8)	75.8 (71.8, 79.6)	74.7 (70.7, 78.5)	75.0 (71.1, 78.6)	75.3 (71.6, 79.3)	74.3 (70.6, 77.6)	74.0 (69.8, 77.8)	73.7 (68.9, 78.0)
	Lawrence	Female	62.4 (56.6, 67.7)	63.5 (58.1, 68.5)	64.5 (59.1, 69.4)	64.6 (59.5, 69.6)	66.5 (60.8, 71.6)	66.0 (60.8, 71.0)	65.8 (60.4, 71.0)	62.8 (57.3, 68.0)	66.0 (60.6, 70.9)	66.0 (60.5, 70.9)	66.0 (60.4, 71.1)
		Male	69.1 (62.9, 74.6)	70.1 (64.1, 75.2)	70.6 (64.7, 75.5)	72.1 (66.8, 76.8)	70.7 (64.9, 75.8)	71.2 (65.2, 75.9)	72.1 (66.6, 76.9)	70.2 (64.6, 75.1)	70.1 (64.1, 75.8)	69.5 (63.0, 75.4)	68.9 (61.4, 75.5)
	Lee	Female	73.3 (69.2, 77.3)	73.8 (70.1, 77.5)	74.2 (70.4, 77.9)	73.2 (69.0, 77.2)	72.6 (68.5, 76.7)	72.0 (67.6, 76.4)	70.3 (65.9, 74.3)	69.6 (65.5, 73.3)	70.9 (66.8, 74.3)	70.9 (66.7, 74.4)	70.9 (66.4, 74.7)
		Male	76.4 (71.4, 80.4)	76.8 (72.2, 80.6)	77.0 (72.3, 80.7)	77.2 (73.0, 81.0)	76.8 (72.1, 80.8)	78.3 (73.9, 81.8)	79.0 (75.1, 82.3)	79.0 (74.7, 82.5)	79.4 (75.6, 83.0)	79.1 (74.8, 82.9)	78.8 (73.9, 83.0)
	Limestone	Female	65.9 (60.7, 70.7)	66.7 (61.7, 71.2)	67.4 (62.4, 71.8)	68.1 (63.2, 72.7)	67.7 (63.0, 72.1)	67.6 (62.7, 72.4)	67.1 (62.1, 71.6)	66.7 (62.2, 71.0)	67.3 (62.3, 71.6)	67.4 (62.4, 72.0)	67.4 (62.2, 72.3)
		Male	72.6 (67.2, 77.5)	73.2 (68.0, 77.8)	73.7 (68.9, 78.1)	74.5 (69.9, 78.9)	72.7 (67.4, 77.8)	72.4 (67.2, 76.6)	73.4 (68.3, 77.7)	73.3 (68.4, 78.0)	72.2 (67.2, 76.7)	71.9 (66.6, 76.8)	71.6 (65.2, 77.0)
	Lowndes	Female	59.6 (53.3, 65.8)	61.1 (55.2, 67.0)	62.1 (56.2, 68.1)	60.9 (54.8, 66.5)	60.5 (54.5, 66.3)	61.9 (55.4, 68.5)	61.3 (54.3, 67.3)	59.8 (53.6, 67.0)	61.5 (54.4, 67.8)	61.7 (54.6, 68.1)	61.9 (54.4, 68.7)
		Male	64.7 (58.1, 70.9)	66.5 (60.4, 72.4)	67.4 (61.5, 73.1)	66.1 (60.0, 71.9)	65.3 (59.0, 71.6)	66.6 (60.2, 72.8)	67.8 (60.9, 73.3)	67.3 (60.6, 73.4)	67.6 (60.9, 73.7)	67.0 (59.8, 73.6)	66.6 (58.7, 73.8)
	Macon	Female	61.0 (55.2, 66.8)	61.9 (56.4, 67.4)	63.2 (57.5, 68.6)	63.1 (57.2, 68.5)	62.9 (57.2, 67.8)	66.1 (60.6, 71.3)	65.4 (60.3, 70.2)	63.8 (59.2, 68.6)	64.8 (59.8, 69.7)	65.1 (60.3, 69.8)	65.2 (59.8, 70.3)
		Male	68.2 (61.1, 74.2)	68.9 (61.9, 74.4)	70.2 (63.6, 75.3)	71.2 (65.7, 76.3)	71.2 (65.5, 76.5)	73.3 (68.1, 77.8)	74.9 (69.5, 79.6)	75.9 (70.7, 81.0)	75.6 (70.2, 80.3)	75.3 (69.7, 80.3)	74.9 (68.3, 80.3)
	Madison	Female	71.1 (67.2, 74.5)	71.3 (67.9, 74.3)	71.4 (68.2, 74.4)	70.7 (67.3, 73.7)	70.8 (67.8, 73.7)	71.4 (68.2, 74.5)	71.5 (68.8, 74.4)	71.7 (69.0, 74.3)	72.0 (69.5, 74.5)	71.8 (69.3, 74.5)	71.7 (68.7, 74.6)
		Male	80.7 (77.1, 84.0)	80.9 (77.7, 84.0)	81.0 (77.9, 84.0)	82.7 (79.7, 85.4)	80.1 (77.0, 82.9)	79.8 (76.6, 82.6)	79.2 (76.2, 82.1)	80.0 (77.1, 82.6)	78.4 (75.5, 80.9)	78.2 (75.2, 81.2)	78.0 (74.4, 81.5)
	Marengo	Female	66.0 (60.1, 71.5)	67.1 (61.4, 72.4)	67.8 (62.4, 73.0)	68.3 (63.1, 73.4)	66.3 (61.4, 70.6)	64.1 (59.6, 68.3)	63.9 (59.5, 67.9)	62.8 (59.0, 66.4)	62.4 (58.8, 65.9)	62.3 (58.4, 66.1)	62.2 (57.8, 66.3)
		Male	68.0 (61.7, 73.9)	69.0 (63.1, 74.4)	69.5 (63.7, 74.7)	70.3 (64.3, 75.3)	70.2 (65.1, 75.1)	70.7 (65.6, 75.2)	71.7 (67.0, 76.2)	71.9 (66.8, 76.3)	73.9 (69.4, 78.1)	73.9 (69.1, 78.3)	74.0 (68.4, 78.8)
	Marion	Female	61.7 (55.6, 67.1)	62.6 (56.8, 67.7)	63.4 (57.7, 68.6)	64.1 (58.4, 69.3)	63.6 (58.6, 68.3)	64.1 (59.3, 69.0)	61.5 (56.5, 66.1)	60.2 (55.6, 64.8)	57.1 (52.2, 61.7)	56.9 (51.7, 61.5)	56.5 (51.0, 61.5)
		Male	63.5 (56.9, 69.8)	64.1 (57.8, 70.2)	64.5 (58.4, 70.3)	64.8 (58.6, 70.7)	65.4 (59.4, 70.4)	68.6 (63.4, 73.4)	68.2 (63.0, 73.2)	69.8 (64.6, 74.8)	67.0 (61.5, 72.1)	66.4 (60.4, 72.0)	65.9 (58.9, 72.1)
	Marshall	Female	59.9 (54.5, 65.0)	60.4 (55.5, 65.1)	60.9 (56.0, 65.3)	60.9 (56.3, 65.7)	60.3 (55.7, 64.6)	60.9 (56.6, 65.3)	61.0 (56.6, 65.7)	62.1 (57.5, 66.6)	63.3 (58.7, 67.5)	63.5 (58.6, 67.9)	63.6 (58.4, 68.5)
		Male	70.6 (65.4, 75.4)	71.0 (66.0, 75.6)	71.2 (66.3, 75.4)	71.7 (66.7, 76.1)	69.7 (64.7, 74.7)	69.8 (65.1, 74.5)	69.9 (64.8, 74.6)	71.6 (66.6, 75.8)	69.5 (64.5, 73.8)	68.8 (63.1, 73.8)	68.1 (61.5, 73.8)
	Mobile	Female	65.4 (61.9, 68.6)	65.9 (62.8, 68.8)	66.4 (63.7, 69.2)	67.2 (64.3, 70.2)	66.6 (64.0, 68.9)	67.6 (65.0, 69.7)	67.8 (65.6, 69.9)	67.1 (65.1, 69.1)	66.5 (64.5, 68.4)	66.4 (64.2, 68.5)	66.5 (63.7, 68.9)
		Male	71.7 (67.5, 75.4)	72.3 (68.5, 75.6)	73.0 (69.3, 76.0)	73.6 (70.3, 76.7)	74.2 (71.0, 77.0)	74.0 (71.1, 76.8)	74.8 (72.0, 77.2)	74.9 (72.1, 77.2)	75.5 (73.0, 77.8)	75.5 (72.7, 78.1)	75.5 (72.2, 78.7)
	Monroe	Female	59.9 (53.6, 65.9)	61.0 (55.2, 66.6)	61.9 (56.0, 67.4)	62.6 (57.0, 68.0)	62.7 (56.9, 67.9)	67.3 (61.6, 72.3)	66.1 (60.7, 71.0)	62.7 (58.1, 67.7)	63.8 (59.1, 68.4)	63.8 (59.0, 68.6)	63.8 (58.6, 68.9)
		Male	66.7 (60.1, 72.6)	67.8 (61.5, 73.2)	68.4 (62.2, 73.4)	68.1 (62.6, 73.2)	67.9 (62.4, 73.3)	71.0 (65.6, 75.7)	71.4 (65.9, 75.8)	70.8 (65.4, 75.5)	71.4 (65.9, 76.4)	71.0 (65.0, 76.5)	70.6 (63.9, 76.5)
	Montgomery	Female	67.8 (63.9, 71.4)	68.6 (65.2, 71.9)	69.4 (66.0, 72.7)	70.1 (66.8, 73.5)	70.8 (67.8, 73.7)	71.0 (68.2, 73.8)	70.0 (67.2, 72.6)	68.6 (65.7, 71.3)	68.7 (65.8, 71.2)	68.6 (65.4, 71.3)	68.4 (65.0, 71.4)
		Male	75.5 (70.7, 79.3)	75.9 (71.5, 79.6)	76.2 (72.0, 79.9)	75.3 (71.4, 78.9)	76.7 (72.9, 80.1)	77.5 (74.1, 80.5)	78.8 (75.5, 81.7)	78.7 (75.4, 81.8)	78.6 (75.3, 81.7)	78.3 (74.5, 81.5)	77.8 (73.3, 81.5)
	Morgan	Female	68.9 (64.2, 73.1)	69.5 (65.3, 73.7)	69.9 (65.8, 74.0)	70.1 (65.6, 74.4)	70.1 (65.9, 73.9)	70.1 (65.8, 74.1)	71.1 (67.0, 74.9)	69.6 (65.5, 73.3)	70.6 (66.4, 74.4)	70.9 (66.6, 74.7)	71.0 (66.4, 75.1)
		Male	76.3 (71.3, 80.7)	77.1 (72.6, 81.1)	77.3 (72.9, 81.2)	77.7 (72.7, 81.6)	76.5 (71.9, 80.7)	76.7 (72.1, 80.7)	76.8 (72.4, 80.5)	75.8 (71.2, 79.8)	74.1 (69.9, 78.3)	73.4 (68.7, 77.9)	72.6 (67.1, 77.8)
	Perry	Female	56.9 (50.4, 63.5)	58.1 (51.9, 64.5)	59.7 (53.2, 65.9)	60.2 (53.6, 66.3)	58.4 (51.4, 64.6)	58.4 (51.7, 64.7)	58.4 (51.4, 64.9)	56.6 (49.6, 63.4)	57.8 (50.9, 64.4)	57.8 (50.6, 64.2)	58.1 (50.5, 64.9)
		Male	62.8 (55.6, 68.9)	63.8 (56.7, 69.6)	65.1 (58.5, 70.6)	64.3 (58.3, 70.5)	63.2 (56.7, 69.7)	64.0 (57.0, 70.2)	65.5 (59.0, 71.8)	65.0 (57.9, 71.6)	64.7 (57.7, 71.2)	64.3 (56.8, 71.2)	63.9 (56.0, 71.4)
	Pickens	Female	62.2 (56.2, 68.0)	62.9 (57.2, 68.2)	63.6 (57.9, 68.7)	63.9 (58.5, 69.1)	63.6 (57.9, 68.8)	64.8 (59.9, 69.7)	63.9 (58.9, 68.9)	65.2 (60.1, 69.8)	64.4 (60.0, 69.0)	64.7 (60.2, 69.4)	64.7 (59.8, 69.7)
		Male	68.6 (62.2, 74.2)	69.0 (62.5, 74.2)	69.5 (63.1, 74.6)	69.2 (63.4, 74.6)	69.9 (64.4, 75.2)	70.8 (65.5, 75.8)	70.9 (65.4, 75.6)	71.5 (65.9, 76.5)	70.0 (64.1, 74.9)	69.5 (63.0, 74.8)	68.9 (61.7, 74.9)
	Pike	Female	63.3 (57.4, 68.8)	64.4 (59.0, 69.4)	65.4 (60.1, 70.3)	65.4 (60.0, 70.3)	65.1 (60.0, 69.8)	64.1 (58.8, 69.3)	66.9 (62.0, 71.3)	67.8 (63.4, 71.6)	66.9 (61.9, 71.0)	66.8 (61.9, 70.8)	66.9 (61.7, 71.0)
		Male	68.1 (61.1, 73.9)	69.2 (62.8, 74.7)	70.2 (64.2, 75.6)	70.3 (64.7, 75.5)	68.2 (62.3, 73.4)	69.6 (64.0, 74.4)	70.4 (65.1, 75.3)	72.3 (67.0, 77.1)	72.3 (67.2, 77.0)	71.9 (66.4, 76.9)	71.4 (65.4, 76.9)
	Randolph	Female	59.9 (54.0, 65.2)	61.1 (55.5, 66.3)	62.5 (56.6, 67.5)	63.8 (58.5, 69.2)	66.1 (61.4, 71.0)	67.0 (61.8, 71.7)	67.0 (62.1, 71.9)	64.9 (60.1, 69.6)	63.2 (58.3, 67.5)	62.8 (57.9, 67.4)	62.7 (57.1, 67.4)
		Male	64.7 (58.5, 70.7)	65.7 (59.6, 71.4)	66.9 (60.8, 72.2)	67.4 (61.4, 72.8)	67.2 (61.4, 72.7)	68.7 (62.7, 74.0)	68.0 (62.1, 73.3)	68.6 (63.0, 73.7)	67.6 (61.9, 73.1)	67.0 (61.0, 73.0)	66.6 (59.9, 72.9)
	Russell	Female	62.3 (56.9, 67.6)	63.4 (58.3, 68.6)	64.3 (59.5, 69.3)	63.5 (57.7, 68.3)	63.8 (58.7, 69.2)	63.4 (58.2, 68.5)	63.1 (58.3, 68.2)	62.1 (57.2, 67.1)	63.3 (58.2, 68.0)	63.1 (57.9, 68.1)	63.3 (57.8, 68.4)
		Male	69.6 (64.1, 74.6)	70.8 (65.7, 75.5)	71.6 (66.8, 76.3)	72.0 (67.0, 76.7)	71.3 (65.6, 76.1)	71.0 (65.7, 75.7)	71.5 (66.2, 76.5)	71.4 (66.0, 76.7)	70.8 (65.2, 76.2)	70.4 (64.2, 76.3)	70.1 (63.4, 76.5)
	Shelby	Female	74.4 (70.6, 78.1)	75.1 (71.4, 78.4)	75.6 (72.0, 78.8)	76.7 (73.4, 79.6)	75.5 (72.3, 78.4)	74.8 (71.7, 77.5)	73.8 (70.8, 76.6)	73.5 (70.5, 76.5)	73.3 (70.4, 76.0)	73.4 (70.3, 76.2)	73.6 (70.3, 76.8)
		Male	81.1 (77.2, 84.8)	81.7 (78.2, 85.0)	82.0 (78.8, 85.2)	82.5 (78.9, 85.3)	82.2 (79.3, 85.0)	82.2 (79.1, 84.9)	81.6 (78.7, 84.4)	80.9 (77.9, 83.6)	79.0 (75.8, 81.9)	78.6 (75.2, 81.8)	78.2 (74.1, 81.9)
	St. Clair	Female	65.6 (60.5, 70.3)	66.6 (61.9, 71.0)	67.5 (62.8, 72.0)	69.5 (65.4, 73.9)	70.1 (65.4, 74.1)	68.1 (64.0, 72.1)	66.6 (62.2, 71.0)	64.4 (60.4, 68.5)	63.7 (59.7, 67.7)	63.4 (59.3, 67.5)	63.0 (58.5, 67.4)
		Male	69.8 (63.8, 74.8)	70.6 (65.1, 75.4)	71.4 (66.1, 76.1)	72.0 (66.8, 76.0)	71.6 (66.4, 76.3)	72.9 (68.3, 76.9)	72.8 (67.9, 77.2)	72.6 (67.7, 77.0)	72.9 (67.7, 77.2)	72.6 (67.2, 77.1)	72.2 (66.5, 77.2)
	Sumter	Female	58.6 (52.0, 64.7)	59.9 (53.7, 65.6)	61.2 (55.0, 67.1)	62.0 (55.6, 67.7)	61.4 (55.2, 67.6)	61.8 (55.3, 68.2)	60.9 (54.4, 67.1)	62.4 (56.3, 67.8)	62.2 (55.8, 68.1)	62.6 (56.1, 68.6)	62.3 (55.5, 68.5)
		Male	64.9 (58.2, 71.4)	66.2 (59.8, 72.4)	67.5 (61.4, 73.6)	66.7 (60.3, 72.8)	65.8 (59.3, 71.7)	67.6 (61.3, 73.5)	67.3 (60.5, 73.5)	70.6 (64.2, 76.2)	70.8 (64.0, 76.4)	70.6 (63.2, 76.5)	70.1 (61.9, 76.6)
	Talladega	Female	61.8 (56.8, 66.3)	62.3 (57.5, 66.4)	62.9 (58.2, 66.9)	64.4 (60.0, 69.0)	60.4 (56.1, 64.4)	60.8 (56.7, 64.8)	60.7 (56.7, 64.4)	59.5 (55.9, 63.1)	59.6 (56.1, 62.9)	59.8 (56.1, 63.3)	59.9 (55.8, 63.8)
		Male	70.1 (64.6, 75.1)	70.8 (65.7, 75.6)	71.4 (66.5, 75.8)	71.0 (66.1, 75.4)	71.7 (67.0, 75.8)	72.5 (68.0, 76.3)	72.6 (68.4, 76.7)	72.3 (68.2, 76.1)	72.2 (68.2, 76.1)	71.8 (67.4, 75.9)	71.3 (66.3, 75.8)
	Tallapoosa	Female	63.6 (58.0, 68.9)	64.4 (59.3, 69.5)	64.7 (59.8, 69.9)	64.2 (59.0, 68.9)	64.7 (59.8, 69.1)	65.5 (60.7, 70.1)	64.6 (60.0, 69.2)	65.4 (60.8, 69.6)	66.9 (62.8, 70.7)	67.0 (62.7, 70.8)	67.1 (62.6, 71.2)
		Male	68.7 (62.9, 74.0)	69.6 (64.2, 74.6)	69.7 (64.1, 74.6)	70.8 (65.2, 75.3)	71.5 (66.3, 76.2)	72.5 (67.5, 77.1)	73.2 (68.7, 77.2)	73.6 (68.9, 77.8)	72.8 (68.5, 76.8)	72.2 (67.4, 76.5)	71.4 (65.9, 76.4)
	Tuscaloosa	Female	68.5 (64.5, 72.3)	68.9 (65.4, 72.5)	69.3 (65.6, 72.8)	69.0 (65.5, 72.3)	66.6 (63.3, 69.6)	67.1 (64.3, 69.9)	66.7 (64.0, 69.2)	67.1 (64.7, 69.4)	66.8 (64.5, 69.0)	67.0 (64.5, 69.3)	67.0 (64.1, 69.7)
		Male	72.9 (68.1, 77.1)	73.3 (68.6, 77.2)	73.6 (69.2, 77.4)	75.0 (71.3, 78.8)	75.0 (71.0, 78.2)	76.3 (73.2, 79.2)	77.3 (74.4, 80.3)	78.1 (75.1, 80.6)	77.5 (74.6, 79.9)	77.2 (74.0, 79.9)	76.9 (73.1, 80.0)
	Walker	Female	62.3 (57.0, 67.2)	63.1 (58.1, 67.5)	63.9 (59.3, 68.1)	63.9 (59.0, 68.5)	62.6 (58.2, 66.8)	62.5 (58.2, 66.4)	61.5 (57.2, 65.4)	60.9 (57.1, 64.5)	59.5 (56.1, 63.3)	59.2 (55.5, 63.2)	59.1 (54.9, 63.5)
		Male	66.6 (60.8, 72.2)	67.4 (62.0, 72.6)	68.1 (62.7, 73.1)	67.1 (61.5, 71.8)	67.0 (61.4, 71.7)	68.3 (63.9, 72.8)	67.3 (62.5, 71.7)	68.4 (64.0, 72.5)	69.9 (65.7, 74.0)	69.9 (65.4, 74.3)	69.8 (64.9, 74.9)
	Washington	Female	66.5 (60.4, 71.9)	67.3 (61.9, 72.6)	67.8 (62.3, 73.1)	66.5 (60.8, 72.0)	66.7 (61.1, 71.6)	66.9 (61.4, 71.9)	65.7 (60.3, 70.6)	64.3 (59.0, 69.3)	67.1 (61.9, 72.0)	67.6 (62.1, 72.6)	67.7 (61.9, 72.8)
		Male	67.9 (61.3, 74.0)	68.6 (62.3, 74.5)	69.0 (62.9, 74.6)	67.5 (61.5, 72.4)	67.5 (61.3, 73.4)	68.9 (63.4, 73.8)	70.5 (64.5, 75.6)	71.8 (65.9, 77.1)	72.5 (66.7, 77.2)	72.0 (65.9, 77.2)	71.6 (64.7, 77.3)
	Wilcox	Female	56.3 (49.7, 62.5)	57.7 (51.6, 63.6)	59.5 (53.1, 65.2)	59.3 (52.7, 65.4)	57.3 (50.7, 63.8)	59.7 (53.3, 66.3)	58.4 (51.1, 65.1)	54.7 (47.9, 61.2)	58.5 (51.6, 65.0)	58.6 (51.3, 65.2)	58.7 (51.1, 65.6)
		Male	60.6 (53.7, 67.0)	61.8 (55.4, 67.9)	63.6 (57.4, 69.7)	62.7 (56.4, 68.8)	62.0 (55.3, 68.2)	64.1 (57.7, 70.4)	65.1 (58.5, 70.8)	63.5 (56.3, 70.3)	66.4 (58.9, 73.0)	65.9 (57.9, 72.8)	65.5 (57.0, 73.2)
	Winston	Female	61.7 (55.8, 67.9)	62.4 (56.7, 68.2)	63.3 (57.8, 69.0)	62.5 (56.8, 67.6)	62.1 (56.4, 67.5)	62.4 (56.8, 67.9)	62.7 (57.4, 67.9)	61.1 (55.9, 66.4)	62.3 (57.3, 67.4)	62.7 (57.5, 67.9)	62.7 (57.0, 68.4)
		Male	67.5 (61.4, 73.1)	67.7 (61.9, 73.3)	68.6 (63.0, 74.0)	67.1 (61.2, 72.5)	65.4 (60.0, 71.0)	67.7 (61.5, 72.9)	66.9 (61.0, 72.3)	66.5 (61.0, 71.8)	67.2 (61.4, 72.4)	66.6 (60.1, 72.6)	66.0 (58.8, 72.4)
Alaska
	Aleutians East	Female	74.1 (68.6, 79.1)	74.9 (69.8, 79.5)	74.2 (68.8, 78.9)	72.7 (67.3, 77.9)	72.1 (66.3, 77.4)	72.9 (66.8, 77.7)	70.7 (64.6, 76.0)	68.5 (61.7, 74.4)	78.2 (73.0, 82.9)	78.0 (72.6, 82.7)	78.5 (72.7, 83.3)
		Male	73.7 (67.6, 79.1)	73.8 (68.1, 79.3)	73.2 (67.6, 78.6)	72.6 (66.6, 77.6)	71.5 (64.7, 76.9)	71.9 (65.9, 77.1)	70.2 (64.4, 76.0)	70.2 (63.2, 76.1)	79.4 (73.9, 83.9)	78.9 (73.1, 83.8)	78.6 (72.3, 83.8)
	Aleutians West	Female	74.8 (69.7, 79.6)	74.8 (69.9, 79.6)	74.6 (69.7, 79.3)	73.7 (68.6, 78.5)	74.9 (69.5, 79.2)	76.3 (71.4, 80.9)	74.8 (69.8, 79.5)	71.9 (66.1, 77.0)	77.2 (71.4, 81.6)	77.4 (71.8, 81.8)	77.8 (72.2, 82.3)
		Male	77.1 (72.0, 81.5)	76.7 (71.7, 81.1)	76.6 (71.7, 80.9)	75.3 (69.5, 79.7)	74.2 (68.9, 79.2)	73.9 (68.9, 78.5)	72.5 (67.0, 77.5)	70.4 (64.8, 75.5)	75.8 (70.5, 80.7)	75.2 (69.4, 80.5)	74.8 (68.4, 80.9)
	Anchorage	Female	75.9 (72.9, 78.5)	76.1 (73.7, 78.4)	76.2 (74.0, 78.2)	76.8 (74.4, 79.0)	77.8 (75.7, 79.9)	76.4 (74.0, 78.6)	76.5 (73.9, 78.6)	76.9 (74.4, 79.5)	76.9 (73.9, 79.7)	76.8 (73.5, 79.9)	76.9 (73.3, 80.5)
		Male	83.3 (80.7, 85.6)	83.3 (81.0, 85.5)	83.2 (81.0, 85.3)	82.7 (80.4, 84.8)	82.0 (79.5, 84.3)	80.8 (78.5, 83.1)	80.6 (78.1, 82.8)	79.8 (76.9, 82.6)	78.7 (75.5, 81.7)	78.3 (74.4, 81.9)	78.0 (73.2, 82.2)
	Bethel	Female	65.0 (59.9, 70.0)	66.2 (61.5, 70.7)	67.7 (63.0, 72.0)	66.2 (61.6, 70.6)	67.6 (63.4, 72.3)	67.8 (63.3, 72.0)	67.2 (62.6, 71.6)	63.4 (57.9, 68.6)	65.2 (59.5, 70.7)	65.2 (59.5, 70.9)	65.2 (59.0, 71.3)
		Male	69.1 (64.5, 73.9)	70.3 (65.9, 74.8)	71.7 (67.2, 75.8)	71.6 (67.1, 76.0)	71.4 (66.7, 75.7)	71.6 (66.6, 76.1)	71.8 (67.0, 76.2)	70.5 (65.1, 75.6)	70.9 (65.0, 76.4)	70.6 (64.2, 76.2)	70.3 (63.0, 76.7)
	Bristol Bay	Female	81.3 (77.1, 84.8)	81.3 (77.3, 84.8)	81.6 (77.7, 85.1)	79.1 (74.2, 83.4)	78.4 (73.4, 82.7)	78.0 (72.5, 82.2)	76.0 (70.8, 80.8)	73.6 (68.0, 78.5)	75.1 (69.4, 79.5)	75.3 (69.6, 79.8)	75.5 (69.4, 80.1)
		Male	78.0 (72.8, 82.9)	78.2 (73.2, 82.9)	77.9 (72.8, 82.6)	77.4 (73.0, 81.7)	78.6 (73.7, 82.9)	79.5 (74.5, 83.3)	77.9 (73.1, 82.5)	77.9 (72.3, 82.6)	76.2 (70.8, 81.3)	75.8 (69.9, 81.1)	75.5 (69.0, 81.4)
	Denali	Female	73.8 (69.5, 77.9)	74.4 (70.2, 78.2)	74.9 (70.7, 78.5)	73.7 (69.5, 77.3)	73.3 (69.2, 77.2)	72.4 (68.2, 76.3)	71.6 (66.7, 75.8)	70.7 (65.9, 75.2)	69.6 (64.8, 74.3)	69.7 (64.7, 74.8)	69.9 (64.5, 75.2)
		Male	73.2 (68.4, 77.3)	74.0 (69.4, 77.8)	74.3 (69.9, 78.0)	74.8 (70.7, 78.6)	74.3 (70.0, 78.1)	74.8 (70.5, 78.4)	76.3 (72.0, 80.1)	75.6 (71.1, 79.7)	73.3 (68.1, 78.4)	72.9 (67.2, 78.2)	72.7 (66.2, 78.7)
	Dillingham	Female	71.6 (66.3, 76.2)	72.6 (67.8, 76.9)	73.5 (68.5, 77.8)	72.2 (66.9, 76.7)	71.1 (65.6, 75.7)	72.4 (67.3, 76.9)	71.2 (66.1, 76.0)	66.5 (60.8, 71.7)	67.7 (61.7, 73.5)	67.6 (61.4, 73.9)	67.5 (61.0, 74.0)
		Male	71.9 (66.2, 77.4)	72.9 (67.5, 77.9)	73.7 (69.0, 78.6)	74.0 (68.7, 78.5)	74.4 (68.7, 79.0)	75.5 (70.1, 79.7)	74.8 (69.5, 79.7)	74.1 (68.2, 79.3)	73.3 (67.8, 78.8)	72.7 (66.7, 78.8)	72.2 (65.4, 78.9)
	Fairbanks North Star	Female	77.8 (75.1, 80.1)	77.7 (75.4, 79.8)	77.5 (75.3, 79.6)	77.6 (75.4, 79.5)	77.0 (74.8, 79.0)	75.9 (73.4, 77.9)	76.3 (74.0, 78.4)	76.7 (74.1, 79.0)	76.1 (73.3, 78.7)	76.0 (72.8, 78.7)	76.1 (72.3, 79.3)
		Male	79.9 (77.3, 82.4)	80.5 (78.3, 82.7)	80.9 (78.7, 82.9)	82.0 (80.1, 83.9)	81.2 (79.0, 82.9)	80.8 (78.5, 82.8)	80.3 (78.2, 82.3)	78.8 (76.3, 81.2)	78.7 (75.8, 81.5)	78.3 (74.9, 81.4)	77.9 (73.8, 81.5)
	Haines	Female	79.7 (75.1, 83.5)	79.9 (75.7, 83.5)	80.1 (75.8, 83.7)	80.2 (75.8, 83.7)	79.3 (75.0, 83.1)	79.0 (74.5, 83.0)	78.1 (73.2, 82.1)	76.5 (71.3, 80.9)	77.2 (72.3, 81.3)	77.4 (72.5, 81.6)	77.6 (72.5, 81.8)
		Male	83.3 (78.8, 86.7)	83.7 (79.5, 87.0)	83.9 (79.8, 87.1)	82.5 (78.1, 86.0)	82.2 (78.0, 85.7)	80.6 (75.8, 84.3)	80.7 (76.5, 84.8)	78.9 (74.1, 83.0)	79.1 (74.1, 83.3)	78.7 (73.4, 83.3)	78.4 (72.3, 83.5)
	Hoonah-Angoon	Female	77.2 (72.4, 81.1)	77.7 (73.3, 81.4)	77.9 (73.4, 81.6)	78.1 (73.4, 82.3)	77.5 (72.6, 81.6)	77.0 (72.0, 81.1)	77.0 (72.3, 81.1)	75.0 (70.0, 79.6)	75.8 (70.9, 80.4)	75.8 (70.6, 80.4)	76.0 (70.3, 80.8)
		Male	80.0 (75.1, 84.2)	80.4 (75.7, 84.3)	80.5 (75.9, 84.3)	80.1 (75.9, 83.9)	79.7 (75.3, 83.7)	78.4 (73.6, 82.6)	77.7 (72.9, 81.6)	76.5 (71.3, 81.1)	76.5 (70.9, 81.2)	76.1 (70.1, 81.3)	75.6 (69.0, 81.5)
	Juneau City and	Female	83.4 (80.3, 86.0)	83.7 (81.0, 86.0)	84.0 (81.5, 86.2)	84.5 (82.0, 86.8)	83.4 (80.7, 85.7)	83.1 (80.4, 85.5)	82.6 (79.9, 85.0)	78.9 (76.9, 80.9)	77.9 (76.2, 79.5)	77.5 (76.1, 79.0)	77.4 (75.9, 79.0)
		Male	87.6 (84.9, 89.7)	87.7 (85.3, 89.7)	87.8 (85.4, 89.7)	86.9 (84.4, 89.0)	86.3 (83.8, 88.5)	84.7 (82.0, 87.1)	84.2 (81.6, 86.5)	81.0 (78.8, 83.2)	80.2 (78.3, 81.9)	79.1 (77.6, 80.6)	78.0 (76.2, 79.8)
	Kenai Peninsula	Female	77.7 (74.9, 80.3)	78.1 (75.7, 80.4)	78.2 (76.0, 80.4)	78.4 (75.9, 80.6)	78.5 (76.4, 80.7)	77.7 (75.4, 79.9)	77.3 (75.0, 79.6)	77.3 (74.7, 79.7)	77.2 (74.1, 80.0)	77.1 (73.6, 80.0)	77.1 (73.2, 80.4)
		Male	77.7 (74.8, 80.3)	78.3 (75.8, 80.8)	78.5 (76.1, 80.9)	78.6 (76.0, 81.2)	77.8 (75.1, 80.2)	77.3 (74.6, 79.6)	77.1 (74.4, 79.5)	76.4 (73.3, 79.0)	75.7 (72.1, 78.8)	75.3 (71.1, 78.9)	74.9 (70.1, 79.0)
	Ketchikan Gateway	Female	76.9 (73.5, 79.9)	77.2 (74.1, 79.8)	77.6 (74.6, 80.2)	77.0 (74.1, 80.0)	77.1 (74.0, 80.0)	75.8 (72.8, 78.6)	76.0 (72.9, 78.8)	75.7 (72.4, 78.9)	76.6 (72.8, 79.9)	76.6 (72.6, 79.9)	76.7 (72.5, 80.3)
		Male	81.5 (78.2, 84.6)	81.7 (78.6, 84.5)	82.2 (79.3, 84.7)	82.0 (78.9, 84.7)	81.8 (78.5, 84.5)	79.0 (75.7, 81.8)	77.2 (73.9, 80.3)	75.7 (71.9, 78.9)	75.4 (71.3, 79.2)	74.9 (70.4, 79.5)	74.7 (69.4, 79.8)
	Kodiak Island	Female	78.5 (74.6, 82.1)	78.8 (75.2, 82.2)	79.2 (75.6, 82.5)	77.9 (74.5, 81.2)	78.2 (74.5, 81.6)	78.3 (74.5, 81.7)	78.8 (74.9, 82.5)	77.6 (73.3, 81.2)	80.0 (75.8, 83.4)	80.1 (75.9, 83.6)	80.3 (75.8, 84.0)
		Male	81.2 (77.7, 84.6)	81.5 (78.0, 84.7)	81.8 (78.4, 84.9)	82.1 (78.6, 85.2)	81.5 (77.9, 84.5)	80.6 (76.8, 83.8)	81.1 (77.4, 84.3)	79.5 (75.2, 83.2)	79.8 (75.1, 83.5)	79.6 (74.4, 83.8)	79.5 (73.6, 84.3)
	Lake and Peninsula	Female	69.0 (63.3, 74.4)	69.8 (64.4, 74.9)	71.1 (65.8, 76.0)	68.7 (62.8, 73.8)	69.2 (63.6, 74.7)	69.9 (63.7, 75.3)	69.0 (62.6, 74.2)	63.5 (56.6, 69.7)	70.2 (63.5, 75.9)	70.5 (63.7, 76.2)	70.5 (63.3, 76.5)
		Male	69.0 (62.8, 74.7)	70.4 (64.6, 75.8)	71.4 (65.8, 76.7)	71.0 (64.7, 76.0)	71.2 (64.6, 76.2)	71.8 (65.7, 77.1)	70.9 (64.4, 76.5)	68.7 (61.7, 74.6)	72.1 (65.5, 78.2)	71.6 (64.5, 78.3)	71.2 (63.0, 78.3)
	Matanuska-Susitna	Female	75.2 (71.1, 79.0)	75.7 (72.1, 79.1)	76.0 (72.5, 79.5)	77.1 (73.3, 80.5)	78.6 (75.4, 81.5)	78.1 (74.7, 81.4)	78.0 (74.8, 80.9)	78.4 (74.9, 81.5)	78.5 (74.6, 81.9)	78.3 (74.1, 81.9)	78.2 (73.6, 82.1)
		Male	75.9 (71.5, 79.5)	76.2 (72.4, 79.7)	76.3 (72.5, 79.7)	77.3 (73.7, 80.6)	77.4 (73.5, 80.8)	77.0 (73.5, 80.2)	75.8 (72.0, 79.1)	76.3 (72.1, 79.9)	75.7 (71.2, 79.8)	75.0 (69.9, 79.8)	74.4 (68.4, 79.9)
	Nome	Female	67.4 (61.8, 72.4)	68.1 (62.9, 72.8)	69.2 (64.2, 73.8)	69.1 (64.0, 73.7)	68.9 (64.0, 73.4)	70.8 (65.6, 75.3)	71.9 (67.0, 76.3)	71.5 (66.0, 76.3)	70.8 (65.1, 75.4)	70.7 (64.9, 75.7)	70.7 (64.5, 75.9)
		Male	71.5 (66.4, 76.2)	72.3 (67.5, 76.5)	73.4 (68.7, 77.6)	73.6 (68.6, 77.7)	74.7 (69.6, 79.1)	74.5 (69.8, 78.9)	75.2 (70.1, 79.5)	75.9 (70.7, 80.4)	75.6 (70.0, 80.4)	75.1 (69.3, 80.3)	74.8 (68.1, 80.4)
	North Slope	Female	72.2 (66.6, 76.9)	72.6 (67.4, 77.2)	72.9 (67.7, 77.4)	70.7 (65.3, 75.5)	69.1 (63.8, 73.8)	67.0 (61.3, 72.2)	66.2 (60.3, 71.3)	60.2 (54.1, 66.1)	66.5 (60.1, 72.6)	66.3 (59.7, 72.6)	66.7 (59.5, 73.2)
		Male	75.2 (70.2, 79.6)	75.3 (70.7, 79.4)	75.2 (70.7, 79.2)	74.4 (69.5, 79.1)	74.7 (70.0, 79.6)	74.3 (69.4, 78.7)	76.0 (71.2, 80.5)	71.3 (65.7, 76.3)	74.7 (68.7, 79.9)	74.2 (67.7, 79.6)	73.8 (66.6, 79.8)
	Northwest Arctic	Female	67.2 (60.8, 72.9)	68.1 (62.3, 73.2)	68.7 (62.9, 73.8)	67.0 (61.3, 72.3)	67.1 (61.4, 72.3)	65.9 (59.9, 71.2)	64.6 (58.3, 69.8)	62.4 (56.1, 67.8)	63.0 (56.2, 69.3)	63.1 (56.0, 69.4)	62.9 (55.4, 69.4)
		Male	71.0 (64.9, 75.9)	72.2 (66.6, 76.7)	72.8 (67.5, 77.3)	71.7 (66.5, 76.6)	73.0 (67.2, 77.6)	71.9 (66.7, 76.7)	72.5 (67.1, 77.6)	72.2 (66.4, 77.5)	71.9 (65.6, 77.5)	71.3 (64.6, 77.4)	70.9 (63.6, 77.5)
	Petersburg	Female	76.9 (73.5, 79.9)	77.2 (74.1, 79.8)	77.6 (74.6, 80.2)	77.0 (74.1, 80.0)	77.1 (74.0, 80.0)	75.8 (72.8, 78.6)	76.0 (72.9, 78.8)	75.7 (72.4, 78.9)	76.6 (72.8, 79.9)	76.6 (72.6, 79.9)	76.7 (72.5, 80.3)
		Male	81.5 (78.2, 84.6)	81.7 (78.6, 84.5)	82.2 (79.3, 84.7)	82.0 (78.9, 84.7)	81.8 (78.5, 84.5)	79.0 (75.7, 81.8)	77.2 (73.9, 80.3)	75.7 (71.9, 78.9)	75.4 (71.3, 79.2)	74.9 (70.4, 79.5)	74.7 (69.4, 79.8)
	Prince of Wales-Hyder	Female	76.9 (73.5, 79.9)	77.2 (74.1, 79.8)	77.6 (74.6, 80.2)	77.0 (74.1, 80.0)	77.1 (74.0, 80.0)	75.8 (72.8, 78.6)	76.0 (72.9, 78.8)	75.7 (72.4, 78.9)	76.6 (72.8, 79.9)	76.6 (72.6, 79.9)	76.7 (72.5, 80.3)
		Male	81.5 (78.2, 84.6)	81.7 (78.6, 84.5)	82.2 (79.3, 84.7)	82.0 (78.9, 84.7)	81.8 (78.5, 84.5)	79.0 (75.7, 81.8)	77.2 (73.9, 80.3)	75.7 (71.9, 78.9)	75.4 (71.3, 79.2)	74.9 (70.4, 79.5)	74.7 (69.4, 79.8)
	Sitka City and	Female	81.7 (78.0, 85.0)	82.1 (78.8, 85.3)	82.3 (79.0, 85.5)	82.0 (78.5, 85.2)	80.7 (76.8, 84.0)	80.5 (76.9, 83.9)	80.7 (76.4, 84.1)	79.0 (75.0, 82.5)	79.1 (75.0, 82.8)	79.0 (74.7, 82.9)	79.0 (74.5, 83.2)
		Male	84.5 (81.0, 87.8)	84.6 (81.3, 87.8)	84.6 (81.4, 87.6)	85.1 (81.9, 88.0)	84.2 (81.0, 87.1)	83.2 (79.4, 86.3)	81.9 (78.4, 85.2)	81.8 (77.8, 85.0)	81.1 (76.6, 85.1)	80.7 (75.7, 85.1)	80.3 (74.5, 85.1)
	Skagway	Female	77.2 (72.4, 81.1)	77.7 (73.3, 81.4)	77.9 (73.4, 81.6)	78.1 (73.4, 82.3)	77.5 (72.6, 81.6)	77.0 (72.0, 81.1)	77.0 (72.3, 81.1)	75.0 (70.0, 79.6)	75.8 (70.9, 80.4)	75.8 (70.6, 80.4)	76.0 (70.3, 80.8)
		Male	80.0 (75.1, 84.2)	80.4 (75.7, 84.3)	80.5 (75.9, 84.3)	80.1 (75.9, 83.9)	79.7 (75.3, 83.7)	78.4 (73.6, 82.6)	77.7 (72.9, 81.6)	76.5 (71.3, 81.1)	76.5 (70.9, 81.2)	76.1 (70.1, 81.3)	75.6 (69.0, 81.5)
	Southeast Fairbanks	Female	75.8 (71.3, 80.5)	76.3 (71.9, 80.5)	76.4 (72.0, 80.5)	75.8 (71.2, 79.9)	75.2 (70.7, 79.3)	73.0 (68.1, 77.3)	72.7 (67.8, 76.9)	75.0 (70.3, 79.6)	74.9 (69.0, 79.4)	74.9 (68.9, 79.5)	75.0 (68.7, 79.7)
		Male	75.9 (70.5, 80.2)	76.7 (71.7, 80.7)	76.8 (71.9, 80.8)	76.9 (72.5, 80.6)	76.4 (71.8, 80.6)	74.4 (69.4, 78.8)	74.7 (69.5, 79.1)	75.6 (70.3, 80.0)	75.5 (70.1, 80.1)	75.0 (69.1, 79.9)	74.6 (68.6, 80.2)
	Valdez-Cordova	Female	77.4 (73.3, 80.7)	77.6 (73.7, 80.8)	77.6 (73.9, 80.8)	77.6 (73.4, 81.1)	77.0 (73.0, 80.5)	74.6 (70.2, 78.4)	74.2 (69.6, 77.9)	75.8 (71.2, 79.6)	75.3 (70.6, 79.6)	75.2 (70.5, 79.5)	75.4 (70.3, 79.8)
		Male	81.9 (78.3, 85.1)	82.3 (79.0, 85.4)	82.2 (78.8, 85.1)	81.8 (78.2, 85.1)	80.2 (76.6, 83.7)	77.9 (73.8, 81.5)	78.1 (74.0, 81.6)	78.3 (73.8, 82.2)	76.7 (71.6, 81.0)	76.3 (70.9, 81.0)	76.2 (70.0, 81.4)
	Wade Hampton	Female	60.3 (54.1, 66.5)	61.5 (55.6, 67.1)	63.1 (57.4, 68.7)	61.8 (55.4, 67.8)	60.2 (54.4, 66.1)	62.3 (55.7, 68.4)	64.1 (58.2, 69.9)	61.5 (54.7, 67.5)	62.8 (56.0, 68.6)	62.9 (55.9, 69.0)	63.0 (55.5, 69.1)
		Male	64.6 (58.2, 70.8)	66.4 (60.0, 72.1)	68.5 (62.3, 74.2)	68.5 (62.4, 74.3)	67.0 (60.9, 72.5)	67.2 (61.4, 72.7)	69.2 (63.0, 74.7)	68.5 (61.8, 74.4)	69.2 (62.0, 75.8)	68.7 (61.0, 75.4)	68.2 (59.4, 75.4)
	Wrangell City and	Female	76.9 (73.5, 79.9)	77.2 (74.1, 79.8)	77.6 (74.6, 80.2)	77.0 (74.1, 80.0)	77.1 (74.0, 80.0)	75.8 (72.8, 78.6)	76.0 (72.9, 78.8)	75.7 (72.4, 78.9)	76.6 (72.8, 79.9)	76.6 (72.6, 79.9)	76.7 (72.5, 80.3)
		Male	81.5 (78.2, 84.6)	81.7 (78.6, 84.5)	82.2 (79.3, 84.7)	82.0 (78.9, 84.7)	81.8 (78.5, 84.5)	79.0 (75.7, 81.8)	77.2 (73.9, 80.3)	75.7 (71.9, 78.9)	75.4 (71.3, 79.2)	74.9 (70.4, 79.5)	74.7 (69.4, 79.8)
	Yakutat City and	Female	75.8 (70.2, 80.5)	76.4 (71.2, 80.9)	77.6 (72.5, 81.9)	77.0 (72.0, 81.3)	76.1 (70.8, 80.9)	74.8 (69.2, 80.1)	77.3 (71.9, 82.0)	74.3 (68.2, 79.4)	76.3 (70.7, 81.3)	76.6 (71.1, 81.5)	77.4 (71.8, 82.2)
		Male	81.4 (76.8, 85.7)	81.9 (77.6, 86.0)	82.9 (78.7, 86.8)	82.8 (78.6, 86.6)	80.7 (76.1, 84.8)	79.4 (74.8, 83.4)	80.4 (76.1, 84.1)	78.9 (73.6, 83.5)	79.7 (74.6, 84.0)	79.5 (74.1, 84.2)	79.6 (73.5, 84.6)
	Yukon-Koyukuk	Female	73.8 (69.5, 77.9)	74.4 (70.2, 78.2)	74.9 (70.7, 78.5)	73.7 (69.5, 77.3)	73.3 (69.2, 77.2)	72.4 (68.2, 76.3)	71.6 (66.7, 75.8)	70.7 (65.9, 75.2)	69.6 (64.8, 74.3)	69.7 (64.7, 74.8)	69.9 (64.5, 75.2)
		Male	73.2 (68.4, 77.3)	74.0 (69.4, 77.8)	74.3 (69.9, 78.0)	74.8 (70.7, 78.6)	74.3 (70.0, 78.1)	74.8 (70.5, 78.4)	76.3 (72.0, 80.1)	75.6 (71.1, 79.7)	73.3 (68.1, 78.4)	72.9 (67.2, 78.2)	72.7 (66.2, 78.7)
Arizona
	Apache	Female	68.5 (63.9, 73.2)	69.5 (65.5, 73.8)	70.2 (66.1, 74.2)	68.6 (64.1, 72.9)	66.8 (62.4, 71.0)	65.0 (60.1, 69.1)	65.0 (61.0, 68.8)	65.1 (60.7, 68.9)	67.4 (63.0, 71.1)	67.9 (63.3, 71.7)	68.4 (63.5, 72.3)
		Male	71.7 (65.6, 76.3)	72.7 (67.0, 77.1)	73.4 (68.1, 77.7)	72.7 (67.7, 77.4)	70.6 (65.5, 75.3)	70.2 (65.3, 74.4)	70.1 (65.7, 74.1)	72.7 (68.2, 76.7)	73.8 (69.4, 77.9)	74.0 (69.4, 78.1)	74.4 (69.5, 78.9)
	Cochise	Female	73.3 (69.8, 76.5)	73.8 (71.0, 76.4)	74.2 (71.6, 76.5)	74.4 (71.7, 76.7)	74.3 (72.0, 76.4)	72.6 (70.4, 74.7)	72.8 (70.4, 75.1)	72.6 (70.3, 75.0)	72.9 (70.3, 75.1)	73.0 (70.3, 75.4)	73.2 (70.1, 76.0)
		Male	77.2 (73.7, 80.5)	77.7 (74.5, 80.7)	78.0 (74.9, 80.8)	80.0 (77.1, 82.5)	79.5 (77.1, 81.9)	78.8 (76.4, 80.8)	78.7 (76.2, 81.0)	79.4 (76.6, 81.8)	77.0 (74.1, 80.0)	76.5 (73.2, 79.7)	76.0 (72.0, 79.8)
	Coconino	Female	79.0 (76.1, 81.8)	79.4 (77.0, 81.9)	79.7 (77.2, 82.0)	79.2 (76.7, 81.6)	79.7 (76.9, 82.2)	80.0 (77.3, 82.3)	80.0 (77.5, 82.4)	79.7 (77.4, 81.9)	79.2 (76.9, 81.4)	79.0 (76.5, 81.2)	79.0 (76.3, 81.4)
		Male	84.7 (81.7, 87.5)	85.0 (82.2, 87.5)	85.2 (82.4, 87.5)	85.2 (82.7, 87.5)	84.9 (82.2, 87.1)	84.7 (81.9, 86.9)	84.6 (81.9, 86.9)	84.9 (82.3, 87.3)	83.6 (81.0, 85.8)	83.5 (80.8, 85.9)	83.4 (80.4, 86.2)
	Gila	Female	69.9 (65.3, 74.6)	70.6 (66.3, 74.8)	71.0 (66.6, 74.9)	69.7 (65.2, 74.0)	70.4 (66.4, 74.5)	71.3 (67.1, 74.9)	72.6 (68.8, 75.9)	72.9 (69.8, 76.1)	73.6 (70.6, 76.6)	73.9 (70.7, 76.9)	73.9 (70.4, 77.2)
		Male	78.6 (73.9, 82.5)	79.3 (74.9, 82.9)	79.6 (75.4, 83.2)	79.6 (75.6, 83.3)	77.3 (73.0, 81.3)	78.1 (74.3, 81.7)	77.4 (73.7, 80.8)	77.4 (73.8, 80.8)	76.5 (73.1, 79.6)	76.2 (72.5, 79.8)	76.0 (71.6, 80.0)
	Graham	Female	71.8 (67.3, 75.9)	72.5 (68.3, 76.2)	73.4 (69.3, 77.2)	73.0 (68.5, 76.5)	72.7 (68.2, 76.4)	72.2 (68.7, 75.7)	71.9 (68.0, 75.2)	71.0 (67.6, 74.4)	72.2 (68.9, 75.1)	72.4 (69.0, 75.5)	72.4 (68.6, 75.8)
		Male	75.6 (70.3, 80.1)	76.2 (71.3, 80.6)	77.0 (72.4, 81.1)	77.4 (73.2, 81.5)	75.9 (71.4, 79.8)	74.3 (70.0, 78.3)	73.8 (69.4, 77.4)	72.1 (67.8, 75.9)	72.3 (68.6, 75.8)	71.9 (68.0, 75.7)	71.5 (66.9, 75.8)
	Greenlee	Female	75.7 (70.8, 80.0)	76.3 (71.8, 80.5)	76.6 (72.3, 80.9)	76.9 (71.9, 80.8)	77.3 (72.3, 81.3)	72.1 (67.4, 76.1)	71.9 (67.6, 75.9)	72.8 (67.8, 76.9)	71.1 (66.2, 75.5)	71.3 (66.2, 75.9)	71.3 (65.7, 76.1)
		Male	80.0 (74.7, 84.0)	80.6 (75.6, 84.4)	80.5 (75.6, 84.3)	80.6 (75.9, 84.1)	81.1 (76.9, 84.7)	78.7 (74.6, 82.3)	77.6 (73.3, 81.5)	78.5 (73.7, 82.3)	76.3 (71.4, 80.6)	76.1 (70.9, 80.8)	75.7 (69.6, 81.3)
	La Paz	Female	65.0 (59.3, 70.5)	65.9 (60.2, 70.9)	67.3 (61.8, 72.2)	67.6 (62.2, 72.7)	68.0 (62.5, 73.1)	69.4 (64.8, 73.5)	68.0 (63.9, 71.7)	67.7 (64.1, 71.2)	66.8 (63.3, 70.1)	66.9 (63.2, 70.2)	67.1 (63.2, 70.7)
		Male	69.0 (63.0, 74.5)	69.5 (63.9, 74.9)	71.0 (65.3, 75.9)	69.7 (64.3, 74.6)	68.7 (63.0, 73.9)	66.4 (61.2, 71.2)	66.3 (61.7, 70.7)	67.6 (63.2, 71.6)	67.9 (63.8, 71.4)	67.7 (63.4, 71.5)	67.8 (62.8, 72.2)
	Maricopa	Female	75.3 (73.0, 77.6)	75.6 (73.8, 77.4)	75.8 (74.0, 77.4)	75.5 (73.8, 77.0)	76.2 (74.8, 77.7)	76.0 (74.5, 77.5)	76.7 (75.1, 78.2)	77.2 (75.7, 78.7)	77.9 (76.5, 79.3)	78.1 (76.6, 79.5)	78.4 (76.7, 80.1)
		Male	80.8 (78.6, 83.0)	81.0 (79.0, 82.9)	80.7 (78.8, 82.5)	80.4 (78.5, 82.2)	80.0 (78.0, 81.8)	80.2 (78.2, 81.9)	81.3 (79.5, 82.9)	81.4 (79.8, 82.9)	80.5 (79.0, 82.0)	80.2 (78.4, 81.8)	79.9 (77.7, 81.9)
	Mohave	Female	70.0 (66.5, 73.2)	71.1 (68.3, 73.9)	72.1 (69.4, 74.9)	72.0 (69.2, 74.7)	73.0 (70.0, 75.7)	72.1 (69.2, 74.9)	70.5 (67.7, 73.1)	69.4 (66.7, 71.9)	69.6 (67.2, 71.9)	69.4 (66.8, 71.8)	69.1 (66.2, 72.0)
		Male	77.1 (73.4, 80.3)	77.5 (74.3, 80.4)	77.7 (74.4, 80.6)	76.9 (73.8, 79.6)	76.2 (73.0, 79.3)	75.1 (71.7, 78.0)	75.1 (72.0, 77.8)	74.3 (71.2, 77.2)	73.0 (70.0, 75.9)	72.2 (68.7, 75.6)	71.3 (67.2, 75.3)
	Navajo	Female	70.5 (67.1, 74.5)	71.4 (68.1, 74.8)	72.6 (69.4, 75.8)	72.4 (69.1, 75.5)	72.4 (69.3, 75.6)	73.5 (70.1, 76.4)	73.5 (70.5, 76.6)	72.5 (69.3, 75.5)	72.8 (69.5, 75.9)	72.9 (69.6, 76.1)	72.9 (69.1, 76.2)
		Male	78.4 (74.5, 81.8)	78.9 (75.3, 82.1)	79.9 (76.6, 82.9)	79.9 (76.7, 82.6)	78.4 (75.1, 81.6)	78.3 (75.0, 81.3)	77.9 (74.7, 80.9)	77.3 (73.6, 80.4)	76.8 (73.3, 80.1)	76.5 (72.7, 80.1)	76.2 (71.6, 80.4)
	Pima	Female	76.3 (73.8, 78.5)	76.5 (74.5, 78.3)	76.7 (74.9, 78.3)	76.7 (75.0, 78.3)	76.7 (75.0, 78.2)	76.1 (74.5, 77.7)	76.6 (74.9, 78.2)	76.4 (74.7, 78.0)	76.3 (74.7, 78.0)	76.5 (74.7, 78.4)	76.7 (74.5, 78.9)
		Male	81.9 (79.5, 83.8)	82.1 (80.1, 83.8)	82.1 (80.2, 83.7)	81.9 (80.1, 83.6)	81.2 (79.3, 83.0)	80.4 (78.4, 82.1)	81.0 (79.0, 82.7)	81.2 (79.1, 83.0)	81.5 (79.6, 83.3)	81.8 (79.7, 83.7)	82.1 (79.6, 84.4)
	Pinal	Female	68.4 (64.4, 72.0)	69.8 (66.4, 72.8)	71.1 (68.1, 73.8)	71.0 (68.2, 73.5)	71.7 (69.4, 74.0)	70.8 (68.6, 72.9)	72.0 (69.9, 74.2)	71.2 (69.1, 73.4)	73.2 (71.0, 75.3)	73.6 (71.2, 75.9)	73.9 (71.1, 76.5)
		Male	75.2 (71.6, 78.4)	76.3 (73.2, 79.2)	77.3 (74.4, 79.9)	77.1 (74.1, 79.7)	76.5 (73.8, 78.9)	77.3 (74.8, 79.7)	78.1 (75.6, 80.4)	77.2 (74.3, 79.7)	76.5 (73.7, 79.3)	75.9 (72.8, 79.0)	75.3 (71.7, 78.8)
	Santa Cruz	Female	65.1 (60.4, 69.3)	66.8 (62.9, 70.5)	67.7 (64.3, 71.2)	68.1 (65.0, 71.2)	69.1 (66.4, 71.6)	68.6 (66.3, 70.9)	70.2 (67.8, 72.5)	69.2 (66.6, 71.9)	71.3 (68.5, 74.1)	71.8 (68.7, 74.8)	72.1 (68.6, 75.5)
		Male	74.2 (69.6, 78.1)	75.7 (71.5, 79.5)	76.3 (72.6, 79.8)	77.2 (73.4, 80.3)	77.4 (74.5, 80.3)	77.7 (74.9, 80.2)	78.4 (75.6, 81.0)	78.2 (75.0, 81.2)	78.6 (75.7, 81.4)	78.7 (75.3, 81.8)	78.8 (74.8, 82.3)
	Yavapai	Female	74.5 (71.0, 77.2)	75.1 (72.1, 77.5)	75.5 (72.9, 78.0)	76.4 (73.8, 79.1)	75.9 (73.3, 78.3)	77.5 (75.0, 79.9)	77.5 (74.9, 79.8)	78.4 (75.9, 80.4)	78.9 (76.6, 81.1)	78.9 (76.5, 81.2)	79.2 (76.4, 81.6)
		Male	83.6 (80.6, 86.2)	83.9 (81.2, 86.3)	84.0 (81.5, 86.4)	83.6 (80.7, 85.9)	83.1 (80.4, 85.5)	82.5 (79.9, 84.9)	81.7 (79.0, 84.1)	81.7 (79.1, 84.1)	81.7 (79.4, 84.0)	81.5 (79.0, 84.1)	81.4 (78.5, 84.3)
	Yuma	Female	68.3 (64.4, 72.1)	69.3 (65.8, 72.6)	70.2 (67.1, 73.2)	68.4 (65.3, 71.3)	69.3 (66.7, 71.7)	70.2 (67.9, 72.4)	70.0 (67.6, 72.3)	69.2 (66.5, 71.8)	71.3 (69.0, 73.6)	71.6 (69.2, 74.0)	71.4 (68.6, 74.3)
		Male	74.5 (70.0, 78.7)	75.3 (71.2, 79.2)	76.1 (72.4, 79.7)	73.5 (70.1, 76.5)	73.0 (69.7, 75.9)	72.9 (70.2, 75.4)	72.4 (69.4, 75.1)	72.6 (69.3, 75.6)	73.8 (70.9, 76.6)	73.7 (70.5, 76.9)	73.7 (70.1, 77.1)
Arkansas
	Arkansas	Female	62.6 (56.9, 67.6)	63.3 (58.2, 68.0)	63.8 (58.8, 68.5)	66.2 (61.3, 70.6)	65.5 (60.8, 69.8)	64.9 (60.3, 69.1)	63.0 (57.3, 67.5)	65.1 (60.3, 69.6)	63.2 (58.0, 67.7)	63.1 (57.8, 67.9)	63.1 (57.6, 68.4)
		Male	70.9 (65.1, 76.1)	71.6 (66.2, 76.5)	71.8 (66.5, 76.5)	71.9 (66.7, 76.7)	71.8 (66.4, 76.3)	71.3 (66.1, 76.0)	70.2 (65.2, 74.9)	69.7 (64.1, 75.0)	70.5 (65.3, 75.5)	69.8 (64.4, 75.4)	69.2 (63.0, 75.4)
	Ashley	Female	63.9 (58.8, 69.4)	64.4 (59.6, 69.4)	65.0 (60.3, 69.8)	63.3 (58.4, 68.3)	62.1 (57.2, 66.7)	61.6 (56.0, 66.9)	59.2 (53.8, 64.4)	60.7 (55.3, 66.0)	61.5 (56.0, 67.1)	61.7 (55.8, 67.3)	61.8 (55.5, 67.6)
		Male	69.7 (64.2, 75.3)	70.1 (64.9, 75.4)	71.1 (66.0, 76.0)	71.0 (66.1, 75.4)	70.1 (64.7, 75.2)	71.2 (66.2, 75.5)	72.1 (66.9, 76.6)	72.8 (67.5, 77.4)	72.9 (67.7, 77.6)	72.3 (66.7, 77.2)	71.7 (65.3, 77.3)
	Baxter	Female	73.5 (68.9, 77.3)	73.9 (69.7, 77.5)	74.4 (70.3, 78.2)	73.9 (69.8, 77.3)	74.6 (70.9, 78.2)	72.4 (68.6, 75.7)	71.5 (67.8, 75.3)	72.6 (68.8, 76.2)	73.8 (69.5, 77.3)	73.9 (69.5, 77.6)	74.1 (69.2, 77.9)
		Male	75.4 (71.1, 79.8)	75.8 (72.0, 79.9)	76.4 (72.6, 80.2)	77.7 (73.4, 81.1)	78.6 (74.9, 82.1)	77.6 (73.7, 81.0)	76.9 (73.0, 80.3)	76.1 (72.0, 79.8)	74.8 (70.5, 78.9)	74.2 (69.3, 78.7)	73.6 (67.9, 78.7)
	Benton	Female	72.5 (69.2, 75.8)	73.2 (70.3, 76.1)	74.0 (71.2, 76.7)	74.1 (71.4, 76.4)	74.4 (71.7, 76.7)	72.0 (69.4, 74.4)	71.0 (68.6, 73.4)	71.1 (68.8, 73.4)	71.6 (69.2, 73.9)	71.9 (69.3, 74.4)	72.1 (69.2, 75.0)
		Male	78.9 (75.4, 82.1)	79.3 (76.2, 82.2)	79.8 (76.8, 82.5)	80.9 (78.3, 83.3)	81.1 (78.6, 83.4)	79.2 (76.5, 81.6)	78.3 (75.8, 80.7)	77.4 (74.8, 79.9)	76.4 (73.8, 78.9)	75.7 (72.8, 78.5)	75.0 (71.3, 78.5)
	Boone	Female	69.4 (64.7, 73.8)	69.8 (65.6, 73.9)	70.3 (66.2, 74.3)	69.3 (64.9, 73.1)	70.4 (66.2, 74.3)	72.2 (68.2, 75.8)	70.6 (66.4, 74.5)	70.9 (66.7, 74.6)	72.4 (68.4, 76.1)	72.3 (68.2, 76.2)	72.2 (67.7, 76.3)
		Male	73.9 (68.8, 78.3)	74.4 (69.9, 78.6)	75.0 (70.6, 78.9)	76.2 (72.0, 79.8)	76.5 (72.3, 80.4)	77.0 (73.0, 80.6)	76.0 (71.9, 79.9)	75.9 (71.6, 79.8)	75.2 (70.7, 79.5)	74.7 (69.8, 79.4)	74.3 (68.6, 79.6)
	Bradley	Female	59.1 (53.0, 64.7)	59.0 (53.1, 64.4)	59.1 (53.1, 64.4)	59.6 (54.2, 65.2)	57.7 (51.9, 63.5)	57.2 (51.6, 63.1)	55.8 (50.0, 62.5)	60.2 (54.3, 65.9)	62.2 (55.9, 68.2)	62.4 (56.1, 68.5)	62.7 (56.0, 69.1)
		Male	66.9 (60.7, 72.8)	66.6 (60.6, 72.2)	66.5 (60.4, 72.2)	65.7 (59.5, 71.1)	63.8 (57.2, 69.6)	63.4 (57.4, 68.9)	63.0 (56.6, 69.0)	66.6 (60.2, 72.5)	70.5 (64.8, 75.9)	70.0 (63.7, 75.9)	69.6 (62.3, 76.2)
	Calhoun	Female	63.6 (57.1, 69.7)	64.8 (58.9, 70.4)	65.9 (60.1, 71.4)	66.9 (60.8, 72.3)	65.8 (60.1, 71.3)	66.3 (59.8, 71.6)	66.3 (60.3, 71.8)	65.9 (60.2, 71.5)	65.6 (58.9, 71.5)	65.7 (58.9, 71.6)	65.7 (58.7, 72.0)
		Male	66.4 (59.9, 72.7)	67.8 (61.5, 73.6)	69.1 (63.1, 74.6)	69.3 (63.7, 74.7)	69.2 (63.2, 74.4)	70.2 (64.1, 75.3)	70.6 (64.5, 75.9)	70.1 (63.9, 75.6)	70.9 (64.6, 76.3)	70.3 (63.3, 76.2)	69.8 (61.9, 76.4)
	Carroll	Female	69.6 (64.5, 74.4)	70.0 (65.3, 74.4)	70.7 (66.3, 75.1)	69.7 (64.8, 74.0)	69.0 (64.2, 73.4)	69.9 (64.9, 74.2)	69.4 (64.9, 73.6)	70.3 (65.9, 74.4)	71.1 (66.7, 75.2)	71.1 (66.7, 75.3)	71.2 (66.2, 75.9)
		Male	70.4 (64.5, 75.5)	70.9 (65.3, 75.7)	71.6 (66.3, 76.3)	73.4 (68.4, 77.9)	73.3 (68.8, 77.7)	73.2 (68.0, 77.8)	74.4 (70.2, 78.6)	75.4 (70.7, 79.7)	73.5 (68.7, 77.8)	72.9 (67.5, 77.6)	72.4 (66.2, 77.6)
	Chicot	Female	58.9 (52.5, 64.7)	59.8 (53.9, 65.5)	61.3 (55.7, 66.8)	60.6 (55.0, 65.9)	59.4 (53.3, 65.0)	61.0 (55.5, 66.4)	60.9 (55.0, 66.2)	58.4 (52.3, 64.1)	59.5 (53.1, 65.7)	59.6 (53.0, 65.7)	59.6 (52.7, 66.2)
		Male	61.4 (54.5, 68.0)	61.9 (55.4, 67.9)	63.4 (57.0, 68.9)	63.9 (58.0, 69.8)	63.9 (57.6, 70.2)	65.2 (59.4, 70.6)	66.8 (60.7, 72.3)	66.6 (60.1, 72.2)	67.7 (61.1, 73.7)	67.1 (59.9, 73.7)	66.6 (58.4, 73.7)
	Clark	Female	66.7 (61.6, 71.6)	67.4 (62.7, 72.0)	68.2 (63.5, 72.6)	67.6 (62.4, 72.3)	67.5 (62.4, 72.2)	66.9 (61.6, 71.6)	67.1 (61.9, 72.0)	67.4 (61.8, 72.2)	68.1 (63.1, 72.6)	67.9 (62.7, 72.5)	67.9 (62.5, 72.9)
		Male	70.7 (64.6, 75.5)	71.2 (65.6, 75.9)	71.8 (66.5, 76.3)	72.9 (67.5, 77.3)	72.2 (66.8, 77.0)	71.3 (66.0, 76.0)	72.0 (66.7, 76.9)	73.5 (68.1, 78.1)	72.8 (66.5, 77.5)	72.4 (65.5, 77.5)	72.0 (64.3, 77.9)
	Clay	Female	60.0 (54.2, 65.4)	60.9 (55.2, 65.9)	62.0 (56.4, 67.2)	62.4 (57.3, 67.6)	61.1 (56.0, 66.7)	60.4 (54.9, 65.3)	59.4 (53.5, 64.7)	61.4 (55.6, 66.7)	61.5 (55.6, 66.8)	61.6 (55.8, 67.0)	61.6 (55.1, 67.2)
		Male	61.8 (55.3, 67.8)	62.5 (56.4, 68.0)	63.8 (57.9, 69.1)	64.1 (58.4, 69.5)	65.8 (60.2, 71.2)	68.5 (62.5, 73.5)	67.9 (62.1, 72.8)	68.2 (62.8, 74.1)	68.3 (61.9, 73.8)	67.6 (60.7, 73.6)	66.9 (59.4, 73.5)
	Cleburne	Female	68.5 (63.3, 73.1)	68.9 (64.1, 73.3)	69.7 (64.8, 74.1)	71.2 (66.6, 75.2)	70.5 (66.0, 74.3)	68.4 (63.6, 72.8)	68.2 (63.5, 72.5)	68.0 (63.5, 72.3)	69.2 (64.7, 73.7)	69.2 (64.2, 73.8)	69.4 (63.8, 74.3)
		Male	69.8 (64.1, 74.9)	70.0 (64.7, 74.8)	70.8 (65.8, 75.5)	72.2 (67.4, 76.6)	72.0 (67.0, 77.0)	72.2 (67.0, 76.9)	71.7 (66.6, 76.1)	71.4 (65.9, 76.6)	72.3 (67.3, 77.3)	71.8 (66.2, 77.4)	71.5 (65.0, 77.8)
	Cleveland	Female	67.1 (61.3, 72.3)	68.1 (62.7, 73.1)	69.0 (63.6, 73.8)	69.1 (63.9, 73.6)	68.0 (62.7, 72.9)	69.4 (64.1, 74.0)	69.7 (64.0, 74.4)	70.1 (64.5, 75.0)	70.4 (64.4, 75.8)	70.4 (64.3, 76.2)	70.5 (63.9, 76.4)
		Male	69.3 (63.1, 74.6)	70.4 (64.4, 75.4)	71.2 (65.5, 76.3)	71.9 (66.3, 77.1)	72.1 (66.6, 77.1)	72.9 (67.6, 77.8)	73.8 (68.6, 78.5)	73.0 (67.2, 78.4)	73.0 (66.9, 78.6)	72.6 (65.6, 78.6)	72.1 (64.1, 79.2)
	Columbia	Female	64.2 (58.7, 69.5)	65.1 (60.0, 69.8)	66.0 (60.9, 70.8)	67.2 (61.9, 71.7)	68.5 (63.8, 73.2)	69.3 (64.7, 73.8)	70.0 (65.3, 74.3)	71.1 (66.7, 75.3)	70.6 (65.6, 75.0)	70.6 (65.4, 75.2)	70.7 (64.9, 75.4)
		Male	71.3 (65.7, 76.1)	71.9 (66.9, 76.5)	72.8 (67.9, 76.9)	73.9 (69.2, 78.1)	74.6 (70.2, 79.0)	75.4 (70.7, 79.3)	75.6 (70.8, 80.1)	75.7 (70.7, 80.3)	75.9 (70.8, 80.2)	75.4 (70.1, 80.2)	75.0 (68.8, 80.2)
	Conway	Female	67.4 (62.0, 72.2)	68.1 (63.1, 72.6)	69.0 (63.9, 73.3)	69.5 (64.5, 73.9)	68.7 (63.9, 73.1)	69.1 (64.3, 73.4)	70.0 (65.6, 74.0)	71.8 (67.3, 75.8)	72.3 (67.6, 76.7)	72.4 (67.5, 76.6)	72.3 (67.1, 76.8)
		Male	69.4 (63.6, 74.4)	70.1 (64.5, 74.7)	70.9 (65.7, 75.2)	71.4 (66.8, 75.9)	70.7 (65.8, 75.3)	72.7 (67.6, 76.7)	73.5 (68.8, 78.1)	73.5 (68.6, 78.0)	72.6 (67.4, 77.5)	72.1 (66.0, 77.5)	71.5 (64.7, 77.6)
	Craighead	Female	66.3 (61.9, 70.4)	67.0 (63.3, 70.6)	67.8 (64.2, 71.1)	69.5 (65.9, 72.9)	70.4 (66.7, 73.7)	70.6 (66.9, 74.0)	68.9 (65.3, 72.5)	67.6 (63.5, 71.2)	64.9 (60.7, 69.0)	64.5 (60.0, 68.8)	64.4 (59.5, 68.9)
		Male	70.5 (65.6, 74.7)	70.9 (66.5, 74.9)	71.4 (67.4, 75.2)	72.5 (68.6, 76.2)	72.9 (68.5, 76.9)	72.9 (69.1, 76.5)	72.9 (69.0, 76.7)	74.6 (70.7, 78.2)	73.0 (69.0, 77.0)	72.2 (67.8, 76.4)	71.5 (66.1, 76.3)
	Crawford	Female	66.6 (62.0, 71.4)	67.4 (63.0, 71.8)	68.3 (64.1, 72.6)	68.9 (64.6, 72.7)	68.3 (64.0, 72.2)	67.8 (63.7, 71.8)	66.6 (62.3, 70.5)	67.8 (63.3, 71.7)	67.1 (62.8, 71.3)	67.1 (62.7, 71.3)	67.0 (62.0, 71.6)
		Male	71.0 (66.0, 76.0)	71.5 (66.8, 76.1)	72.3 (67.9, 76.6)	73.5 (69.2, 77.6)	71.4 (66.4, 75.6)	72.8 (68.5, 76.6)	72.0 (67.3, 75.9)	72.1 (67.1, 76.5)	72.0 (67.2, 76.1)	71.7 (66.3, 76.2)	71.3 (65.6, 76.7)
	Crittenden	Female	60.2 (55.5, 64.9)	61.0 (56.6, 65.5)	61.9 (57.7, 66.4)	62.2 (57.6, 66.7)	62.5 (57.9, 66.5)	62.2 (57.8, 66.2)	61.6 (57.5, 65.2)	61.4 (57.1, 65.2)	61.0 (56.5, 65.2)	61.0 (56.4, 65.3)	61.2 (55.9, 65.9)
		Male	65.1 (59.5, 70.5)	65.9 (60.6, 71.0)	66.8 (61.5, 71.7)	68.6 (63.6, 73.4)	68.6 (63.4, 73.4)	68.9 (64.1, 73.3)	70.4 (65.4, 74.7)	70.5 (65.8, 75.2)	69.6 (64.8, 74.0)	69.1 (64.1, 74.2)	68.7 (62.9, 74.2)
	Cross	Female	64.4 (59.2, 69.5)	65.1 (60.0, 70.1)	65.9 (61.1, 70.9)	64.5 (59.2, 69.4)	64.1 (59.0, 69.4)	62.3 (57.0, 67.0)	61.3 (56.0, 66.2)	61.1 (55.8, 66.3)	62.0 (56.4, 67.3)	61.9 (56.1, 67.3)	62.0 (56.1, 67.8)
		Male	63.4 (57.0, 69.6)	63.9 (58.1, 69.7)	65.0 (59.4, 70.6)	67.0 (61.0, 72.1)	66.7 (61.4, 72.1)	66.8 (61.0, 71.8)	68.7 (63.0, 73.9)	67.2 (61.3, 72.6)	67.6 (61.6, 72.9)	67.1 (60.7, 73.0)	66.8 (59.9, 73.4)
	Dallas	Female	60.2 (54.1, 66.7)	61.7 (55.7, 67.7)	63.3 (57.2, 69.0)	62.3 (56.6, 67.3)	60.1 (54.5, 65.1)	60.2 (54.1, 65.9)	60.1 (53.8, 65.7)	59.6 (53.4, 65.2)	60.7 (54.1, 66.3)	61.1 (54.4, 67.1)	61.3 (54.3, 67.7)
		Male	65.8 (58.5, 71.5)	67.1 (60.5, 72.3)	68.4 (62.3, 73.5)	69.0 (63.7, 74.3)	69.0 (63.0, 74.2)	70.8 (64.9, 75.2)	71.6 (65.9, 77.0)	71.7 (65.9, 77.0)	71.2 (64.7, 77.0)	70.8 (63.6, 76.9)	70.4 (62.6, 77.1)
	Desha	Female	58.9 (52.9, 64.7)	59.4 (53.7, 64.9)	59.8 (54.3, 65.4)	62.0 (55.9, 67.5)	59.3 (53.8, 64.7)	59.0 (53.4, 64.8)	58.4 (52.2, 64.5)	61.7 (55.7, 67.6)	61.9 (55.6, 67.9)	62.1 (55.6, 68.2)	62.2 (55.4, 68.5)
		Male	67.0 (60.8, 72.7)	67.3 (61.3, 72.8)	67.6 (61.7, 72.9)	67.8 (61.8, 72.7)	68.0 (62.0, 73.6)	68.6 (62.9, 73.9)	68.8 (62.5, 74.1)	71.0 (65.3, 76.5)	73.2 (67.1, 78.4)	72.7 (66.0, 78.2)	72.2 (65.1, 78.3)
	Drew	Female	64.8 (59.2, 70.0)	65.0 (59.7, 69.8)	65.7 (60.2, 70.3)	66.9 (61.8, 71.7)	66.6 (61.6, 71.5)	67.3 (61.8, 72.3)	66.1 (60.7, 71.2)	66.4 (61.2, 71.5)	68.0 (62.6, 73.1)	68.2 (62.3, 73.4)	68.2 (62.0, 73.6)
		Male	71.4 (65.4, 76.8)	71.1 (65.6, 76.3)	71.7 (66.4, 76.6)	72.0 (66.5, 76.4)	73.5 (68.1, 77.9)	74.3 (69.4, 78.6)	73.5 (68.4, 78.1)	73.9 (68.6, 78.6)	75.2 (69.4, 79.8)	74.8 (68.8, 79.7)	74.4 (67.7, 80.0)
	Faulkner	Female	71.8 (67.6, 75.5)	71.8 (68.0, 75.1)	71.9 (68.4, 75.1)	70.8 (67.1, 74.1)	71.4 (68.1, 74.5)	71.2 (68.2, 74.4)	70.7 (67.2, 74.0)	71.1 (67.5, 74.4)	72.7 (68.9, 75.9)	72.7 (68.6, 76.1)	72.7 (68.4, 76.5)
		Male	75.7 (71.5, 79.3)	75.7 (71.8, 79.1)	75.9 (72.1, 79.2)	75.5 (71.8, 78.9)	75.9 (72.2, 79.2)	76.7 (73.4, 79.9)	75.6 (71.7, 79.0)	76.4 (72.3, 79.9)	76.3 (72.0, 80.0)	75.7 (70.8, 79.7)	75.1 (69.4, 79.7)
	Franklin	Female	64.6 (58.9, 69.8)	65.4 (60.1, 70.3)	66.3 (61.0, 71.3)	67.6 (62.8, 72.2)	67.4 (62.0, 71.7)	67.2 (61.6, 72.0)	67.0 (62.0, 72.3)	69.3 (64.0, 74.0)	68.8 (63.2, 73.6)	69.0 (63.4, 73.9)	69.0 (63.3, 74.2)
		Male	69.4 (63.1, 75.0)	70.3 (64.6, 75.4)	71.2 (65.7, 76.0)	74.1 (69.2, 78.7)	73.0 (67.5, 77.9)	74.4 (69.5, 79.0)	73.8 (68.8, 78.2)	73.9 (68.5, 78.4)	72.6 (66.9, 77.4)	72.1 (65.9, 77.6)	71.7 (64.9, 77.6)
	Fulton	Female	70.3 (64.7, 75.2)	71.3 (66.1, 75.8)	72.4 (67.2, 76.8)	72.5 (67.4, 77.0)	72.5 (67.8, 77.0)	71.9 (67.1, 76.3)	71.3 (65.8, 76.3)	70.8 (65.5, 75.5)	71.8 (66.2, 76.5)	72.0 (66.2, 77.0)	72.0 (65.8, 77.0)
		Male	68.1 (61.7, 73.8)	69.2 (63.3, 74.3)	70.2 (64.7, 75.2)	72.5 (67.1, 76.9)	73.6 (68.4, 78.3)	74.3 (69.3, 78.8)	75.1 (70.1, 79.6)	74.3 (68.6, 79.1)	72.6 (66.1, 78.1)	72.2 (65.2, 78.3)	71.6 (63.7, 78.4)
	Garland	Female	69.9 (66.1, 73.7)	70.7 (67.3, 74.1)	71.6 (68.3, 74.9)	72.1 (69.1, 75.0)	72.4 (69.3, 75.3)	71.7 (68.6, 74.5)	71.8 (68.9, 75.1)	71.6 (68.7, 74.6)	71.6 (68.5, 74.6)	71.6 (68.2, 74.8)	71.8 (67.9, 75.1)
		Male	76.5 (72.7, 80.2)	77.2 (73.6, 80.5)	78.0 (74.5, 81.1)	79.4 (76.0, 82.2)	79.3 (76.2, 82.1)	78.5 (75.4, 81.4)	78.5 (75.4, 81.5)	78.2 (74.5, 81.3)	77.8 (74.3, 81.3)	77.7 (73.8, 81.4)	77.7 (73.0, 81.7)
	Grant	Female	68.0 (63.0, 72.9)	68.8 (64.0, 73.4)	69.5 (64.5, 74.1)	67.4 (62.2, 72.3)	65.6 (60.6, 70.3)	65.5 (60.4, 70.4)	65.2 (59.8, 70.4)	64.1 (58.7, 69.1)	65.1 (59.4, 70.5)	65.2 (59.3, 70.8)	65.4 (59.0, 71.2)
		Male	71.8 (65.9, 77.0)	72.5 (67.2, 77.4)	73.2 (68.0, 77.9)	73.5 (68.7, 78.0)	74.4 (69.6, 78.9)	73.9 (68.6, 78.4)	74.3 (69.5, 78.9)	72.9 (67.5, 77.9)	71.9 (66.2, 77.0)	71.4 (65.5, 76.8)	71.0 (64.4, 76.9)
	Greene	Female	65.4 (60.4, 70.2)	65.5 (60.9, 70.0)	65.9 (61.2, 70.4)	67.1 (62.5, 71.5)	65.6 (61.4, 70.1)	66.6 (62.1, 70.5)	64.5 (59.9, 69.0)	67.0 (62.1, 71.2)	65.4 (61.1, 69.7)	65.2 (60.7, 69.6)	65.1 (60.2, 69.7)
		Male	68.7 (63.2, 73.9)	68.8 (63.7, 73.8)	69.2 (64.4, 74.0)	69.4 (64.5, 74.2)	69.5 (64.8, 73.9)	72.3 (67.4, 76.8)	72.3 (67.5, 76.5)	74.6 (70.1, 79.0)	73.9 (68.9, 78.3)	73.3 (67.9, 78.1)	72.9 (66.8, 78.2)
	Hempstead	Female	63.7 (58.4, 69.3)	64.3 (59.4, 69.6)	65.4 (60.6, 70.5)	67.1 (62.2, 71.7)	66.2 (61.4, 71.0)	66.2 (61.1, 70.6)	66.9 (61.6, 71.5)	68.1 (63.1, 72.5)	66.3 (60.9, 71.1)	66.5 (61.0, 71.5)	66.3 (60.4, 71.7)
		Male	67.8 (61.9, 73.5)	68.0 (62.3, 73.5)	69.2 (63.9, 74.3)	70.8 (65.7, 75.3)	69.9 (64.3, 74.9)	70.3 (65.0, 75.7)	71.7 (66.1, 76.3)	73.0 (67.5, 77.9)	71.6 (65.3, 76.6)	71.2 (64.9, 76.7)	70.7 (63.5, 77.0)
	Hot Spring	Female	66.1 (61.2, 71.1)	66.4 (61.9, 70.9)	67.0 (62.6, 71.3)	64.7 (60.2, 68.7)	64.1 (59.7, 68.5)	63.5 (58.7, 67.8)	63.4 (58.6, 67.8)	63.3 (58.6, 67.7)	64.8 (60.2, 69.3)	65.0 (60.2, 69.5)	64.9 (59.7, 69.8)
		Male	69.8 (64.3, 74.9)	70.5 (65.2, 75.4)	71.3 (66.1, 75.9)	73.4 (69.0, 77.6)	72.8 (68.5, 77.3)	73.4 (69.1, 77.6)	73.5 (69.0, 77.6)	73.0 (68.1, 77.2)	71.7 (66.3, 76.2)	71.3 (65.6, 76.4)	70.8 (64.6, 76.6)
	Howard	Female	65.9 (60.5, 71.0)	66.5 (61.2, 71.6)	67.7 (62.4, 72.6)	69.1 (63.9, 73.8)	68.7 (63.5, 73.5)	68.7 (63.6, 73.4)	68.0 (62.6, 73.0)	67.7 (62.4, 72.8)	67.0 (61.7, 72.2)	67.0 (61.5, 72.1)	67.2 (61.3, 72.2)
		Male	68.3 (62.2, 73.7)	68.4 (62.7, 73.7)	69.7 (64.3, 74.6)	70.6 (65.3, 74.9)	71.1 (65.6, 76.0)	71.4 (65.8, 76.2)	71.2 (65.4, 76.3)	71.2 (65.5, 76.3)	70.1 (63.9, 75.4)	69.5 (63.2, 75.1)	69.0 (62.1, 75.2)
	Independence	Female	66.3 (61.1, 70.9)	66.8 (62.0, 71.2)	67.7 (63.1, 72.0)	68.5 (64.0, 72.5)	69.0 (64.5, 73.2)	68.4 (64.1, 72.4)	69.3 (64.7, 73.4)	67.8 (63.1, 72.3)	66.9 (62.5, 71.2)	66.9 (62.4, 71.3)	66.9 (62.0, 71.7)
		Male	70.0 (64.3, 74.9)	70.4 (65.0, 75.0)	71.4 (66.1, 75.7)	72.7 (68.0, 77.0)	72.9 (68.3, 77.2)	74.6 (70.3, 78.6)	75.2 (71.0, 79.3)	74.6 (69.7, 78.8)	71.4 (66.6, 76.6)	70.7 (65.3, 76.2)	69.9 (63.7, 75.8)
	Izard	Female	66.8 (61.4, 72.1)	67.7 (62.5, 72.4)	69.0 (63.9, 73.5)	69.2 (63.9, 74.0)	70.1 (65.0, 74.6)	69.8 (64.7, 74.4)	69.5 (64.0, 74.2)	69.1 (64.0, 73.9)	68.8 (63.3, 73.7)	69.0 (63.7, 73.9)	68.9 (63.1, 74.0)
		Male	70.8 (64.3, 76.0)	71.7 (65.8, 76.6)	72.9 (67.3, 77.7)	74.3 (69.5, 78.9)	74.8 (69.9, 79.3)	74.2 (69.2, 78.6)	74.0 (68.8, 78.3)	73.5 (67.7, 78.2)	70.8 (65.0, 76.2)	70.3 (64.1, 76.1)	69.8 (62.7, 76.2)
	Jackson	Female	59.7 (53.8, 65.1)	60.1 (54.3, 65.3)	61.2 (55.5, 66.5)	60.3 (54.8, 65.5)	58.9 (53.2, 63.8)	58.4 (52.4, 63.9)	58.2 (53.1, 64.0)	57.5 (52.3, 63.3)	59.1 (53.2, 64.7)	59.3 (53.2, 64.9)	59.4 (52.6, 65.5)
		Male	62.6 (56.2, 68.9)	62.9 (56.7, 68.9)	64.4 (58.4, 70.2)	65.2 (59.1, 70.7)	63.7 (57.5, 69.7)	64.2 (58.3, 69.7)	65.6 (59.6, 71.0)	64.5 (58.3, 70.3)	66.3 (60.2, 72.4)	65.8 (59.0, 72.5)	65.2 (57.5, 72.6)
	Jefferson	Female	62.8 (57.7, 67.6)	63.5 (59.0, 67.8)	64.4 (60.1, 68.4)	64.3 (60.4, 68.0)	64.1 (60.0, 68.0)	64.6 (60.3, 68.6)	63.1 (59.0, 67.1)	64.2 (60.5, 67.4)	63.5 (60.1, 67.1)	63.5 (59.9, 67.0)	63.2 (59.3, 66.7)
		Male	73.7 (68.4, 77.9)	74.1 (69.2, 78.0)	74.7 (70.1, 78.6)	74.5 (70.5, 78.2)	74.5 (70.8, 78.4)	72.2 (68.0, 75.7)	72.2 (67.9, 75.9)	71.7 (67.2, 75.6)	69.8 (65.6, 73.8)	69.2 (64.6, 73.4)	68.5 (63.2, 73.2)
	Johnson	Female	63.7 (58.3, 69.1)	64.3 (59.1, 69.3)	65.1 (60.1, 70.1)	66.0 (60.6, 70.5)	65.3 (60.4, 69.7)	64.8 (59.7, 69.9)	64.3 (58.9, 68.7)	66.7 (62.0, 71.5)	64.6 (59.4, 69.5)	64.5 (59.0, 69.5)	64.6 (58.7, 70.3)
		Male	68.9 (62.8, 73.9)	69.6 (63.6, 74.4)	70.5 (64.9, 75.2)	72.5 (67.0, 76.7)	71.5 (66.3, 75.7)	72.9 (67.7, 77.4)	74.0 (69.1, 78.2)	74.6 (69.4, 79.2)	72.0 (66.6, 77.1)	71.6 (65.9, 76.9)	71.2 (64.5, 76.9)
	Lafayette	Female	60.4 (54.1, 66.3)	61.5 (55.4, 67.0)	63.1 (57.3, 68.6)	64.1 (58.5, 69.3)	63.2 (57.2, 68.4)	64.0 (58.5, 69.6)	63.6 (57.6, 69.0)	65.2 (58.8, 70.6)	64.8 (58.7, 70.6)	65.0 (58.8, 70.8)	65.1 (58.6, 71.0)
		Male	61.6 (54.8, 67.6)	62.3 (55.8, 68.2)	64.3 (58.0, 69.9)	66.4 (60.6, 71.7)	66.4 (60.0, 72.1)	66.7 (60.6, 72.1)	67.5 (61.7, 73.0)	69.4 (63.0, 75.3)	68.3 (61.4, 74.5)	67.8 (60.2, 74.5)	67.3 (58.9, 74.6)
	Lawrence	Female	58.3 (52.6, 63.9)	59.2 (53.8, 64.4)	60.5 (55.1, 65.5)	62.2 (56.9, 67.0)	62.0 (56.8, 67.4)	62.2 (56.9, 66.9)	61.4 (55.4, 66.7)	64.1 (58.9, 69.4)	62.4 (56.8, 67.7)	62.6 (56.9, 67.9)	62.6 (56.6, 68.0)
		Male	63.4 (56.6, 69.3)	64.1 (57.7, 69.4)	65.6 (59.7, 70.7)	65.8 (60.3, 71.2)	65.5 (59.5, 71.1)	66.4 (60.9, 71.4)	66.8 (60.9, 72.3)	68.7 (63.1, 74.3)	68.9 (62.9, 74.4)	68.6 (61.9, 74.8)	68.3 (60.9, 75.2)
	Lee	Female	50.7 (44.3, 56.6)	51.6 (45.7, 57.3)	54.0 (48.2, 59.6)	54.9 (48.6, 61.0)	54.6 (48.5, 60.9)	52.9 (46.2, 58.2)	53.1 (47.1, 58.5)	55.4 (49.5, 61.4)	53.7 (47.4, 59.6)	54.0 (47.8, 60.4)	54.1 (47.5, 60.8)
		Male	58.8 (52.3, 65.7)	59.2 (52.8, 65.7)	62.1 (55.8, 68.1)	62.4 (56.1, 68.2)	61.4 (54.5, 67.3)	61.9 (55.5, 67.7)	63.7 (57.8, 69.4)	64.3 (57.6, 70.4)	63.4 (56.6, 69.4)	62.9 (55.4, 69.3)	62.4 (54.2, 69.8)
	Lincoln	Female	57.7 (51.6, 63.9)	58.6 (52.8, 64.3)	60.7 (54.8, 65.9)	63.2 (57.8, 68.6)	62.2 (56.6, 67.6)	62.7 (57.0, 68.4)	62.1 (56.1, 67.4)	63.3 (57.5, 68.4)	60.5 (54.7, 66.4)	60.5 (54.7, 66.5)	60.7 (54.1, 67.0)
		Male	61.6 (55.1, 67.4)	62.3 (56.2, 67.9)	64.8 (58.9, 70.1)	65.6 (59.7, 71.4)	65.8 (59.6, 71.4)	66.2 (59.7, 71.6)	65.2 (58.9, 70.7)	65.6 (59.1, 71.5)	65.0 (58.2, 71.3)	64.5 (57.0, 71.1)	64.1 (55.7, 71.1)
	Little River	Female	65.6 (59.7, 70.9)	66.2 (60.7, 71.4)	67.0 (61.3, 71.9)	67.5 (62.3, 72.0)	67.5 (62.4, 72.1)	66.0 (60.7, 71.0)	66.3 (60.8, 71.3)	66.1 (60.6, 71.2)	66.3 (60.9, 71.6)	66.2 (60.4, 71.6)	66.2 (60.0, 72.0)
		Male	69.3 (63.2, 74.6)	69.7 (63.9, 74.7)	70.5 (65.4, 75.4)	71.8 (66.8, 76.4)	70.9 (65.1, 76.1)	70.6 (65.4, 75.8)	70.5 (64.9, 75.6)	71.2 (65.0, 76.2)	70.1 (63.9, 75.4)	69.7 (63.3, 75.6)	69.2 (62.1, 75.7)
	Logan	Female	63.6 (58.2, 68.7)	64.3 (59.1, 69.2)	65.0 (60.1, 69.9)	67.1 (62.1, 71.7)	66.7 (62.2, 71.1)	66.8 (62.1, 71.7)	66.2 (61.1, 71.2)	66.2 (61.0, 70.7)	64.9 (59.5, 70.0)	64.8 (59.2, 70.0)	64.6 (58.8, 70.3)
		Male	68.5 (62.5, 74.1)	68.9 (63.5, 74.3)	69.5 (64.2, 74.6)	69.4 (64.2, 74.2)	68.6 (63.1, 73.5)	71.2 (65.9, 75.8)	71.8 (66.4, 76.3)	71.4 (65.9, 76.4)	70.7 (64.6, 75.6)	70.3 (64.0, 75.7)	69.8 (63.1, 75.8)
	Lonoke	Female	68.2 (63.4, 72.7)	69.1 (64.6, 73.0)	69.9 (65.6, 73.8)	69.5 (65.2, 73.3)	68.9 (64.6, 72.8)	69.0 (64.8, 72.8)	68.1 (63.8, 72.1)	67.3 (63.1, 71.6)	67.3 (62.6, 71.6)	67.3 (62.7, 71.8)	67.4 (62.3, 72.4)
		Male	73.2 (68.0, 77.3)	73.8 (69.1, 77.6)	74.6 (69.9, 78.3)	74.6 (70.6, 78.4)	75.4 (71.4, 79.4)	75.0 (70.9, 78.6)	74.3 (70.1, 78.6)	74.8 (70.3, 78.7)	74.2 (69.3, 78.3)	74.0 (68.8, 78.4)	73.7 (67.9, 78.8)
	Madison	Female	65.8 (60.5, 70.8)	66.5 (61.5, 71.3)	67.4 (62.4, 72.1)	68.3 (62.8, 73.2)	69.0 (63.9, 73.7)	69.5 (64.0, 74.4)	69.7 (64.5, 74.3)	70.1 (65.4, 74.6)	68.5 (62.9, 73.1)	68.3 (62.4, 73.4)	68.1 (61.8, 73.4)
		Male	67.5 (61.4, 73.1)	68.0 (62.2, 73.4)	69.1 (63.4, 74.4)	72.4 (67.1, 77.3)	72.4 (67.7, 77.2)	73.6 (68.9, 78.1)	73.7 (68.5, 78.1)	72.8 (67.3, 77.5)	70.6 (65.0, 75.3)	70.3 (64.0, 75.4)	69.8 (62.8, 75.5)
	Marion	Female	69.9 (64.3, 74.9)	70.5 (65.5, 75.3)	71.7 (66.9, 76.4)	71.9 (67.4, 76.3)	72.3 (67.8, 76.5)	72.8 (67.9, 77.1)	72.6 (67.2, 76.9)	72.8 (68.0, 76.9)	73.5 (69.0, 77.5)	73.5 (68.9, 77.7)	73.6 (68.7, 78.0)
		Male	72.2 (66.5, 77.5)	72.6 (67.2, 77.8)	73.8 (68.5, 78.6)	75.1 (70.7, 79.6)	73.5 (68.7, 78.1)	75.2 (70.5, 79.2)	75.1 (70.6, 79.4)	75.8 (71.2, 80.3)	73.4 (68.0, 78.0)	72.8 (67.1, 77.8)	72.3 (65.7, 77.9)
	Miller	Female	64.9 (59.9, 69.6)	65.7 (61.2, 70.0)	66.6 (62.1, 70.7)	67.6 (63.4, 71.6)	66.2 (61.9, 70.4)	66.2 (61.9, 70.4)	65.3 (60.9, 69.3)	66.1 (61.5, 70.4)	66.6 (62.2, 70.9)	66.8 (62.5, 71.1)	67.0 (62.4, 71.9)
		Male	69.5 (63.9, 74.6)	70.0 (64.7, 74.6)	70.9 (65.8, 75.5)	72.3 (67.8, 76.6)	71.1 (65.8, 75.2)	71.0 (66.6, 75.4)	70.9 (66.5, 75.4)	71.4 (66.6, 75.8)	69.7 (64.5, 75.1)	69.1 (63.4, 75.0)	68.4 (61.9, 74.7)
	Mississippi	Female	55.6 (50.5, 60.5)	56.2 (51.4, 60.8)	57.1 (52.5, 61.6)	56.1 (51.8, 60.5)	58.3 (53.7, 62.5)	57.3 (52.8, 61.6)	58.2 (53.9, 62.4)	57.2 (52.5, 61.7)	57.1 (52.5, 61.4)	57.2 (52.2, 61.6)	57.0 (51.7, 61.8)
		Male	62.9 (56.9, 68.7)	63.6 (58.0, 69.0)	64.9 (59.4, 70.2)	66.3 (61.4, 71.1)	68.4 (63.2, 73.4)	67.6 (62.3, 72.5)	67.6 (62.3, 72.7)	68.9 (63.6, 73.6)	67.3 (61.9, 72.5)	66.6 (60.9, 72.2)	65.8 (58.9, 72.1)
	Monroe	Female	56.1 (49.6, 62.2)	56.5 (50.6, 62.6)	57.2 (51.0, 63.1)	59.3 (54.0, 65.1)	60.0 (53.8, 65.9)	58.0 (52.1, 64.1)	57.1 (51.3, 63.0)	59.9 (54.2, 65.7)	58.9 (51.8, 65.3)	59.0 (51.8, 65.7)	58.8 (51.3, 65.9)
		Male	62.0 (54.9, 68.7)	62.5 (55.8, 68.8)	63.3 (57.0, 69.4)	63.7 (57.5, 69.1)	63.3 (57.3, 69.2)	63.2 (56.9, 69.1)	63.4 (57.2, 69.5)	63.8 (56.7, 70.2)	65.1 (58.5, 71.6)	64.5 (57.3, 71.4)	63.9 (55.6, 71.4)
	Montgomery	Female	66.6 (60.9, 72.0)	67.7 (62.1, 72.7)	69.3 (63.6, 74.1)	70.0 (64.9, 75.2)	70.5 (65.4, 75.5)	71.1 (65.3, 75.7)	70.9 (65.4, 75.9)	70.3 (64.4, 75.7)	70.4 (64.5, 75.5)	70.3 (64.3, 75.6)	70.4 (64.0, 75.8)
		Male	65.4 (58.6, 71.0)	66.4 (60.1, 71.9)	68.0 (62.2, 73.4)	70.4 (65.0, 75.7)	70.2 (64.5, 75.4)	70.9 (65.7, 75.7)	72.4 (67.2, 77.1)	72.6 (66.5, 78.2)	70.8 (64.5, 76.6)	70.3 (63.6, 76.2)	69.9 (62.7, 76.5)
	Nevada	Female	64.0 (58.1, 69.3)	64.8 (59.0, 69.9)	65.6 (60.0, 70.8)	66.9 (61.9, 71.9)	66.0 (60.3, 71.0)	66.6 (60.7, 71.7)	66.4 (60.4, 71.4)	66.7 (60.2, 72.3)	64.4 (58.6, 70.4)	64.3 (58.2, 70.4)	64.4 (58.0, 70.5)
		Male	67.4 (61.0, 73.4)	68.1 (62.2, 73.7)	68.7 (62.8, 74.2)	70.0 (64.4, 75.7)	69.3 (63.0, 74.7)	70.0 (64.2, 74.9)	70.3 (64.2, 75.8)	71.0 (65.0, 76.4)	68.8 (62.3, 74.5)	68.3 (61.2, 74.6)	67.8 (60.0, 74.6)
	Newton	Female	65.9 (60.0, 71.0)	66.5 (60.9, 71.6)	67.5 (62.0, 72.6)	69.0 (64.1, 73.8)	70.2 (65.1, 74.7)	72.1 (66.8, 76.6)	71.4 (65.9, 76.2)	72.3 (67.3, 76.8)	72.2 (66.6, 77.4)	72.4 (66.6, 77.6)	72.5 (66.4, 77.8)
		Male	69.2 (62.9, 75.2)	69.6 (63.8, 75.1)	70.4 (64.5, 75.5)	72.8 (67.4, 77.6)	72.0 (66.3, 77.3)	73.3 (68.1, 77.8)	74.1 (69.0, 78.8)	74.5 (68.9, 79.6)	73.2 (67.1, 78.2)	72.8 (66.2, 78.3)	72.4 (65.1, 78.4)
	Ouachita	Female	62.9 (57.6, 67.6)	63.3 (58.2, 67.8)	64.1 (58.9, 68.5)	65.7 (61.0, 69.9)	65.1 (60.4, 69.3)	64.1 (59.7, 68.5)	64.0 (59.4, 68.4)	66.1 (61.6, 70.0)	64.8 (60.2, 68.9)	65.0 (60.2, 69.3)	64.9 (59.7, 69.5)
		Male	70.5 (64.7, 75.6)	70.5 (64.9, 75.2)	71.4 (66.1, 76.2)	71.4 (66.3, 75.6)	72.0 (67.0, 76.8)	72.5 (67.7, 77.1)	71.6 (66.7, 76.6)	73.6 (68.4, 78.1)	72.7 (67.6, 77.2)	71.8 (66.3, 76.7)	71.0 (64.7, 76.6)
	Perry	Female	66.9 (61.5, 72.1)	67.5 (62.4, 72.4)	68.5 (63.6, 73.4)	68.9 (63.3, 74.3)	68.2 (62.0, 73.2)	66.5 (61.2, 71.7)	67.2 (61.4, 72.5)	67.5 (61.5, 72.7)	67.6 (62.0, 73.4)	67.9 (62.0, 74.0)	68.0 (61.8, 74.5)
		Male	70.5 (64.3, 75.3)	71.0 (65.2, 75.5)	72.3 (66.6, 76.7)	70.9 (65.1, 76.2)	71.1 (65.1, 76.3)	71.1 (65.5, 76.2)	72.0 (66.4, 77.3)	71.3 (65.1, 76.7)	71.9 (65.9, 77.3)	71.4 (64.8, 77.1)	71.0 (63.7, 77.4)
	Phillips	Female	53.8 (48.0, 59.6)	54.5 (49.0, 59.6)	55.6 (50.1, 60.6)	58.0 (52.9, 63.2)	56.4 (51.0, 61.9)	55.3 (49.6, 60.5)	54.0 (49.1, 58.5)	58.1 (53.9, 62.6)	56.7 (52.6, 61.6)	56.9 (52.8, 61.6)	57.2 (52.8, 61.9)
		Male	64.7 (58.5, 70.9)	65.3 (59.4, 71.4)	66.5 (60.8, 72.2)	67.5 (61.7, 72.6)	66.1 (60.2, 71.6)	67.0 (61.8, 71.8)	67.8 (62.5, 72.9)	68.1 (62.6, 73.0)	69.8 (64.4, 74.7)	69.4 (63.7, 74.8)	69.1 (62.4, 75.1)
	Pike	Female	67.0 (61.6, 72.0)	67.9 (62.9, 72.8)	68.5 (63.4, 73.5)	69.2 (63.7, 73.9)	68.5 (63.3, 73.3)	68.4 (62.7, 73.8)	67.5 (62.0, 72.8)	68.3 (62.5, 73.4)	69.0 (63.4, 74.4)	68.9 (63.2, 74.5)	68.9 (62.8, 74.7)
		Male	65.4 (58.9, 71.4)	66.4 (60.4, 72.0)	66.9 (61.2, 72.3)	68.2 (62.5, 72.9)	68.6 (62.5, 73.6)	68.5 (62.8, 73.6)	68.8 (62.7, 74.0)	70.0 (63.7, 75.6)	70.1 (64.1, 75.7)	69.5 (63.0, 75.8)	69.1 (61.8, 76.2)
	Poinsett	Female	56.3 (50.7, 62.3)	57.4 (52.0, 62.8)	58.8 (53.3, 63.6)	58.7 (53.5, 63.8)	59.4 (54.4, 64.7)	58.8 (53.6, 63.8)	57.8 (52.7, 63.3)	58.0 (52.4, 63.1)	57.9 (52.4, 63.4)	57.9 (52.3, 63.4)	58.1 (52.3, 63.9)
		Male	57.6 (51.4, 63.9)	58.3 (52.3, 64.3)	59.5 (53.6, 65.2)	62.4 (57.0, 68.1)	63.2 (57.3, 68.2)	63.8 (58.4, 69.3)	64.4 (58.3, 69.9)	65.3 (59.8, 70.9)	63.8 (57.4, 69.8)	63.2 (56.6, 69.8)	62.7 (55.3, 70.1)
	Polk	Female	68.2 (63.4, 73.0)	69.4 (65.0, 73.7)	70.0 (65.9, 74.4)	71.6 (67.3, 75.8)	69.9 (65.7, 74.3)	69.6 (64.9, 74.0)	68.4 (63.3, 72.6)	68.2 (63.5, 72.8)	67.4 (62.4, 72.1)	67.5 (62.2, 72.2)	67.7 (62.0, 72.6)
		Male	68.4 (62.5, 74.1)	69.9 (64.4, 75.2)	70.3 (65.2, 75.3)	71.1 (66.2, 75.7)	72.2 (67.5, 76.7)	72.9 (67.9, 77.2)	72.5 (67.8, 77.1)	72.7 (67.5, 77.5)	73.1 (67.8, 77.5)	72.3 (66.6, 77.2)	71.7 (65.3, 77.4)
	Pope	Female	69.0 (64.5, 73.4)	69.6 (65.3, 73.8)	70.1 (66.1, 74.1)	71.0 (67.0, 74.8)	72.3 (68.4, 75.8)	73.9 (70.4, 77.3)	73.7 (69.8, 77.2)	74.1 (70.1, 77.6)	73.4 (69.4, 77.1)	73.4 (69.6, 77.1)	73.3 (69.0, 77.4)
		Male	75.2 (70.3, 79.4)	75.7 (71.1, 79.6)	76.1 (71.8, 79.9)	76.8 (72.9, 80.4)	76.3 (72.2, 80.1)	77.5 (73.7, 81.0)	77.8 (73.9, 81.1)	76.1 (71.9, 80.0)	75.6 (71.1, 79.4)	75.3 (70.4, 79.5)	75.0 (69.4, 79.9)
	Prairie	Female	61.5 (55.4, 67.1)	61.9 (55.9, 67.3)	62.7 (56.4, 67.9)	64.1 (58.2, 69.3)	64.8 (59.4, 70.1)	64.9 (58.9, 70.3)	64.1 (57.6, 69.8)	67.0 (61.1, 72.3)	64.6 (58.3, 70.2)	64.5 (58.2, 70.4)	64.4 (57.7, 70.5)
		Male	64.1 (57.2, 70.5)	64.6 (57.9, 70.5)	65.5 (59.2, 71.1)	66.7 (60.8, 72.3)	66.8 (60.8, 72.0)	67.3 (61.2, 72.7)	67.2 (61.3, 73.0)	69.1 (62.9, 74.7)	68.3 (62.0, 74.6)	67.7 (61.0, 74.5)	67.3 (59.5, 74.7)
	Pulaski	Female	71.6 (68.7, 74.3)	71.6 (69.3, 73.8)	71.6 (69.5, 73.7)	71.6 (69.5, 73.6)	71.6 (69.7, 73.6)	70.9 (68.9, 72.7)	69.9 (68.0, 71.9)	69.8 (67.8, 71.6)	69.9 (67.8, 71.7)	69.8 (67.7, 71.8)	69.7 (67.4, 72.1)
		Male	80.2 (77.4, 82.6)	80.3 (77.8, 82.6)	80.4 (78.0, 82.6)	79.7 (77.6, 81.7)	78.9 (76.6, 81.0)	77.9 (75.6, 79.8)	76.7 (74.4, 78.7)	75.9 (73.6, 78.2)	75.5 (73.1, 77.7)	74.7 (72.0, 77.4)	73.8 (70.3, 77.2)
	Randolph	Female	63.9 (58.6, 69.3)	64.4 (59.3, 69.7)	65.7 (60.4, 70.9)	66.7 (61.0, 71.6)	66.9 (61.9, 71.6)	66.6 (61.4, 71.8)	65.4 (60.2, 70.4)	67.5 (62.3, 72.1)	67.6 (62.2, 72.8)	67.6 (62.1, 73.0)	67.5 (61.5, 73.1)
		Male	67.1 (60.7, 72.9)	67.4 (61.4, 72.9)	69.1 (63.3, 74.1)	69.1 (63.7, 73.9)	70.0 (64.8, 74.8)	70.3 (65.0, 74.9)	70.1 (64.8, 75.1)	71.7 (66.1, 76.5)	71.7 (66.0, 76.7)	71.1 (65.1, 76.3)	70.5 (63.7, 76.4)
	Saline	Female	70.9 (66.8, 74.6)	71.3 (67.7, 74.6)	71.8 (68.3, 75.1)	71.9 (68.5, 75.1)	71.8 (68.6, 74.9)	72.6 (69.6, 75.5)	72.5 (69.5, 75.5)	72.4 (69.2, 75.4)	72.4 (68.9, 75.6)	72.2 (68.5, 75.6)	72.1 (68.0, 75.8)
		Male	78.1 (73.9, 81.7)	78.4 (74.6, 81.8)	78.7 (74.9, 81.9)	79.1 (75.9, 82.1)	79.9 (76.4, 82.8)	79.2 (76.0, 82.0)	78.9 (75.4, 81.7)	79.1 (75.7, 82.2)	78.3 (74.8, 81.6)	77.8 (73.7, 81.4)	77.2 (72.6, 81.6)
	Scott	Female	62.1 (56.1, 68.2)	63.4 (57.5, 69.1)	64.8 (58.9, 70.5)	66.4 (60.8, 71.7)	65.9 (60.3, 71.1)	66.8 (61.0, 72.1)	66.4 (60.7, 71.5)	64.3 (58.2, 69.5)	65.5 (59.1, 70.8)	65.6 (59.2, 71.0)	65.7 (59.3, 71.4)
		Male	64.7 (57.8, 71.0)	65.5 (59.2, 71.5)	66.8 (60.5, 72.2)	68.0 (62.4, 73.2)	68.5 (62.6, 73.9)	70.0 (64.2, 75.2)	70.2 (64.4, 75.2)	69.0 (62.7, 74.2)	69.9 (63.9, 75.3)	69.3 (62.5, 75.2)	68.9 (61.3, 75.3)
	Searcy	Female	63.3 (56.8, 69.4)	63.8 (57.4, 69.7)	64.9 (58.4, 70.6)	65.4 (59.4, 70.9)	67.8 (62.6, 72.6)	68.1 (63.3, 73.4)	67.4 (61.8, 72.5)	69.2 (63.5, 74.1)	69.5 (63.5, 74.9)	69.6 (63.2, 75.2)	69.3 (62.7, 75.1)
		Male	67.5 (61.1, 73.6)	67.9 (61.9, 73.6)	69.3 (63.6, 74.4)	71.4 (66.2, 75.9)	70.9 (65.4, 75.3)	69.0 (63.6, 74.0)	68.6 (62.7, 74.0)	69.0 (62.5, 74.8)	66.8 (60.0, 73.4)	66.3 (59.0, 73.2)	65.7 (57.7, 73.4)
	Sebastian	Female	67.9 (63.5, 71.8)	68.3 (64.5, 71.5)	68.8 (65.3, 72.0)	68.3 (64.8, 71.5)	69.4 (66.1, 72.5)	68.4 (65.3, 71.6)	68.0 (64.5, 71.1)	67.5 (64.0, 70.8)	67.9 (64.4, 71.4)	67.7 (63.7, 71.3)	67.5 (63.2, 71.5)
		Male	76.0 (71.8, 79.7)	76.2 (72.4, 79.6)	76.5 (72.9, 79.8)	76.0 (72.4, 79.6)	76.0 (72.6, 79.2)	75.6 (72.1, 79.1)	73.6 (70.0, 77.1)	72.2 (68.1, 76.2)	73.3 (69.4, 77.1)	72.8 (68.5, 76.9)	72.3 (67.3, 77.0)
	Sevier	Female	60.3 (54.8, 65.5)	60.9 (55.6, 65.7)	61.8 (56.4, 66.4)	64.9 (59.8, 69.6)	64.0 (58.6, 69.0)	63.1 (58.0, 68.1)	62.6 (57.5, 67.8)	62.4 (57.0, 67.1)	61.1 (55.7, 65.9)	61.0 (55.5, 66.0)	61.2 (55.4, 66.5)
		Male	64.1 (57.9, 70.2)	64.4 (58.7, 70.0)	65.3 (59.7, 70.6)	66.2 (60.4, 71.8)	67.4 (61.5, 72.7)	67.1 (61.6, 72.5)	67.2 (61.6, 72.2)	67.0 (61.4, 72.5)	68.8 (63.2, 73.6)	68.6 (62.8, 73.6)	68.3 (62.1, 74.0)
	Sharp	Female	65.6 (59.7, 70.9)	66.2 (60.6, 71.3)	67.3 (61.6, 72.1)	68.3 (63.1, 73.1)	68.5 (63.9, 73.1)	68.8 (63.5, 73.5)	67.4 (62.3, 72.2)	69.7 (65.0, 73.9)	72.5 (67.4, 77.2)	72.6 (67.3, 77.4)	72.8 (67.2, 77.7)
		Male	69.0 (62.7, 74.3)	69.5 (63.4, 74.5)	70.7 (64.9, 75.5)	71.9 (66.4, 76.3)	71.8 (67.0, 76.7)	72.4 (67.6, 77.1)	72.4 (67.1, 77.1)	72.5 (67.5, 77.2)	72.6 (67.5, 77.5)	72.1 (66.1, 77.4)	71.6 (64.7, 77.3)
	St. Francis	Female	59.4 (53.5, 64.8)	59.8 (54.2, 64.9)	61.4 (55.7, 66.5)	61.8 (57.1, 66.9)	60.8 (55.4, 65.5)	56.4 (51.7, 61.3)	55.7 (50.6, 60.7)	57.6 (52.6, 62.8)	56.9 (51.6, 62.3)	57.0 (51.6, 62.8)	57.2 (51.3, 63.3)
		Male	63.7 (57.7, 69.9)	63.7 (57.7, 69.6)	65.3 (59.7, 70.8)	65.1 (59.7, 70.5)	64.6 (58.5, 69.8)	63.3 (57.5, 68.7)	64.6 (59.0, 70.3)	65.5 (59.4, 71.3)	65.3 (59.5, 70.9)	64.6 (58.0, 70.5)	64.0 (56.6, 70.6)
	Stone	Female	65.4 (59.9, 70.9)	66.0 (60.7, 71.0)	67.2 (61.8, 72.4)	68.2 (63.3, 73.3)	67.5 (61.9, 72.4)	66.3 (61.1, 71.4)	65.4 (59.6, 70.7)	67.5 (61.8, 72.8)	69.7 (64.1, 75.0)	69.7 (63.6, 75.2)	69.8 (63.2, 75.5)
		Male	67.8 (61.8, 73.8)	68.1 (62.3, 73.9)	69.4 (63.8, 74.8)	70.7 (65.3, 75.6)	70.2 (64.4, 75.0)	69.3 (64.0, 73.9)	68.4 (62.8, 73.5)	70.0 (63.9, 75.4)	69.9 (64.2, 75.5)	69.3 (62.9, 75.4)	68.8 (61.3, 75.6)
	Union	Female	66.0 (61.5, 70.4)	66.6 (62.4, 70.6)	67.4 (63.1, 71.3)	68.0 (63.9, 71.9)	67.3 (63.3, 71.0)	67.6 (63.5, 71.5)	67.8 (63.8, 72.1)	68.3 (63.9, 72.1)	66.0 (61.5, 70.7)	65.9 (61.1, 70.7)	65.9 (60.7, 70.8)
		Male	69.9 (64.6, 74.6)	70.5 (65.6, 75.1)	71.7 (67.1, 76.1)	72.2 (67.6, 76.4)	72.8 (68.4, 77.1)	73.6 (69.1, 77.6)	74.4 (69.9, 78.0)	74.8 (70.3, 78.9)	75.2 (70.4, 79.5)	74.9 (69.6, 79.5)	74.6 (68.6, 79.5)
	Van Buren	Female	67.3 (61.6, 72.4)	68.0 (62.5, 72.8)	69.1 (63.7, 73.8)	69.7 (65.3, 74.4)	70.8 (66.1, 75.3)	70.9 (66.1, 75.5)	70.2 (65.5, 74.6)	72.2 (67.5, 76.4)	73.4 (68.5, 77.6)	73.4 (68.2, 77.6)	73.5 (68.3, 78.0)
		Male	68.8 (63.3, 74.5)	69.6 (64.3, 74.7)	71.0 (66.1, 75.9)	73.1 (68.3, 77.8)	72.1 (67.3, 76.6)	71.1 (65.7, 75.4)	71.5 (66.2, 76.3)	70.4 (65.2, 75.4)	70.2 (64.4, 75.7)	70.0 (64.0, 75.6)	69.8 (63.3, 76.1)
	Washington	Female	72.9 (69.4, 76.1)	73.5 (70.7, 76.4)	74.3 (71.6, 77.1)	75.3 (72.5, 77.8)	75.0 (72.4, 77.4)	74.1 (71.5, 76.7)	73.1 (70.7, 75.5)	73.2 (70.6, 75.3)	71.8 (69.2, 74.2)	71.7 (68.8, 74.3)	71.6 (68.4, 74.4)
		Male	77.0 (73.1, 80.4)	77.4 (73.7, 80.5)	78.0 (74.8, 81.0)	79.8 (76.9, 82.1)	79.7 (77.0, 82.4)	80.1 (77.4, 82.8)	79.0 (76.2, 81.5)	78.8 (75.9, 81.3)	76.5 (73.5, 79.2)	76.0 (72.5, 79.0)	75.4 (71.2, 79.0)
	White	Female	67.0 (62.6, 71.3)	67.9 (64.0, 71.7)	69.1 (65.2, 72.8)	69.1 (65.1, 73.0)	69.2 (65.6, 72.6)	69.5 (66.1, 72.8)	68.3 (64.9, 71.7)	67.5 (63.5, 71.1)	68.7 (64.8, 72.5)	68.8 (64.7, 72.5)	68.9 (64.5, 73.2)
		Male	66.9 (61.6, 71.7)	67.4 (62.6, 71.8)	68.5 (63.9, 72.5)	71.0 (66.7, 75.1)	71.7 (67.2, 75.7)	73.7 (69.5, 77.2)	74.8 (70.7, 78.7)	75.8 (71.6, 79.6)	75.6 (71.7, 79.5)	75.3 (71.0, 79.3)	75.1 (70.0, 79.6)
	Woodruff	Female	60.0 (54.1, 65.9)	61.5 (56.0, 67.0)	63.5 (58.1, 69.0)	63.0 (56.8, 68.5)	61.8 (55.5, 67.4)	60.8 (54.7, 66.3)	60.4 (54.3, 66.6)	59.4 (52.6, 65.2)	58.9 (52.8, 65.1)	59.0 (52.5, 65.4)	59.1 (51.8, 65.5)
		Male	57.4 (50.4, 64.2)	58.7 (52.2, 65.0)	61.3 (54.9, 67.1)	62.9 (56.6, 68.5)	62.9 (55.8, 68.3)	64.0 (57.4, 69.8)	66.4 (60.5, 71.9)	65.1 (58.9, 71.3)	64.4 (57.7, 70.7)	63.8 (56.8, 70.6)	63.4 (55.6, 71.0)
	Yell	Female	60.7 (54.8, 66.3)	61.2 (55.6, 66.8)	61.9 (56.3, 67.3)	62.2 (56.8, 67.3)	61.5 (56.5, 66.3)	60.7 (55.6, 66.1)	62.4 (57.6, 67.4)	64.7 (59.7, 69.5)	65.8 (60.6, 70.3)	66.0 (60.8, 70.5)	66.4 (61.0, 71.3)
		Male	65.8 (59.3, 71.4)	66.4 (60.5, 71.6)	67.1 (61.5, 72.3)	66.9 (61.3, 72.2)	65.7 (60.2, 70.8)	67.3 (61.6, 72.1)	69.3 (64.1, 74.0)	70.0 (64.6, 75.1)	68.0 (62.1, 73.5)	67.3 (61.1, 73.1)	66.6 (59.8, 72.8)
California
	Alameda	Female	79.7 (76.3, 82.7)	80.3 (77.3, 82.9)	80.7 (77.9, 83.2)	81.3 (78.8, 83.7)	82.3 (79.7, 84.4)	81.9 (79.6, 84.0)	82.6 (80.3, 84.5)	82.3 (80.2, 84.1)	82.8 (81.0, 84.6)	82.9 (81.0, 84.6)	83.1 (80.9, 85.0)
		Male	80.5 (76.9, 83.7)	81.1 (77.7, 83.9)	81.2 (78.0, 84.0)	82.9 (80.0, 85.5)	82.8 (80.0, 85.3)	85.0 (82.6, 87.1)	85.1 (82.9, 86.9)	85.7 (83.8, 87.5)	85.3 (83.3, 87.0)	85.1 (83.0, 87.1)	85.0 (82.4, 87.2)
	Alpine	Female	78.5 (73.1, 82.7)	78.5 (73.4, 82.6)	79.1 (74.4, 83.1)	78.7 (73.9, 82.9)	78.3 (73.0, 82.6)	77.9 (72.8, 82.2)	77.6 (72.1, 81.7)	77.6 (72.6, 82.0)	79.0 (73.6, 83.3)	79.1 (73.6, 83.5)	79.4 (73.6, 83.9)
		Male	80.1 (74.7, 84.4)	80.0 (75.0, 84.2)	80.8 (75.9, 84.8)	81.0 (76.3, 85.0)	80.6 (75.8, 84.8)	80.8 (75.8, 84.8)	80.5 (75.8, 84.6)	81.7 (76.9, 85.7)	81.5 (76.7, 85.5)	81.2 (76.1, 85.5)	81.0 (75.2, 85.8)
	Amador	Female	77.2 (72.0, 81.7)	77.8 (72.9, 81.9)	78.3 (73.5, 82.2)	79.0 (74.6, 83.0)	78.6 (74.0, 82.8)	77.8 (72.9, 82.0)	77.4 (72.7, 81.8)	76.2 (71.5, 80.3)	76.2 (71.5, 80.5)	76.0 (71.4, 80.7)	76.1 (71.1, 80.9)
		Male	77.3 (71.7, 82.2)	77.8 (72.6, 82.4)	78.1 (72.9, 82.5)	79.3 (74.5, 83.2)	79.3 (74.4, 83.7)	79.9 (75.2, 84.0)	79.7 (75.2, 83.7)	81.4 (76.8, 85.5)	81.0 (76.5, 84.6)	80.7 (75.8, 84.8)	80.5 (74.9, 85.1)
	Butte	Female	76.1 (71.5, 80.0)	76.7 (72.6, 80.4)	77.4 (73.5, 81.0)	77.8 (74.0, 81.3)	77.8 (73.6, 81.2)	78.4 (74.6, 81.9)	79.1 (75.6, 82.0)	78.8 (75.6, 81.6)	79.4 (76.5, 82.2)	79.5 (76.4, 82.4)	79.6 (76.3, 82.7)
		Male	76.4 (71.1, 80.9)	76.9 (71.8, 81.1)	77.3 (72.4, 81.3)	79.3 (75.1, 82.9)	79.3 (75.1, 82.9)	79.4 (75.1, 83.0)	80.7 (77.3, 83.9)	81.8 (78.4, 84.7)	82.2 (78.8, 85.2)	82.1 (78.6, 85.3)	82.1 (78.0, 85.5)
	Calaveras	Female	77.5 (72.2, 81.8)	78.1 (73.2, 82.2)	78.6 (73.7, 82.8)	79.5 (75.2, 83.4)	79.5 (75.2, 83.4)	78.3 (73.3, 82.1)	78.5 (73.9, 82.6)	78.1 (73.5, 81.9)	79.3 (75.0, 82.8)	79.3 (74.8, 83.0)	79.4 (74.6, 83.3)
		Male	76.5 (70.9, 81.2)	77.1 (71.9, 81.7)	77.6 (72.5, 81.9)	79.2 (74.6, 83.1)	78.9 (74.3, 82.8)	78.3 (73.6, 82.5)	77.3 (72.5, 81.5)	79.3 (74.5, 83.1)	80.1 (75.1, 84.1)	80.0 (74.9, 84.3)	79.9 (74.1, 84.4)
	Colusa	Female	67.3 (61.5, 73.0)	68.3 (62.4, 73.8)	69.0 (63.0, 74.7)	66.7 (60.8, 72.3)	66.4 (60.3, 72.0)	66.0 (59.6, 72.1)	66.6 (60.4, 72.3)	68.3 (62.3, 73.9)	71.4 (66.2, 76.9)	71.9 (66.8, 77.4)	72.2 (66.8, 77.7)
		Male	69.6 (63.4, 75.5)	70.8 (64.9, 76.2)	71.4 (65.6, 76.5)	70.0 (63.8, 75.4)	69.9 (63.9, 75.5)	69.8 (63.6, 75.2)	70.7 (64.9, 75.9)	73.2 (67.0, 78.4)	73.8 (68.4, 78.7)	73.5 (67.8, 78.9)	73.3 (66.7, 79.0)
	Contra Costa	Female	76.1 (72.6, 79.4)	76.6 (73.4, 79.6)	76.8 (73.5, 79.7)	77.5 (74.3, 80.3)	78.6 (75.6, 81.4)	78.4 (75.9, 80.9)	79.4 (76.9, 81.8)	80.1 (78.0, 82.1)	80.9 (79.0, 82.7)	81.3 (79.6, 83.2)	81.8 (79.7, 83.9)
		Male	85.2 (81.8, 88.1)	85.6 (82.5, 88.3)	85.6 (82.6, 88.3)	86.2 (83.7, 88.4)	84.3 (81.4, 86.8)	83.8 (81.2, 86.5)	84.2 (81.9, 86.5)	83.4 (81.0, 85.6)	83.6 (81.5, 85.5)	83.7 (81.3, 85.8)	83.6 (81.0, 86.0)
	Del Norte	Female	71.8 (66.3, 76.8)	72.7 (67.3, 77.4)	73.9 (68.5, 78.3)	75.0 (69.8, 79.5)	74.9 (69.7, 79.5)	75.0 (69.7, 79.7)	75.0 (70.0, 79.6)	75.4 (70.7, 79.9)	74.6 (70.0, 79.1)	74.6 (70.0, 79.2)	74.9 (69.8, 79.6)
		Male	74.4 (68.0, 79.6)	75.1 (69.2, 80.0)	76.2 (70.6, 80.9)	76.5 (71.3, 81.0)	76.5 (71.1, 81.1)	76.6 (71.6, 81.0)	77.7 (73.0, 82.2)	78.3 (73.2, 82.6)	76.6 (70.9, 81.1)	76.3 (70.2, 81.2)	76.0 (69.6, 81.5)
	El Dorado	Female	80.0 (75.9, 83.7)	80.4 (76.3, 84.1)	80.6 (76.5, 84.3)	80.5 (76.7, 83.8)	80.9 (77.0, 84.3)	80.2 (76.3, 83.3)	79.2 (75.4, 82.6)	80.3 (77.0, 83.6)	81.2 (78.1, 83.9)	81.2 (78.2, 84.0)	81.3 (78.1, 84.1)
		Male	85.0 (81.2, 88.0)	85.4 (81.8, 88.1)	85.6 (82.1, 88.2)	85.7 (82.5, 88.7)	86.0 (82.3, 88.7)	86.6 (83.5, 89.2)	86.4 (83.7, 89.1)	87.0 (84.2, 89.4)	86.7 (83.9, 89.3)	86.5 (83.4, 89.2)	86.3 (82.9, 89.4)
	Fresno	Female	69.7 (65.4, 73.5)	70.3 (66.3, 73.9)	70.9 (67.1, 74.4)	70.9 (67.0, 74.5)	71.0 (67.2, 74.5)	71.0 (67.3, 74.0)	72.4 (69.3, 75.2)	72.7 (70.1, 75.2)	73.2 (70.7, 75.7)	73.5 (70.9, 76.1)	73.8 (71.1, 76.5)
		Male	75.3 (70.9, 79.4)	75.8 (71.7, 79.6)	76.3 (72.3, 79.7)	75.7 (72.0, 79.4)	76.0 (72.4, 79.6)	76.1 (72.4, 79.2)	74.6 (71.7, 77.7)	77.0 (74.0, 79.5)	77.8 (74.9, 80.6)	77.8 (74.9, 80.8)	77.8 (74.4, 81.1)
	Glenn	Female	69.3 (63.6, 74.7)	70.2 (64.6, 75.2)	70.9 (65.1, 75.8)	70.2 (64.6, 75.2)	69.7 (63.5, 74.8)	70.7 (65.2, 76.1)	72.5 (67.2, 77.4)	73.1 (67.9, 77.7)	74.6 (69.6, 79.1)	74.9 (69.7, 79.2)	75.1 (69.8, 79.7)
		Male	71.6 (65.6, 77.1)	72.5 (66.7, 77.7)	73.1 (67.4, 78.1)	72.1 (66.7, 77.0)	71.4 (65.9, 76.7)	72.6 (67.5, 77.7)	73.7 (67.7, 78.5)	74.4 (68.9, 79.5)	75.1 (69.4, 80.1)	74.6 (68.4, 80.0)	74.2 (67.4, 80.1)
	Humboldt	Female	77.0 (72.1, 81.2)	77.3 (72.7, 81.1)	77.4 (72.8, 81.1)	78.8 (74.9, 82.5)	78.7 (74.7, 82.3)	77.3 (73.2, 81.2)	78.1 (74.4, 81.4)	79.0 (75.6, 82.1)	79.2 (75.8, 82.1)	79.4 (75.9, 82.4)	79.6 (75.8, 82.6)
		Male	78.9 (74.1, 82.9)	79.4 (74.9, 83.1)	79.6 (75.3, 83.2)	79.7 (75.4, 83.5)	80.1 (75.9, 83.8)	80.3 (76.2, 84.0)	81.7 (77.5, 85.0)	82.2 (78.2, 85.6)	82.2 (78.6, 85.2)	82.0 (78.2, 85.1)	81.8 (77.4, 85.3)
	Imperial	Female	62.4 (56.0, 68.1)	63.3 (57.3, 68.5)	64.3 (58.7, 69.7)	63.6 (57.6, 69.4)	63.8 (57.7, 69.2)	65.2 (59.8, 70.3)	63.5 (58.3, 68.4)	59.0 (53.5, 64.1)	63.3 (58.1, 67.8)	63.7 (58.5, 68.2)	63.6 (58.3, 68.3)
		Male	68.6 (62.0, 74.2)	69.2 (63.0, 74.6)	70.3 (64.3, 75.5)	67.2 (61.5, 72.9)	68.5 (62.5, 74.3)	68.6 (62.9, 73.8)	68.2 (62.5, 73.5)	70.6 (64.9, 76.1)	73.1 (68.0, 77.3)	73.0 (67.6, 77.6)	72.8 (66.6, 77.9)
	Inyo	Female	73.8 (68.4, 78.2)	74.7 (69.4, 78.9)	75.3 (70.0, 79.5)	74.8 (69.4, 79.4)	75.5 (70.6, 80.2)	75.5 (70.2, 80.0)	76.7 (72.0, 81.0)	75.7 (71.1, 80.1)	77.0 (72.2, 81.4)	77.0 (71.9, 81.4)	77.2 (71.8, 81.7)
		Male	76.3 (70.9, 81.0)	77.2 (71.9, 81.6)	77.6 (72.5, 81.8)	78.5 (73.9, 82.7)	78.7 (73.6, 82.8)	78.5 (73.3, 82.6)	78.1 (73.2, 82.1)	78.5 (73.6, 83.0)	78.1 (73.2, 82.6)	78.0 (72.6, 82.8)	77.8 (71.9, 83.3)
	Kern	Female	65.2 (60.9, 69.5)	66.2 (62.1, 70.1)	67.1 (63.1, 70.8)	67.6 (63.9, 71.3)	68.4 (64.7, 71.9)	67.7 (64.2, 71.0)	70.1 (67.3, 72.8)	69.3 (66.4, 72.1)	70.6 (68.1, 73.0)	71.2 (68.7, 73.6)	71.4 (68.7, 74.1)
		Male	73.4 (68.7, 77.3)	74.0 (69.7, 77.9)	74.6 (70.4, 78.3)	74.7 (70.5, 78.5)	72.9 (68.6, 76.9)	72.7 (68.8, 75.9)	72.8 (69.6, 76.1)	72.6 (69.0, 75.9)	73.1 (69.9, 76.2)	73.1 (69.7, 76.2)	73.0 (68.8, 76.7)
	Kings	Female	66.7 (60.8, 72.4)	67.3 (61.7, 72.8)	68.0 (62.5, 73.4)	68.0 (62.6, 73.4)	67.8 (61.9, 72.8)	65.8 (60.5, 70.6)	67.4 (62.0, 72.1)	67.3 (62.0, 71.9)	69.6 (64.9, 74.3)	70.0 (65.1, 74.7)	70.3 (64.9, 75.2)
		Male	74.2 (69.0, 79.2)	74.8 (69.9, 79.5)	75.4 (70.6, 79.8)	74.6 (69.1, 79.1)	74.1 (68.9, 78.7)	74.1 (68.7, 79.0)	73.8 (68.7, 78.6)	74.2 (69.2, 78.7)	75.1 (70.0, 79.6)	74.8 (69.3, 79.5)	74.5 (68.6, 79.8)
	Lake	Female	74.9 (69.6, 79.3)	75.9 (70.9, 80.1)	76.9 (72.1, 80.9)	77.3 (72.8, 81.4)	75.9 (70.8, 80.3)	77.6 (72.7, 81.8)	77.7 (72.7, 81.7)	77.7 (73.3, 81.6)	78.6 (74.6, 82.1)	78.8 (74.6, 82.3)	78.8 (74.4, 82.6)
		Male	75.7 (70.0, 80.9)	76.6 (71.7, 81.5)	77.7 (73.1, 82.3)	77.3 (72.6, 81.8)	77.5 (72.4, 81.8)	78.8 (74.2, 82.8)	80.4 (75.8, 84.1)	80.5 (75.9, 84.4)	80.7 (75.9, 84.0)	80.3 (75.2, 83.9)	79.9 (74.2, 84.0)
	Lassen	Female	74.5 (69.1, 79.1)	74.6 (69.4, 79.1)	75.0 (69.9, 79.5)	74.8 (69.7, 79.7)	74.7 (69.5, 79.5)	73.1 (67.3, 78.2)	73.5 (68.0, 78.2)	73.2 (68.3, 77.5)	73.8 (68.3, 78.2)	73.8 (68.3, 78.3)	74.0 (68.2, 78.7)
		Male	75.9 (70.6, 80.8)	76.0 (71.1, 80.8)	76.5 (71.3, 81.2)	77.4 (71.9, 81.6)	77.3 (71.7, 81.8)	77.8 (72.7, 82.2)	77.4 (72.3, 81.9)	78.0 (72.9, 82.1)	79.0 (74.2, 83.1)	78.8 (73.7, 83.0)	78.6 (73.0, 83.2)
	Los Angeles	Female	69.2 (66.7, 71.5)	70.1 (68.3, 72.1)	71.1 (69.4, 73.0)	71.9 (70.1, 73.7)	73.0 (71.1, 74.9)	73.6 (72.0, 75.2)	75.2 (73.6, 76.7)	74.7 (73.3, 76.0)	76.1 (74.7, 77.4)	76.5 (75.1, 77.8)	76.9 (75.4, 78.4)
		Male	76.3 (73.8, 78.6)	76.8 (74.6, 78.9)	77.3 (75.2, 79.2)	78.2 (76.2, 80.1)	78.2 (76.1, 80.2)	78.6 (76.5, 80.4)	78.7 (76.9, 80.3)	79.4 (77.9, 81.0)	79.9 (78.5, 81.1)	80.5 (79.1, 81.8)	81.2 (79.4, 82.8)
	Madera	Female	64.5 (58.2, 70.4)	65.4 (59.2, 70.9)	66.3 (60.2, 71.6)	67.0 (61.6, 72.2)	68.5 (63.5, 73.4)	68.2 (63.2, 73.0)	70.2 (65.5, 74.7)	70.0 (65.7, 73.9)	71.4 (67.0, 75.6)	71.7 (67.2, 75.9)	71.8 (67.1, 76.3)
		Male	68.7 (62.6, 74.1)	69.4 (63.7, 74.7)	70.3 (64.6, 75.4)	71.5 (65.9, 76.6)	72.3 (67.0, 77.4)	71.5 (66.0, 76.1)	72.4 (67.4, 77.3)	73.5 (68.4, 77.9)	73.2 (67.8, 77.6)	73.0 (67.2, 77.7)	72.9 (66.7, 78.0)
	Marin	Female	86.0 (83.1, 88.6)	86.2 (83.4, 88.8)	86.4 (83.4, 88.9)	87.1 (84.4, 89.8)	86.7 (83.6, 89.1)	86.5 (83.4, 89.0)	86.9 (84.3, 89.0)	88.5 (86.4, 90.5)	89.2 (87.0, 90.9)	89.3 (87.1, 91.1)	89.5 (87.2, 91.3)
		Male	85.9 (82.4, 88.9)	86.1 (82.7, 88.9)	86.0 (82.7, 88.9)	86.9 (83.6, 89.4)	86.9 (83.7, 89.6)	86.0 (82.7, 88.8)	87.4 (84.6, 89.8)	86.8 (84.0, 89.1)	87.1 (84.2, 89.4)	87.0 (84.0, 89.5)	86.9 (83.7, 89.7)
	Mariposa	Female	74.4 (69.0, 79.5)	75.1 (69.9, 79.9)	75.6 (70.5, 80.3)	76.8 (71.8, 81.0)	77.2 (72.1, 81.7)	77.5 (72.8, 81.8)	78.7 (74.1, 82.8)	79.2 (74.7, 82.8)	79.4 (74.6, 83.2)	79.3 (74.6, 83.2)	79.4 (74.5, 83.4)
		Male	75.7 (69.8, 81.0)	76.2 (70.7, 81.2)	76.8 (71.4, 81.4)	78.8 (73.9, 83.0)	79.1 (74.5, 83.4)	78.9 (73.7, 83.2)	78.2 (73.4, 82.5)	78.7 (73.9, 83.1)	76.9 (71.6, 81.4)	76.3 (70.7, 81.0)	75.9 (69.5, 81.2)
	Mendocino	Female	75.9 (70.7, 80.3)	76.4 (71.6, 80.7)	76.8 (72.0, 80.9)	77.6 (73.2, 81.5)	78.0 (73.6, 81.7)	79.3 (75.2, 83.0)	79.4 (75.6, 82.7)	78.6 (74.8, 81.9)	78.9 (75.6, 81.9)	78.9 (75.5, 82.0)	78.9 (75.4, 82.3)
		Male	78.1 (73.0, 82.3)	78.5 (73.5, 82.5)	78.6 (74.0, 82.6)	77.8 (73.1, 81.9)	77.2 (72.3, 81.7)	77.9 (73.5, 81.9)	79.1 (74.1, 82.7)	78.8 (74.7, 82.5)	79.4 (75.1, 83.3)	79.1 (74.6, 83.3)	78.9 (73.7, 83.5)
	Merced	Female	64.2 (57.9, 69.9)	64.9 (59.2, 70.2)	65.6 (60.1, 71.1)	66.1 (60.8, 71.3)	66.2 (60.7, 70.8)	66.6 (61.5, 71.4)	68.2 (63.5, 72.4)	70.1 (65.8, 74.2)	71.2 (67.3, 74.8)	71.8 (67.7, 75.7)	72.0 (67.6, 76.0)
		Male	72.2 (66.4, 77.4)	72.9 (67.3, 78.0)	73.6 (68.0, 78.5)	73.2 (68.2, 78.3)	74.1 (68.6, 78.6)	73.1 (68.1, 77.8)	72.8 (67.9, 77.5)	73.5 (68.5, 77.7)	74.8 (70.0, 78.9)	74.7 (69.4, 79.0)	74.5 (68.9, 79.5)
	Modoc	Female	74.4 (69.0, 79.3)	75.3 (70.4, 80.1)	76.1 (71.2, 80.8)	76.6 (71.2, 81.1)	76.4 (71.4, 81.0)	76.2 (70.9, 80.8)	76.2 (71.1, 81.0)	75.2 (70.1, 80.1)	74.9 (69.5, 79.9)	74.8 (69.4, 80.0)	74.9 (69.2, 80.2)
		Male	72.9 (66.7, 78.3)	73.9 (68.0, 79.0)	74.7 (69.1, 79.6)	75.7 (70.5, 80.3)	76.5 (71.0, 81.6)	77.2 (72.3, 81.7)	77.4 (72.1, 82.0)	78.4 (72.8, 83.2)	78.1 (72.3, 83.1)	77.6 (71.4, 83.0)	77.3 (70.5, 83.2)
	Mono	Female	78.0 (73.1, 82.7)	78.3 (73.6, 82.8)	78.5 (73.9, 82.9)	78.8 (73.9, 82.5)	79.2 (74.1, 83.4)	79.0 (74.1, 83.3)	80.1 (75.4, 83.8)	79.7 (75.4, 83.7)	79.6 (75.3, 83.4)	79.8 (75.2, 83.5)	80.0 (75.0, 83.8)
		Male	81.5 (76.6, 85.7)	81.9 (77.3, 85.9)	81.9 (77.3, 85.8)	82.3 (78.5, 85.8)	82.2 (78.0, 86.1)	81.7 (77.0, 85.6)	81.3 (76.7, 85.1)	81.1 (76.5, 84.9)	80.5 (75.7, 85.0)	80.2 (75.2, 85.1)	80.0 (74.4, 85.3)
	Monterey	Female	71.9 (66.9, 76.2)	72.3 (67.5, 76.4)	72.6 (68.1, 76.8)	73.1 (68.6, 77.5)	73.8 (69.9, 77.6)	74.6 (70.8, 78.3)	76.8 (73.3, 79.9)	78.1 (75.1, 81.0)	78.1 (75.2, 80.9)	78.4 (75.5, 81.1)	78.6 (75.4, 81.5)
		Male	77.1 (72.3, 81.2)	77.6 (73.1, 81.5)	77.8 (73.5, 81.6)	77.7 (73.6, 81.4)	77.2 (72.8, 81.1)	78.2 (74.0, 81.7)	78.1 (74.3, 81.5)	78.6 (74.8, 82.0)	79.0 (75.4, 82.3)	78.8 (75.1, 82.3)	78.6 (74.6, 82.6)
	Napa	Female	77.6 (73.0, 81.7)	78.3 (73.7, 82.1)	78.8 (74.3, 82.5)	78.7 (74.5, 82.6)	78.1 (73.8, 82.1)	78.4 (74.5, 82.1)	79.4 (75.6, 82.9)	80.5 (76.9, 83.6)	81.6 (78.1, 84.6)	81.7 (78.1, 84.8)	82.0 (78.2, 85.3)
		Male	80.1 (75.2, 84.3)	80.7 (76.1, 84.6)	80.9 (76.5, 84.7)	81.1 (76.8, 84.7)	80.8 (76.3, 84.6)	79.6 (75.2, 83.3)	80.2 (76.1, 83.5)	80.2 (76.0, 83.4)	80.7 (76.7, 84.2)	80.6 (76.3, 84.3)	80.5 (75.4, 84.7)
	Nevada	Female	80.4 (76.2, 84.3)	80.8 (77.1, 84.4)	81.1 (77.4, 84.7)	82.0 (78.1, 85.3)	82.6 (78.9, 85.6)	82.3 (78.5, 85.8)	81.9 (78.5, 85.1)	81.7 (78.3, 84.6)	82.2 (78.8, 85.1)	82.2 (78.7, 85.2)	82.4 (78.8, 85.5)
		Male	84.1 (80.1, 87.5)	84.4 (80.7, 87.6)	84.5 (80.8, 87.6)	84.7 (81.0, 87.6)	84.2 (80.5, 87.5)	84.4 (80.8, 87.5)	85.1 (81.9, 87.9)	85.6 (82.2, 88.5)	86.0 (82.8, 88.7)	86.0 (82.4, 88.8)	85.9 (81.9, 89.0)
	Orange	Female	77.3 (74.3, 80.1)	77.9 (75.3, 80.3)	78.4 (75.9, 80.6)	78.6 (76.2, 80.7)	78.4 (76.1, 80.4)	79.0 (77.1, 81.0)	80.1 (78.5, 81.7)	80.1 (78.6, 81.6)	80.6 (79.1, 82.1)	80.9 (79.3, 82.4)	81.2 (79.4, 83.0)
		Male	82.7 (80.1, 85.3)	83.0 (80.4, 85.3)	83.0 (80.6, 85.2)	83.8 (81.5, 85.9)	84.2 (82.2, 86.3)	83.5 (81.5, 85.4)	83.0 (81.1, 84.7)	83.4 (81.8, 85.1)	83.2 (81.7, 84.7)	83.3 (81.6, 85.0)	83.4 (81.3, 85.4)
	Placer	Female	80.7 (76.6, 84.1)	81.1 (77.4, 84.5)	81.4 (77.8, 84.7)	81.8 (78.4, 84.8)	83.5 (80.4, 86.4)	83.2 (80.1, 85.9)	82.7 (79.9, 85.1)	83.5 (81.0, 85.5)	84.2 (82.0, 86.2)	84.2 (81.9, 86.3)	84.4 (81.9, 86.7)
		Male	85.4 (81.8, 88.3)	85.7 (82.4, 88.3)	85.8 (82.6, 88.3)	85.9 (82.6, 88.6)	86.1 (82.8, 88.9)	86.2 (83.3, 88.8)	86.5 (83.7, 88.8)	86.9 (84.1, 89.1)	86.6 (84.0, 88.9)	86.3 (83.5, 88.8)	86.1 (82.9, 89.0)
	Plumas	Female	79.6 (74.9, 83.4)	80.0 (75.5, 83.8)	80.3 (75.9, 84.0)	79.7 (75.0, 84.0)	80.2 (75.3, 84.0)	78.8 (73.6, 82.9)	79.9 (75.3, 83.5)	80.1 (76.1, 83.7)	80.0 (75.6, 83.5)	80.0 (75.3, 83.6)	80.2 (75.3, 83.9)
		Male	78.4 (73.1, 83.0)	78.9 (73.9, 83.1)	79.2 (74.4, 83.3)	79.4 (74.6, 83.7)	79.7 (74.9, 84.2)	79.8 (75.3, 83.8)	79.7 (75.0, 83.5)	80.1 (75.2, 84.4)	80.1 (75.1, 84.2)	79.8 (74.5, 84.3)	79.4 (73.4, 84.4)
	Riverside	Female	71.5 (68.0, 74.6)	72.3 (69.3, 75.0)	73.2 (70.1, 75.8)	72.7 (69.8, 75.4)	72.6 (69.8, 75.0)	73.6 (71.3, 75.9)	73.4 (71.3, 75.4)	73.0 (71.1, 74.8)	75.2 (73.4, 76.8)	75.8 (74.1, 77.5)	76.6 (74.5, 78.5)
		Male	74.5 (70.6, 77.8)	75.1 (71.7, 78.1)	75.7 (72.5, 78.7)	76.1 (73.0, 79.0)	76.7 (73.8, 79.5)	76.9 (74.2, 79.2)	77.3 (75.1, 79.4)	77.7 (75.5, 79.8)	77.9 (75.9, 80.0)	77.7 (75.6, 79.8)	77.5 (74.9, 80.0)
	Sacramento	Female	76.9 (73.8, 79.7)	77.3 (74.7, 79.9)	77.7 (74.8, 80.2)	77.9 (75.4, 80.4)	77.7 (75.1, 80.2)	78.4 (76.1, 80.6)	78.2 (76.2, 80.1)	78.2 (76.2, 80.0)	78.6 (76.9, 80.4)	78.8 (77.0, 80.6)	79.1 (77.0, 81.1)
		Male	81.9 (78.3, 85.0)	82.3 (78.9, 85.3)	82.4 (79.2, 85.2)	83.0 (80.1, 85.4)	81.9 (79.2, 84.5)	82.1 (79.4, 84.5)	81.8 (79.4, 83.9)	82.1 (80.0, 84.0)	82.8 (80.5, 84.6)	83.1 (80.7, 85.0)	83.3 (80.6, 85.6)
	San Benito	Female	73.6 (68.2, 78.6)	73.9 (68.6, 78.6)	73.8 (68.5, 78.5)	74.7 (69.7, 79.2)	75.1 (70.2, 79.7)	75.5 (70.5, 80.3)	75.9 (70.7, 80.6)	77.3 (72.3, 81.7)	78.4 (73.6, 82.4)	78.5 (73.6, 82.6)	78.7 (73.8, 82.8)
		Male	79.0 (73.5, 83.7)	79.2 (74.1, 83.8)	79.0 (74.1, 83.4)	78.1 (73.2, 81.9)	78.5 (73.8, 83.0)	78.3 (73.7, 82.6)	77.3 (72.1, 81.2)	77.7 (71.7, 82.3)	79.5 (74.7, 83.8)	79.3 (74.1, 83.9)	79.0 (73.4, 84.0)
	San Bernardino	Female	68.4 (64.9, 72.1)	68.6 (65.5, 71.8)	68.8 (66.0, 71.7)	67.8 (65.0, 70.7)	67.7 (64.9, 70.4)	68.5 (66.0, 70.8)	70.5 (68.3, 72.6)	70.6 (68.7, 72.6)	73.5 (71.7, 75.1)	73.9 (72.0, 75.7)	74.4 (72.1, 76.4)
		Male	76.1 (72.3, 79.3)	76.6 (73.0, 79.5)	76.9 (73.5, 79.7)	77.5 (74.6, 80.2)	76.0 (72.8, 79.1)	76.5 (73.3, 79.0)	76.6 (74.3, 78.9)	77.1 (74.8, 79.3)	77.7 (75.4, 79.8)	78.0 (75.9, 80.1)	78.2 (75.8, 80.7)
	San Diego	Female	75.8 (72.8, 78.8)	76.6 (74.1, 79.2)	77.3 (75.0, 79.6)	78.9 (76.9, 80.8)	78.4 (76.2, 80.3)	78.2 (76.2, 80.1)	78.8 (77.1, 80.1)	79.3 (77.8, 80.6)	79.8 (78.4, 81.0)	80.3 (78.9, 81.6)	80.9 (79.3, 82.4)
		Male	81.9 (79.2, 84.5)	82.2 (79.8, 84.5)	82.2 (79.8, 84.3)	82.6 (80.2, 84.7)	82.6 (80.5, 84.7)	82.4 (80.5, 84.3)	82.5 (80.9, 84.0)	83.4 (81.8, 84.8)	83.5 (82.1, 84.8)	83.5 (82.0, 84.9)	83.5 (81.8, 85.3)
	San Francisco	Female	80.8 (76.8, 84.2)	81.2 (77.6, 84.3)	81.3 (77.7, 84.2)	82.8 (79.7, 85.5)	83.1 (79.7, 85.7)	82.8 (79.8, 85.2)	84.6 (82.0, 86.9)	84.3 (82.0, 86.5)	84.5 (82.4, 86.5)	84.6 (82.5, 86.7)	84.7 (82.4, 87.0)
		Male	81.9 (78.0, 85.1)	82.4 (78.8, 85.5)	82.3 (78.9, 85.5)	82.9 (80.0, 86.0)	81.4 (78.0, 84.3)	81.7 (78.5, 84.5)	83.6 (80.8, 85.9)	83.5 (80.8, 85.9)	84.5 (82.0, 86.6)	84.5 (82.0, 86.8)	84.6 (81.6, 87.2)
	San Joaquin	Female	69.9 (65.5, 74.5)	71.1 (66.9, 75.3)	72.1 (67.9, 76.0)	74.0 (69.7, 77.5)	75.4 (71.8, 78.9)	75.3 (71.8, 78.4)	76.6 (73.7, 79.3)	74.4 (71.4, 76.9)	75.0 (72.4, 77.6)	75.0 (72.5, 77.7)	75.1 (72.2, 78.0)
		Male	74.7 (69.8, 78.7)	75.6 (71.0, 79.3)	76.1 (71.7, 79.7)	78.1 (74.2, 82.1)	77.2 (73.0, 81.1)	78.0 (74.5, 81.5)	78.0 (74.6, 80.9)	79.1 (76.0, 82.1)	78.6 (75.8, 81.4)	78.3 (75.3, 81.3)	78.0 (74.4, 81.4)
	San Luis Obispo	Female	78.0 (73.6, 82.0)	78.4 (74.4, 82.2)	78.8 (74.9, 82.4)	79.3 (75.7, 82.9)	79.6 (75.9, 82.8)	79.3 (75.7, 82.5)	81.6 (78.6, 84.2)	82.1 (79.3, 84.7)	82.7 (79.7, 84.9)	82.8 (79.9, 85.1)	83.0 (79.9, 85.4)
		Male	82.3 (78.2, 85.9)	82.6 (78.9, 86.0)	82.7 (79.0, 86.0)	83.7 (80.0, 86.8)	82.3 (78.6, 85.6)	82.7 (79.0, 85.9)	82.3 (79.1, 85.4)	83.6 (80.4, 86.2)	82.7 (79.6, 85.7)	82.6 (79.4, 85.7)	82.4 (78.8, 85.9)
	San Mateo	Female	81.0 (77.6, 84.1)	81.6 (78.5, 84.4)	81.9 (78.9, 84.6)	83.5 (80.5, 86.3)	84.7 (81.8, 87.3)	83.7 (80.6, 86.3)	85.0 (82.4, 87.1)	85.3 (82.9, 87.4)	84.3 (81.9, 86.5)	84.5 (82.0, 86.7)	84.6 (81.9, 86.8)
		Male	82.4 (78.6, 85.6)	82.9 (79.6, 85.9)	83.0 (79.7, 86.0)	84.4 (81.3, 87.1)	83.6 (80.2, 86.8)	84.2 (81.3, 87.0)	85.7 (83.1, 87.9)	85.8 (83.2, 88.0)	85.8 (83.5, 87.9)	85.7 (83.2, 88.0)	85.6 (82.7, 88.3)
	Santa Barbara	Female	75.8 (70.9, 79.8)	76.1 (71.6, 79.8)	76.3 (71.8, 79.8)	76.4 (72.4, 80.0)	76.1 (72.3, 79.6)	75.6 (72.0, 79.2)	77.6 (74.5, 80.4)	77.8 (74.7, 80.7)	78.7 (75.9, 81.1)	78.9 (76.2, 81.5)	79.3 (76.4, 82.0)
		Male	80.9 (76.3, 84.6)	81.1 (76.8, 84.6)	81.1 (76.9, 84.5)	81.3 (77.1, 84.4)	80.3 (76.6, 83.8)	80.6 (76.9, 83.8)	81.3 (77.7, 84.2)	82.1 (78.9, 84.9)	82.2 (79.3, 84.9)	82.2 (79.1, 85.0)	82.1 (78.6, 85.3)
	Santa Clara	Female	79.6 (76.4, 82.5)	80.1 (77.3, 82.8)	80.3 (77.5, 82.9)	81.3 (78.5, 84.0)	81.5 (79.0, 83.9)	81.0 (78.5, 83.4)	82.1 (79.8, 84.0)	82.7 (80.7, 84.6)	82.7 (81.0, 84.6)	82.9 (80.9, 84.8)	83.2 (80.9, 85.3)
		Male	84.6 (81.8, 87.2)	85.3 (82.8, 87.6)	85.4 (82.9, 87.7)	86.2 (83.8, 88.4)	86.3 (83.7, 88.4)	86.7 (84.5, 88.8)	86.3 (84.3, 88.2)	86.1 (84.1, 88.0)	85.8 (83.9, 87.5)	85.4 (83.4, 87.2)	85.1 (82.6, 87.2)
	Santa Cruz	Female	76.2 (71.7, 80.1)	76.8 (72.6, 80.4)	77.2 (73.1, 80.8)	79.1 (75.1, 82.5)	81.4 (77.8, 84.7)	81.5 (78.0, 84.8)	83.7 (81.0, 86.2)	84.2 (81.3, 86.7)	85.2 (82.5, 87.5)	85.5 (82.8, 87.8)	85.7 (82.9, 88.2)
		Male	80.7 (75.9, 84.5)	81.1 (76.7, 84.6)	81.2 (77.0, 84.7)	81.9 (78.2, 85.2)	82.6 (78.8, 86.1)	82.9 (79.4, 85.7)	82.6 (79.0, 85.8)	82.5 (79.2, 85.5)	82.8 (79.5, 85.7)	82.7 (79.3, 85.8)	82.6 (78.6, 86.0)
	Shasta	Female	79.6 (75.3, 83.3)	80.3 (76.0, 83.7)	80.8 (76.7, 84.1)	80.6 (76.9, 84.1)	80.0 (76.3, 83.3)	79.2 (75.5, 82.3)	79.0 (75.3, 82.1)	78.0 (74.8, 81.1)	77.3 (73.8, 80.2)	77.2 (73.5, 80.1)	77.1 (73.5, 80.4)
		Male	80.5 (75.7, 84.5)	80.9 (76.7, 84.7)	81.2 (77.2, 84.8)	80.7 (76.4, 84.3)	80.8 (76.8, 84.4)	80.2 (76.3, 83.7)	80.4 (76.5, 83.9)	80.7 (77.3, 84.0)	81.7 (77.9, 84.9)	81.6 (77.5, 84.9)	81.5 (77.1, 85.1)
	Sierra	Female	77.8 (72.3, 82.0)	78.4 (73.1, 82.6)	79.2 (74.1, 83.3)	78.8 (74.4, 82.7)	79.2 (74.2, 83.3)	78.2 (73.1, 82.3)	78.5 (73.4, 82.9)	76.5 (71.3, 81.0)	77.1 (72.0, 81.8)	77.2 (72.0, 82.0)	77.3 (72.0, 82.2)
		Male	78.4 (72.7, 83.0)	79.0 (73.3, 83.3)	79.5 (74.2, 83.6)	79.5 (74.9, 83.7)	79.6 (74.4, 83.9)	79.8 (75.0, 83.6)	79.8 (75.1, 84.0)	79.0 (73.3, 83.2)	79.2 (73.8, 83.7)	78.8 (73.0, 83.6)	78.5 (71.6, 83.7)
	Siskiyou	Female	79.1 (74.5, 83.0)	79.5 (74.9, 83.2)	79.9 (75.4, 83.6)	79.7 (75.3, 83.5)	79.2 (74.5, 83.0)	79.0 (74.2, 82.9)	78.9 (74.6, 82.7)	79.1 (75.3, 82.7)	79.1 (74.8, 82.3)	79.0 (74.7, 82.4)	79.0 (74.5, 82.5)
		Male	79.2 (74.7, 83.6)	79.6 (75.3, 83.7)	79.9 (75.7, 83.8)	79.5 (74.5, 83.5)	79.7 (75.4, 84.2)	79.0 (74.4, 82.9)	78.6 (74.1, 83.0)	79.5 (74.9, 83.7)	79.9 (75.3, 83.9)	79.5 (74.4, 83.8)	79.2 (73.3, 83.9)
	Solano	Female	78.7 (74.5, 82.4)	79.2 (75.3, 82.7)	79.5 (75.5, 82.8)	79.0 (75.3, 82.2)	77.8 (73.9, 81.3)	77.3 (73.5, 80.6)	77.2 (73.8, 80.5)	77.3 (74.0, 80.3)	78.3 (75.3, 81.0)	78.4 (75.3, 81.2)	78.5 (74.9, 81.5)
		Male	84.9 (81.0, 88.1)	85.2 (81.7, 88.3)	85.4 (81.9, 88.4)	85.6 (82.3, 88.5)	83.6 (79.9, 86.8)	82.4 (79.0, 85.3)	83.3 (79.7, 86.0)	82.7 (79.4, 85.7)	82.0 (78.8, 84.9)	81.7 (78.1, 84.7)	81.3 (77.3, 84.9)
	Sonoma	Female	80.4 (76.9, 83.7)	80.9 (77.5, 83.8)	81.2 (78.1, 84.1)	82.1 (78.8, 84.9)	81.8 (78.7, 84.4)	82.6 (79.8, 85.0)	82.6 (80.1, 84.8)	83.9 (81.6, 86.0)	84.7 (82.8, 86.6)	84.9 (82.9, 86.7)	85.2 (83.1, 87.3)
		Male	82.5 (78.7, 85.7)	82.9 (79.4, 85.9)	82.9 (79.4, 85.7)	83.4 (80.2, 86.5)	83.0 (79.7, 86.1)	82.2 (78.9, 85.1)	83.2 (80.2, 85.7)	83.0 (80.3, 85.4)	82.9 (80.4, 85.2)	82.7 (80.0, 85.2)	82.5 (79.4, 85.4)
	Stanislaus	Female	65.6 (60.9, 69.9)	66.6 (62.3, 70.4)	67.3 (63.2, 70.9)	69.2 (65.4, 73.0)	70.2 (66.2, 73.9)	68.9 (65.2, 72.5)	70.3 (66.7, 73.6)	71.0 (67.5, 74.0)	72.9 (69.8, 75.7)	73.4 (70.3, 76.3)	73.8 (70.3, 76.9)
		Male	73.7 (68.9, 77.8)	74.7 (70.5, 78.4)	75.4 (71.3, 79.0)	76.6 (72.8, 80.2)	77.3 (73.2, 81.0)	76.9 (73.4, 80.4)	74.8 (71.0, 77.9)	74.9 (71.2, 78.4)	76.5 (73.2, 79.7)	76.5 (72.8, 79.7)	76.6 (72.2, 80.3)
	Sutter	Female	72.3 (66.7, 77.4)	73.3 (67.9, 77.9)	74.0 (68.9, 78.5)	73.3 (68.1, 77.8)	74.5 (69.4, 78.5)	73.8 (68.1, 78.1)	74.2 (69.1, 78.6)	74.7 (69.7, 79.0)	76.8 (72.5, 80.8)	77.2 (72.7, 81.1)	77.4 (72.8, 81.5)
		Male	76.3 (70.6, 80.8)	77.3 (71.9, 81.4)	77.8 (72.7, 82.0)	78.3 (72.9, 82.7)	78.6 (73.5, 82.9)	77.9 (73.2, 82.2)	78.7 (74.2, 82.6)	78.7 (73.9, 82.7)	78.3 (73.6, 82.4)	77.9 (72.8, 82.4)	77.4 (71.5, 82.4)
	Tehama	Female	72.9 (67.3, 77.8)	73.6 (68.2, 78.3)	74.3 (69.3, 78.8)	74.3 (69.1, 78.9)	74.5 (69.5, 78.9)	74.5 (69.5, 79.3)	76.6 (72.2, 80.7)	77.3 (73.3, 81.3)	78.0 (74.2, 81.8)	78.1 (74.0, 82.1)	78.3 (73.9, 82.6)
		Male	74.7 (68.8, 79.6)	75.3 (69.8, 80.0)	76.0 (70.9, 80.6)	74.6 (69.0, 79.3)	73.7 (68.0, 78.8)	74.6 (69.4, 79.0)	75.5 (70.2, 79.4)	75.3 (70.2, 79.7)	77.3 (72.6, 81.4)	76.9 (71.8, 81.3)	76.6 (70.8, 81.5)
	Trinity	Female	77.5 (72.3, 81.6)	78.3 (73.5, 82.2)	79.3 (74.6, 83.3)	79.1 (74.3, 83.4)	79.4 (74.6, 83.3)	78.8 (73.9, 83.0)	78.7 (73.9, 83.1)	78.4 (73.5, 82.4)	79.3 (74.8, 83.5)	79.3 (74.7, 83.6)	79.4 (74.6, 83.9)
		Male	76.9 (71.7, 81.4)	77.6 (72.8, 81.9)	78.7 (74.1, 82.7)	77.3 (72.4, 81.8)	77.7 (72.2, 82.3)	77.6 (72.5, 81.9)	77.8 (72.7, 81.8)	78.0 (72.6, 82.3)	79.4 (74.5, 83.6)	78.9 (73.6, 83.3)	78.5 (72.5, 83.3)
	Tulare	Female	63.6 (58.2, 68.9)	64.7 (59.6, 69.5)	65.9 (60.8, 70.5)	65.7 (61.3, 70.0)	66.8 (62.6, 71.4)	66.2 (61.8, 70.5)	66.6 (62.6, 70.4)	67.4 (64.0, 70.5)	70.2 (67.0, 73.4)	70.9 (67.6, 73.9)	71.3 (67.8, 74.6)
		Male	68.6 (63.1, 73.7)	69.4 (64.1, 74.2)	70.3 (65.2, 75.1)	70.2 (65.2, 74.8)	70.4 (65.3, 75.0)	70.0 (65.0, 74.5)	69.1 (64.6, 73.0)	70.1 (66.0, 74.0)	71.3 (67.1, 74.8)	71.2 (66.8, 75.0)	71.1 (65.9, 75.5)
	Tuolumne	Female	75.2 (70.0, 79.3)	75.6 (70.8, 79.6)	76.1 (71.5, 80.1)	76.4 (71.5, 80.6)	76.0 (70.9, 80.3)	76.0 (71.0, 80.3)	76.7 (72.3, 80.6)	76.6 (72.3, 80.6)	78.2 (73.9, 81.9)	78.3 (74.1, 82.0)	78.4 (73.8, 82.2)
		Male	77.5 (72.1, 82.1)	77.8 (72.7, 82.1)	78.1 (73.0, 82.3)	79.7 (75.4, 83.5)	79.3 (74.8, 83.1)	79.0 (74.4, 82.9)	78.6 (74.2, 82.5)	79.1 (74.6, 82.9)	78.7 (74.0, 82.4)	78.3 (73.2, 82.6)	78.0 (72.2, 82.8)
	Ventura	Female	75.7 (71.5, 79.2)	76.1 (72.4, 79.3)	76.3 (72.8, 79.5)	76.6 (73.3, 79.9)	77.5 (74.3, 80.6)	79.0 (75.9, 81.8)	78.6 (76.1, 81.2)	78.4 (75.9, 80.8)	78.8 (76.6, 81.0)	78.9 (76.6, 81.1)	78.9 (76.5, 81.4)
		Male	80.4 (76.7, 83.8)	80.9 (77.4, 84.1)	80.9 (77.6, 84.1)	81.4 (78.1, 84.5)	80.5 (76.9, 83.5)	81.2 (78.2, 83.9)	81.7 (79.0, 84.1)	81.6 (78.8, 84.1)	81.7 (79.1, 84.1)	81.7 (79.1, 84.2)	81.6 (78.5, 84.4)
	Yolo	Female	75.8 (71.4, 79.9)	76.5 (72.4, 80.6)	77.0 (72.8, 80.8)	76.8 (72.7, 80.5)	75.6 (71.2, 79.6)	75.8 (71.4, 79.8)	77.7 (73.7, 81.1)	78.6 (74.9, 81.7)	80.2 (76.6, 83.3)	80.6 (77.0, 83.7)	80.7 (76.7, 84.0)
		Male	80.3 (75.6, 84.2)	80.8 (76.1, 84.5)	81.0 (76.4, 84.7)	81.5 (77.7, 85.0)	80.9 (76.7, 84.7)	80.7 (76.3, 84.0)	81.3 (77.5, 84.7)	82.1 (78.4, 85.2)	82.2 (78.3, 85.8)	82.2 (78.2, 85.9)	82.1 (77.4, 86.1)
	Yuba	Female	71.1 (64.7, 76.0)	72.3 (66.2, 76.8)	73.4 (67.9, 77.8)	73.7 (68.8, 78.2)	74.6 (69.5, 79.0)	73.5 (68.5, 78.0)	73.7 (68.7, 78.0)	71.8 (66.9, 76.1)	73.1 (68.3, 77.7)	73.2 (68.3, 77.9)	73.3 (67.9, 78.2)
		Male	73.9 (67.8, 78.8)	74.9 (69.4, 79.7)	75.8 (70.7, 80.4)	76.0 (70.8, 80.7)	76.3 (71.2, 80.9)	75.8 (70.5, 80.1)	75.7 (70.8, 80.0)	75.1 (70.2, 79.7)	76.9 (72.2, 81.2)	76.6 (71.2, 81.1)	76.3 (70.3, 81.2)
Colorado
	Adams	Female	79.5 (77.5, 81.4)	80.3 (78.7, 81.7)	80.8 (79.5, 82.0)	81.7 (80.5, 82.8)	82.0 (81.0, 83.0)	81.7 (80.7, 82.5)	81.6 (80.8, 82.5)	81.3 (80.5, 82.1)	81.6 (80.8, 82.3)	81.9 (81.0, 82.7)	82.1 (81.0, 83.2)
		Male	82.9 (80.9, 84.7)	83.4 (81.8, 84.9)	83.6 (82.2, 85.0)	84.0 (82.7, 85.2)	84.9 (83.7, 86.0)	84.4 (83.4, 85.4)	85.0 (84.0, 85.9)	84.5 (83.6, 85.4)	84.5 (83.6, 85.4)	84.1 (83.1, 85.1)	83.8 (82.4, 85.0)
	Alamosa	Female	75.1 (70.3, 79.5)	75.3 (70.8, 79.6)	75.7 (71.2, 80.0)	74.7 (69.9, 78.9)	74.2 (69.5, 78.3)	74.3 (69.6, 78.8)	75.0 (70.7, 79.3)	75.5 (71.5, 79.1)	76.6 (73.1, 79.8)	76.8 (73.1, 79.9)	76.9 (72.9, 80.2)
		Male	78.8 (73.4, 83.0)	79.0 (73.8, 83.0)	79.3 (74.3, 83.4)	79.3 (74.6, 83.2)	79.3 (74.4, 83.2)	79.4 (74.9, 83.1)	78.5 (74.2, 82.2)	79.5 (75.3, 83.1)	79.1 (75.2, 83.0)	78.5 (74.2, 82.5)	78.0 (73.1, 82.4)
	Arapahoe	Female	79.9 (77.1, 82.6)	80.3 (78.0, 82.5)	80.5 (78.5, 82.4)	80.6 (78.6, 82.3)	81.8 (80.2, 83.4)	82.0 (80.4, 83.5)	82.1 (80.7, 83.5)	81.3 (79.8, 82.6)	81.9 (80.6, 83.2)	81.8 (80.3, 83.2)	81.6 (79.7, 83.4)
		Male	83.7 (81.1, 85.9)	84.0 (81.7, 85.9)	84.0 (81.9, 85.9)	84.4 (82.5, 86.2)	84.4 (82.6, 86.2)	84.1 (82.5, 85.7)	84.4 (82.9, 85.7)	84.9 (83.4, 86.4)	85.4 (83.8, 86.8)	85.5 (83.7, 87.1)	85.6 (83.5, 87.4)
	Archuleta	Female	78.1 (73.2, 82.1)	78.4 (73.7, 82.3)	79.0 (74.5, 83.0)	79.9 (75.7, 83.9)	79.7 (75.1, 83.5)	80.7 (76.5, 84.3)	81.1 (77.2, 84.4)	81.4 (78.0, 84.5)	80.6 (76.9, 83.7)	80.6 (76.8, 83.7)	80.6 (76.6, 84.0)
		Male	79.8 (75.1, 84.0)	80.1 (75.6, 84.1)	80.6 (76.2, 84.5)	81.7 (77.9, 85.4)	81.8 (77.9, 85.4)	81.7 (76.8, 85.5)	82.2 (78.0, 85.8)	82.4 (78.4, 85.8)	81.8 (77.7, 85.4)	81.5 (77.0, 85.3)	81.3 (76.2, 85.4)
	Baca	Female	72.0 (66.2, 76.7)	72.5 (67.0, 77.0)	73.4 (68.4, 77.9)	74.5 (68.7, 79.1)	73.2 (67.7, 77.6)	73.4 (67.8, 78.6)	72.8 (67.1, 77.8)	72.7 (67.6, 77.8)	73.4 (68.0, 78.3)	73.5 (68.0, 78.5)	73.4 (67.5, 78.6)
		Male	71.1 (64.5, 77.2)	71.2 (65.0, 76.9)	72.3 (66.6, 77.6)	73.9 (68.5, 78.8)	74.3 (68.6, 79.4)	74.5 (69.4, 79.2)	74.9 (69.1, 79.6)	75.6 (70.3, 80.2)	75.6 (69.9, 80.7)	75.1 (68.9, 80.6)	74.7 (67.8, 80.6)
	Bent	Female	70.2 (64.2, 75.0)	71.0 (65.4, 75.7)	71.7 (65.8, 76.2)	72.0 (66.8, 76.8)	71.2 (65.9, 75.8)	70.6 (65.2, 75.9)	69.3 (64.1, 75.0)	69.5 (63.5, 74.8)	68.9 (62.5, 74.5)	69.0 (62.7, 74.5)	68.9 (62.0, 74.6)
		Male	73.5 (68.0, 78.7)	74.7 (69.5, 79.5)	75.7 (70.6, 80.4)	75.0 (69.6, 79.4)	75.2 (69.8, 80.1)	74.8 (69.9, 79.5)	75.6 (70.3, 79.9)	75.5 (69.8, 80.3)	75.2 (69.8, 80.5)	74.7 (68.9, 80.4)	74.2 (67.6, 80.3)
	Boulder	Female	79.5 (77.5, 81.4)	80.3 (78.7, 81.7)	80.8 (79.5, 82.0)	81.7 (80.5, 82.8)	82.0 (81.0, 83.0)	81.7 (80.7, 82.5)	81.6 (80.8, 82.5)	81.3 (80.5, 82.1)	81.6 (80.8, 82.3)	81.9 (81.0, 82.7)	82.1 (81.0, 83.2)
		Male	82.9 (80.9, 84.7)	83.4 (81.8, 84.9)	83.6 (82.2, 85.0)	84.0 (82.7, 85.2)	84.9 (83.7, 86.0)	84.4 (83.4, 85.4)	85.0 (84.0, 85.9)	84.5 (83.6, 85.4)	84.5 (83.6, 85.4)	84.1 (83.1, 85.1)	83.8 (82.4, 85.0)
	Broomfield	Female	79.5 (77.5, 81.4)	80.3 (78.7, 81.7)	80.8 (79.5, 82.0)	81.7 (80.5, 82.8)	82.0 (81.0, 83.0)	81.7 (80.7, 82.5)	81.6 (80.8, 82.5)	81.3 (80.5, 82.1)	81.6 (80.8, 82.3)	81.9 (81.0, 82.7)	82.1 (81.0, 83.2)
		Male	82.9 (80.9, 84.7)	83.4 (81.8, 84.9)	83.6 (82.2, 85.0)	84.0 (82.7, 85.2)	84.9 (83.7, 86.0)	84.4 (83.4, 85.4)	85.0 (84.0, 85.9)	84.5 (83.6, 85.4)	84.5 (83.6, 85.4)	84.1 (83.1, 85.1)	83.8 (82.4, 85.0)
	Chaffee	Female	79.7 (75.6, 83.5)	79.9 (75.9, 83.5)	80.2 (76.2, 83.8)	80.8 (76.4, 84.2)	81.3 (77.6, 84.6)	81.7 (77.8, 85.1)	83.0 (79.3, 85.9)	82.6 (79.6, 85.9)	83.9 (80.9, 86.4)	83.9 (80.8, 86.4)	84.1 (80.7, 86.7)
		Male	81.2 (77.0, 85.3)	81.3 (77.3, 85.3)	81.6 (77.7, 85.3)	82.5 (78.6, 85.8)	82.1 (78.1, 85.5)	83.0 (79.5, 86.2)	83.7 (80.3, 86.7)	82.9 (79.5, 86.0)	83.0 (79.5, 85.9)	82.7 (79.0, 85.9)	82.4 (78.4, 86.2)
	Cheyenne	Female	75.6 (70.3, 80.1)	76.0 (71.1, 80.4)	76.6 (71.6, 81.0)	76.9 (71.8, 81.4)	77.4 (72.8, 81.8)	77.5 (72.4, 82.0)	77.2 (72.1, 81.8)	76.5 (71.7, 81.4)	74.9 (68.7, 79.7)	74.7 (68.5, 79.5)	74.8 (68.5, 79.8)
		Male	74.9 (69.0, 79.8)	75.2 (69.7, 79.8)	75.7 (70.4, 80.3)	76.0 (70.5, 80.3)	75.7 (70.1, 80.6)	76.6 (71.5, 81.0)	77.0 (71.9, 81.1)	76.6 (71.1, 81.5)	73.8 (68.0, 79.1)	73.4 (67.1, 78.9)	73.0 (66.0, 79.0)
	Clear Creek	Female	81.6 (77.2, 85.4)	81.7 (77.5, 85.5)	81.8 (77.6, 85.6)	82.0 (77.6, 85.5)	82.2 (78.0, 85.7)	82.2 (78.1, 85.9)	82.4 (78.3, 85.9)	83.1 (79.0, 86.4)	83.3 (79.3, 86.9)	83.3 (79.2, 87.0)	83.4 (79.1, 87.2)
		Male	83.2 (78.7, 86.8)	83.4 (79.2, 86.8)	83.4 (79.3, 86.8)	84.2 (80.3, 87.4)	84.8 (80.9, 87.7)	84.3 (80.5, 87.6)	85.0 (81.1, 88.2)	84.5 (80.1, 87.9)	84.0 (79.8, 87.5)	83.6 (79.0, 87.3)	83.3 (78.0, 87.5)
	Conejos	Female	69.7 (64.0, 75.2)	70.0 (64.6, 75.5)	70.9 (65.7, 76.1)	71.9 (66.6, 77.0)	71.3 (66.3, 76.2)	72.3 (67.0, 77.5)	73.6 (67.9, 78.3)	74.6 (68.8, 79.4)	74.8 (69.4, 79.5)	75.1 (69.5, 79.8)	75.1 (69.2, 80.0)
		Male	71.9 (66.1, 77.2)	72.3 (66.7, 77.2)	73.1 (67.8, 77.8)	73.5 (67.6, 78.1)	73.3 (67.5, 78.0)	74.0 (68.4, 78.8)	74.6 (68.9, 79.5)	75.8 (70.0, 80.6)	76.6 (71.5, 81.9)	76.2 (70.5, 81.8)	75.7 (69.1, 81.8)
	Costilla	Female	68.0 (61.6, 73.7)	68.4 (62.5, 73.9)	69.4 (63.5, 74.5)	69.6 (63.4, 74.9)	68.5 (62.8, 73.7)	68.0 (61.2, 73.4)	68.9 (62.6, 74.2)	67.8 (61.8, 73.5)	69.6 (63.2, 74.8)	69.8 (63.4, 74.9)	69.5 (62.8, 74.8)
		Male	70.0 (63.5, 76.0)	70.4 (64.4, 76.1)	71.2 (65.1, 76.6)	71.4 (65.5, 76.8)	71.0 (64.9, 76.7)	71.0 (64.7, 76.6)	71.9 (65.9, 77.4)	72.8 (66.9, 78.2)	74.3 (67.8, 80.3)	73.8 (67.0, 80.0)	73.2 (65.7, 80.1)
	Crowley	Female	67.2 (61.1, 72.7)	66.1 (60.0, 71.7)	68.3 (62.1, 73.6)	67.3 (61.6, 73.0)	66.7 (60.6, 71.9)	64.8 (58.0, 71.1)	64.4 (57.9, 70.1)	65.0 (58.5, 71.1)	64.3 (57.6, 70.6)	64.6 (57.7, 71.0)	64.4 (57.0, 70.9)
		Male	67.4 (60.3, 73.4)	66.0 (59.1, 72.1)	69.8 (63.7, 75.3)	69.4 (63.7, 74.6)	68.9 (63.0, 74.6)	67.9 (61.8, 73.5)	68.0 (61.6, 73.7)	69.7 (63.4, 75.5)	68.2 (60.6, 74.3)	67.8 (59.8, 74.3)	67.2 (58.2, 74.2)
	Custer	Female	80.4 (75.6, 84.3)	80.6 (76.1, 84.4)	81.0 (76.5, 84.7)	81.1 (76.6, 84.7)	81.7 (77.2, 85.5)	81.3 (76.6, 85.1)	81.3 (76.6, 85.1)	80.1 (75.2, 84.0)	80.9 (76.4, 85.1)	80.8 (76.1, 85.2)	80.9 (75.8, 85.3)
		Male	79.0 (73.4, 83.2)	79.0 (73.7, 83.1)	79.5 (74.5, 83.3)	80.4 (75.6, 84.3)	80.7 (76.1, 84.3)	80.6 (76.1, 84.4)	81.7 (77.5, 85.6)	81.4 (76.4, 85.2)	81.0 (75.8, 85.0)	80.6 (75.2, 85.1)	80.2 (73.8, 85.2)
	Delta	Female	74.8 (70.0, 79.2)	75.3 (70.7, 79.5)	76.2 (71.8, 80.1)	77.0 (72.9, 80.9)	77.5 (73.7, 80.9)	78.1 (74.2, 81.3)	78.2 (74.6, 81.2)	76.8 (73.6, 80.0)	78.7 (75.7, 81.6)	78.7 (75.5, 81.6)	78.6 (75.3, 81.7)
		Male	75.4 (69.7, 80.0)	75.8 (70.5, 80.0)	76.5 (71.7, 80.5)	77.7 (73.4, 81.6)	78.4 (74.2, 82.5)	77.1 (72.9, 81.2)	77.2 (73.3, 80.4)	78.2 (74.5, 81.7)	79.7 (76.1, 82.7)	79.6 (75.9, 82.9)	79.6 (75.3, 83.3)
	Denver	Female	77.3 (74.5, 79.7)	77.7 (75.5, 79.7)	78.0 (76.3, 79.8)	77.6 (75.9, 79.3)	78.4 (76.8, 79.9)	78.2 (76.7, 79.7)	79.0 (77.6, 80.5)	78.8 (77.2, 80.1)	80.6 (79.2, 82.1)	81.0 (79.4, 82.6)	81.5 (79.7, 83.4)
		Male	80.6 (78.1, 82.9)	81.0 (78.8, 82.9)	81.2 (79.2, 83.1)	82.9 (81.2, 84.6)	83.3 (81.6, 84.9)	82.5 (80.9, 84.1)	83.8 (82.2, 85.4)	83.7 (82.0, 85.3)	83.5 (81.9, 85.1)	83.4 (81.6, 85.2)	83.3 (81.1, 85.5)
	Dolores	Female	75.4 (69.7, 80.0)	76.4 (71.3, 80.9)	77.4 (72.5, 81.6)	78.0 (72.9, 82.4)	79.4 (74.7, 83.3)	79.5 (74.9, 83.7)	79.4 (74.9, 83.6)	78.5 (74.0, 82.5)	79.1 (74.0, 83.4)	79.2 (74.0, 83.5)	79.4 (74.1, 83.8)
		Male	76.2 (70.6, 80.8)	77.4 (72.1, 81.7)	78.2 (73.0, 82.3)	78.4 (73.5, 82.8)	78.6 (73.5, 82.8)	78.2 (73.1, 82.4)	78.1 (73.2, 82.6)	77.7 (72.1, 82.3)	77.9 (72.6, 82.5)	77.5 (71.9, 82.6)	77.1 (70.9, 82.7)
	Douglas	Female	86.3 (83.4, 88.5)	86.7 (84.1, 88.7)	87.0 (84.5, 88.8)	86.8 (84.7, 88.8)	87.5 (85.6, 89.2)	87.1 (85.4, 88.6)	87.0 (85.3, 88.5)	87.0 (85.4, 88.4)	86.5 (85.0, 88.0)	86.4 (84.8, 88.0)	86.3 (84.5, 88.1)
		Male	87.8 (84.8, 90.0)	88.1 (85.4, 90.1)	88.1 (85.6, 90.1)	88.5 (86.3, 90.4)	89.7 (87.7, 91.4)	89.9 (88.1, 91.4)	89.8 (88.2, 91.2)	90.1 (88.6, 91.6)	90.1 (88.6, 91.5)	90.0 (88.4, 91.6)	89.9 (88.0, 91.7)
	Eagle	Female	81.1 (77.1, 84.5)	81.6 (77.8, 84.8)	81.8 (77.9, 84.9)	82.1 (78.4, 85.3)	83.1 (79.2, 86.2)	83.4 (80.0, 86.3)	83.7 (80.3, 86.5)	84.6 (81.6, 87.3)	85.3 (82.4, 87.8)	85.4 (82.3, 87.9)	85.4 (82.3, 88.1)
		Male	83.7 (79.9, 87.0)	84.2 (80.5, 87.2)	84.3 (80.9, 87.2)	84.6 (81.1, 87.6)	84.5 (80.9, 87.4)	83.4 (79.8, 86.3)	83.6 (80.2, 86.5)	83.4 (80.0, 86.5)	84.1 (80.8, 87.0)	83.9 (80.4, 87.1)	83.8 (79.7, 87.3)
	El Paso	Female	79.3 (76.8, 81.8)	79.6 (77.4, 81.7)	79.6 (77.7, 81.6)	80.3 (78.5, 82.1)	80.6 (79.0, 82.1)	80.5 (79.1, 81.9)	81.0 (79.5, 82.3)	80.4 (79.1, 81.8)	80.7 (79.4, 81.9)	80.9 (79.4, 82.3)	81.1 (79.4, 82.8)
		Male	84.4 (82.1, 86.6)	84.6 (82.6, 86.6)	84.4 (82.4, 86.3)	84.6 (82.7, 86.2)	84.3 (82.5, 85.8)	83.8 (82.2, 85.3)	84.0 (82.5, 85.4)	83.8 (82.3, 85.2)	84.0 (82.6, 85.5)	84.1 (82.5, 85.7)	84.2 (82.3, 86.1)
	Elbert	Female	81.4 (76.8, 85.1)	81.7 (77.3, 85.1)	81.9 (77.6, 85.3)	82.5 (78.2, 85.8)	84.1 (80.5, 87.0)	83.8 (79.9, 86.7)	84.2 (81.0, 86.9)	83.4 (80.4, 86.0)	83.6 (81.1, 86.1)	83.6 (80.8, 86.0)	83.6 (80.6, 86.2)
		Male	80.5 (75.9, 84.6)	80.8 (76.3, 84.8)	80.9 (76.8, 84.9)	81.9 (77.9, 85.6)	82.2 (77.9, 85.5)	82.8 (78.9, 86.0)	82.4 (78.9, 85.5)	82.1 (78.5, 85.3)	80.7 (77.2, 83.6)	79.9 (76.1, 83.1)	79.1 (74.7, 82.8)
	Fremont	Female	75.0 (70.5, 79.2)	75.0 (70.8, 78.9)	75.3 (71.1, 79.1)	76.2 (72.0, 79.6)	76.3 (72.5, 79.8)	75.4 (71.8, 78.8)	76.7 (73.5, 79.7)	76.0 (73.0, 78.9)	77.9 (75.0, 80.5)	77.8 (74.9, 80.7)	77.8 (74.5, 80.9)
		Male	77.9 (73.2, 81.7)	77.9 (73.2, 81.6)	78.4 (74.0, 82.0)	78.1 (74.2, 82.1)	78.0 (73.6, 81.4)	77.9 (73.7, 81.5)	77.9 (74.3, 81.2)	78.0 (74.5, 81.1)	80.5 (77.3, 83.1)	80.4 (77.0, 83.2)	80.3 (76.5, 83.3)
	Garfield	Female	80.1 (75.9, 83.8)	80.5 (76.6, 84.0)	80.9 (77.0, 84.2)	81.2 (77.4, 84.4)	82.1 (78.8, 85.3)	83.2 (80.1, 86.2)	82.4 (79.3, 85.1)	82.2 (79.5, 84.7)	82.7 (79.8, 85.3)	82.7 (79.9, 85.4)	82.7 (79.8, 85.7)
		Male	82.0 (77.7, 85.6)	82.3 (78.1, 85.7)	82.4 (78.3, 85.6)	82.5 (78.8, 85.9)	81.5 (77.8, 84.8)	81.2 (77.8, 84.5)	81.1 (77.7, 84.0)	81.7 (78.4, 84.7)	82.3 (78.7, 85.1)	82.4 (78.5, 85.5)	82.5 (78.2, 86.0)
	Gilpin	Female	82.4 (78.3, 86.1)	82.6 (78.9, 86.2)	82.9 (79.1, 86.4)	82.5 (78.5, 86.1)	83.1 (79.0, 86.5)	82.6 (78.3, 86.3)	82.3 (77.7, 86.1)	81.4 (76.8, 85.1)	81.7 (77.5, 85.4)	81.6 (77.1, 85.5)	81.7 (77.1, 85.6)
		Male	82.5 (78.3, 86.2)	82.8 (78.6, 86.1)	83.1 (78.9, 86.2)	83.9 (80.1, 87.4)	84.6 (80.3, 87.8)	84.0 (79.8, 87.1)	85.1 (81.4, 88.5)	84.2 (80.2, 87.9)	83.4 (78.3, 87.1)	83.0 (77.4, 87.1)	82.7 (76.7, 87.2)
	Grand	Female	82.8 (78.4, 86.3)	83.0 (79.0, 86.3)	83.3 (79.6, 86.5)	83.4 (79.4, 86.7)	84.4 (80.6, 87.5)	84.1 (80.2, 87.1)	83.9 (80.3, 87.2)	83.8 (80.2, 86.8)	84.3 (80.4, 87.3)	84.3 (80.4, 87.5)	84.3 (80.4, 87.6)
		Male	83.3 (79.2, 87.0)	83.6 (79.6, 87.0)	83.8 (79.9, 87.0)	84.6 (80.7, 87.7)	85.1 (81.8, 88.2)	84.9 (81.3, 87.9)	86.0 (82.6, 88.8)	85.2 (81.4, 88.1)	85.2 (81.7, 88.3)	85.0 (81.1, 88.3)	84.8 (80.3, 88.4)
	Gunnison	Female	82.3 (78.2, 85.7)	82.2 (78.4, 85.7)	82.5 (78.5, 85.9)	82.0 (78.1, 85.5)	82.4 (78.6, 85.7)	82.1 (78.5, 85.6)	82.5 (78.6, 85.7)	82.1 (78.6, 85.3)	83.6 (80.3, 86.6)	83.8 (80.4, 86.8)	83.8 (80.2, 87.0)
		Male	82.1 (77.8, 85.8)	82.1 (77.9, 85.6)	82.3 (77.9, 85.7)	82.7 (78.7, 86.2)	82.5 (78.1, 86.0)	82.7 (78.8, 86.1)	83.0 (79.0, 86.3)	83.5 (79.7, 86.8)	83.2 (79.5, 86.4)	82.9 (79.1, 86.5)	82.7 (78.4, 86.7)
	Hinsdale	Female	81.1 (76.1, 84.8)	81.4 (76.7, 84.9)	82.3 (77.7, 85.7)	82.9 (78.4, 86.7)	83.6 (79.2, 87.3)	83.6 (79.1, 87.2)	83.9 (79.4, 87.2)	80.2 (75.2, 84.3)	82.1 (77.7, 86.4)	82.1 (77.5, 86.4)	82.4 (77.6, 86.9)
		Male	80.8 (75.9, 84.8)	80.9 (76.1, 84.8)	81.9 (77.5, 85.5)	83.3 (78.8, 86.8)	83.8 (79.3, 87.1)	84.0 (79.9, 87.4)	84.1 (79.9, 87.4)	80.4 (75.3, 84.5)	81.4 (76.7, 85.5)	81.1 (75.8, 85.3)	80.7 (74.7, 85.4)
	Huerfano	Female	72.8 (67.1, 77.3)	73.2 (68.0, 77.6)	74.4 (69.3, 78.7)	74.4 (69.3, 79.0)	73.7 (68.6, 78.1)	73.4 (67.7, 78.2)	73.7 (68.3, 78.6)	72.7 (66.6, 77.7)	72.3 (66.4, 77.7)	72.5 (66.2, 78.0)	72.8 (66.0, 78.4)
		Male	75.2 (69.3, 80.5)	75.2 (69.5, 80.3)	76.5 (71.2, 81.3)	76.8 (71.5, 81.0)	76.8 (71.5, 81.4)	76.5 (71.5, 80.5)	77.7 (72.9, 82.2)	77.8 (72.5, 82.5)	76.6 (71.2, 81.5)	76.2 (70.6, 81.5)	75.8 (69.0, 81.4)
	Jackson	Female	80.4 (76.3, 84.0)	81.1 (77.5, 84.3)	81.5 (78.3, 84.7)	81.9 (78.7, 84.8)	82.6 (79.2, 85.1)	82.4 (79.1, 85.4)	81.6 (77.9, 84.9)	80.5 (75.9, 84.6)	80.5 (76.0, 84.5)	80.6 (76.1, 84.6)	80.6 (75.8, 84.5)
		Male	80.3 (76.4, 84.1)	80.9 (77.1, 84.5)	81.4 (77.8, 84.8)	82.3 (79.1, 85.6)	83.5 (80.0, 86.2)	82.8 (79.4, 85.7)	83.3 (79.6, 86.4)	82.3 (77.9, 86.1)	81.3 (76.1, 85.4)	80.8 (75.3, 85.3)	80.4 (73.9, 85.2)
	Jefferson	Female	79.5 (77.5, 81.4)	80.3 (78.7, 81.7)	80.8 (79.5, 82.0)	81.7 (80.5, 82.8)	82.0 (81.0, 83.0)	81.7 (80.7, 82.5)	81.6 (80.8, 82.5)	81.3 (80.5, 82.1)	81.6 (80.8, 82.3)	81.9 (81.0, 82.7)	82.1 (81.0, 83.2)
		Male	82.9 (80.9, 84.7)	83.4 (81.8, 84.9)	83.6 (82.2, 85.0)	84.0 (82.7, 85.2)	84.9 (83.7, 86.0)	84.4 (83.4, 85.4)	85.0 (84.0, 85.9)	84.5 (83.6, 85.4)	84.5 (83.6, 85.4)	84.1 (83.1, 85.1)	83.8 (82.4, 85.0)
	Kiowa	Female	76.0 (70.6, 80.7)	76.4 (71.3, 80.9)	76.9 (71.7, 81.4)	76.5 (71.3, 81.0)	76.5 (71.3, 80.9)	76.2 (71.1, 80.9)	75.6 (70.3, 80.3)	76.8 (71.4, 81.3)	77.3 (72.0, 81.8)	77.4 (71.6, 81.9)	77.4 (71.6, 82.1)
		Male	75.9 (70.0, 80.7)	76.4 (70.7, 80.7)	76.9 (71.7, 81.3)	76.7 (71.1, 81.0)	76.4 (70.9, 81.3)	76.2 (71.3, 80.9)	76.3 (71.1, 81.1)	77.8 (72.1, 82.4)	77.2 (71.5, 81.9)	76.7 (70.5, 81.7)	76.5 (69.4, 81.8)
	Kit Carson	Female	71.0 (65.3, 76.2)	71.4 (66.2, 76.3)	72.2 (66.8, 76.8)	73.2 (67.8, 78.0)	72.6 (67.5, 77.2)	73.2 (67.2, 78.1)	73.4 (67.9, 78.5)	74.5 (68.9, 79.4)	74.2 (68.5, 79.1)	74.3 (68.6, 79.3)	74.4 (68.5, 79.6)
		Male	72.9 (66.9, 78.1)	73.3 (67.5, 78.2)	74.2 (69.0, 79.0)	73.8 (68.4, 78.5)	73.2 (67.5, 78.1)	74.1 (68.8, 79.3)	74.2 (68.6, 79.0)	75.3 (70.0, 80.1)	75.5 (69.6, 80.8)	74.9 (68.5, 80.4)	74.3 (67.0, 80.6)
	La Plata	Female	82.3 (78.2, 85.6)	82.5 (79.0, 85.5)	82.9 (79.5, 85.7)	83.7 (80.3, 86.8)	84.7 (81.6, 87.2)	85.0 (81.9, 87.5)	85.1 (82.4, 87.4)	84.5 (81.7, 86.9)	84.0 (81.6, 86.5)	84.1 (81.6, 86.5)	84.1 (81.3, 86.8)
		Male	83.7 (79.6, 86.9)	83.8 (80.1, 86.9)	84.0 (80.5, 87.0)	84.6 (81.3, 87.5)	85.0 (82.1, 87.7)	84.6 (81.6, 87.3)	84.2 (81.3, 86.7)	83.9 (80.9, 86.3)	83.9 (81.0, 86.3)	83.8 (80.7, 86.4)	83.6 (80.2, 86.6)
	Lake	Female	77.4 (72.8, 81.8)	77.5 (73.2, 81.8)	78.1 (73.6, 82.3)	78.0 (73.6, 82.2)	78.2 (73.4, 82.2)	79.1 (74.6, 83.1)	79.8 (75.0, 84.0)	79.7 (75.0, 83.7)	81.1 (76.7, 84.9)	81.2 (76.6, 85.0)	81.2 (76.2, 85.0)
		Male	81.7 (77.2, 85.7)	81.6 (77.5, 85.6)	81.9 (77.8, 85.7)	81.8 (77.1, 85.0)	81.0 (76.5, 84.8)	80.7 (76.6, 84.4)	80.4 (75.8, 84.1)	78.4 (72.6, 82.6)	79.6 (74.6, 84.2)	79.1 (73.5, 83.9)	78.8 (72.5, 83.8)
	Larimer	Female	84.1 (81.4, 86.3)	84.3 (82.0, 86.2)	84.3 (82.2, 86.1)	84.2 (82.1, 85.9)	84.0 (82.3, 85.7)	83.2 (81.5, 84.8)	83.5 (81.8, 85.0)	83.5 (81.9, 85.1)	84.5 (83.1, 85.9)	84.9 (83.3, 86.4)	85.2 (83.3, 86.9)
		Male	86.4 (83.7, 88.7)	86.5 (84.2, 88.7)	86.5 (84.2, 88.6)	86.7 (84.4, 88.6)	87.5 (85.6, 89.2)	86.9 (85.1, 88.6)	87.2 (85.4, 88.7)	86.8 (85.1, 88.4)	86.7 (85.1, 88.3)	86.5 (84.6, 88.3)	86.3 (84.0, 88.4)
	Las Animas	Female	72.1 (66.8, 76.8)	72.6 (67.5, 77.1)	73.4 (68.2, 77.9)	74.0 (68.8, 78.8)	73.3 (68.2, 77.8)	72.5 (67.3, 76.8)	70.5 (65.2, 74.9)	70.8 (66.3, 74.7)	72.1 (67.8, 75.9)	72.2 (67.6, 76.1)	72.6 (67.9, 76.6)
		Male	75.5 (69.8, 80.1)	75.7 (70.3, 80.1)	76.7 (71.6, 80.9)	77.1 (72.1, 81.4)	77.5 (72.8, 81.9)	77.6 (73.1, 81.4)	79.1 (75.0, 83.1)	78.9 (74.9, 82.6)	78.7 (74.5, 82.4)	78.2 (73.8, 82.3)	77.9 (72.6, 82.5)
	Lincoln	Female	72.8 (67.3, 78.1)	72.9 (67.5, 78.3)	73.4 (68.0, 78.5)	74.2 (69.0, 78.9)	75.4 (70.6, 80.0)	75.4 (70.0, 80.3)	75.6 (70.1, 79.8)	76.0 (71.0, 80.4)	73.7 (68.4, 78.6)	73.6 (67.9, 78.7)	73.8 (67.6, 78.9)
		Male	73.3 (67.4, 78.8)	73.4 (67.5, 78.6)	73.9 (68.2, 78.9)	74.1 (68.9, 78.9)	73.6 (68.1, 78.7)	74.2 (69.0, 78.9)	75.0 (69.7, 79.8)	76.0 (70.2, 80.9)	73.2 (66.5, 78.9)	72.7 (65.7, 78.8)	72.2 (64.6, 79.0)
	Logan	Female	74.1 (69.4, 78.3)	74.3 (69.6, 78.2)	74.7 (70.0, 78.5)	75.5 (71.0, 79.5)	76.5 (72.0, 80.5)	76.0 (71.4, 80.2)	75.7 (71.7, 79.3)	75.8 (71.6, 79.2)	76.2 (72.2, 79.5)	76.2 (72.3, 79.6)	76.2 (72.2, 79.9)
		Male	75.5 (70.1, 80.2)	75.6 (70.7, 80.3)	76.1 (71.5, 80.7)	76.5 (72.0, 80.7)	77.4 (73.0, 81.7)	77.2 (72.6, 81.2)	77.4 (73.3, 81.1)	78.1 (73.9, 81.8)	78.0 (74.0, 81.6)	77.7 (73.5, 81.5)	77.3 (72.3, 81.5)
	Mesa	Female	79.6 (76.1, 82.6)	79.9 (76.8, 82.6)	80.3 (77.4, 83.0)	80.2 (77.3, 82.8)	79.7 (77.3, 82.1)	79.3 (76.9, 81.4)	80.2 (78.0, 82.3)	79.6 (77.6, 81.5)	80.4 (78.3, 82.2)	80.5 (78.3, 82.5)	80.8 (78.3, 83.0)
		Male	82.6 (79.3, 85.8)	82.7 (79.6, 85.6)	83.0 (80.0, 85.7)	82.8 (79.9, 85.5)	82.6 (79.8, 85.1)	82.1 (79.4, 84.7)	82.0 (79.6, 84.2)	82.2 (79.9, 84.4)	83.0 (80.6, 85.1)	82.9 (80.2, 85.2)	82.9 (79.7, 85.5)
	Mineral	Female	79.6 (74.9, 83.8)	80.0 (75.3, 84.0)	80.6 (76.0, 84.5)	81.4 (77.4, 85.1)	81.7 (77.1, 85.3)	81.9 (77.3, 85.9)	82.3 (77.6, 85.9)	81.3 (76.8, 85.3)	81.5 (76.6, 85.2)	81.4 (76.2, 85.4)	81.8 (76.7, 85.9)
		Male	79.9 (74.8, 84.1)	80.2 (75.3, 84.2)	80.8 (76.0, 84.7)	82.2 (77.7, 85.7)	82.4 (77.8, 86.2)	82.3 (77.9, 85.8)	82.7 (78.5, 86.4)	82.3 (77.4, 85.9)	81.4 (76.2, 85.5)	81.0 (75.5, 85.4)	80.7 (74.7, 85.6)
	Moffat	Female	72.4 (67.3, 77.2)	73.4 (68.6, 77.9)	74.3 (69.6, 78.5)	74.8 (69.4, 79.0)	76.5 (72.2, 80.8)	76.8 (72.2, 81.1)	77.1 (72.7, 80.7)	75.8 (72.0, 79.4)	75.9 (72.2, 79.3)	76.0 (72.2, 79.4)	76.2 (72.3, 80.0)
		Male	76.0 (70.7, 80.5)	76.6 (71.8, 81.0)	77.3 (72.9, 81.7)	77.5 (72.8, 81.9)	77.4 (72.9, 81.7)	76.4 (71.9, 80.5)	76.7 (72.2, 80.6)	74.8 (70.4, 78.9)	71.9 (67.8, 75.8)	71.2 (66.7, 75.4)	70.4 (65.1, 75.1)
	Montezuma	Female	77.5 (72.7, 81.6)	77.9 (73.5, 81.8)	78.5 (74.1, 82.3)	79.2 (75.0, 82.9)	79.2 (75.5, 82.6)	78.8 (74.4, 82.6)	79.0 (75.1, 82.4)	79.2 (75.6, 82.5)	78.7 (75.0, 81.6)	78.6 (74.9, 81.6)	78.7 (75.0, 81.8)
		Male	80.3 (75.8, 83.8)	80.5 (76.3, 84.0)	80.9 (76.7, 84.3)	81.3 (76.8, 85.0)	80.7 (76.5, 84.2)	79.9 (76.1, 83.3)	79.8 (76.0, 83.4)	80.1 (76.1, 83.7)	78.9 (74.7, 82.2)	78.3 (73.6, 81.8)	77.8 (72.5, 81.9)
	Montrose	Female	75.0 (70.6, 79.4)	75.5 (71.4, 79.5)	76.1 (72.1, 79.9)	77.4 (73.3, 81.0)	77.5 (73.8, 81.2)	77.3 (73.7, 80.7)	77.5 (73.8, 80.4)	77.6 (74.7, 80.6)	78.4 (75.5, 81.2)	78.7 (75.7, 81.7)	79.0 (75.9, 82.2)
		Male	77.3 (72.0, 81.6)	77.7 (72.9, 81.6)	78.1 (73.4, 82.0)	78.9 (74.7, 82.6)	79.3 (75.0, 82.9)	78.4 (74.0, 82.0)	79.0 (75.2, 82.3)	79.9 (76.3, 83.2)	79.8 (76.3, 82.9)	79.7 (76.1, 83.1)	79.7 (75.6, 83.5)
	Morgan	Female	68.4 (63.0, 73.7)	69.1 (64.2, 73.9)	69.8 (65.0, 74.6)	71.2 (66.0, 75.8)	72.9 (68.2, 77.4)	72.8 (68.1, 77.0)	75.2 (71.1, 78.9)	74.1 (70.5, 77.8)	75.4 (72.0, 78.6)	75.5 (71.9, 78.6)	75.6 (71.8, 78.9)
		Male	71.8 (65.8, 76.7)	72.3 (66.7, 76.8)	72.6 (67.4, 77.1)	73.9 (68.9, 78.2)	75.6 (70.9, 80.1)	74.8 (70.4, 78.8)	75.3 (71.2, 79.5)	73.8 (69.6, 78.3)	74.8 (70.3, 78.5)	74.4 (69.7, 78.7)	74.0 (68.9, 78.7)
	Otero	Female	71.2 (66.0, 76.5)	71.5 (66.5, 76.4)	72.2 (67.3, 76.8)	71.3 (66.6, 75.7)	70.3 (65.2, 74.8)	69.7 (64.8, 73.9)	68.5 (63.9, 72.9)	69.3 (64.6, 73.6)	72.5 (68.4, 76.0)	73.0 (69.0, 76.5)	73.2 (69.0, 76.9)
		Male	75.2 (69.3, 80.0)	75.6 (69.9, 80.2)	75.9 (70.6, 80.5)	75.3 (70.4, 79.7)	75.0 (70.1, 79.6)	74.6 (69.9, 79.3)	74.8 (70.3, 78.7)	75.3 (70.9, 79.3)	76.3 (72.0, 80.1)	75.9 (71.2, 80.1)	75.5 (70.4, 80.1)
	Ouray	Female	80.9 (75.9, 85.1)	81.1 (76.2, 85.0)	81.3 (76.7, 85.1)	81.3 (77.1, 85.0)	82.0 (77.7, 85.8)	81.4 (77.0, 85.1)	81.0 (76.2, 84.5)	81.1 (76.6, 85.1)	82.6 (78.2, 86.1)	82.4 (77.8, 86.0)	82.5 (77.6, 86.2)
		Male	80.4 (75.6, 84.7)	80.6 (76.0, 84.7)	80.7 (76.4, 84.7)	81.6 (76.8, 85.2)	82.0 (77.7, 85.6)	81.7 (77.5, 85.6)	81.5 (77.3, 85.6)	82.4 (77.9, 86.4)	82.1 (77.4, 86.1)	81.8 (76.5, 86.2)	81.5 (75.3, 86.5)
	Park	Female	81.4 (77.4, 84.9)	81.5 (77.6, 84.8)	81.7 (77.9, 85.0)	82.8 (78.7, 85.9)	83.3 (79.8, 86.4)	83.8 (80.1, 86.9)	84.1 (80.7, 87.2)	83.8 (80.5, 86.8)	83.5 (80.1, 86.3)	83.3 (80.0, 86.3)	83.3 (79.9, 86.2)
		Male	83.7 (79.4, 87.2)	83.7 (79.8, 87.0)	83.7 (79.9, 87.0)	84.4 (81.0, 87.4)	84.2 (80.6, 87.3)	83.8 (80.1, 87.1)	82.9 (79.3, 86.1)	80.5 (76.8, 83.5)	82.1 (78.7, 85.2)	81.9 (78.0, 85.1)	81.6 (77.2, 85.1)
	Phillips	Female	72.8 (67.6, 77.6)	72.8 (68.0, 77.8)	73.0 (68.2, 77.7)	74.0 (68.8, 78.4)	73.4 (67.8, 78.1)	72.4 (66.2, 77.4)	72.6 (66.8, 78.1)	74.9 (69.3, 80.0)	75.9 (71.2, 80.6)	75.9 (71.1, 80.7)	75.9 (70.6, 80.8)
		Male	73.6 (67.5, 78.8)	73.5 (67.6, 78.5)	73.7 (68.1, 78.5)	74.2 (68.9, 78.7)	74.2 (69.0, 79.1)	73.7 (68.4, 78.9)	73.7 (67.6, 78.6)	76.0 (70.6, 80.6)	75.4 (69.2, 80.6)	75.1 (68.4, 80.7)	74.8 (67.5, 80.6)
	Pitkin	Female	85.3 (81.9, 88.4)	85.5 (82.2, 88.5)	85.6 (82.3, 88.6)	85.0 (81.5, 88.2)	85.6 (82.0, 88.6)	86.0 (82.5, 88.6)	86.1 (82.7, 89.2)	86.4 (83.3, 89.1)	87.7 (84.9, 89.9)	87.8 (85.1, 90.1)	87.8 (84.9, 90.4)
		Male	85.8 (82.0, 89.0)	85.8 (82.2, 88.9)	85.8 (82.2, 88.8)	86.1 (82.9, 88.9)	85.4 (82.1, 88.5)	85.2 (81.7, 88.2)	85.2 (81.7, 88.3)	85.5 (81.9, 88.6)	85.2 (82.0, 88.2)	85.1 (81.5, 88.2)	84.9 (80.7, 88.5)
	Prowers	Female	67.9 (62.4, 73.1)	68.6 (63.3, 73.5)	69.5 (64.0, 74.4)	70.8 (65.9, 75.5)	68.9 (64.0, 73.7)	69.3 (63.6, 74.0)	69.7 (64.6, 74.5)	70.7 (65.3, 75.8)	71.1 (65.9, 76.0)	71.1 (65.6, 76.4)	71.3 (65.4, 76.9)
		Male	72.1 (66.5, 77.7)	72.6 (67.1, 78.0)	73.4 (68.4, 78.6)	73.7 (68.2, 78.3)	72.7 (66.9, 77.5)	72.8 (67.4, 77.6)	73.4 (67.5, 78.4)	74.6 (69.0, 79.5)	74.8 (69.0, 79.6)	74.4 (68.0, 79.5)	74.2 (67.2, 79.8)
	Pueblo	Female	74.5 (70.6, 78.4)	75.0 (71.6, 78.6)	75.6 (72.3, 79.0)	75.2 (72.0, 78.2)	75.8 (72.9, 78.3)	75.3 (72.5, 77.8)	75.2 (72.8, 77.5)	75.0 (72.4, 77.2)	75.9 (73.7, 78.1)	75.9 (73.5, 78.1)	75.9 (73.1, 78.3)
		Male	80.1 (75.9, 83.3)	80.6 (76.8, 83.5)	80.9 (77.5, 83.8)	80.4 (77.1, 83.4)	81.1 (78.2, 83.8)	80.1 (77.3, 82.7)	81.0 (78.4, 83.2)	81.0 (78.6, 83.3)	81.4 (78.9, 83.5)	81.4 (78.7, 83.8)	81.5 (78.2, 84.2)
	Rio Blanco	Female	79.2 (74.4, 83.2)	79.6 (74.7, 83.4)	80.1 (75.5, 83.8)	80.1 (75.7, 83.8)	81.6 (77.4, 85.1)	82.4 (78.3, 85.9)	82.0 (77.9, 85.7)	82.0 (77.7, 85.8)	83.7 (79.7, 87.1)	83.6 (79.4, 87.2)	83.7 (79.2, 87.4)
		Male	77.4 (72.0, 82.0)	77.6 (72.5, 81.9)	78.2 (73.5, 82.4)	79.4 (74.6, 83.4)	79.3 (74.2, 83.5)	79.1 (74.1, 83.1)	79.8 (75.2, 84.2)	79.9 (74.6, 84.2)	79.6 (74.3, 83.7)	79.1 (73.4, 83.5)	78.9 (72.6, 83.6)
	Rio Grande	Female	71.6 (66.4, 76.7)	71.8 (66.8, 76.8)	72.0 (66.7, 77.0)	72.4 (67.2, 77.1)	73.1 (67.9, 77.6)	74.1 (68.7, 78.7)	74.9 (69.7, 79.4)	75.9 (71.1, 80.2)	76.9 (71.6, 81.6)	77.0 (71.7, 81.9)	77.1 (71.5, 82.1)
		Male	76.0 (70.5, 80.9)	75.9 (70.8, 80.6)	75.8 (70.9, 80.3)	76.3 (71.5, 80.5)	75.8 (70.3, 80.6)	76.1 (71.0, 80.4)	75.8 (70.0, 80.3)	77.4 (72.3, 82.1)	77.7 (72.3, 82.6)	77.3 (71.4, 82.5)	77.0 (70.7, 82.5)
	Routt	Female	83.2 (79.3, 86.4)	83.4 (79.7, 86.4)	83.6 (79.9, 86.6)	83.9 (80.2, 87.1)	85.1 (81.4, 87.9)	85.8 (82.7, 88.6)	85.7 (82.5, 88.5)	86.1 (83.6, 88.4)	87.3 (84.7, 89.4)	87.4 (84.6, 89.6)	87.5 (84.5, 89.8)
		Male	84.5 (80.5, 87.7)	84.7 (80.9, 87.8)	84.9 (81.4, 88.1)	85.6 (82.4, 88.3)	85.7 (82.1, 88.7)	85.5 (82.3, 88.3)	86.4 (83.6, 88.8)	87.0 (84.3, 89.3)	87.0 (84.3, 89.4)	87.0 (84.1, 89.5)	87.1 (83.7, 89.7)
	Saguache	Female	67.0 (61.2, 72.7)	67.0 (61.2, 72.4)	69.3 (63.5, 74.8)	69.0 (62.8, 74.3)	68.9 (63.3, 74.4)	69.3 (62.9, 74.5)	70.6 (64.9, 75.8)	71.4 (65.2, 76.4)	74.1 (68.5, 79.1)	73.9 (68.3, 79.0)	73.7 (67.7, 79.0)
		Male	67.6 (61.0, 73.8)	66.7 (60.3, 72.8)	69.3 (63.4, 75.0)	69.8 (64.2, 75.2)	68.3 (62.2, 74.3)	70.8 (65.1, 75.4)	70.9 (65.1, 76.3)	73.1 (67.1, 78.3)	74.6 (68.9, 80.0)	72.9 (66.6, 78.7)	72.7 (65.5, 78.9)
	San Juan	Female	80.6 (76.0, 84.6)	80.8 (76.4, 84.8)	81.3 (77.0, 85.1)	80.9 (76.6, 84.7)	82.0 (77.9, 85.7)	82.1 (77.5, 85.7)	82.3 (78.1, 86.1)	81.2 (77.1, 84.9)	80.4 (75.3, 84.2)	80.4 (75.2, 84.2)	80.2 (74.6, 84.3)
		Male	81.8 (76.7, 85.6)	81.7 (77.0, 85.3)	82.3 (77.8, 85.9)	82.0 (77.1, 85.9)	82.5 (78.0, 86.2)	82.5 (78.3, 86.1)	82.4 (78.4, 86.0)	81.7 (77.2, 85.6)	79.5 (74.0, 83.9)	79.0 (72.6, 83.7)	78.7 (71.6, 83.8)
	San Miguel	Female	81.9 (77.4, 85.6)	82.0 (77.7, 85.6)	82.2 (77.9, 85.8)	82.1 (78.0, 85.7)	82.7 (78.8, 86.2)	82.4 (77.8, 86.2)	81.8 (77.1, 85.7)	81.3 (76.7, 85.3)	81.7 (77.4, 85.6)	81.7 (77.3, 85.7)	81.8 (77.2, 85.7)
		Male	81.9 (77.3, 85.8)	81.9 (77.4, 85.6)	81.9 (77.7, 85.5)	82.5 (78.4, 86.2)	83.1 (78.9, 86.7)	82.5 (78.2, 86.1)	82.2 (77.9, 85.9)	82.7 (78.0, 86.3)	81.9 (77.2, 85.7)	81.5 (76.5, 85.6)	81.2 (75.5, 85.5)
	Sedgwick	Female	73.0 (67.6, 77.9)	73.0 (67.7, 77.8)	73.6 (68.5, 78.1)	73.6 (68.5, 78.4)	72.9 (67.5, 77.7)	72.4 (67.0, 77.5)	72.3 (66.8, 77.6)	72.4 (67.0, 77.9)	74.7 (69.5, 79.6)	74.8 (69.6, 79.9)	75.0 (69.6, 80.4)
		Male	72.3 (66.3, 77.6)	72.0 (66.2, 77.0)	72.4 (66.9, 77.3)	73.2 (67.6, 77.7)	73.2 (67.7, 78.5)	73.3 (67.6, 78.5)	74.0 (68.4, 78.8)	74.3 (68.0, 79.5)	74.7 (68.8, 79.8)	74.4 (68.0, 79.8)	74.1 (66.7, 80.3)
	Summit	Female	82.7 (78.7, 86.3)	83.1 (79.1, 86.5)	83.3 (79.2, 86.6)	83.7 (79.8, 86.9)	83.9 (80.3, 86.9)	84.8 (81.0, 87.7)	84.8 (81.6, 87.7)	85.1 (81.8, 88.0)	85.3 (81.8, 88.0)	85.4 (81.9, 88.1)	85.5 (81.6, 88.3)
		Male	86.4 (82.7, 89.4)	86.7 (83.1, 89.4)	86.8 (83.4, 89.6)	87.0 (84.1, 89.4)	87.2 (84.0, 89.8)	86.3 (83.0, 88.8)	86.2 (83.1, 88.9)	85.1 (81.8, 87.9)	85.6 (82.2, 88.4)	85.4 (81.9, 88.5)	85.2 (81.3, 88.7)
	Teller	Female	82.2 (78.8, 85.2)	82.3 (79.2, 85.0)	82.2 (79.3, 84.9)	82.7 (79.9, 85.3)	82.8 (79.8, 85.3)	81.4 (78.6, 84.1)	81.3 (77.4, 84.3)	81.9 (78.7, 84.6)	80.9 (77.5, 83.5)	80.9 (77.6, 83.7)	80.9 (77.4, 84.1)
		Male	85.3 (81.9, 88.0)	85.4 (82.2, 87.9)	85.3 (82.3, 87.7)	85.5 (82.5, 87.9)	85.2 (82.3, 87.8)	84.6 (81.4, 87.1)	84.2 (80.8, 87.2)	83.5 (80.2, 86.5)	83.9 (80.6, 86.6)	83.6 (80.1, 86.5)	83.3 (79.3, 86.6)
	Washington	Female	74.0 (68.6, 79.1)	74.1 (68.9, 79.0)	74.5 (69.5, 79.3)	75.4 (70.2, 79.9)	76.7 (71.7, 80.9)	76.4 (71.3, 81.0)	76.9 (71.7, 81.4)	77.5 (72.5, 82.0)	78.5 (73.4, 82.5)	78.4 (73.1, 82.5)	78.6 (73.2, 83.0)
		Male	73.1 (67.7, 78.1)	73.5 (68.3, 78.3)	73.9 (68.6, 78.6)	74.8 (69.1, 79.5)	75.2 (69.5, 79.8)	75.0 (69.5, 79.7)	75.5 (70.1, 80.3)	76.3 (70.8, 80.7)	76.7 (71.2, 81.7)	76.2 (70.6, 81.7)	75.8 (69.8, 81.8)
	Weld	Female	79.5 (77.5, 81.4)	80.3 (78.7, 81.7)	80.8 (79.5, 82.0)	81.7 (80.5, 82.8)	82.0 (81.0, 83.0)	81.7 (80.7, 82.5)	81.6 (80.8, 82.5)	81.3 (80.5, 82.1)	81.6 (80.8, 82.3)	81.9 (81.0, 82.7)	82.1 (81.0, 83.2)
		Male	82.9 (80.9, 84.7)	83.4 (81.8, 84.9)	83.6 (82.2, 85.0)	84.0 (82.7, 85.2)	84.9 (83.7, 86.0)	84.4 (83.4, 85.4)	85.0 (84.0, 85.9)	84.5 (83.6, 85.4)	84.5 (83.6, 85.4)	84.1 (83.1, 85.1)	83.8 (82.4, 85.0)
	Yuma	Female	70.7 (65.2, 75.7)	70.9 (65.5, 75.7)	71.5 (66.0, 76.4)	72.9 (67.8, 77.4)	73.6 (68.4, 78.4)	73.4 (68.2, 78.3)	74.0 (68.7, 79.2)	75.5 (70.6, 79.9)	76.9 (71.7, 81.1)	77.0 (71.5, 81.3)	77.0 (71.4, 81.6)
		Male	72.7 (67.3, 77.9)	72.6 (67.5, 77.6)	73.1 (68.0, 78.0)	73.4 (68.1, 78.1)	73.4 (67.8, 78.5)	73.3 (67.7, 78.1)	74.3 (68.2, 79.2)	75.5 (69.8, 80.4)	76.4 (70.2, 81.0)	76.0 (69.7, 81.1)	75.7 (68.9, 81.5)
Connecticut
	Fairfield	Female	76.4 (74.2, 78.3)	76.9 (75.2, 78.4)	77.5 (76.1, 78.8)	77.9 (76.7, 79.2)	78.4 (77.3, 79.4)	78.4 (77.3, 79.5)	77.7 (76.6, 78.8)	77.6 (76.5, 78.7)	77.6 (76.6, 78.7)	77.2 (76.0, 78.5)	76.8 (75.2, 78.4)
		Male	81.2 (79.3, 83.1)	81.5 (79.9, 83.0)	81.9 (80.4, 83.2)	81.8 (80.5, 83.1)	81.7 (80.3, 82.9)	81.3 (80.0, 82.5)	81.1 (79.9, 82.4)	81.4 (80.2, 82.6)	81.4 (80.1, 82.6)	81.1 (79.6, 82.5)	80.7 (78.8, 82.7)
	Hartford	Female	72.9 (70.9, 74.8)	73.9 (72.4, 75.4)	75.1 (73.7, 76.4)	75.7 (74.3, 76.9)	76.4 (75.2, 77.7)	75.7 (74.6, 76.9)	75.0 (73.8, 76.2)	74.4 (73.1, 75.6)	74.7 (73.5, 75.9)	74.6 (73.3, 75.9)	74.5 (72.9, 76.0)
		Male	80.5 (78.5, 82.3)	80.9 (79.2, 82.3)	81.3 (79.8, 82.7)	81.3 (79.9, 82.6)	81.3 (79.8, 82.6)	81.4 (79.9, 82.7)	80.6 (79.1, 81.9)	80.4 (79.1, 81.7)	79.4 (78.0, 80.7)	78.6 (77.0, 80.1)	77.7 (75.6, 79.7)
	Litchfield	Female	76.6 (74.0, 79.1)	77.2 (75.2, 79.5)	77.9 (75.9, 80.0)	78.7 (76.2, 80.9)	79.8 (77.6, 82.0)	80.3 (78.0, 82.6)	80.2 (77.8, 82.2)	80.0 (77.7, 82.3)	80.1 (77.6, 82.2)	80.0 (77.4, 82.2)	79.9 (77.0, 82.4)
		Male	82.2 (79.4, 84.7)	82.5 (80.0, 84.8)	82.8 (80.5, 85.0)	82.5 (79.9, 84.8)	83.3 (80.8, 85.5)	82.3 (79.8, 84.4)	82.1 (79.6, 84.3)	82.3 (79.5, 84.5)	80.9 (78.1, 83.5)	80.4 (77.2, 83.3)	79.9 (76.0, 83.3)
	Middlesex	Female	79.4 (77.0, 81.8)	79.9 (77.8, 81.9)	80.3 (78.1, 82.3)	81.0 (79.0, 83.1)	80.3 (78.1, 82.6)	79.9 (77.5, 82.1)	78.5 (76.0, 80.7)	78.6 (76.4, 80.8)	77.6 (74.9, 79.9)	77.3 (74.5, 79.8)	77.2 (74.0, 79.9)
		Male	82.3 (79.8, 84.6)	82.6 (80.3, 84.7)	82.9 (80.6, 84.9)	82.8 (80.4, 84.9)	82.9 (80.5, 85.3)	82.0 (79.6, 84.3)	80.5 (77.8, 82.9)	81.4 (78.5, 84.0)	80.8 (77.9, 83.3)	80.7 (77.6, 83.4)	80.7 (77.0, 84.0)
	New Haven	Female	72.8 (70.7, 74.7)	72.8 (71.2, 74.4)	73.0 (71.5, 74.5)	72.9 (71.4, 74.3)	72.3 (71.0, 73.5)	71.5 (70.2, 72.8)	71.0 (69.7, 72.3)	70.9 (69.6, 72.1)	71.8 (70.5, 73.1)	72.1 (70.6, 73.5)	72.3 (70.4, 74.0)
		Male	76.5 (74.4, 78.6)	77.1 (75.3, 78.9)	78.0 (76.3, 79.7)	78.3 (76.7, 79.8)	78.6 (77.1, 80.1)	78.2 (76.7, 79.5)	77.7 (76.3, 79.0)	77.1 (75.6, 78.4)	77.2 (75.7, 78.6)	77.0 (75.3, 78.6)	76.7 (74.6, 78.9)
	New London	Female	77.2 (74.6, 79.7)	77.7 (75.6, 79.8)	78.3 (76.3, 80.2)	78.9 (77.0, 80.8)	79.3 (77.1, 81.1)	79.2 (77.3, 81.0)	78.8 (76.9, 80.6)	78.0 (75.8, 80.0)	77.5 (75.4, 79.5)	77.3 (75.1, 79.4)	77.2 (74.6, 79.6)
		Male	79.9 (77.2, 82.2)	80.3 (78.0, 82.4)	80.8 (78.7, 82.8)	81.4 (79.2, 83.4)	81.0 (79.0, 83.0)	81.2 (79.1, 83.2)	80.8 (78.5, 82.8)	79.8 (77.4, 82.1)	79.5 (76.9, 81.7)	79.0 (76.1, 81.6)	78.6 (75.1, 81.6)
	Tolland	Female	77.0 (74.5, 79.5)	77.7 (75.4, 80.0)	78.5 (76.3, 80.7)	79.6 (77.3, 81.8)	80.0 (77.7, 82.1)	80.3 (78.0, 82.4)	79.3 (76.8, 81.6)	79.0 (76.5, 81.3)	79.5 (77.1, 81.8)	79.6 (77.1, 81.9)	79.7 (76.8, 82.2)
		Male	81.3 (78.7, 83.7)	81.6 (79.2, 83.8)	81.9 (79.4, 84.0)	83.2 (80.8, 85.5)	82.4 (79.6, 84.8)	82.1 (79.8, 84.5)	80.7 (78.1, 83.2)	81.5 (78.9, 83.9)	79.6 (76.6, 82.1)	79.5 (76.3, 82.3)	79.4 (75.3, 82.6)
	Windham	Female	73.6 (70.8, 76.3)	74.4 (71.8, 76.8)	75.3 (72.8, 77.8)	76.1 (73.6, 78.6)	76.7 (74.0, 79.3)	75.7 (72.7, 78.4)	75.7 (72.8, 78.3)	73.0 (70.0, 75.7)	73.9 (70.7, 76.6)	73.6 (70.1, 76.4)	73.5 (69.7, 76.7)
		Male	75.9 (72.9, 78.6)	76.3 (73.6, 78.7)	76.9 (74.2, 79.3)	75.1 (72.1, 77.8)	75.6 (72.3, 78.5)	76.7 (73.6, 79.9)	74.5 (71.2, 77.7)	74.9 (71.6, 78.0)	76.9 (73.4, 80.0)	76.7 (72.9, 79.9)	76.5 (72.0, 80.1)
Delaware
	Kent	Female	66.8 (64.6, 68.8)	67.7 (66.1, 69.3)	68.9 (67.5, 70.2)	70.0 (68.6, 71.3)	71.1 (69.7, 72.4)	70.7 (69.3, 72.0)	70.6 (69.3, 71.9)	70.4 (69.0, 71.6)	70.0 (68.5, 71.4)	70.1 (68.6, 71.7)	70.1 (68.2, 72.0)
		Male	76.3 (74.1, 78.4)	76.3 (74.4, 78.0)	76.7 (74.8, 78.3)	76.5 (74.8, 78.0)	76.9 (75.3, 78.4)	76.0 (74.4, 77.7)	76.6 (75.0, 78.3)	76.4 (74.8, 77.9)	75.6 (74.0, 77.3)	75.0 (73.2, 76.8)	74.3 (71.9, 76.6)
	New Castle	Female	70.7 (68.6, 72.6)	71.7 (70.1, 73.3)	72.8 (71.4, 74.1)	73.6 (72.3, 74.9)	74.3 (72.7, 75.5)	75.2 (73.9, 76.5)	75.2 (73.9, 76.5)	75.1 (73.8, 76.4)	75.5 (74.3, 76.6)	75.5 (74.1, 76.8)	75.6 (73.8, 77.3)
		Male	77.3 (75.2, 79.2)	77.5 (75.8, 79.2)	77.8 (76.2, 79.4)	78.9 (77.3, 80.4)	79.6 (78.1, 81.0)	80.5 (78.8, 81.9)	80.5 (79.0, 81.9)	81.1 (79.6, 82.6)	80.2 (78.8, 81.6)	79.5 (78.0, 81.0)	78.9 (76.9, 80.8)
	Sussex	Female	67.3 (65.1, 69.4)	68.5 (66.8, 70.1)	70.0 (68.5, 71.4)	71.6 (70.3, 72.9)	72.7 (71.3, 74.0)	73.3 (71.9, 74.7)	73.2 (71.9, 74.3)	72.9 (71.5, 74.3)	72.5 (71.1, 73.7)	72.2 (70.6, 73.7)	72.1 (70.1, 73.9)
		Male	74.3 (72.1, 76.4)	74.9 (73.0, 76.7)	75.8 (74.2, 77.5)	76.4 (74.7, 77.9)	77.3 (75.8, 78.8)	77.3 (75.7, 78.8)	78.3 (76.7, 79.6)	78.2 (76.6, 79.6)	77.6 (75.9, 79.1)	77.4 (75.5, 78.9)	77.1 (74.8, 79.2)
District of Columbia
	District of Columbia	Female	74.9 (72.8, 76.6)	75.4 (73.8, 76.9)	76.0 (74.5, 77.3)	76.2 (74.9, 77.5)	76.6 (75.4, 77.9)	77.1 (75.9, 78.2)	77.4 (76.2, 78.5)	77.5 (76.4, 78.5)	78.6 (77.5, 79.7)	78.9 (77.6, 80.0)	79.0 (77.5, 80.3)
		Male	83.2 (81.3, 84.7)	83.2 (81.8, 84.5)	83.3 (81.9, 84.5)	83.1 (81.9, 84.4)	82.9 (81.6, 84.0)	82.6 (81.4, 83.8)	82.5 (81.3, 83.5)	82.9 (81.8, 83.9)	83.4 (82.2, 84.4)	83.1 (81.8, 84.2)	82.9 (81.4, 84.2)
Florida
	Alachua	Female	74.8 (71.1, 78.4)	75.3 (71.7, 78.7)	75.6 (72.1, 78.9)	76.2 (72.7, 79.1)	77.1 (74.2, 79.8)	77.3 (74.5, 79.7)	76.5 (73.7, 79.1)	76.5 (74.1, 78.6)	76.9 (74.6, 79.0)	76.9 (74.4, 79.2)	76.9 (74.0, 79.6)
		Male	79.9 (75.9, 83.3)	80.1 (76.4, 83.4)	79.9 (76.4, 83.3)	81.4 (78.3, 84.4)	82.3 (79.5, 85.0)	82.5 (79.7, 85.1)	81.9 (78.9, 84.5)	81.7 (79.2, 84.0)	82.2 (79.7, 84.6)	82.0 (79.0, 84.7)	81.6 (78.0, 84.9)
	Baker	Female	62.5 (57.0, 67.5)	63.1 (58.3, 68.0)	63.7 (59.2, 68.3)	65.3 (60.9, 69.0)	66.0 (62.4, 69.1)	66.9 (63.7, 69.8)	67.2 (64.0, 70.3)	65.6 (63.0, 68.2)	65.1 (62.2, 67.8)	64.9 (61.6, 67.9)	64.7 (61.0, 68.0)
		Male	70.9 (65.4, 76.0)	71.4 (66.1, 76.3)	71.8 (66.6, 76.5)	72.3 (67.6, 76.9)	70.3 (66.3, 73.9)	69.0 (65.4, 72.5)	69.3 (65.4, 72.7)	68.9 (65.6, 72.2)	68.6 (65.3, 71.9)	68.2 (64.6, 72.0)	68.0 (63.6, 72.5)
	Bay	Female	72.1 (67.6, 76.1)	72.5 (68.3, 76.3)	72.7 (68.6, 76.5)	73.4 (69.1, 76.9)	71.7 (68.5, 74.8)	73.3 (70.3, 76.2)	72.4 (69.4, 75.3)	72.6 (70.0, 75.0)	72.3 (69.7, 74.8)	72.4 (69.5, 75.0)	72.5 (69.2, 75.4)
		Male	76.4 (72.1, 80.5)	76.8 (72.6, 80.6)	77.0 (72.7, 80.7)	78.6 (74.6, 82.3)	78.3 (75.1, 81.3)	77.4 (74.2, 80.6)	78.5 (75.4, 81.3)	78.9 (76.1, 81.6)	79.3 (76.7, 81.7)	79.3 (76.5, 82.0)	79.4 (76.0, 82.6)
	Bradford	Female	63.3 (57.5, 68.7)	63.4 (58.1, 68.6)	63.7 (58.4, 68.9)	64.4 (59.4, 68.8)	63.3 (59.6, 66.8)	63.9 (60.3, 67.2)	65.0 (62.0, 67.9)	64.1 (61.2, 67.0)	62.9 (60.1, 65.7)	63.4 (60.3, 66.3)	63.7 (60.0, 67.0)
		Male	70.0 (64.4, 75.6)	70.5 (65.2, 75.8)	71.3 (66.2, 76.4)	71.9 (66.8, 76.6)	70.4 (66.4, 74.2)	70.8 (67.1, 74.5)	71.3 (67.4, 74.5)	70.5 (67.0, 73.8)	69.2 (66.0, 72.5)	69.1 (65.3, 72.8)	69.0 (64.4, 73.5)
	Brevard	Female	75.4 (71.7, 78.9)	75.9 (72.7, 79.1)	76.3 (73.1, 79.4)	76.2 (73.2, 79.2)	75.7 (72.9, 78.1)	76.6 (73.9, 79.3)	77.0 (74.3, 79.4)	74.8 (72.3, 77.2)	75.0 (72.6, 77.4)	74.8 (72.2, 77.4)	74.7 (71.8, 77.6)
		Male	79.3 (75.5, 82.6)	79.7 (76.3, 82.9)	79.9 (76.6, 83.0)	80.0 (76.7, 83.1)	80.4 (77.3, 83.0)	80.5 (77.9, 83.3)	80.5 (77.5, 83.0)	80.1 (77.5, 82.5)	80.1 (77.2, 82.3)	79.8 (76.8, 82.4)	79.5 (75.9, 82.6)
	Broward	Female	69.4 (65.8, 72.2)	70.0 (67.1, 72.2)	70.4 (67.8, 72.6)	72.3 (70.0, 74.4)	73.4 (71.3, 75.3)	74.0 (71.9, 76.0)	74.7 (72.5, 76.8)	75.2 (72.9, 77.3)	74.4 (72.0, 76.7)	74.4 (71.9, 76.8)	74.5 (71.7, 77.2)
		Male	77.2 (74.2, 80.0)	77.7 (75.1, 80.2)	77.8 (75.3, 80.1)	78.9 (76.5, 81.1)	78.6 (76.2, 80.9)	79.7 (77.2, 81.7)	79.8 (77.4, 82.0)	79.8 (77.3, 82.0)	78.3 (75.8, 80.7)	77.9 (75.1, 80.6)	77.6 (74.2, 80.8)
	Calhoun	Female	65.6 (59.8, 70.7)	66.1 (61.0, 71.0)	66.7 (61.8, 71.4)	67.3 (62.6, 71.7)	66.4 (62.9, 70.1)	66.9 (63.5, 70.1)	65.6 (62.4, 68.6)	67.7 (64.9, 70.4)	66.1 (63.4, 68.9)	66.2 (63.2, 69.2)	66.2 (62.7, 69.6)
		Male	66.2 (59.6, 71.6)	66.6 (60.6, 71.7)	67.3 (61.5, 72.3)	69.1 (63.8, 73.9)	66.5 (62.1, 71.0)	68.2 (64.5, 71.8)	69.3 (65.4, 72.8)	69.6 (66.2, 72.9)	67.9 (64.4, 71.3)	67.7 (63.7, 71.5)	67.5 (62.7, 71.9)
	Charlotte	Female	72.8 (68.6, 77.0)	73.5 (69.5, 77.0)	74.2 (70.2, 77.8)	75.6 (72.0, 79.0)	78.0 (75.1, 80.6)	79.5 (76.7, 82.0)	78.7 (76.1, 81.2)	78.8 (76.2, 80.9)	78.9 (76.6, 81.2)	78.7 (76.1, 80.9)	78.6 (75.7, 81.1)
		Male	80.8 (76.7, 84.4)	81.3 (77.5, 84.6)	81.8 (78.4, 85.0)	82.5 (78.9, 85.6)	81.2 (77.7, 84.2)	82.0 (79.0, 84.7)	81.7 (78.6, 84.3)	81.8 (79.1, 84.0)	81.0 (78.2, 83.6)	80.8 (77.4, 83.7)	80.6 (76.6, 84.1)
	Citrus	Female	72.0 (67.4, 76.4)	72.7 (68.6, 76.7)	73.4 (69.4, 77.2)	75.2 (71.6, 78.7)	73.8 (70.9, 76.7)	73.8 (70.7, 76.4)	73.6 (70.7, 76.5)	73.6 (71.2, 76.0)	74.0 (71.7, 76.4)	74.3 (71.8, 76.8)	74.6 (71.6, 77.4)
		Male	74.8 (69.6, 79.3)	75.1 (70.5, 79.2)	75.7 (71.2, 79.6)	76.0 (72.1, 79.5)	77.6 (74.1, 80.5)	78.4 (75.4, 81.1)	77.6 (74.4, 80.2)	78.5 (75.5, 81.2)	79.0 (76.0, 81.2)	78.7 (75.3, 81.3)	78.4 (74.1, 81.5)
	Clay	Female	73.4 (68.7, 77.3)	74.1 (70.0, 77.7)	74.5 (70.4, 78.0)	75.4 (71.8, 78.7)	74.5 (71.5, 77.4)	74.9 (71.8, 77.6)	74.2 (71.4, 77.2)	73.4 (70.6, 75.7)	72.6 (69.9, 75.0)	72.5 (69.6, 75.1)	72.5 (69.1, 75.5)
		Male	81.0 (76.9, 84.6)	81.5 (77.7, 84.9)	81.6 (77.8, 84.8)	80.8 (77.4, 84.1)	78.5 (74.8, 81.5)	79.2 (75.8, 82.1)	79.0 (75.6, 81.8)	79.7 (76.8, 82.2)	79.3 (76.2, 81.9)	79.2 (75.9, 81.9)	79.2 (75.3, 82.5)
	Collier	Female	74.2 (70.2, 78.2)	74.7 (71.2, 78.2)	75.2 (71.8, 78.5)	77.9 (74.6, 80.5)	77.5 (74.9, 79.8)	78.3 (75.9, 80.6)	77.8 (75.3, 80.2)	79.0 (76.8, 81.1)	79.3 (77.0, 81.3)	79.5 (77.0, 81.7)	79.8 (77.0, 82.2)
		Male	80.2 (76.7, 83.5)	80.7 (77.4, 83.7)	81.1 (77.9, 84.0)	82.4 (79.2, 85.2)	81.6 (79.2, 84.2)	81.4 (79.0, 83.7)	80.4 (77.8, 82.8)	81.2 (78.6, 83.3)	80.9 (78.1, 83.1)	80.9 (77.9, 83.3)	81.1 (77.4, 84.0)
	Columbia	Female	66.2 (60.5, 71.2)	66.7 (61.4, 71.7)	67.6 (62.2, 72.2)	69.3 (64.1, 74.2)	68.4 (64.6, 71.8)	69.4 (65.9, 72.5)	69.7 (66.2, 72.7)	68.9 (66.1, 71.4)	68.1 (65.4, 70.5)	67.9 (65.3, 70.7)	67.8 (64.6, 71.0)
		Male	71.8 (65.9, 77.1)	72.0 (66.1, 76.8)	72.6 (66.9, 77.2)	74.3 (69.5, 78.6)	74.3 (70.4, 78.0)	74.2 (70.3, 77.5)	73.5 (69.8, 76.9)	75.1 (71.9, 77.9)	74.1 (70.9, 77.0)	73.8 (70.0, 76.9)	73.5 (68.8, 77.3)
	DeSoto	Female	58.8 (53.2, 64.5)	59.2 (54.1, 64.3)	60.0 (55.2, 64.8)	61.5 (56.7, 66.0)	66.6 (63.4, 69.6)	65.4 (62.2, 68.4)	66.3 (63.0, 69.3)	68.0 (65.3, 70.6)	68.4 (65.9, 71.0)	67.6 (64.9, 70.5)	67.2 (63.8, 70.5)
		Male	69.2 (63.5, 74.3)	69.7 (64.2, 74.4)	70.5 (65.2, 75.1)	70.4 (65.6, 74.7)	68.6 (64.6, 72.2)	67.2 (63.2, 70.7)	67.8 (64.1, 71.6)	70.1 (66.7, 73.2)	70.0 (66.4, 73.0)	69.2 (65.0, 72.8)	68.6 (63.7, 72.9)
	Dixie	Female	62.2 (56.8, 67.5)	62.8 (57.6, 67.8)	63.6 (58.5, 69.0)	66.8 (61.8, 71.2)	66.6 (63.1, 69.9)	68.3 (64.9, 71.4)	67.7 (64.2, 70.7)	66.1 (63.2, 68.9)	67.9 (65.4, 70.8)	67.7 (64.8, 70.6)	67.5 (64.1, 70.7)
		Male	62.8 (56.5, 68.8)	63.2 (57.3, 69.0)	64.1 (58.4, 69.6)	66.1 (61.0, 70.8)	65.6 (61.4, 69.7)	65.9 (62.2, 69.8)	66.9 (63.0, 70.5)	66.4 (63.0, 69.7)	68.8 (65.2, 72.2)	68.5 (64.3, 72.3)	68.2 (63.3, 72.5)
	Duval	Female	71.2 (67.6, 74.3)	71.5 (68.3, 74.3)	71.5 (68.2, 74.3)	71.5 (68.5, 74.6)	72.4 (70.1, 74.4)	72.4 (70.2, 74.5)	72.0 (69.9, 74.0)	71.3 (69.4, 73.3)	72.4 (70.5, 74.3)	72.4 (70.1, 74.6)	72.4 (69.5, 75.0)
		Male	77.5 (73.8, 80.8)	78.2 (74.9, 81.2)	78.5 (75.3, 81.5)	79.0 (75.9, 82.1)	79.6 (77.0, 82.2)	79.8 (77.3, 82.3)	79.0 (76.7, 81.3)	78.2 (75.9, 80.4)	78.0 (75.7, 80.2)	77.6 (74.7, 80.0)	77.1 (73.4, 80.1)
	Escambia	Female	68.9 (64.2, 73.0)	69.4 (65.1, 73.2)	69.7 (65.7, 73.6)	70.9 (67.0, 74.7)	72.2 (68.8, 75.1)	72.8 (69.9, 75.6)	72.8 (69.9, 75.3)	72.5 (70.0, 74.9)	73.1 (70.7, 75.4)	73.2 (70.6, 75.6)	73.4 (70.4, 76.1)
		Male	76.4 (71.9, 80.4)	76.7 (72.6, 80.4)	76.8 (72.9, 80.4)	78.9 (75.3, 82.3)	78.3 (74.9, 81.3)	78.6 (75.6, 81.5)	78.0 (75.2, 80.8)	78.5 (75.6, 81.0)	77.5 (74.5, 80.2)	77.1 (73.8, 80.1)	76.7 (72.7, 80.3)
	Flagler	Female	77.1 (73.3, 80.4)	77.6 (74.3, 80.5)	78.1 (75.0, 80.8)	78.8 (76.3, 81.2)	78.2 (76.1, 80.1)	78.4 (76.3, 80.6)	76.7 (74.3, 79.1)	76.3 (74.1, 78.4)	76.6 (74.1, 78.9)	76.5 (73.6, 79.0)	76.7 (73.3, 79.5)
		Male	80.7 (77.1, 83.9)	81.2 (77.9, 84.1)	81.7 (78.7, 84.6)	82.3 (79.6, 84.9)	81.9 (79.2, 84.3)	82.5 (80.0, 84.7)	81.4 (78.6, 83.6)	82.0 (79.7, 84.3)	81.0 (78.3, 83.7)	80.7 (77.7, 83.6)	80.4 (76.7, 83.9)
	Franklin	Female	65.1 (59.6, 69.7)	66.9 (61.8, 71.3)	68.0 (62.9, 72.6)	70.6 (65.7, 75.0)	70.2 (64.8, 74.8)	72.0 (66.4, 77.2)	71.1 (65.0, 76.2)	69.4 (63.2, 75.0)	69.6 (64.5, 74.3)	69.6 (64.5, 74.5)	69.7 (64.3, 74.8)
		Male	67.6 (61.5, 73.2)	69.5 (63.9, 74.7)	70.4 (65.2, 75.2)	72.8 (67.7, 77.2)	72.1 (67.1, 76.7)	74.2 (69.1, 78.3)	74.9 (69.5, 79.6)	73.6 (67.3, 78.8)	75.4 (69.8, 80.4)	75.1 (69.1, 80.2)	75.0 (68.3, 80.7)
	Gadsden	Female	65.6 (60.2, 70.8)	66.5 (61.4, 71.7)	67.1 (62.1, 72.4)	66.9 (61.9, 72.1)	68.2 (64.6, 71.5)	68.1 (64.5, 71.2)	66.5 (63.4, 69.8)	65.9 (63.0, 68.5)	66.5 (63.8, 69.2)	66.4 (63.5, 69.3)	66.3 (63.1, 69.8)
		Male	69.2 (63.4, 75.1)	70.1 (64.6, 75.7)	70.4 (64.8, 76.0)	71.6 (66.2, 76.3)	73.9 (69.4, 77.6)	74.4 (70.6, 78.2)	73.6 (69.9, 77.1)	73.0 (69.4, 76.0)	73.3 (69.9, 76.8)	72.7 (68.8, 76.4)	72.2 (67.4, 76.4)
	Gilchrist	Female	67.5 (61.2, 72.6)	68.7 (63.1, 73.4)	69.9 (64.8, 74.4)	71.9 (67.4, 76.4)	70.8 (67.0, 73.9)	71.4 (68.3, 74.5)	70.8 (67.5, 74.0)	70.5 (67.8, 73.4)	70.4 (67.3, 73.1)	70.5 (67.2, 73.5)	70.8 (67.1, 74.3)
		Male	69.2 (63.3, 74.5)	70.0 (64.1, 74.9)	71.2 (65.6, 75.8)	73.6 (69.1, 78.1)	75.6 (71.8, 79.0)	74.9 (71.2, 78.4)	75.7 (72.1, 79.1)	74.0 (70.5, 77.1)	73.3 (69.9, 76.6)	72.8 (69.0, 76.5)	72.3 (67.6, 76.8)
	Glades	Female	65.0 (58.7, 70.3)	65.6 (59.6, 70.7)	66.6 (60.6, 71.8)	68.1 (62.3, 73.2)	69.4 (63.0, 74.5)	70.3 (64.2, 75.2)	69.9 (64.0, 75.5)	68.9 (62.5, 74.8)	71.0 (64.8, 76.4)	71.2 (64.8, 76.6)	71.4 (65.0, 76.9)
		Male	67.5 (61.1, 73.3)	67.7 (61.8, 73.1)	69.0 (63.5, 74.3)	69.2 (63.5, 74.4)	67.9 (61.6, 73.1)	69.1 (63.0, 74.4)	69.2 (62.7, 74.6)	69.4 (62.5, 75.6)	70.2 (63.6, 76.0)	69.8 (62.7, 76.1)	69.5 (61.8, 76.1)
	Gulf	Female	67.3 (61.9, 72.0)	67.9 (62.9, 72.5)	68.8 (63.8, 73.2)	70.7 (66.1, 75.2)	71.0 (67.5, 74.2)	72.7 (69.6, 75.9)	70.3 (67.1, 73.5)	70.6 (67.8, 73.3)	70.0 (67.1, 72.9)	70.0 (66.9, 73.2)	69.7 (66.3, 73.3)
		Male	69.2 (63.5, 74.5)	69.6 (64.1, 74.6)	70.5 (65.2, 75.1)	71.6 (66.6, 76.0)	71.7 (67.8, 75.5)	71.6 (67.9, 75.0)	72.6 (68.9, 75.9)	73.7 (70.7, 76.7)	74.3 (71.3, 77.2)	74.1 (70.6, 77.5)	74.0 (69.7, 78.0)
	Hamilton	Female	57.3 (51.1, 62.9)	57.7 (51.7, 63.1)	59.0 (53.2, 64.3)	60.1 (54.5, 65.2)	62.2 (58.1, 65.7)	62.7 (58.6, 66.3)	63.9 (60.4, 67.1)	64.3 (61.4, 67.1)	65.5 (62.6, 68.4)	65.4 (62.1, 68.6)	65.3 (61.6, 69.1)
		Male	63.9 (57.5, 70.1)	63.9 (58.0, 69.9)	65.3 (59.7, 70.8)	67.3 (61.6, 72.7)	67.3 (62.6, 71.8)	68.0 (63.8, 72.1)	65.7 (61.4, 69.9)	67.9 (64.4, 71.2)	67.5 (63.6, 71.2)	66.7 (62.3, 71.1)	66.1 (60.5, 71.1)
	Hardee	Female	57.0 (51.3, 62.4)	57.5 (52.0, 62.6)	58.5 (52.7, 63.7)	59.8 (54.5, 65.0)	57.3 (53.7, 61.0)	59.2 (55.6, 62.6)	58.1 (54.5, 61.5)	59.3 (56.3, 62.0)	62.1 (59.4, 65.0)	62.7 (59.7, 65.7)	63.1 (59.7, 66.6)
		Male	64.1 (57.4, 70.4)	64.4 (58.2, 70.5)	65.2 (59.5, 71.1)	64.6 (59.1, 69.7)	64.6 (60.5, 68.5)	64.5 (59.9, 68.5)	64.3 (60.3, 68.4)	64.9 (61.2, 68.4)	67.6 (63.9, 71.2)	67.4 (63.2, 71.2)	67.1 (62.1, 71.8)
	Hendry	Female	56.7 (51.1, 62.7)	58.0 (52.6, 63.7)	59.3 (53.9, 64.9)	61.4 (55.9, 66.7)	60.6 (56.6, 64.2)	62.0 (58.2, 65.7)	61.8 (58.3, 65.3)	61.0 (57.9, 64.0)	63.7 (60.6, 66.6)	63.9 (60.6, 67.1)	63.9 (60.2, 67.6)
		Male	65.7 (59.2, 71.7)	66.5 (60.4, 72.3)	67.5 (61.8, 73.0)	67.8 (62.1, 73.1)	66.4 (61.8, 70.6)	65.6 (61.5, 70.3)	65.0 (60.6, 68.8)	66.9 (62.9, 70.6)	66.7 (63.0, 70.4)	66.1 (62.1, 70.0)	65.4 (60.4, 70.1)
	Hernando	Female	70.8 (66.1, 75.0)	71.5 (67.3, 75.4)	72.2 (68.1, 75.9)	74.6 (71.0, 78.0)	75.3 (72.3, 78.3)	74.6 (71.5, 77.3)	74.6 (71.5, 77.3)	73.7 (71.2, 76.4)	74.2 (71.7, 76.6)	74.0 (71.4, 76.5)	73.9 (71.0, 76.8)
		Male	76.1 (71.3, 80.1)	76.8 (72.4, 80.5)	77.3 (73.0, 80.9)	78.0 (74.2, 81.3)	78.8 (75.3, 81.7)	79.8 (76.8, 82.6)	79.4 (76.2, 82.0)	80.0 (77.3, 82.6)	79.5 (76.6, 82.0)	79.2 (75.9, 82.1)	79.0 (75.1, 82.2)
	Highlands	Female	66.6 (61.5, 71.6)	67.2 (62.5, 71.8)	67.9 (63.1, 72.3)	70.3 (66.0, 74.3)	71.3 (68.2, 74.2)	72.5 (69.5, 75.3)	70.8 (68.1, 73.5)	71.9 (69.5, 74.4)	72.3 (69.9, 74.5)	72.4 (69.8, 74.8)	72.6 (69.3, 75.4)
		Male	71.8 (66.3, 76.7)	72.3 (67.2, 76.9)	72.8 (67.9, 77.2)	74.5 (69.8, 78.5)	73.8 (70.2, 77.1)	73.6 (70.0, 77.0)	72.5 (69.3, 75.7)	74.2 (71.2, 77.0)	73.9 (70.8, 76.8)	73.8 (70.3, 76.9)	73.7 (69.5, 77.5)
	Hillsborough	Female	68.2 (64.5, 71.6)	68.7 (65.4, 71.5)	69.1 (66.0, 71.6)	70.5 (68.0, 73.2)	72.2 (69.8, 74.5)	72.0 (69.8, 74.3)	72.0 (69.4, 74.4)	72.7 (70.6, 75.0)	73.5 (71.0, 75.6)	73.6 (71.1, 76.0)	73.8 (71.0, 76.5)
		Male	77.4 (73.9, 80.6)	77.8 (74.6, 80.7)	78.0 (74.8, 80.8)	77.2 (74.2, 79.8)	77.1 (74.2, 79.6)	77.2 (74.6, 79.8)	77.6 (75.0, 80.3)	78.1 (75.6, 80.4)	78.6 (75.9, 81.0)	78.0 (75.1, 80.6)	77.4 (73.9, 80.5)
	Holmes	Female	65.0 (59.8, 70.1)	66.0 (61.1, 70.9)	67.3 (62.4, 71.6)	68.6 (63.6, 72.6)	64.8 (61.3, 68.1)	65.8 (62.4, 69.0)	65.1 (62.0, 68.2)	64.7 (61.8, 67.4)	63.4 (60.6, 66.2)	64.0 (61.0, 66.9)	64.4 (61.0, 67.7)
		Male	65.9 (60.3, 71.2)	66.5 (61.1, 71.6)	67.5 (62.4, 72.3)	70.7 (65.6, 74.8)	70.6 (66.5, 74.2)	70.4 (66.9, 73.8)	70.3 (66.5, 73.6)	70.1 (66.8, 73.3)	67.7 (63.9, 71.0)	67.2 (63.0, 71.1)	66.8 (61.7, 71.2)
	Indian River	Female	73.3 (68.4, 77.1)	74.0 (69.6, 77.8)	74.7 (70.4, 78.5)	75.5 (71.4, 79.5)	74.8 (71.4, 77.9)	76.2 (72.9, 79.2)	76.0 (73.0, 79.0)	74.9 (72.0, 77.5)	75.9 (73.5, 78.3)	76.0 (73.4, 78.5)	76.1 (73.2, 78.9)
		Male	78.5 (73.7, 82.6)	79.0 (74.4, 82.9)	79.2 (74.9, 83.1)	79.5 (75.4, 83.1)	79.5 (75.7, 82.7)	79.4 (75.9, 82.5)	80.0 (76.6, 83.0)	79.4 (76.2, 82.2)	79.2 (76.1, 82.0)	78.9 (75.4, 81.9)	78.6 (74.5, 82.1)
	Jackson	Female	65.8 (60.1, 71.0)	66.8 (61.4, 71.6)	67.8 (62.4, 72.5)	68.9 (64.0, 73.4)	69.4 (66.0, 72.5)	69.8 (66.6, 72.8)	68.3 (64.8, 71.2)	65.8 (63.0, 68.3)	66.7 (64.0, 69.3)	66.2 (63.2, 69.0)	65.8 (62.2, 69.0)
		Male	66.7 (60.3, 72.4)	67.4 (61.5, 72.8)	68.3 (62.5, 73.5)	70.5 (64.8, 75.3)	71.8 (67.8, 75.7)	71.7 (67.6, 75.1)	70.9 (67.4, 74.4)	71.6 (68.6, 74.5)	72.4 (69.1, 75.3)	72.2 (68.7, 75.5)	72.0 (67.6, 76.1)
	Jefferson	Female	66.8 (61.1, 71.7)	67.7 (62.4, 72.3)	68.7 (63.6, 73.2)	70.6 (65.9, 75.2)	70.6 (67.1, 73.9)	71.3 (67.9, 74.6)	71.4 (68.3, 74.4)	69.6 (66.7, 72.3)	70.2 (67.4, 72.7)	70.2 (67.3, 73.1)	70.2 (66.9, 73.4)
		Male	71.5 (65.6, 76.5)	72.0 (66.4, 76.8)	72.7 (67.2, 77.3)	73.9 (69.0, 78.3)	72.5 (68.5, 76.3)	73.0 (69.2, 76.7)	73.2 (69.1, 76.6)	71.9 (68.7, 75.2)	72.2 (68.8, 75.6)	71.9 (67.8, 75.4)	71.5 (66.7, 75.7)
	Lafayette	Female	63.8 (57.3, 69.6)	64.8 (58.6, 70.5)	66.4 (60.5, 71.9)	69.7 (64.3, 74.7)	69.0 (63.3, 73.9)	70.4 (64.6, 76.1)	70.4 (64.2, 75.6)	72.3 (66.7, 77.6)	72.3 (66.5, 77.6)	72.3 (66.2, 77.7)	72.4 (66.3, 77.9)
		Male	65.1 (58.2, 71.3)	65.8 (59.3, 71.8)	67.5 (61.4, 73.1)	69.9 (64.2, 75.2)	68.7 (62.5, 74.6)	69.8 (63.9, 74.7)	70.4 (64.5, 75.8)	73.2 (67.3, 78.6)	72.2 (66.1, 78.3)	71.9 (65.3, 78.1)	71.5 (63.9, 78.3)
	Lake	Female	69.7 (65.3, 73.4)	70.6 (66.6, 73.9)	71.3 (67.6, 74.7)	73.0 (69.3, 76.2)	74.2 (71.6, 76.7)	74.8 (72.2, 77.3)	75.1 (72.5, 77.5)	75.1 (72.7, 77.4)	75.4 (73.1, 77.5)	75.4 (72.9, 77.6)	75.5 (72.7, 78.2)
		Male	76.6 (72.4, 80.5)	77.3 (73.4, 81.0)	77.8 (73.9, 81.3)	78.6 (74.8, 81.7)	79.0 (76.0, 81.8)	79.7 (76.9, 82.2)	79.9 (77.0, 82.5)	81.2 (78.7, 83.4)	80.6 (78.2, 83.0)	80.5 (77.6, 83.0)	80.4 (77.0, 83.3)
	Lee	Female	72.3 (68.3, 75.8)	72.6 (69.2, 75.7)	72.8 (69.4, 75.8)	74.2 (71.2, 77.1)	74.4 (71.7, 77.0)	76.0 (73.4, 78.4)	75.7 (73.0, 78.1)	75.5 (73.2, 77.7)	75.9 (73.4, 78.2)	75.8 (73.2, 78.3)	76.0 (73.1, 78.8)
		Male	77.6 (73.4, 81.1)	78.0 (74.2, 81.2)	78.3 (74.6, 81.3)	78.0 (74.3, 81.1)	76.8 (73.8, 79.6)	78.7 (76.0, 81.4)	79.0 (76.4, 81.4)	78.9 (76.5, 81.2)	78.9 (76.4, 81.3)	78.7 (75.7, 81.3)	78.6 (74.9, 81.6)
	Leon	Female	75.2 (71.4, 78.9)	75.4 (71.8, 78.6)	75.3 (71.9, 78.5)	76.7 (73.5, 79.9)	78.4 (75.9, 80.8)	78.2 (75.7, 80.7)	79.6 (77.0, 82.0)	78.8 (76.4, 81.1)	79.0 (76.6, 81.2)	78.7 (76.1, 81.0)	78.5 (75.6, 81.0)
		Male	81.6 (77.8, 85.1)	81.8 (78.3, 85.0)	81.7 (78.4, 84.6)	82.6 (79.4, 85.6)	82.9 (80.0, 85.5)	82.4 (79.2, 85.0)	81.7 (78.9, 84.4)	81.9 (79.3, 84.3)	82.2 (79.5, 84.5)	82.1 (79.1, 84.9)	82.1 (78.5, 85.3)
	Levy	Female	68.3 (64.1, 72.6)	69.0 (65.2, 73.0)	69.7 (65.9, 73.4)	70.8 (67.4, 74.2)	70.3 (67.4, 73.0)	70.4 (67.7, 73.2)	70.1 (67.1, 72.7)	68.9 (66.3, 71.4)	69.4 (66.7, 71.8)	69.2 (66.3, 72.0)	69.3 (66.0, 72.7)
		Male	66.9 (61.4, 72.0)	67.7 (62.8, 72.3)	68.4 (63.8, 72.8)	69.7 (65.6, 73.4)	69.7 (66.0, 73.0)	71.0 (67.7, 74.3)	71.7 (68.5, 74.9)	70.6 (67.5, 73.4)	70.0 (66.8, 72.9)	69.1 (65.2, 72.4)	68.4 (63.7, 72.2)
	Liberty	Female	62.9 (56.6, 68.6)	63.9 (57.9, 69.2)	65.2 (59.6, 70.6)	66.8 (60.9, 72.9)	67.7 (61.6, 73.3)	70.2 (64.3, 75.5)	70.5 (64.8, 76.2)	68.8 (62.7, 74.5)	67.9 (61.8, 73.5)	68.0 (61.6, 73.6)	68.1 (61.2, 73.9)
		Male	65.8 (59.1, 72.1)	66.7 (60.6, 72.6)	68.0 (62.3, 73.4)	70.5 (64.9, 75.6)	70.6 (64.6, 75.5)	72.6 (67.0, 77.5)	72.9 (67.3, 78.1)	71.2 (64.7, 76.8)	69.7 (62.9, 75.6)	69.2 (61.9, 75.7)	68.8 (60.8, 76.1)
	Madison	Female	62.6 (57.0, 68.1)	63.4 (58.0, 68.7)	64.4 (59.2, 69.4)	66.1 (60.9, 70.7)	68.2 (64.7, 71.3)	68.4 (65.1, 71.6)	68.2 (64.9, 71.1)	66.3 (63.4, 68.9)	68.1 (65.5, 70.7)	67.9 (65.0, 70.6)	67.6 (64.3, 70.6)
		Male	67.0 (60.7, 72.5)	67.7 (61.8, 72.7)	68.6 (63.2, 73.3)	70.1 (65.0, 75.1)	67.9 (63.4, 71.8)	69.1 (65.1, 73.0)	68.5 (64.5, 72.1)	69.0 (65.4, 72.2)	69.8 (66.1, 73.2)	69.7 (65.6, 73.6)	69.6 (64.7, 74.3)
	Manatee	Female	73.3 (69.2, 76.7)	73.9 (70.1, 77.1)	74.5 (70.8, 77.6)	75.1 (71.6, 78.0)	76.0 (73.1, 78.4)	76.8 (74.1, 79.4)	76.8 (73.9, 79.3)	75.5 (72.9, 77.9)	76.1 (73.7, 78.4)	76.0 (73.6, 78.5)	75.9 (73.2, 78.8)
		Male	78.7 (74.3, 82.3)	79.1 (75.0, 82.5)	79.4 (75.7, 82.6)	79.3 (75.6, 82.4)	79.4 (76.2, 82.1)	79.5 (76.7, 82.3)	79.5 (76.5, 82.4)	79.3 (76.5, 82.0)	79.6 (76.8, 82.1)	79.2 (76.0, 82.1)	78.8 (75.0, 82.0)
	Marion	Female	71.0 (66.9, 74.7)	71.5 (67.9, 74.8)	72.1 (68.6, 75.3)	72.5 (69.3, 75.4)	72.5 (69.8, 74.9)	72.9 (70.2, 75.4)	73.1 (70.4, 75.5)	72.1 (69.9, 74.4)	73.0 (70.6, 75.3)	72.9 (70.2, 75.4)	73.0 (69.8, 75.9)
		Male	73.3 (68.9, 77.3)	73.7 (69.7, 77.6)	74.3 (70.5, 77.9)	76.0 (72.3, 79.0)	77.4 (74.3, 80.2)	77.6 (74.8, 80.3)	77.5 (74.7, 79.8)	78.3 (75.8, 80.7)	78.3 (75.5, 80.7)	78.2 (74.9, 81.0)	78.1 (74.1, 81.3)
	Martin	Female	76.5 (72.1, 80.5)	76.8 (72.7, 80.5)	77.2 (73.2, 80.8)	79.1 (75.2, 82.3)	80.4 (77.6, 83.0)	81.1 (78.5, 83.4)	81.0 (78.6, 83.3)	79.8 (77.5, 81.9)	79.6 (77.3, 81.7)	79.5 (77.1, 81.6)	79.4 (76.5, 81.7)
		Male	78.4 (73.7, 82.2)	78.6 (74.1, 82.2)	78.8 (74.5, 82.4)	79.9 (75.9, 83.5)	79.2 (75.8, 82.1)	79.5 (76.4, 82.5)	79.8 (76.8, 82.7)	80.9 (78.4, 83.2)	81.5 (78.9, 83.9)	81.7 (78.8, 84.4)	82.0 (78.8, 84.9)
	Miami-Dade	Female	62.4 (59.1, 65.5)	63.0 (60.3, 65.7)	63.7 (61.2, 66.1)	65.1 (62.8, 67.4)	64.5 (62.3, 66.9)	64.5 (62.1, 66.7)	64.0 (61.5, 66.7)	65.3 (62.7, 67.7)	65.3 (62.7, 68.0)	65.6 (62.9, 68.3)	65.7 (62.7, 68.9)
		Male	69.2 (65.8, 72.4)	70.2 (67.4, 73.0)	71.3 (68.5, 73.9)	73.1 (70.4, 75.6)	73.3 (70.6, 75.9)	73.9 (71.2, 76.5)	74.6 (71.6, 77.3)	75.3 (72.4, 77.8)	75.3 (72.5, 77.8)	75.4 (72.4, 78.1)	75.4 (71.8, 78.6)
	Monroe	Female	73.7 (69.1, 78.3)	74.5 (70.1, 78.7)	74.9 (70.6, 79.1)	76.4 (72.0, 80.1)	75.9 (72.5, 78.9)	76.5 (73.2, 79.5)	76.9 (74.0, 79.7)	78.1 (75.5, 80.2)	77.7 (75.1, 80.1)	77.9 (75.3, 80.4)	78.1 (75.2, 80.9)
		Male	79.7 (75.0, 83.2)	80.2 (75.8, 83.5)	80.3 (75.9, 83.6)	81.9 (78.1, 85.2)	79.9 (76.1, 83.1)	79.8 (76.5, 82.5)	79.7 (76.5, 82.4)	80.9 (78.1, 83.4)	80.3 (77.4, 82.7)	80.4 (77.2, 83.1)	80.6 (76.8, 83.7)
	Nassau	Female	68.9 (63.9, 73.8)	69.4 (64.7, 74.0)	69.6 (65.0, 74.1)	70.5 (65.9, 74.7)	73.2 (69.9, 76.2)	73.1 (69.7, 76.1)	73.6 (70.5, 76.4)	75.2 (72.7, 77.7)	75.2 (72.7, 77.7)	75.2 (72.6, 77.9)	75.3 (72.3, 78.3)
		Male	77.4 (72.1, 81.8)	77.9 (72.9, 82.1)	78.1 (73.2, 82.1)	79.1 (74.6, 82.8)	76.0 (72.0, 79.3)	75.8 (72.3, 79.5)	75.2 (71.6, 78.5)	76.3 (73.4, 79.2)	76.2 (73.0, 79.1)	76.3 (72.7, 79.4)	76.5 (72.2, 79.8)
	Okaloosa	Female	78.4 (74.6, 81.9)	78.5 (74.9, 81.9)	78.6 (75.2, 81.7)	77.5 (73.8, 80.6)	76.4 (73.6, 79.2)	76.4 (73.8, 79.1)	75.7 (72.8, 78.5)	76.6 (74.0, 79.1)	76.4 (73.7, 78.8)	76.5 (73.6, 79.0)	76.6 (73.3, 79.5)
		Male	81.7 (77.5, 85.4)	81.8 (77.9, 85.2)	81.7 (77.8, 84.9)	81.9 (78.4, 84.8)	81.6 (78.6, 84.3)	81.3 (78.2, 84.1)	80.5 (77.2, 83.3)	79.4 (76.6, 82.2)	78.9 (75.9, 81.7)	78.5 (75.1, 81.4)	78.0 (74.0, 81.5)
	Okeechobee	Female	61.3 (56.0, 66.4)	62.0 (57.1, 66.5)	62.8 (58.4, 67.1)	64.6 (60.3, 68.4)	63.2 (59.9, 66.2)	64.6 (61.8, 67.4)	64.3 (61.2, 67.2)	65.0 (62.4, 67.7)	64.5 (61.6, 67.3)	64.8 (61.8, 67.9)	65.3 (61.5, 68.8)
		Male	64.4 (58.6, 69.4)	65.2 (59.6, 69.8)	66.1 (60.7, 70.7)	67.6 (62.5, 72.0)	67.3 (63.5, 70.8)	68.5 (64.6, 71.7)	69.5 (65.9, 72.9)	70.3 (67.2, 73.3)	67.9 (64.3, 71.5)	67.4 (63.3, 71.5)	66.9 (62.0, 71.7)
	Orange	Female	70.9 (67.6, 74.3)	71.7 (68.9, 74.7)	72.4 (69.6, 75.2)	72.1 (69.8, 74.7)	72.5 (70.1, 74.8)	72.9 (70.8, 75.2)	73.0 (70.9, 75.3)	71.1 (68.9, 73.0)	71.7 (69.7, 73.8)	71.6 (69.4, 73.8)	71.5 (69.0, 74.1)
		Male	75.8 (72.1, 78.9)	76.6 (73.4, 79.4)	77.0 (74.0, 79.8)	78.8 (75.8, 81.7)	79.5 (76.9, 81.8)	80.8 (78.3, 82.8)	80.2 (77.8, 82.4)	79.9 (77.5, 82.2)	78.9 (76.5, 81.2)	78.4 (75.6, 81.0)	77.9 (74.7, 81.1)
	Osceola	Female	68.1 (63.0, 72.7)	68.9 (64.1, 72.9)	69.7 (65.2, 73.6)	69.7 (65.4, 73.6)	68.2 (65.1, 71.3)	68.8 (66.1, 71.6)	68.6 (65.7, 71.4)	68.0 (65.2, 70.4)	69.1 (66.6, 71.4)	69.3 (66.7, 71.7)	69.5 (66.4, 72.5)
		Male	73.8 (68.5, 78.2)	74.5 (69.8, 78.6)	75.2 (70.9, 79.2)	76.8 (72.6, 80.4)	74.8 (71.2, 78.3)	76.0 (72.8, 78.9)	75.4 (72.2, 78.6)	76.3 (73.3, 79.0)	75.1 (72.1, 77.9)	74.6 (71.1, 77.8)	74.2 (69.9, 78.0)
	Palm Beach	Female	75.3 (72.4, 78.2)	75.5 (73.0, 78.1)	75.6 (73.1, 78.1)	75.7 (73.5, 77.9)	76.4 (74.0, 78.7)	77.5 (75.4, 79.4)	77.5 (75.3, 79.4)	77.4 (75.2, 79.5)	77.4 (75.3, 79.5)	77.4 (75.0, 79.5)	77.3 (74.4, 79.8)
		Male	79.4 (76.0, 82.3)	79.7 (76.6, 82.2)	79.9 (77.0, 82.1)	81.1 (78.4, 83.5)	80.6 (78.1, 83.0)	80.2 (77.8, 82.3)	79.7 (77.0, 82.0)	80.1 (77.8, 82.3)	79.4 (76.8, 81.5)	79.3 (76.3, 81.6)	79.1 (75.5, 82.0)
	Pasco	Female	69.7 (65.4, 73.7)	70.7 (66.8, 74.2)	71.7 (67.9, 75.2)	74.0 (70.2, 77.3)	74.7 (71.7, 77.4)	76.0 (73.2, 78.7)	75.6 (73.0, 78.1)	73.3 (70.9, 75.6)	74.2 (71.9, 76.3)	74.0 (71.4, 76.3)	73.9 (70.8, 76.6)
		Male	76.4 (71.9, 80.3)	77.0 (73.0, 80.6)	77.7 (73.9, 81.1)	78.1 (74.4, 81.6)	79.7 (76.4, 82.4)	79.9 (77.1, 82.5)	78.9 (76.0, 81.7)	77.9 (75.2, 80.4)	76.9 (74.0, 79.5)	76.0 (72.7, 78.9)	75.3 (71.3, 78.7)
	Pinellas	Female	73.3 (70.2, 76.3)	73.6 (70.8, 76.4)	73.8 (71.0, 76.4)	74.1 (71.5, 76.6)	73.7 (71.2, 76.1)	73.8 (71.3, 76.1)	74.7 (72.3, 76.8)	75.4 (73.1, 77.6)	76.1 (73.6, 78.1)	76.5 (74.0, 78.6)	76.9 (74.1, 79.3)
		Male	79.1 (75.8, 82.1)	79.5 (76.6, 82.3)	79.7 (76.9, 82.3)	78.5 (75.7, 81.2)	80.6 (78.1, 83.0)	79.8 (77.1, 82.4)	80.0 (77.4, 82.3)	80.7 (78.0, 83.0)	81.9 (79.3, 84.0)	81.8 (78.9, 84.2)	81.7 (78.1, 84.6)
	Polk	Female	66.3 (62.0, 70.4)	67.1 (63.4, 70.8)	67.9 (64.2, 71.3)	69.1 (65.6, 72.3)	69.5 (66.4, 72.4)	70.6 (67.8, 73.4)	71.5 (68.9, 74.0)	70.9 (68.5, 73.4)	71.9 (69.6, 74.3)	72.3 (69.7, 74.8)	72.6 (69.5, 75.5)
		Male	70.9 (66.1, 75.1)	71.5 (67.0, 75.3)	72.0 (67.8, 75.6)	72.9 (68.9, 76.5)	74.9 (71.3, 78.1)	76.0 (72.8, 78.9)	76.3 (73.2, 79.0)	77.2 (74.2, 79.7)	77.0 (74.2, 79.7)	76.6 (73.5, 79.6)	76.2 (72.5, 79.6)
	Putnam	Female	63.9 (58.5, 69.0)	64.9 (59.7, 69.8)	65.6 (60.4, 70.6)	67.1 (62.0, 71.6)	67.9 (64.4, 71.6)	68.0 (64.5, 71.3)	67.7 (64.4, 71.0)	67.5 (64.5, 70.4)	67.6 (64.8, 70.6)	67.8 (64.6, 70.9)	67.9 (64.3, 71.3)
		Male	72.0 (66.2, 77.1)	72.7 (67.4, 77.6)	73.0 (67.9, 77.5)	74.0 (69.1, 78.3)	72.9 (68.7, 76.7)	73.7 (69.8, 77.3)	73.8 (70.2, 77.4)	71.7 (68.2, 74.9)	70.0 (66.7, 73.5)	69.0 (65.3, 72.7)	68.0 (63.6, 72.4)
	Santa Rosa	Female	74.0 (69.2, 78.2)	74.3 (70.0, 78.3)	74.6 (70.3, 78.4)	74.7 (70.4, 78.2)	76.1 (73.1, 78.9)	75.5 (72.5, 78.6)	75.2 (72.2, 77.9)	74.7 (72.0, 77.2)	74.9 (72.3, 77.3)	74.7 (71.9, 77.3)	74.7 (71.3, 77.5)
		Male	78.1 (73.4, 81.9)	78.4 (73.8, 82.1)	78.5 (73.8, 82.1)	79.6 (76.0, 83.0)	79.8 (76.5, 82.7)	79.7 (76.6, 82.5)	79.2 (76.2, 82.1)	78.2 (74.9, 81.0)	78.0 (75.1, 80.9)	77.5 (74.2, 80.5)	77.1 (72.9, 80.6)
	Sarasota	Female	77.0 (73.3, 80.4)	77.6 (74.2, 80.7)	78.0 (74.9, 81.0)	78.2 (75.3, 81.1)	79.4 (77.1, 81.5)	79.5 (77.3, 81.6)	79.0 (76.8, 81.2)	79.2 (77.0, 81.2)	80.2 (78.4, 82.1)	80.4 (78.4, 82.3)	80.7 (78.4, 82.9)
		Male	84.6 (81.1, 87.6)	84.8 (81.5, 87.7)	84.9 (81.7, 87.7)	85.0 (82.1, 87.5)	82.7 (79.8, 85.0)	83.0 (80.1, 85.4)	84.0 (81.5, 86.2)	83.7 (81.4, 85.7)	83.8 (81.7, 85.7)	83.9 (81.6, 86.1)	84.1 (81.3, 86.7)
	Seminole	Female	74.8 (70.9, 78.4)	75.4 (71.7, 78.8)	75.6 (71.9, 78.9)	75.6 (72.0, 78.7)	76.0 (73.0, 78.8)	76.3 (73.4, 78.9)	75.9 (73.1, 78.5)	75.3 (72.5, 77.8)	76.2 (73.9, 78.5)	76.3 (73.7, 78.8)	76.5 (73.5, 79.3)
		Male	81.4 (77.2, 84.6)	81.9 (78.0, 84.9)	81.9 (78.2, 84.9)	82.8 (79.1, 85.9)	82.5 (79.7, 85.3)	82.7 (79.5, 85.4)	82.4 (79.4, 85.1)	82.3 (79.6, 84.7)	81.8 (79.0, 84.3)	81.6 (78.5, 84.3)	81.4 (77.7, 84.6)
	St. Johns	Female	76.7 (72.8, 80.5)	77.4 (73.7, 80.8)	77.8 (74.2, 81.2)	79.2 (75.6, 82.3)	80.8 (78.1, 83.3)	81.8 (79.4, 84.3)	81.2 (78.5, 83.6)	81.4 (79.2, 83.2)	82.0 (79.8, 83.9)	81.9 (79.6, 84.1)	82.1 (79.5, 84.4)
		Male	81.8 (77.6, 85.2)	82.1 (78.0, 85.3)	82.2 (78.1, 85.3)	82.7 (78.9, 85.7)	83.7 (80.9, 86.3)	84.3 (81.6, 86.7)	83.3 (80.6, 85.8)	84.2 (81.8, 86.4)	84.0 (81.5, 86.4)	83.9 (81.0, 86.5)	83.8 (80.2, 86.7)
	St. Lucie	Female	70.3 (65.8, 74.3)	70.9 (66.6, 74.6)	71.4 (67.1, 75.0)	72.8 (69.1, 76.0)	74.0 (71.0, 76.7)	76.3 (73.6, 79.2)	75.6 (72.8, 78.2)	74.6 (72.0, 77.2)	75.0 (72.2, 77.4)	74.9 (72.0, 77.5)	74.8 (71.3, 77.8)
		Male	75.7 (70.9, 79.6)	76.2 (72.0, 79.6)	76.6 (72.5, 79.9)	77.6 (73.7, 81.0)	78.5 (75.2, 81.5)	79.4 (76.3, 82.3)	80.0 (77.1, 82.7)	79.3 (76.4, 82.0)	79.4 (76.6, 82.0)	79.1 (75.9, 82.1)	78.7 (75.0, 82.2)
	Sumter	Female	70.1 (64.6, 75.0)	70.6 (65.2, 75.3)	71.3 (66.2, 76.1)	73.4 (68.7, 78.1)	75.5 (72.1, 78.8)	77.5 (74.1, 80.3)	77.4 (74.2, 80.2)	79.3 (76.9, 81.8)	79.7 (77.2, 82.1)	79.7 (77.1, 82.2)	79.7 (76.8, 82.4)
		Male	74.1 (68.2, 79.1)	74.6 (69.1, 79.5)	75.3 (70.1, 79.8)	76.0 (71.1, 80.5)	78.4 (74.5, 81.7)	79.2 (75.5, 82.2)	78.4 (75.0, 81.5)	80.3 (77.2, 83.0)	80.4 (77.4, 83.2)	79.9 (76.6, 83.2)	79.6 (75.7, 83.2)
	Suwannee	Female	67.0 (62.4, 71.1)	67.7 (63.6, 71.4)	68.4 (64.5, 71.9)	70.9 (67.2, 74.1)	70.6 (67.7, 73.3)	70.5 (67.5, 73.3)	69.9 (67.1, 72.7)	70.2 (67.5, 72.9)	70.4 (67.7, 73.2)	70.5 (67.5, 73.5)	70.6 (67.1, 74.0)
		Male	70.0 (64.7, 74.7)	70.2 (65.4, 74.8)	70.6 (66.0, 75.0)	72.6 (68.3, 76.3)	72.8 (69.3, 75.8)	73.1 (69.3, 76.3)	71.6 (67.8, 75.0)	72.9 (69.5, 76.2)	72.2 (68.7, 75.4)	71.9 (67.9, 75.5)	71.4 (66.7, 75.8)
	Taylor	Female	65.6 (60.4, 70.7)	66.5 (61.7, 71.1)	67.4 (62.8, 71.9)	69.8 (66.2, 73.6)	68.9 (65.7, 72.2)	69.0 (65.8, 72.0)	69.8 (66.7, 72.7)	67.5 (64.9, 69.9)	67.1 (64.4, 69.9)	67.6 (64.8, 70.3)	67.8 (64.5, 70.9)
		Male	69.0 (63.0, 74.1)	69.7 (64.1, 74.3)	70.8 (65.3, 75.2)	71.0 (65.9, 75.5)	68.6 (64.3, 72.6)	68.4 (64.5, 72.3)	69.9 (66.4, 73.2)	69.7 (66.2, 73.0)	68.4 (64.8, 71.7)	68.2 (64.1, 71.9)	67.9 (63.0, 72.5)
	Union	Female	63.1 (57.2, 68.7)	63.5 (58.0, 68.8)	64.6 (59.2, 69.6)	66.5 (61.1, 71.5)	65.4 (61.6, 69.1)	66.3 (62.7, 69.6)	65.7 (62.4, 69.0)	65.2 (62.4, 67.9)	64.3 (61.2, 67.1)	64.3 (61.0, 67.5)	64.5 (60.7, 68.0)
		Male	67.7 (61.5, 73.2)	67.7 (61.7, 73.0)	68.6 (62.8, 73.7)	69.5 (64.1, 74.6)	67.9 (63.8, 72.0)	67.5 (63.6, 71.2)	67.1 (62.9, 71.0)	68.1 (64.4, 71.4)	67.8 (64.0, 71.2)	67.7 (63.2, 71.6)	67.7 (62.2, 72.1)
	Volusia	Female	72.7 (68.8, 76.2)	73.5 (69.8, 76.6)	74.1 (70.7, 77.3)	74.4 (71.2, 77.6)	75.2 (72.6, 77.9)	75.4 (72.8, 78.1)	75.7 (73.1, 78.3)	74.2 (72.1, 76.3)	74.3 (72.1, 76.4)	74.2 (71.9, 76.4)	74.2 (71.7, 76.6)
		Male	76.2 (72.1, 80.0)	76.6 (72.8, 80.1)	76.9 (73.4, 80.3)	77.1 (73.3, 80.5)	78.6 (75.1, 81.7)	78.8 (75.8, 81.7)	78.7 (76.0, 81.4)	79.2 (76.3, 81.5)	78.6 (75.8, 81.0)	78.0 (75.0, 80.7)	77.4 (73.8, 80.5)
	Wakulla	Female	70.4 (65.8, 75.0)	71.1 (66.9, 75.3)	71.9 (68.0, 75.9)	72.9 (68.9, 76.6)	72.5 (69.4, 75.3)	73.3 (70.4, 76.2)	73.5 (70.6, 76.2)	70.9 (68.2, 73.4)	72.0 (69.4, 74.6)	71.8 (68.9, 74.5)	71.6 (68.2, 74.6)
		Male	75.7 (70.4, 80.3)	76.4 (71.7, 80.7)	77.2 (72.8, 81.3)	79.1 (74.9, 82.9)	77.9 (74.6, 81.1)	78.1 (74.9, 81.2)	77.2 (74.1, 80.3)	76.1 (73.3, 78.8)	76.1 (73.1, 78.9)	75.7 (72.1, 78.9)	75.1 (70.9, 79.0)
	Walton	Female	69.6 (64.5, 73.9)	70.5 (66.2, 74.4)	71.3 (67.5, 75.0)	72.6 (68.9, 75.8)	70.9 (68.1, 73.5)	71.7 (68.8, 74.3)	71.1 (68.1, 73.9)	71.1 (68.5, 73.4)	71.3 (68.6, 74.0)	71.3 (68.4, 74.0)	71.5 (68.2, 74.5)
		Male	72.1 (67.1, 76.4)	73.0 (68.3, 77.0)	73.8 (69.4, 77.8)	76.4 (72.5, 79.6)	76.4 (73.2, 79.5)	76.1 (73.1, 78.9)	77.0 (74.0, 79.8)	76.5 (73.8, 79.1)	76.6 (73.6, 79.3)	76.4 (73.0, 79.5)	76.2 (71.8, 79.8)
	Washington	Female	66.5 (61.3, 71.3)	67.2 (62.3, 71.6)	67.7 (62.8, 71.9)	68.2 (63.9, 72.2)	66.8 (63.4, 69.8)	67.9 (64.9, 71.1)	65.8 (62.6, 68.7)	65.3 (62.3, 68.0)	65.8 (62.8, 68.6)	65.6 (62.4, 68.6)	65.2 (61.5, 68.6)
		Male	67.6 (61.8, 72.5)	68.2 (62.9, 72.6)	68.5 (63.5, 72.6)	71.6 (67.5, 75.8)	72.8 (69.3, 76.1)	72.7 (68.9, 76.1)	73.2 (69.8, 76.5)	75.0 (71.8, 77.8)	74.4 (71.1, 77.5)	73.9 (70.3, 77.5)	73.4 (68.9, 77.6)
Georgia
	Appling	Female	62.3 (55.9, 67.6)	63.4 (57.5, 68.6)	64.1 (58.5, 69.2)	65.5 (60.4, 70.5)	64.7 (59.1, 69.5)	64.9 (59.4, 70.5)	63.8 (58.5, 68.9)	62.2 (56.4, 67.9)	61.9 (56.3, 67.2)	62.1 (56.5, 67.4)	62.2 (56.3, 68.0)
		Male	66.6 (59.9, 72.6)	67.6 (61.5, 73.1)	67.7 (61.9, 73.3)	69.0 (63.3, 74.3)	68.1 (62.2, 73.3)	69.5 (63.7, 74.4)	69.6 (63.8, 74.6)	69.1 (63.1, 74.3)	68.5 (61.9, 73.9)	68.1 (61.4, 73.8)	67.8 (60.2, 74.3)
	Atkinson	Female	55.1 (48.8, 61.1)	56.6 (50.7, 62.4)	58.5 (52.8, 64.1)	60.2 (54.0, 66.0)	61.4 (55.6, 66.9)	62.0 (55.3, 68.4)	63.0 (56.3, 69.1)	60.1 (53.3, 66.2)	59.1 (52.4, 65.5)	58.9 (52.2, 65.5)	59.3 (52.2, 66.0)
		Male	59.4 (52.8, 65.7)	60.4 (54.1, 66.3)	62.3 (56.3, 67.9)	62.9 (56.8, 68.7)	63.0 (56.6, 68.9)	65.0 (58.6, 70.7)	64.9 (58.2, 71.0)	62.8 (55.9, 69.5)	61.9 (54.6, 68.5)	61.4 (53.6, 68.4)	60.8 (52.0, 68.7)
	Bacon	Female	61.0 (54.5, 66.9)	61.7 (55.5, 67.1)	62.1 (55.9, 67.5)	64.0 (58.5, 69.2)	63.0 (56.8, 68.8)	62.1 (56.2, 67.9)	62.3 (56.0, 68.3)	61.9 (55.7, 67.5)	59.9 (53.0, 66.1)	60.0 (52.8, 66.4)	60.1 (52.4, 67.0)
		Male	65.7 (59.0, 71.5)	66.3 (60.1, 71.9)	66.4 (60.3, 71.8)	67.8 (62.3, 73.5)	66.7 (60.7, 72.1)	67.6 (61.4, 73.5)	67.0 (60.4, 72.6)	66.8 (60.3, 72.8)	65.0 (58.2, 71.6)	64.5 (56.9, 71.4)	64.0 (55.8, 71.9)
	Baker	Female	59.3 (53.0, 65.8)	60.0 (53.7, 66.1)	61.4 (55.2, 67.2)	62.7 (56.3, 68.7)	63.1 (56.9, 69.1)	63.0 (56.5, 68.9)	64.8 (58.7, 70.9)	64.8 (58.6, 70.4)	69.1 (62.7, 74.6)	69.1 (62.9, 74.7)	69.1 (63.0, 75.0)
		Male	65.7 (58.7, 72.4)	66.5 (59.8, 72.7)	68.1 (61.8, 73.8)	69.3 (63.3, 74.6)	69.1 (62.9, 74.5)	70.1 (63.9, 75.6)	70.8 (64.6, 76.0)	69.7 (63.6, 75.5)	72.5 (66.2, 77.9)	72.0 (65.2, 77.6)	71.6 (64.0, 77.8)
	Baldwin	Female	67.0 (62.0, 72.3)	67.6 (63.0, 72.3)	68.0 (63.3, 72.7)	68.9 (63.9, 73.5)	67.8 (63.1, 72.5)	67.5 (61.9, 72.6)	67.8 (62.6, 72.6)	66.2 (60.6, 71.2)	69.0 (64.0, 73.5)	68.8 (63.5, 73.3)	68.8 (63.3, 73.6)
		Male	73.7 (68.6, 78.3)	73.9 (69.2, 78.3)	74.0 (69.1, 78.4)	73.6 (68.1, 78.2)	73.7 (68.5, 78.3)	73.4 (68.0, 78.3)	74.0 (69.0, 78.6)	72.4 (66.6, 76.8)	73.7 (68.1, 78.8)	73.0 (66.9, 78.7)	72.4 (65.4, 78.8)
	Banks	Female	60.5 (54.0, 67.1)	61.4 (55.2, 67.5)	62.0 (55.8, 68.0)	63.3 (58.0, 68.7)	65.9 (60.1, 71.0)	67.2 (61.5, 72.9)	68.6 (63.0, 74.2)	69.7 (64.3, 74.8)	71.8 (65.8, 77.3)	71.8 (65.6, 77.2)	71.9 (65.3, 77.5)
		Male	68.7 (62.1, 74.3)	69.5 (63.2, 74.8)	69.8 (63.4, 75.1)	70.4 (64.9, 75.5)	69.4 (63.3, 74.9)	68.6 (63.0, 73.6)	69.6 (63.8, 75.0)	68.9 (62.4, 74.8)	68.1 (61.8, 73.9)	67.4 (60.4, 73.7)	66.8 (58.9, 73.8)
	Barrow	Female	68.8 (63.7, 73.5)	69.3 (64.7, 73.7)	69.7 (64.9, 74.1)	69.9 (64.9, 74.3)	71.3 (66.4, 75.7)	69.1 (64.2, 73.8)	68.8 (63.9, 73.4)	69.6 (64.9, 74.4)	69.1 (64.4, 73.3)	69.0 (63.9, 73.3)	68.7 (63.4, 73.4)
		Male	71.7 (66.4, 76.8)	72.3 (67.2, 77.1)	72.7 (67.8, 77.4)	73.8 (69.0, 78.2)	73.6 (69.0, 77.7)	74.8 (70.2, 78.9)	74.4 (69.5, 78.5)	74.7 (69.9, 79.3)	73.6 (68.1, 78.5)	73.0 (67.3, 78.1)	72.5 (65.8, 78.0)
	Bartow	Female	66.7 (61.4, 71.7)	67.6 (62.7, 72.1)	68.3 (63.5, 72.6)	69.1 (64.8, 73.3)	69.3 (64.6, 73.8)	69.3 (64.1, 73.6)	69.9 (65.3, 74.3)	68.1 (63.5, 72.4)	69.6 (64.7, 73.7)	69.7 (64.5, 74.0)	69.6 (63.9, 74.1)
		Male	73.7 (68.6, 78.6)	74.5 (69.4, 79.1)	74.8 (70.0, 79.0)	75.7 (71.0, 79.8)	76.9 (72.5, 80.8)	77.7 (73.0, 81.6)	77.1 (72.6, 80.8)	76.4 (71.8, 80.7)	76.1 (71.1, 80.2)	75.5 (70.3, 79.9)	75.0 (69.2, 80.0)
	Ben Hill	Female	59.3 (53.3, 65.3)	59.9 (54.3, 65.5)	60.4 (54.9, 65.6)	61.0 (54.9, 66.1)	61.9 (56.5, 67.1)	60.9 (55.2, 66.6)	61.0 (55.6, 66.5)	60.1 (54.6, 65.2)	63.8 (58.5, 68.9)	63.7 (58.1, 68.9)	63.7 (57.8, 69.3)
		Male	68.1 (62.1, 73.5)	68.8 (63.0, 74.0)	69.1 (63.5, 74.1)	68.6 (63.4, 74.4)	68.1 (61.8, 73.4)	67.9 (62.4, 72.9)	68.7 (62.9, 73.8)	67.8 (62.0, 73.1)	68.5 (62.9, 74.0)	67.6 (61.5, 73.7)	67.0 (59.9, 73.6)
	Berrien	Female	58.8 (52.8, 64.7)	59.2 (53.5, 64.7)	59.2 (53.3, 65.0)	61.4 (55.9, 67.1)	63.5 (58.0, 68.4)	62.5 (57.3, 67.4)	64.7 (59.4, 69.7)	63.4 (58.5, 68.3)	65.0 (59.5, 70.0)	65.0 (59.5, 70.0)	64.9 (59.1, 70.1)
		Male	66.2 (59.7, 72.3)	66.4 (60.3, 72.3)	66.0 (60.1, 71.9)	67.4 (61.7, 72.7)	67.3 (61.6, 73.0)	67.3 (62.0, 72.7)	67.0 (62.0, 72.3)	65.5 (59.4, 71.0)	66.2 (59.8, 71.7)	65.6 (58.5, 71.8)	65.2 (57.4, 72.0)
	Bibb	Female	65.8 (61.1, 70.4)	66.3 (61.8, 70.5)	66.6 (62.2, 70.8)	67.3 (62.8, 71.2)	67.6 (63.7, 71.8)	66.3 (62.0, 70.3)	66.5 (62.5, 70.6)	65.9 (61.9, 69.9)	66.6 (62.7, 70.6)	66.5 (62.4, 70.5)	66.5 (62.0, 71.0)
		Male	76.1 (71.6, 80.5)	76.3 (72.0, 80.5)	76.2 (72.0, 80.5)	75.7 (71.7, 79.8)	75.6 (71.3, 79.5)	75.3 (71.0, 79.2)	74.8 (70.6, 78.3)	76.7 (72.7, 80.8)	77.3 (73.3, 81.2)	77.0 (72.4, 81.2)	76.8 (71.7, 81.4)
	Bleckley	Female	64.2 (58.8, 69.1)	64.6 (59.5, 69.1)	64.8 (59.7, 69.3)	65.2 (60.0, 70.4)	64.2 (59.0, 69.1)	64.0 (58.3, 69.3)	64.2 (58.7, 69.7)	61.4 (55.0, 67.1)	62.5 (55.3, 68.3)	62.5 (55.3, 68.6)	62.5 (55.0, 69.2)
		Male	71.3 (65.2, 76.3)	71.6 (65.8, 76.6)	71.3 (65.9, 76.2)	72.8 (67.4, 77.5)	73.4 (68.4, 77.6)	72.5 (67.6, 77.0)	72.5 (66.9, 77.3)	71.0 (65.3, 76.3)	70.9 (64.3, 76.7)	70.3 (63.0, 76.4)	69.7 (61.9, 76.7)
	Brantley	Female	63.5 (57.7, 69.2)	63.9 (58.7, 69.2)	64.3 (59.3, 69.5)	65.2 (60.1, 70.5)	65.0 (59.8, 69.8)	63.1 (57.5, 68.5)	64.7 (59.0, 70.0)	64.4 (58.6, 69.6)	66.5 (60.5, 71.8)	66.6 (60.4, 71.7)	66.9 (60.2, 72.0)
		Male	69.5 (63.9, 75.0)	69.9 (64.7, 75.2)	70.1 (64.9, 75.1)	69.2 (63.3, 74.7)	68.5 (63.0, 74.4)	66.3 (60.1, 71.6)	66.0 (60.0, 71.6)	67.3 (61.2, 73.0)	68.0 (61.5, 73.9)	67.5 (61.0, 73.5)	67.2 (60.1, 73.8)
	Brooks	Female	60.6 (54.8, 66.3)	62.0 (56.4, 67.5)	63.4 (57.9, 68.6)	65.1 (59.8, 70.5)	64.9 (59.5, 70.2)	65.5 (59.9, 70.9)	66.4 (60.8, 71.3)	65.0 (59.2, 70.0)	66.5 (60.7, 71.9)	66.5 (60.6, 71.9)	66.4 (60.3, 72.0)
		Male	65.8 (58.9, 71.8)	67.0 (60.5, 72.6)	68.1 (62.0, 73.4)	69.3 (63.2, 74.6)	69.1 (63.1, 74.3)	68.8 (63.4, 74.3)	71.1 (65.8, 76.0)	70.4 (63.8, 75.8)	71.5 (65.6, 76.5)	71.1 (64.5, 76.3)	70.6 (63.3, 76.7)
	Bryan	Female	68.9 (63.1, 73.8)	69.8 (64.5, 74.4)	70.4 (65.5, 74.9)	71.1 (65.9, 75.9)	72.2 (67.3, 76.5)	70.9 (65.6, 75.6)	72.2 (67.0, 76.9)	72.4 (66.9, 77.1)	74.0 (69.4, 78.7)	74.1 (69.1, 78.8)	74.3 (69.2, 79.2)
		Male	76.2 (71.0, 81.0)	77.1 (72.5, 81.5)	77.6 (73.1, 81.7)	78.1 (73.6, 81.8)	77.7 (72.7, 82.0)	78.5 (74.1, 82.5)	79.4 (74.7, 83.4)	79.2 (74.2, 83.2)	78.2 (72.5, 82.6)	77.8 (71.8, 82.4)	77.6 (71.2, 82.7)
	Bulloch	Female	67.4 (62.6, 71.9)	68.0 (63.4, 72.4)	68.9 (64.4, 73.0)	71.7 (67.6, 75.5)	71.8 (67.7, 75.8)	71.4 (67.2, 75.6)	72.9 (68.4, 76.8)	72.0 (67.7, 75.9)	72.7 (68.3, 76.4)	72.5 (67.9, 76.5)	72.8 (67.8, 76.8)
		Male	74.4 (69.0, 78.7)	74.6 (69.7, 79.0)	75.1 (70.5, 79.2)	75.1 (70.4, 78.9)	74.6 (69.8, 78.6)	75.1 (70.6, 79.1)	75.6 (71.0, 79.9)	77.0 (72.7, 80.9)	77.1 (72.7, 81.2)	76.7 (71.8, 80.9)	76.4 (70.9, 81.1)
	Burke	Female	58.9 (52.8, 64.8)	59.8 (54.3, 65.3)	60.4 (55.0, 65.9)	61.5 (55.9, 66.9)	60.7 (55.1, 66.0)	62.2 (56.5, 67.7)	60.9 (54.8, 66.5)	62.6 (56.7, 68.2)	63.3 (57.7, 68.7)	63.2 (57.5, 69.0)	63.4 (57.4, 69.5)
		Male	66.7 (60.5, 72.4)	67.4 (61.2, 72.8)	67.8 (61.7, 73.1)	67.3 (61.5, 72.4)	67.3 (61.6, 73.0)	69.0 (63.2, 74.5)	70.2 (64.4, 75.4)	71.7 (65.5, 76.8)	73.2 (67.4, 78.3)	72.7 (66.6, 78.1)	72.2 (65.5, 78.2)
	Butts	Female	63.4 (57.1, 69.1)	63.9 (58.3, 69.2)	64.4 (58.7, 69.8)	65.9 (60.1, 71.8)	65.1 (58.7, 70.6)	65.9 (59.3, 71.7)	65.9 (60.0, 71.4)	66.7 (60.5, 72.4)	67.1 (60.9, 72.6)	67.1 (60.6, 72.6)	67.1 (60.2, 72.8)
		Male	70.4 (64.2, 76.2)	70.9 (65.1, 76.3)	71.2 (65.6, 76.5)	70.8 (65.3, 75.8)	70.2 (64.5, 75.7)	71.0 (65.2, 76.1)	70.9 (65.6, 76.0)	71.5 (65.2, 76.9)	71.4 (65.1, 77.1)	70.9 (64.2, 77.1)	70.5 (63.3, 77.2)
	Calhoun	Female	59.2 (53.1, 65.0)	60.1 (54.1, 65.9)	61.1 (55.2, 67.2)	61.7 (55.5, 67.4)	60.7 (54.1, 66.7)	59.5 (52.7, 65.7)	60.1 (53.3, 66.6)	58.1 (51.4, 64.6)	57.8 (50.7, 64.3)	57.6 (50.4, 64.5)	57.5 (50.0, 64.7)
		Male	63.8 (56.5, 70.1)	64.5 (57.8, 70.6)	65.3 (58.7, 71.1)	65.8 (59.5, 71.5)	65.1 (58.8, 70.7)	65.9 (59.1, 71.6)	67.7 (61.1, 73.6)	66.0 (58.7, 72.2)	64.1 (56.8, 70.2)	63.5 (55.8, 70.1)	62.8 (54.4, 70.2)
	Camden	Female	72.1 (67.3, 76.6)	72.6 (68.3, 76.8)	73.0 (68.5, 77.1)	73.5 (69.0, 77.4)	73.7 (69.3, 77.6)	73.1 (68.6, 77.0)	74.4 (70.2, 78.6)	75.1 (70.7, 79.0)	74.3 (70.0, 78.4)	74.2 (69.3, 78.6)	74.3 (69.1, 78.9)
		Male	80.0 (75.8, 83.6)	80.5 (76.7, 83.9)	80.8 (77.2, 84.1)	81.1 (77.0, 84.4)	80.6 (77.0, 84.4)	79.6 (74.9, 83.0)	79.8 (75.6, 83.5)	80.1 (75.6, 83.7)	79.3 (75.0, 83.3)	78.8 (74.2, 83.0)	78.5 (73.2, 83.1)
	Candler	Female	55.6 (49.2, 61.2)	57.1 (51.2, 62.4)	58.6 (52.7, 63.9)	61.3 (55.5, 66.7)	62.6 (56.6, 68.2)	62.9 (56.1, 68.8)	64.4 (57.7, 70.2)	66.8 (61.1, 72.3)	67.0 (60.7, 72.7)	66.9 (60.4, 72.7)	67.0 (60.2, 72.8)
		Male	60.1 (53.4, 66.6)	61.3 (54.8, 67.5)	62.7 (56.2, 68.7)	64.5 (58.6, 70.2)	63.0 (57.0, 69.3)	64.8 (58.9, 70.6)	66.5 (60.0, 72.4)	69.9 (63.6, 75.3)	70.7 (63.8, 76.3)	70.3 (63.1, 76.3)	70.1 (62.0, 76.7)
	Carroll	Female	66.3 (60.8, 71.2)	67.0 (62.0, 71.6)	68.1 (62.9, 72.7)	68.9 (63.9, 73.7)	69.3 (64.6, 73.8)	70.0 (65.2, 74.4)	70.3 (65.4, 74.6)	70.3 (65.5, 74.7)	70.3 (65.5, 74.4)	70.2 (65.3, 74.3)	70.3 (65.1, 74.5)
		Male	71.5 (66.0, 76.6)	71.9 (67.0, 76.5)	72.7 (68.0, 77.1)	71.9 (66.9, 76.3)	72.3 (67.1, 76.9)	73.4 (68.3, 77.7)	72.7 (67.4, 77.4)	73.8 (69.0, 78.3)	73.4 (68.3, 77.7)	72.9 (67.3, 77.6)	72.3 (66.2, 77.7)
	Catoosa	Female	64.6 (59.2, 69.8)	65.3 (60.0, 70.1)	66.0 (60.9, 70.6)	69.2 (63.9, 73.5)	70.5 (65.7, 74.6)	72.1 (67.3, 76.3)	72.6 (67.7, 77.2)	71.0 (66.3, 75.1)	70.1 (65.7, 74.5)	69.9 (65.6, 74.6)	69.9 (65.3, 74.9)
		Male	74.0 (68.7, 79.0)	74.5 (69.5, 79.1)	74.8 (69.8, 79.3)	75.5 (70.6, 79.9)	76.1 (71.2, 80.4)	75.4 (70.6, 79.9)	74.1 (69.3, 78.3)	72.9 (67.6, 77.5)	71.2 (64.8, 76.1)	70.4 (63.4, 75.7)	69.6 (62.0, 75.4)
	Charlton	Female	56.9 (50.5, 63.1)	57.2 (51.2, 63.4)	58.8 (52.8, 64.9)	60.7 (54.8, 66.4)	60.1 (53.5, 65.6)	59.1 (52.8, 64.8)	60.8 (54.4, 67.1)	61.2 (54.7, 67.7)	56.3 (49.3, 62.5)	56.2 (49.2, 62.5)	56.2 (49.2, 62.8)
		Male	66.7 (59.8, 72.7)	66.9 (60.3, 72.5)	68.8 (62.7, 74.2)	68.4 (62.8, 73.7)	66.0 (60.1, 71.3)	65.4 (59.3, 71.0)	65.3 (59.0, 71.5)	66.4 (59.7, 72.4)	61.8 (55.0, 68.4)	61.3 (54.4, 68.5)	61.2 (53.6, 69.0)
	Chatham	Female	69.3 (65.7, 72.7)	69.9 (66.8, 72.8)	70.2 (67.2, 73.1)	71.0 (68.0, 73.6)	72.3 (69.2, 75.1)	70.4 (66.9, 73.6)	70.7 (67.3, 74.0)	71.3 (67.7, 74.5)	72.0 (68.8, 75.1)	71.9 (68.4, 75.0)	71.9 (67.9, 75.3)
		Male	77.9 (73.9, 81.4)	78.6 (74.9, 81.7)	78.8 (75.2, 81.9)	79.3 (75.9, 82.2)	78.9 (75.6, 81.9)	79.4 (75.9, 82.6)	81.0 (77.6, 84.1)	80.5 (76.8, 83.4)	81.4 (77.8, 84.1)	81.2 (77.4, 84.1)	81.0 (76.8, 84.4)
	Chattahoochee	Female	74.5 (69.4, 79.2)	74.2 (69.2, 78.8)	76.4 (71.5, 80.6)	75.5 (70.4, 80.1)	74.0 (68.5, 79.1)	73.3 (67.6, 78.2)	73.0 (67.7, 78.0)	72.9 (67.2, 78.0)	74.0 (68.4, 78.5)	74.2 (68.8, 78.9)	74.3 (68.3, 79.2)
		Male	79.5 (74.1, 83.9)	79.1 (74.1, 83.5)	81.6 (77.3, 85.2)	81.5 (77.0, 85.0)	80.5 (75.5, 84.4)	79.9 (75.3, 83.8)	79.8 (75.1, 84.0)	79.8 (74.9, 84.2)	78.7 (73.7, 83.4)	78.2 (72.7, 83.3)	77.9 (71.7, 83.5)
	Chattooga	Female	59.0 (52.9, 65.5)	59.7 (53.8, 65.8)	60.6 (54.5, 66.7)	61.9 (55.6, 67.3)	61.4 (55.9, 66.8)	61.7 (55.7, 67.5)	61.8 (55.5, 67.5)	62.0 (56.5, 67.6)	60.8 (54.8, 66.1)	60.7 (54.5, 66.2)	60.7 (54.2, 66.5)
		Male	63.8 (56.9, 70.3)	64.2 (57.7, 70.5)	65.2 (58.7, 70.9)	65.4 (59.6, 71.1)	66.3 (60.3, 72.5)	66.2 (60.0, 71.7)	66.6 (60.7, 72.3)	65.4 (59.0, 71.4)	66.0 (59.5, 71.7)	65.6 (58.8, 71.8)	65.2 (57.9, 71.9)
	Cherokee	Female	75.4 (71.5, 79.1)	76.1 (72.5, 79.4)	76.5 (73.0, 79.9)	78.2 (74.7, 81.1)	78.6 (75.6, 81.6)	77.6 (74.3, 80.4)	78.8 (75.6, 81.7)	77.2 (74.1, 80.0)	76.2 (72.9, 79.1)	75.9 (72.4, 78.9)	75.7 (72.0, 78.9)
		Male	82.3 (78.5, 85.5)	82.8 (79.1, 85.8)	83.0 (79.4, 85.9)	81.8 (78.3, 84.9)	81.7 (78.3, 84.8)	81.9 (78.5, 84.9)	81.9 (78.6, 84.9)	81.1 (77.5, 84.0)	81.3 (78.1, 84.3)	80.9 (77.4, 84.2)	80.5 (76.3, 84.3)
	Clarke	Female	71.4 (67.0, 75.1)	72.0 (67.8, 75.5)	72.6 (68.6, 75.9)	73.1 (69.4, 76.9)	73.4 (69.7, 76.8)	72.8 (68.8, 76.5)	73.6 (69.7, 77.2)	73.9 (70.2, 77.7)	75.2 (71.5, 78.9)	75.3 (71.5, 79.3)	75.1 (71.0, 79.0)
		Male	76.7 (72.5, 80.5)	76.9 (72.8, 80.4)	77.1 (73.1, 80.5)	79.6 (75.8, 82.7)	79.1 (75.0, 82.6)	80.8 (76.8, 84.2)	81.9 (78.1, 85.1)	82.6 (78.5, 85.8)	78.9 (74.7, 82.7)	78.3 (73.6, 82.5)	77.6 (72.2, 82.2)
	Clay	Female	57.2 (50.4, 63.3)	58.4 (51.7, 64.5)	59.9 (53.2, 65.9)	62.0 (55.9, 67.9)	62.0 (55.3, 68.2)	63.3 (57.2, 68.9)	64.1 (57.6, 70.2)	65.0 (59.2, 70.6)	64.8 (58.4, 71.0)	64.6 (57.9, 70.8)	64.6 (58.0, 71.1)
		Male	64.0 (57.9, 70.2)	64.6 (58.8, 70.4)	65.9 (59.9, 71.5)	67.1 (61.1, 72.8)	65.2 (58.9, 71.6)	66.7 (60.7, 72.4)	68.6 (62.4, 74.2)	69.8 (63.3, 75.6)	69.2 (62.6, 75.5)	68.8 (61.6, 75.6)	68.3 (60.4, 75.8)
	Clayton	Female	66.6 (62.9, 70.1)	67.7 (64.4, 70.9)	68.7 (65.4, 71.8)	69.4 (66.5, 72.4)	68.2 (65.1, 71.0)	67.8 (65.0, 70.6)	67.5 (64.7, 70.5)	66.3 (63.5, 69.2)	68.4 (65.6, 71.1)	68.5 (65.6, 71.3)	68.8 (65.4, 71.8)
		Male	76.1 (72.2, 79.7)	76.9 (73.3, 80.4)	77.4 (73.9, 80.7)	75.5 (72.0, 78.7)	75.1 (71.7, 78.3)	75.5 (71.9, 78.9)	74.7 (71.3, 77.8)	73.8 (70.3, 77.1)	75.4 (72.0, 78.6)	74.9 (71.1, 78.4)	74.3 (69.9, 78.4)
	Clinch	Female	54.7 (48.5, 61.1)	55.4 (49.2, 61.5)	56.1 (50.0, 62.3)	58.1 (51.9, 64.0)	57.5 (51.6, 63.2)	58.1 (51.6, 64.2)	58.1 (51.9, 64.2)	62.3 (55.7, 68.2)	59.3 (52.5, 65.5)	59.3 (52.4, 66.0)	59.3 (52.0, 66.4)
		Male	61.8 (55.1, 68.2)	62.2 (56.0, 68.2)	62.8 (56.8, 68.4)	63.7 (57.3, 70.0)	63.2 (56.3, 69.0)	62.7 (56.5, 69.1)	62.1 (55.5, 68.8)	67.1 (60.6, 73.0)	64.1 (57.0, 70.4)	63.6 (55.9, 70.1)	63.1 (54.3, 70.3)
	Cobb	Female	75.7 (72.3, 78.9)	76.1 (73.0, 79.0)	76.3 (73.3, 79.1)	77.5 (74.9, 79.9)	77.8 (75.3, 80.0)	77.7 (75.2, 80.0)	77.9 (75.6, 80.1)	77.1 (74.7, 79.4)	77.9 (75.5, 79.9)	78.0 (75.4, 80.1)	78.2 (75.4, 80.6)
		Male	82.6 (79.4, 85.3)	82.8 (79.9, 85.4)	82.7 (79.9, 85.4)	83.2 (80.6, 85.5)	83.5 (80.9, 86.0)	83.0 (80.4, 85.4)	82.7 (80.1, 85.2)	82.9 (80.2, 85.3)	82.9 (80.0, 85.4)	82.6 (79.6, 85.2)	82.3 (78.8, 85.3)
	Coffee	Female	57.6 (52.3, 62.8)	58.3 (53.5, 63.3)	59.7 (55.3, 64.6)	61.6 (56.8, 66.5)	62.5 (57.7, 67.0)	61.6 (56.9, 66.6)	62.7 (57.3, 67.5)	63.3 (58.2, 68.2)	63.5 (58.3, 68.3)	63.4 (58.1, 68.3)	63.3 (57.6, 68.5)
		Male	64.1 (58.3, 69.6)	64.8 (59.4, 69.9)	66.6 (61.3, 71.3)	67.1 (61.9, 72.1)	66.5 (61.0, 71.3)	68.6 (63.2, 73.4)	68.4 (62.3, 73.3)	67.6 (61.8, 72.5)	66.1 (60.1, 71.2)	65.5 (58.9, 71.1)	65.0 (57.5, 71.3)
	Colquitt	Female	60.5 (55.0, 65.4)	61.3 (56.2, 65.8)	62.5 (57.7, 67.1)	64.1 (59.3, 68.6)	63.4 (58.2, 67.9)	64.1 (59.0, 68.8)	66.0 (61.4, 70.3)	64.6 (59.4, 68.8)	65.3 (60.0, 70.2)	65.3 (60.1, 70.5)	65.3 (59.7, 70.6)
		Male	66.0 (59.9, 71.7)	66.3 (60.4, 71.7)	67.3 (61.6, 72.4)	67.8 (62.7, 72.4)	66.8 (61.4, 71.9)	65.7 (59.9, 70.7)	67.2 (62.1, 72.3)	67.0 (60.8, 72.2)	68.2 (62.0, 73.5)	67.9 (61.5, 73.5)	67.6 (60.7, 73.8)
	Columbia	Female	76.9 (73.0, 80.7)	77.5 (73.9, 80.8)	77.8 (74.1, 81.0)	78.4 (75.0, 81.4)	78.8 (75.7, 81.7)	78.8 (75.6, 81.8)	78.9 (75.4, 81.8)	77.2 (73.4, 80.4)	75.7 (72.2, 79.0)	75.4 (71.7, 78.8)	75.3 (71.3, 79.1)
		Male	80.9 (76.9, 84.4)	81.2 (77.4, 84.5)	81.1 (77.5, 84.3)	81.1 (78.0, 84.3)	81.0 (77.3, 84.0)	80.9 (77.4, 84.1)	81.0 (77.3, 84.1)	81.7 (78.3, 84.8)	82.3 (78.7, 85.4)	82.2 (78.2, 85.4)	82.1 (77.7, 85.8)
	Cook	Female	58.0 (52.0, 64.0)	58.9 (53.2, 64.6)	59.6 (53.8, 65.2)	60.7 (55.1, 65.8)	61.2 (55.3, 66.2)	61.9 (55.8, 66.8)	62.6 (56.3, 68.0)	61.9 (56.1, 67.1)	62.2 (57.0, 67.8)	62.0 (56.6, 67.5)	61.8 (56.3, 67.3)
		Male	64.6 (57.9, 70.4)	65.4 (59.0, 70.9)	66.2 (59.9, 71.4)	67.5 (62.1, 73.1)	67.9 (62.0, 72.9)	67.2 (61.2, 72.9)	68.6 (62.9, 73.6)	68.2 (62.2, 74.0)	68.1 (62.2, 73.7)	67.6 (61.1, 73.4)	67.2 (60.1, 73.3)
	Coweta	Female	69.8 (64.7, 74.4)	70.2 (65.4, 74.4)	70.3 (65.9, 74.6)	72.0 (67.8, 75.9)	73.6 (68.9, 78.0)	73.7 (69.1, 78.1)	74.7 (70.4, 78.7)	76.3 (72.4, 79.9)	76.0 (71.0, 79.7)	75.8 (70.8, 79.5)	75.7 (70.5, 79.6)
		Male	79.0 (74.1, 82.9)	79.5 (75.0, 83.2)	79.7 (75.3, 83.4)	79.2 (75.1, 83.1)	79.4 (74.9, 83.0)	78.7 (74.1, 82.2)	79.4 (75.0, 83.3)	78.7 (74.1, 82.6)	78.4 (74.3, 82.3)	78.0 (73.3, 82.2)	77.6 (72.2, 82.4)
	Crawford	Female	61.8 (55.4, 67.6)	62.8 (56.9, 68.4)	63.5 (57.4, 69.1)	65.6 (59.6, 71.1)	65.4 (59.8, 70.9)	65.1 (58.7, 70.7)	66.0 (59.5, 71.8)	67.4 (61.2, 72.7)	66.7 (60.5, 72.4)	66.7 (60.5, 72.6)	66.8 (60.3, 72.8)
		Male	66.1 (58.7, 72.4)	67.3 (60.5, 73.1)	67.4 (60.8, 73.1)	67.7 (61.5, 73.1)	68.4 (62.0, 73.8)	69.2 (63.0, 74.3)	69.7 (63.8, 75.0)	71.1 (64.7, 76.8)	71.5 (65.5, 77.5)	70.9 (64.4, 77.1)	70.5 (63.1, 77.4)
	Crisp	Female	59.4 (53.6, 65.0)	60.5 (54.8, 65.8)	61.2 (55.5, 66.7)	63.2 (57.2, 68.9)	62.3 (56.7, 67.9)	63.1 (57.2, 68.5)	63.4 (57.6, 68.9)	62.5 (56.7, 68.1)	63.6 (57.8, 69.1)	63.6 (57.7, 69.1)	63.5 (57.2, 69.2)
		Male	66.9 (60.6, 72.6)	67.7 (61.8, 73.4)	68.0 (62.2, 73.5)	69.1 (63.6, 74.1)	69.0 (63.2, 74.5)	70.4 (64.7, 76.0)	71.2 (65.4, 76.1)	70.0 (64.0, 75.4)	70.7 (64.8, 75.9)	70.1 (63.6, 75.6)	69.6 (62.1, 75.7)
	Dade	Female	61.9 (55.3, 67.5)	63.0 (56.9, 68.4)	64.0 (57.9, 69.4)	65.7 (59.6, 71.0)	65.1 (58.9, 70.7)	67.2 (61.6, 72.8)	68.4 (62.9, 73.7)	68.7 (63.3, 74.0)	68.3 (62.3, 73.2)	68.3 (62.2, 73.3)	68.3 (61.7, 73.3)
		Male	67.0 (60.6, 72.5)	68.0 (61.8, 73.4)	68.7 (62.6, 73.9)	69.9 (63.9, 75.0)	70.4 (64.7, 75.7)	71.3 (65.3, 76.3)	71.4 (65.5, 76.1)	73.1 (67.8, 78.2)	72.8 (67.1, 77.9)	72.4 (66.0, 77.6)	72.0 (64.9, 77.6)
	Dawson	Female	73.7 (68.6, 78.1)	74.4 (69.8, 78.5)	74.8 (70.2, 78.9)	75.7 (71.0, 79.7)	76.7 (71.7, 81.1)	77.1 (72.3, 81.3)	77.4 (72.7, 81.5)	76.9 (72.1, 81.2)	77.4 (72.5, 81.7)	77.4 (72.4, 81.8)	77.5 (72.2, 82.1)
		Male	74.8 (69.1, 79.8)	75.6 (70.3, 80.2)	76.1 (71.0, 80.7)	75.7 (70.7, 80.1)	76.5 (71.5, 81.1)	77.2 (72.2, 81.4)	78.2 (73.4, 82.3)	77.2 (71.9, 81.5)	79.0 (73.5, 83.6)	78.7 (73.0, 83.5)	78.4 (71.8, 83.6)
	Decatur	Female	64.2 (58.6, 69.0)	64.5 (59.2, 69.0)	64.7 (59.4, 69.1)	65.3 (60.7, 69.8)	64.1 (59.0, 68.7)	63.4 (58.2, 68.3)	63.5 (58.4, 68.3)	64.6 (59.2, 69.7)	64.8 (59.5, 69.6)	64.9 (59.3, 69.7)	64.8 (58.8, 69.9)
		Male	71.7 (65.4, 76.8)	72.3 (66.2, 77.0)	72.6 (66.7, 77.3)	73.4 (68.8, 77.9)	74.0 (69.3, 78.1)	72.0 (66.8, 76.5)	71.4 (66.2, 75.9)	69.9 (64.7, 74.9)	71.9 (66.3, 76.7)	71.6 (65.8, 76.9)	71.3 (64.5, 77.2)
	DeKalb	Female	73.2 (69.8, 76.6)	73.7 (70.7, 76.7)	73.9 (71.1, 76.7)	74.7 (72.0, 77.4)	75.6 (73.1, 78.0)	75.9 (73.5, 78.3)	76.0 (73.5, 78.3)	75.9 (73.5, 78.1)	77.2 (75.0, 79.5)	77.3 (75.1, 79.6)	77.4 (74.8, 80.0)
		Male	80.1 (76.5, 83.6)	80.5 (77.2, 83.7)	80.4 (77.4, 83.4)	80.8 (77.9, 83.5)	82.1 (79.4, 85.0)	82.3 (79.9, 84.7)	82.4 (79.6, 84.9)	83.2 (80.7, 85.7)	82.8 (80.0, 85.3)	82.5 (79.3, 85.2)	82.0 (78.3, 85.0)
	Dodge	Female	60.6 (55.2, 65.5)	61.4 (56.6, 66.0)	62.5 (57.6, 66.8)	62.3 (57.5, 67.0)	61.8 (56.7, 65.9)	63.4 (58.4, 68.0)	64.8 (59.9, 69.4)	62.9 (58.3, 67.7)	63.9 (59.1, 68.5)	63.9 (58.9, 68.7)	63.7 (58.3, 68.8)
		Male	66.8 (61.3, 71.9)	67.6 (62.6, 72.5)	68.6 (63.7, 73.3)	70.6 (65.4, 75.2)	70.7 (65.7, 75.1)	71.2 (66.2, 75.6)	72.5 (68.0, 77.2)	72.6 (67.3, 77.4)	71.4 (65.6, 76.1)	70.8 (64.8, 76.2)	70.3 (63.1, 76.2)
	Dooly	Female	60.2 (53.7, 65.9)	60.4 (54.2, 66.0)	60.6 (54.6, 66.2)	61.3 (55.1, 66.8)	60.2 (53.9, 65.9)	60.1 (53.7, 66.1)	60.9 (54.6, 66.9)	60.4 (53.9, 66.4)	60.5 (53.5, 66.5)	60.7 (53.7, 66.7)	60.3 (52.9, 66.7)
		Male	68.0 (61.7, 73.9)	67.9 (62.0, 73.6)	68.4 (62.4, 73.9)	68.7 (62.7, 74.2)	68.5 (61.9, 73.9)	68.3 (62.1, 73.5)	68.9 (62.8, 74.9)	67.6 (60.7, 73.7)	68.1 (61.5, 74.7)	67.6 (60.2, 74.3)	67.1 (58.8, 74.2)
	Dougherty	Female	65.2 (60.5, 69.5)	65.9 (61.5, 69.8)	66.5 (62.4, 70.4)	67.3 (63.8, 71.1)	67.9 (64.3, 71.3)	66.6 (62.5, 70.3)	67.4 (63.2, 71.7)	67.5 (63.4, 71.5)	67.6 (63.4, 71.3)	67.4 (63.0, 71.3)	67.6 (63.2, 71.9)
		Male	73.8 (69.2, 78.1)	74.4 (70.1, 78.4)	74.7 (70.6, 78.6)	76.4 (72.4, 80.2)	76.1 (72.0, 80.1)	76.1 (71.5, 79.8)	77.0 (72.5, 80.8)	77.5 (73.0, 81.7)	76.7 (71.9, 81.1)	76.5 (70.9, 81.2)	76.5 (69.9, 81.6)
	Douglas	Female	69.6 (64.6, 74.6)	70.5 (65.8, 75.0)	71.1 (66.4, 75.6)	72.1 (67.4, 76.0)	73.8 (69.4, 77.5)	74.4 (70.4, 78.2)	74.3 (70.5, 77.9)	74.7 (70.6, 78.3)	75.7 (71.8, 79.5)	75.6 (71.5, 79.6)	75.5 (71.0, 79.7)
		Male	75.7 (70.9, 80.2)	76.5 (71.9, 80.8)	76.8 (72.4, 81.0)	78.1 (73.6, 81.9)	78.3 (73.7, 82.3)	78.5 (74.2, 82.2)	79.4 (74.8, 83.3)	80.6 (76.5, 84.4)	78.9 (74.6, 83.2)	78.5 (73.3, 83.0)	78.1 (72.2, 83.1)
	Early	Female	59.6 (53.4, 65.6)	59.9 (54.1, 65.6)	60.6 (54.9, 66.1)	61.6 (56.1, 66.7)	62.3 (56.8, 67.4)	61.6 (55.5, 67.2)	62.5 (56.8, 68.3)	65.5 (59.5, 71.5)	65.1 (58.6, 71.2)	65.5 (58.9, 71.5)	65.5 (58.7, 71.9)
		Male	67.1 (60.7, 73.0)	67.3 (61.2, 73.1)	68.1 (62.1, 73.6)	67.8 (61.6, 73.4)	67.1 (60.9, 72.6)	67.6 (61.4, 73.3)	67.8 (61.6, 73.9)	70.2 (64.1, 76.2)	69.9 (63.4, 75.8)	69.5 (62.3, 76.1)	69.0 (61.0, 76.4)
	Echols	Female	57.1 (50.5, 63.9)	58.4 (52.3, 64.7)	59.0 (52.7, 65.6)	62.3 (56.1, 68.1)	62.7 (56.6, 68.5)	62.9 (56.0, 69.2)	64.4 (58.2, 70.3)	64.6 (58.2, 70.8)	60.3 (53.4, 67.0)	60.4 (53.3, 67.0)	60.6 (53.4, 67.6)
		Male	62.0 (55.0, 68.3)	63.0 (56.5, 68.9)	64.1 (57.8, 69.8)	66.0 (59.7, 71.9)	65.9 (59.4, 71.8)	65.6 (59.0, 71.7)	64.8 (58.3, 71.1)	67.0 (60.0, 73.2)	62.7 (55.4, 69.4)	61.3 (53.7, 68.7)	60.7 (52.3, 68.7)
	Effingham	Female	70.4 (65.5, 74.9)	71.0 (66.2, 75.2)	71.5 (66.6, 75.5)	72.6 (68.0, 76.9)	73.0 (68.2, 77.2)	72.9 (67.8, 77.6)	73.0 (67.9, 77.4)	72.1 (67.3, 76.4)	74.4 (69.8, 78.7)	74.5 (69.5, 78.8)	74.5 (69.3, 78.8)
		Male	75.2 (70.0, 79.8)	75.8 (70.9, 80.2)	75.9 (71.2, 80.1)	75.2 (70.3, 79.7)	76.7 (71.7, 80.9)	77.1 (72.3, 81.2)	77.4 (73.0, 81.5)	77.7 (72.9, 82.2)	77.8 (72.9, 82.0)	77.4 (72.0, 82.0)	77.0 (70.8, 81.8)
	Elbert	Female	63.5 (58.1, 68.7)	63.9 (59.0, 68.9)	64.3 (59.2, 69.2)	64.7 (59.3, 69.8)	63.9 (58.8, 69.0)	63.5 (58.0, 68.4)	62.6 (57.1, 67.8)	62.2 (56.0, 67.4)	65.3 (59.4, 70.6)	65.1 (59.1, 70.6)	65.2 (58.9, 70.8)
		Male	68.9 (62.4, 74.9)	69.1 (63.0, 74.5)	69.4 (63.4, 74.4)	69.4 (63.5, 74.3)	68.7 (62.8, 74.0)	68.5 (62.8, 73.4)	70.2 (64.7, 75.3)	69.5 (63.7, 75.4)	70.9 (64.7, 75.9)	70.4 (63.8, 75.8)	70.0 (62.6, 76.0)
	Emanuel	Female	57.9 (52.2, 63.6)	58.5 (52.8, 63.9)	59.4 (54.0, 64.8)	59.8 (54.1, 65.1)	60.2 (54.3, 65.3)	60.9 (55.1, 66.2)	61.6 (56.3, 67.0)	62.0 (56.2, 67.0)	63.8 (58.1, 69.1)	63.7 (57.7, 68.9)	63.7 (57.2, 69.3)
		Male	62.9 (56.6, 69.2)	63.1 (56.9, 68.9)	63.6 (57.6, 69.3)	64.4 (58.2, 70.2)	63.9 (57.3, 69.9)	65.4 (59.3, 70.5)	67.4 (61.4, 72.9)	69.9 (63.6, 75.6)	71.7 (65.6, 77.2)	71.3 (64.4, 77.2)	71.1 (63.7, 77.5)
	Evans	Female	56.2 (50.2, 62.3)	57.1 (51.2, 63.0)	57.9 (52.0, 63.6)	60.7 (54.6, 66.5)	59.8 (53.8, 65.9)	60.2 (54.3, 66.3)	62.2 (55.7, 68.4)	62.8 (57.0, 68.7)	65.0 (59.2, 70.9)	65.1 (59.4, 71.0)	64.9 (58.7, 71.2)
		Male	65.2 (58.7, 71.8)	66.1 (59.9, 72.4)	66.8 (60.7, 72.7)	67.2 (61.4, 72.8)	65.1 (58.8, 70.8)	66.7 (60.4, 72.1)	67.8 (61.0, 73.8)	68.1 (62.1, 73.7)	69.3 (62.5, 75.7)	69.0 (61.5, 75.6)	68.6 (60.3, 76.0)
	Fannin	Female	68.9 (63.2, 74.1)	69.7 (64.3, 74.7)	70.5 (65.4, 75.5)	71.6 (66.8, 76.4)	72.1 (66.8, 76.4)	72.4 (67.4, 77.1)	72.5 (67.3, 76.9)	72.7 (68.2, 77.0)	72.2 (67.1, 76.5)	72.2 (66.9, 76.7)	72.1 (66.7, 76.9)
		Male	67.2 (61.0, 73.1)	68.1 (62.1, 73.7)	69.0 (63.4, 74.2)	69.5 (63.7, 74.2)	69.8 (64.4, 74.8)	69.7 (64.2, 74.8)	70.6 (65.3, 75.9)	71.4 (65.7, 75.7)	72.6 (67.4, 77.5)	72.5 (67.2, 77.7)	72.4 (66.1, 78.3)
	Fayette	Female	76.8 (72.5, 80.8)	77.2 (73.2, 81.0)	77.4 (73.3, 81.0)	78.9 (75.0, 82.2)	78.2 (74.1, 81.7)	78.3 (74.2, 81.8)	79.0 (75.3, 82.3)	79.8 (76.1, 83.1)	79.6 (76.4, 83.0)	79.6 (76.1, 83.1)	79.7 (75.8, 83.4)
		Male	83.1 (78.8, 86.3)	83.3 (79.2, 86.5)	83.4 (79.4, 86.7)	82.7 (78.8, 86.0)	83.3 (79.4, 86.7)	82.5 (78.8, 85.7)	82.7 (78.9, 85.7)	81.6 (77.6, 85.2)	81.7 (77.9, 85.0)	81.4 (77.3, 85.0)	81.1 (76.2, 85.1)
	Floyd	Female	66.5 (61.5, 71.0)	67.0 (62.4, 71.4)	67.4 (63.0, 71.8)	67.8 (63.5, 72.0)	67.0 (62.4, 71.3)	67.9 (63.4, 72.0)	67.4 (62.5, 71.6)	66.6 (62.2, 70.8)	66.7 (61.8, 70.8)	66.8 (61.7, 71.1)	66.8 (61.0, 71.5)
		Male	70.4 (65.1, 75.7)	70.8 (65.8, 75.6)	71.1 (66.1, 75.7)	72.2 (67.1, 76.8)	72.3 (67.6, 76.6)	73.2 (68.5, 77.3)	73.1 (69.0, 77.5)	71.7 (66.0, 76.2)	71.0 (65.6, 75.6)	70.4 (64.7, 75.4)	69.7 (63.7, 75.3)
	Forsyth	Female	77.3 (73.3, 81.1)	78.0 (74.3, 81.4)	78.4 (74.9, 81.6)	79.5 (75.8, 82.6)	80.4 (77.1, 83.4)	80.3 (76.9, 83.3)	80.4 (77.1, 83.4)	80.2 (76.8, 83.1)	80.0 (76.7, 83.1)	80.0 (76.5, 83.1)	80.0 (76.4, 83.3)
		Male	81.9 (77.6, 85.3)	82.7 (78.6, 85.8)	82.9 (78.9, 85.9)	82.4 (79.0, 85.4)	83.0 (79.6, 85.9)	82.7 (78.7, 85.7)	82.8 (79.4, 85.9)	82.9 (79.3, 85.9)	84.3 (80.6, 87.3)	84.3 (80.4, 87.4)	84.4 (79.8, 87.7)
	Franklin	Female	64.1 (58.6, 69.4)	64.9 (59.6, 69.9)	65.5 (60.3, 70.5)	66.7 (61.3, 72.1)	67.9 (62.7, 72.8)	69.6 (63.7, 74.8)	69.4 (63.9, 75.0)	69.1 (63.5, 74.2)	70.3 (64.6, 75.3)	70.3 (64.6, 75.6)	70.3 (64.3, 75.7)
		Male	68.6 (62.4, 74.0)	69.1 (63.2, 74.3)	69.5 (63.7, 74.6)	70.2 (64.7, 75.2)	70.4 (64.2, 75.8)	70.7 (65.2, 75.9)	71.3 (65.3, 76.1)	71.3 (65.2, 76.4)	68.3 (61.7, 73.8)	67.8 (60.9, 73.7)	67.1 (59.6, 73.4)
	Fulton	Female	74.1 (70.9, 77.1)	74.4 (71.6, 77.0)	74.3 (71.5, 76.9)	75.6 (72.8, 77.9)	76.1 (73.7, 78.2)	76.7 (74.4, 78.9)	77.1 (74.8, 79.2)	78.2 (76.0, 80.2)	78.9 (76.9, 80.8)	79.1 (77.0, 81.2)	79.2 (76.8, 81.6)
		Male	80.1 (76.5, 83.0)	80.5 (77.3, 83.4)	80.5 (77.3, 83.2)	81.1 (78.4, 83.8)	81.0 (78.4, 83.5)	80.6 (77.9, 83.2)	81.5 (78.9, 83.9)	82.1 (79.3, 84.4)	82.2 (79.7, 84.6)	82.1 (79.3, 84.5)	81.8 (78.5, 84.7)
	Gilmer	Female	65.3 (59.8, 71.0)	66.2 (61.1, 71.6)	67.2 (61.9, 72.4)	68.0 (62.5, 73.0)	71.0 (65.9, 75.5)	71.6 (66.5, 76.2)	71.2 (65.7, 76.1)	72.2 (66.8, 76.6)	71.7 (66.6, 76.4)	71.7 (66.5, 76.5)	71.4 (65.8, 76.5)
		Male	67.6 (61.2, 73.5)	68.3 (62.4, 73.9)	68.8 (63.0, 74.2)	68.3 (62.5, 73.5)	69.2 (63.5, 74.6)	68.9 (63.1, 73.8)	70.3 (64.9, 75.0)	71.6 (66.6, 76.7)	72.7 (67.4, 77.6)	72.2 (66.4, 77.6)	71.8 (64.8, 78.1)
	Glascock	Female	62.8 (56.2, 69.1)	63.3 (56.9, 69.2)	63.1 (56.9, 68.8)	64.1 (57.9, 69.8)	62.8 (56.5, 68.9)	62.2 (55.6, 68.6)	61.3 (54.6, 67.6)	64.6 (58.3, 70.0)	64.9 (58.5, 71.3)	64.9 (58.5, 71.5)	65.0 (58.4, 71.6)
		Male	65.1 (57.4, 71.2)	65.7 (58.4, 71.7)	65.3 (58.2, 71.5)	65.5 (59.5, 71.3)	64.7 (58.6, 71.2)	64.8 (58.3, 70.9)	64.1 (57.2, 70.3)	67.8 (61.5, 73.4)	68.5 (61.9, 74.6)	68.1 (60.9, 74.6)	67.6 (59.4, 74.9)
	Glynn	Female	70.2 (65.3, 74.3)	70.7 (66.3, 74.5)	71.0 (66.8, 74.6)	72.6 (68.8, 76.3)	73.8 (69.8, 77.4)	74.9 (70.8, 78.5)	75.9 (71.9, 79.4)	74.6 (70.6, 78.3)	73.4 (69.3, 77.2)	73.1 (68.9, 77.2)	72.9 (68.2, 77.4)
		Male	77.3 (72.7, 81.3)	77.6 (73.4, 81.2)	77.7 (73.7, 81.1)	78.0 (73.7, 81.6)	77.2 (72.7, 81.1)	76.1 (71.8, 80.0)	77.4 (73.2, 81.3)	77.7 (72.8, 81.8)	76.5 (71.4, 80.8)	76.1 (70.7, 80.4)	75.6 (69.6, 80.1)
	Gordon	Female	64.7 (59.0, 70.5)	65.4 (60.0, 71.0)	66.1 (60.6, 71.3)	67.7 (62.2, 72.6)	68.4 (63.5, 73.4)	66.3 (60.7, 71.3)	67.3 (61.6, 72.2)	66.6 (61.3, 71.9)	67.1 (61.7, 72.1)	67.3 (61.8, 72.6)	67.5 (61.7, 72.9)
		Male	68.7 (62.6, 74.2)	69.4 (63.4, 74.6)	70.0 (64.3, 74.9)	71.7 (66.1, 76.6)	73.5 (68.3, 78.4)	73.9 (68.9, 78.4)	73.0 (67.7, 77.8)	71.9 (66.3, 77.0)	73.2 (67.4, 78.2)	72.8 (66.7, 78.1)	72.5 (65.6, 78.4)
	Grady	Female	64.6 (59.1, 69.8)	65.3 (60.2, 70.2)	66.2 (60.9, 71.1)	66.6 (61.7, 72.0)	67.4 (62.5, 71.9)	66.8 (61.8, 72.0)	67.9 (62.8, 72.6)	66.5 (61.1, 71.1)	67.2 (61.9, 71.9)	67.1 (61.7, 72.0)	67.3 (61.3, 72.5)
		Male	68.2 (61.8, 73.7)	68.8 (62.8, 73.7)	69.6 (63.9, 74.5)	70.4 (64.9, 74.8)	71.2 (66.0, 76.3)	71.2 (65.2, 76.4)	70.9 (65.8, 75.9)	68.9 (62.8, 74.3)	69.4 (63.6, 75.2)	68.8 (62.3, 74.8)	68.2 (61.0, 74.8)
	Greene	Female	63.8 (57.7, 69.5)	64.6 (58.8, 70.0)	64.5 (58.6, 70.0)	65.1 (59.4, 69.8)	65.6 (59.7, 70.6)	65.8 (59.2, 71.5)	66.0 (60.5, 71.6)	66.7 (61.0, 71.7)	67.3 (61.7, 72.6)	67.2 (61.3, 72.7)	67.3 (61.1, 73.0)
		Male	68.5 (62.2, 74.3)	69.6 (63.5, 75.0)	68.7 (62.7, 74.1)	68.6 (62.8, 73.6)	68.4 (62.3, 73.7)	69.9 (64.0, 74.9)	71.3 (66.1, 76.4)	70.9 (65.4, 76.1)	69.6 (63.3, 75.2)	69.1 (62.5, 75.4)	68.6 (61.0, 75.8)
	Gwinnett	Female	73.1 (69.6, 76.5)	73.8 (70.8, 76.7)	74.2 (71.2, 77.1)	74.1 (71.3, 76.8)	75.0 (72.3, 77.6)	76.0 (73.2, 78.5)	76.2 (73.2, 78.7)	75.4 (72.5, 78.0)	76.1 (73.4, 78.5)	76.3 (73.5, 78.7)	76.4 (73.3, 79.0)
		Male	81.0 (77.2, 84.0)	81.4 (77.9, 84.3)	81.4 (77.9, 84.1)	81.4 (78.4, 83.9)	82.0 (79.2, 84.6)	81.9 (79.0, 84.3)	81.6 (78.7, 84.1)	81.7 (79.0, 84.2)	81.8 (78.9, 84.3)	81.6 (78.4, 84.4)	81.3 (77.8, 84.5)
	Habersham	Female	65.7 (60.1, 70.7)	66.1 (60.9, 70.8)	66.5 (61.5, 71.1)	68.4 (63.4, 73.1)	69.6 (64.9, 74.0)	70.2 (64.9, 74.8)	71.5 (66.3, 76.1)	70.6 (65.8, 75.1)	70.6 (65.3, 75.3)	70.6 (65.2, 75.4)	70.5 (64.7, 75.7)
		Male	73.0 (67.8, 77.8)	73.1 (68.1, 77.7)	73.2 (68.4, 77.7)	73.6 (68.8, 78.1)	72.8 (67.9, 77.6)	72.7 (67.4, 77.4)	73.1 (68.0, 78.3)	72.5 (67.0, 77.2)	74.0 (69.0, 78.6)	73.7 (68.2, 78.8)	73.5 (67.5, 79.0)
	Hall	Female	66.9 (62.8, 71.5)	67.7 (63.9, 71.6)	68.3 (64.4, 72.0)	68.2 (64.4, 71.7)	69.1 (64.9, 72.5)	69.3 (65.1, 73.2)	70.5 (66.6, 74.4)	71.2 (67.2, 74.8)	72.0 (67.9, 75.5)	71.8 (67.6, 75.5)	71.8 (67.3, 75.8)
		Male	73.8 (68.9, 78.0)	74.4 (69.9, 78.4)	74.5 (70.4, 78.5)	74.9 (70.8, 78.6)	74.8 (70.8, 78.5)	74.6 (70.4, 78.1)	74.1 (69.2, 78.1)	75.0 (70.1, 78.9)	77.1 (72.9, 81.0)	76.9 (71.9, 81.1)	76.9 (71.0, 81.2)
	Hancock	Female	57.4 (50.3, 63.2)	57.8 (51.0, 63.5)	58.4 (51.7, 64.3)	59.7 (53.1, 65.9)	58.5 (52.1, 65.1)	57.5 (50.8, 64.1)	57.6 (50.7, 64.2)	55.3 (48.4, 62.2)	62.8 (56.3, 69.1)	62.9 (56.4, 69.4)	62.9 (56.2, 69.4)
		Male	65.5 (58.5, 71.6)	65.7 (59.1, 71.4)	66.0 (59.4, 71.6)	65.8 (59.6, 71.7)	65.0 (58.3, 71.3)	65.1 (59.1, 71.1)	66.6 (60.2, 72.5)	64.5 (57.1, 70.7)	70.3 (63.5, 76.0)	69.7 (62.3, 76.0)	69.1 (61.1, 76.1)
	Haralson	Female	60.8 (54.5, 66.6)	61.6 (55.8, 67.3)	62.4 (56.6, 68.2)	64.4 (59.1, 70.1)	64.3 (58.6, 69.5)	65.6 (59.1, 70.9)	65.0 (59.6, 70.3)	63.1 (57.4, 68.4)	63.9 (58.4, 69.0)	63.7 (58.0, 68.9)	63.7 (57.9, 69.3)
		Male	64.3 (57.7, 70.5)	64.6 (58.6, 70.6)	64.9 (59.1, 70.7)	65.1 (59.3, 70.5)	65.5 (59.0, 71.0)	65.9 (60.2, 71.6)	66.4 (60.7, 72.2)	67.9 (61.8, 73.6)	68.4 (62.2, 74.3)	67.9 (61.4, 74.1)	67.5 (60.2, 74.2)
	Harris	Female	72.0 (66.8, 77.0)	72.8 (67.8, 77.4)	73.5 (68.6, 78.2)	73.8 (69.2, 78.3)	73.5 (69.0, 77.4)	74.2 (69.3, 78.6)	72.5 (67.6, 76.8)	73.8 (69.4, 77.8)	74.6 (69.8, 78.8)	74.5 (69.4, 78.8)	74.6 (69.4, 79.1)
		Male	73.9 (67.7, 79.1)	74.6 (69.3, 79.7)	75.3 (70.1, 80.1)	75.7 (70.6, 80.3)	76.7 (72.1, 81.0)	78.4 (73.8, 82.1)	79.2 (74.7, 83.0)	80.3 (75.8, 83.7)	80.1 (75.4, 84.1)	79.7 (74.7, 83.9)	79.4 (73.9, 84.1)
	Hart	Female	67.5 (61.7, 72.5)	67.7 (62.3, 72.6)	67.7 (62.5, 72.8)	67.9 (62.1, 72.6)	67.1 (61.8, 71.9)	66.5 (61.2, 71.5)	66.4 (60.6, 71.6)	68.1 (62.9, 73.4)	71.2 (65.5, 76.3)	71.2 (65.2, 76.6)	71.4 (65.4, 77.0)
		Male	72.2 (66.9, 77.2)	72.2 (67.1, 77.0)	72.0 (66.7, 76.7)	72.4 (67.1, 77.2)	72.4 (67.5, 77.3)	71.7 (66.2, 76.4)	71.6 (65.7, 76.3)	72.6 (67.3, 77.6)	72.7 (66.9, 77.8)	72.2 (65.8, 77.8)	71.8 (64.4, 77.8)
	Heard	Female	62.1 (55.6, 68.1)	62.7 (56.2, 68.4)	63.3 (56.8, 69.0)	65.4 (59.3, 71.1)	66.3 (60.3, 71.6)	66.5 (60.1, 71.8)	66.6 (60.3, 72.6)	66.3 (60.2, 71.8)	64.1 (57.1, 69.7)	64.1 (56.9, 70.0)	63.9 (56.2, 70.2)
		Male	66.3 (59.6, 72.5)	66.6 (60.3, 72.5)	67.0 (60.9, 72.7)	66.4 (60.6, 72.1)	65.7 (58.7, 71.4)	66.2 (60.0, 71.9)	66.5 (60.5, 72.7)	66.5 (59.7, 72.2)	64.1 (56.2, 70.3)	63.5 (55.3, 70.2)	63.0 (54.3, 70.4)
	Henry	Female	71.7 (67.1, 76.5)	72.4 (68.2, 76.8)	73.1 (68.7, 77.4)	73.2 (68.8, 77.2)	72.6 (68.5, 76.6)	73.9 (69.7, 77.5)	74.3 (70.4, 77.6)	74.6 (70.9, 78.1)	75.1 (71.5, 78.4)	75.1 (71.4, 78.4)	75.2 (71.1, 78.8)
		Male	78.4 (73.9, 82.3)	79.2 (75.0, 82.8)	79.8 (76.1, 83.2)	80.0 (75.9, 83.4)	81.5 (77.6, 84.9)	82.0 (78.3, 85.2)	81.6 (77.9, 85.0)	81.2 (77.0, 84.6)	81.4 (77.6, 84.6)	81.0 (76.9, 84.5)	80.7 (76.2, 84.8)
	Houston	Female	71.2 (66.6, 75.4)	71.7 (67.5, 75.5)	71.9 (67.6, 75.7)	73.4 (69.3, 77.1)	71.4 (67.2, 75.2)	71.3 (66.9, 75.4)	72.5 (68.4, 76.2)	71.4 (67.4, 75.0)	70.6 (66.7, 74.1)	70.7 (66.6, 74.4)	70.9 (66.7, 75.0)
		Male	79.5 (74.9, 83.6)	79.9 (75.6, 83.6)	80.0 (75.7, 83.6)	80.4 (76.6, 84.0)	80.8 (76.9, 84.2)	80.5 (76.8, 83.6)	81.5 (77.9, 84.8)	79.6 (75.5, 83.2)	80.7 (77.1, 84.1)	80.5 (76.5, 84.2)	80.4 (75.7, 84.5)
	Irwin	Female	60.0 (53.5, 66.2)	59.5 (53.4, 65.5)	59.6 (53.5, 65.7)	61.5 (55.3, 67.0)	61.2 (55.0, 67.0)	59.2 (52.6, 65.4)	57.2 (50.8, 63.5)	61.9 (55.8, 68.4)	66.2 (60.1, 71.8)	66.2 (59.7, 71.8)	66.2 (59.4, 72.1)
		Male	66.3 (60.0, 72.3)	65.6 (59.7, 71.4)	65.8 (60.0, 71.6)	65.0 (59.3, 70.5)	65.2 (59.0, 71.1)	65.6 (59.4, 71.2)	62.5 (56.2, 68.6)	66.8 (60.4, 73.0)	69.9 (63.5, 75.4)	69.3 (62.4, 75.2)	69.0 (61.4, 75.7)
	Jackson	Female	64.3 (59.4, 68.9)	65.3 (60.9, 69.7)	65.9 (61.5, 70.2)	67.5 (63.1, 71.7)	68.6 (64.2, 72.6)	68.5 (63.9, 72.9)	70.4 (65.8, 74.4)	71.6 (67.0, 76.0)	72.3 (67.8, 76.5)	72.2 (67.5, 76.7)	72.4 (67.1, 77.0)
		Male	69.8 (63.9, 75.0)	70.8 (65.3, 75.6)	71.1 (65.9, 75.6)	72.5 (67.8, 76.6)	72.8 (68.0, 77.0)	73.2 (68.5, 77.5)	74.0 (69.1, 78.4)	74.3 (68.9, 78.9)	73.0 (67.8, 77.6)	72.4 (66.7, 77.4)	71.9 (65.5, 77.2)
	Jasper	Female	63.6 (57.7, 69.6)	64.3 (58.9, 70.1)	64.9 (59.5, 70.8)	65.7 (59.6, 71.1)	66.1 (60.0, 71.6)	66.5 (60.9, 72.4)	66.8 (60.9, 72.2)	68.0 (62.5, 73.2)	71.2 (65.7, 76.4)	71.0 (65.3, 76.4)	70.9 (65.2, 76.5)
		Male	68.2 (62.0, 73.9)	69.0 (63.2, 74.2)	69.4 (63.6, 74.5)	69.3 (62.9, 74.5)	67.8 (61.4, 73.5)	69.2 (63.1, 74.3)	69.0 (63.2, 74.3)	69.1 (62.6, 74.2)	71.2 (65.9, 76.6)	70.7 (64.7, 76.5)	70.3 (63.6, 76.9)
	Jeff Davis	Female	60.3 (54.2, 65.8)	61.7 (56.0, 66.8)	62.8 (57.1, 67.8)	63.2 (57.6, 68.6)	63.3 (57.9, 68.8)	64.0 (58.0, 69.7)	65.0 (58.9, 71.1)	63.0 (56.2, 68.9)	64.5 (58.5, 70.0)	64.7 (58.3, 70.5)	64.7 (58.0, 70.8)
		Male	65.4 (58.9, 71.1)	66.7 (60.8, 72.1)	67.1 (61.3, 72.6)	68.3 (62.1, 73.7)	67.8 (61.8, 73.8)	68.4 (62.9, 74.0)	68.8 (62.3, 74.7)	69.0 (62.9, 75.0)	68.9 (62.9, 75.0)	68.5 (61.8, 74.9)	68.0 (60.6, 74.9)
	Jefferson	Female	56.6 (50.3, 62.4)	58.0 (52.1, 63.3)	58.9 (53.2, 64.3)	59.6 (53.9, 65.0)	58.4 (52.5, 64.2)	61.1 (54.9, 67.2)	62.1 (56.1, 67.2)	61.5 (55.4, 67.5)	62.7 (56.6, 68.2)	62.8 (56.7, 68.3)	62.9 (56.4, 68.5)
		Male	62.6 (55.8, 68.8)	64.1 (57.8, 69.9)	64.5 (58.4, 70.0)	65.2 (59.2, 70.5)	66.1 (60.4, 71.8)	68.5 (62.8, 73.6)	69.4 (63.2, 74.9)	69.9 (63.7, 75.2)	70.4 (64.3, 75.7)	69.9 (63.4, 75.5)	69.5 (61.9, 75.6)
	Jenkins	Female	57.2 (50.5, 63.7)	57.6 (51.5, 63.6)	57.9 (51.5, 63.8)	60.4 (54.3, 66.3)	59.5 (53.4, 65.3)	59.5 (52.8, 65.3)	57.9 (51.4, 64.5)	58.9 (52.2, 65.0)	58.6 (51.8, 64.7)	58.4 (51.4, 64.5)	58.2 (50.8, 64.7)
		Male	63.7 (57.1, 70.0)	64.0 (57.5, 70.0)	64.0 (57.6, 69.7)	63.4 (57.2, 69.3)	62.8 (56.7, 69.1)	62.5 (56.1, 68.6)	62.9 (56.1, 69.1)	66.9 (60.3, 73.1)	67.1 (60.4, 73.2)	66.4 (59.0, 73.4)	65.9 (57.7, 73.4)
	Johnson	Female	57.6 (51.1, 63.2)	58.0 (52.0, 63.4)	58.4 (52.5, 63.9)	57.2 (51.7, 62.5)	55.6 (49.8, 61.1)	55.3 (49.6, 61.4)	55.3 (49.4, 61.2)	56.4 (50.5, 62.5)	60.9 (54.1, 66.5)	60.9 (53.9, 66.8)	60.9 (53.7, 67.4)
		Male	59.1 (51.9, 65.7)	60.3 (53.4, 66.6)	61.0 (54.3, 67.3)	61.8 (55.1, 67.6)	60.8 (55.0, 66.8)	61.3 (55.4, 67.8)	62.0 (55.4, 67.8)	64.5 (57.9, 70.3)	67.0 (60.0, 73.4)	66.5 (58.7, 73.5)	66.0 (57.6, 73.4)
	Jones	Female	70.0 (64.2, 75.0)	70.4 (64.9, 75.5)	70.7 (65.1, 75.8)	70.6 (65.3, 75.6)	70.6 (65.3, 75.3)	69.0 (63.7, 73.9)	68.6 (63.4, 73.6)	69.5 (64.6, 74.3)	72.3 (67.3, 76.8)	72.3 (67.3, 77.1)	72.2 (66.6, 77.4)
		Male	74.0 (67.8, 79.3)	74.5 (68.5, 79.5)	74.6 (68.9, 79.3)	74.5 (69.2, 79.1)	73.4 (68.0, 78.5)	73.6 (68.0, 78.4)	72.9 (67.4, 77.6)	73.7 (68.3, 78.7)	75.4 (70.2, 80.1)	75.1 (69.6, 80.1)	74.7 (68.5, 80.4)
	Lamar	Female	64.0 (57.4, 70.3)	64.5 (58.1, 70.3)	64.9 (58.5, 70.8)	65.8 (59.7, 71.3)	65.3 (59.5, 71.2)	65.3 (59.0, 71.3)	65.5 (58.9, 70.9)	65.5 (58.9, 71.2)	67.8 (62.2, 73.2)	67.9 (62.0, 73.4)	68.0 (61.9, 73.8)
		Male	70.5 (64.2, 76.3)	71.0 (65.0, 76.5)	71.1 (65.2, 76.5)	69.8 (63.7, 74.8)	68.7 (62.7, 74.1)	69.7 (63.9, 74.9)	69.7 (63.9, 74.8)	71.5 (65.3, 76.8)	73.2 (67.2, 78.6)	72.8 (66.3, 78.5)	72.4 (65.2, 78.6)
	Lanier	Female	60.5 (54.1, 66.1)	61.5 (55.2, 66.8)	62.6 (56.6, 68.1)	66.8 (60.9, 72.3)	68.1 (62.5, 73.2)	68.2 (62.2, 73.4)	69.4 (63.4, 75.0)	69.5 (64.0, 74.1)	66.3 (59.8, 71.6)	66.2 (59.7, 71.8)	66.3 (59.4, 72.1)
		Male	66.4 (59.8, 72.5)	67.3 (61.3, 73.2)	68.2 (62.4, 74.2)	70.3 (64.5, 75.7)	70.5 (64.5, 76.2)	70.3 (64.4, 75.0)	70.9 (64.9, 76.3)	71.0 (64.8, 76.6)	68.2 (61.2, 74.3)	67.8 (60.6, 74.2)	67.4 (59.5, 74.5)
	Laurens	Female	65.6 (61.2, 69.5)	66.7 (62.5, 70.1)	67.5 (63.5, 70.9)	67.7 (64.4, 71.0)	67.5 (64.1, 70.6)	65.2 (61.9, 68.8)	65.8 (62.3, 69.4)	66.0 (62.4, 69.4)	66.8 (63.4, 70.2)	67.1 (63.5, 70.4)	67.2 (63.0, 70.7)
		Male	68.1 (63.3, 72.6)	68.8 (64.7, 72.9)	69.3 (65.1, 73.3)	70.5 (66.5, 73.9)	70.3 (66.2, 74.0)	70.7 (66.3, 74.6)	72.2 (67.9, 76.0)	73.3 (69.2, 77.5)	72.1 (67.9, 75.8)	71.6 (67.0, 75.7)	71.0 (65.7, 75.8)
	Lee	Female	73.1 (68.1, 77.7)	73.3 (68.7, 77.8)	73.6 (69.0, 77.8)	74.0 (69.3, 78.1)	74.2 (69.9, 78.3)	74.2 (69.2, 78.3)	72.7 (67.2, 77.0)	72.8 (68.2, 77.1)	72.1 (67.3, 76.8)	72.1 (67.5, 76.9)	72.1 (67.1, 77.0)
		Male	77.6 (72.2, 81.9)	77.7 (72.6, 81.9)	77.8 (72.8, 81.9)	78.6 (74.2, 82.5)	78.7 (74.2, 82.3)	78.8 (74.4, 82.7)	78.1 (73.2, 82.2)	78.2 (73.0, 82.4)	77.8 (72.5, 82.2)	77.6 (71.9, 82.4)	77.4 (71.1, 82.9)
	Liberty	Female	68.2 (63.2, 72.6)	68.6 (64.1, 72.8)	68.4 (64.1, 72.7)	67.0 (62.6, 71.4)	67.4 (62.3, 71.9)	67.1 (62.5, 71.8)	68.9 (64.1, 73.9)	70.1 (65.0, 74.8)	73.5 (68.6, 77.6)	73.4 (68.3, 77.7)	73.5 (68.1, 78.2)
		Male	80.9 (76.5, 84.5)	81.5 (77.5, 84.9)	81.4 (77.6, 84.8)	80.6 (76.8, 84.3)	78.8 (74.3, 82.9)	78.6 (74.1, 82.5)	78.4 (73.6, 82.5)	79.0 (73.9, 83.2)	78.3 (73.1, 82.7)	77.9 (72.0, 82.7)	77.6 (70.8, 82.9)
	Lincoln	Female	66.7 (60.6, 72.1)	67.3 (61.5, 72.5)	67.8 (62.0, 73.1)	67.4 (61.8, 72.7)	67.7 (61.8, 73.3)	67.2 (60.8, 72.6)	67.0 (60.4, 72.7)	65.8 (59.6, 71.4)	67.7 (61.4, 73.3)	67.9 (61.5, 73.5)	67.9 (61.3, 73.6)
		Male	68.2 (62.0, 74.2)	68.6 (62.6, 74.3)	68.8 (62.9, 74.2)	68.9 (62.8, 74.0)	68.9 (63.2, 74.5)	68.1 (62.0, 73.5)	69.1 (63.1, 74.7)	70.5 (64.1, 76.5)	71.1 (64.6, 76.9)	70.7 (63.3, 76.8)	70.2 (61.9, 77.0)
	Long	Female	62.6 (56.4, 68.5)	63.5 (57.5, 69.1)	64.1 (58.3, 69.8)	64.2 (58.4, 69.7)	63.9 (58.2, 69.1)	64.6 (58.1, 70.8)	66.0 (60.2, 71.4)	66.2 (60.5, 72.0)	67.5 (61.3, 73.1)	67.7 (61.3, 73.4)	67.7 (60.7, 73.7)
		Male	68.4 (62.3, 74.5)	69.2 (63.7, 74.6)	69.8 (64.4, 74.9)	71.2 (66.0, 76.2)	70.1 (64.2, 75.3)	70.8 (65.4, 76.0)	70.9 (65.3, 75.8)	71.5 (65.0, 77.1)	70.0 (63.5, 76.0)	69.6 (62.3, 75.9)	69.2 (60.7, 75.9)
	Lowndes	Female	65.7 (61.2, 70.1)	66.0 (61.7, 70.1)	66.2 (62.0, 70.1)	68.5 (64.4, 72.2)	68.4 (64.5, 71.7)	69.1 (65.5, 72.5)	70.5 (67.2, 73.8)	70.7 (67.2, 74.1)	70.4 (66.6, 73.5)	70.6 (67.0, 73.8)	70.7 (66.6, 74.0)
		Male	74.7 (69.9, 78.9)	75.0 (70.6, 78.8)	75.1 (70.6, 78.8)	76.6 (72.5, 80.0)	76.8 (72.6, 80.3)	75.2 (71.2, 78.8)	75.4 (71.6, 78.7)	75.4 (71.2, 79.0)	74.4 (70.1, 78.1)	73.8 (69.1, 77.9)	73.3 (68.1, 78.2)
	Lumpkin	Female	70.3 (64.2, 75.2)	71.2 (65.3, 75.9)	71.8 (66.3, 76.6)	72.6 (67.7, 77.0)	72.7 (68.1, 77.1)	72.6 (67.6, 77.2)	73.8 (68.5, 78.2)	74.3 (69.5, 78.6)	75.5 (70.4, 80.2)	75.5 (70.3, 80.2)	75.5 (70.1, 80.5)
		Male	69.0 (62.9, 74.6)	69.7 (63.7, 74.9)	70.1 (64.3, 75.2)	70.8 (65.0, 76.0)	70.9 (65.2, 76.0)	72.9 (66.9, 77.9)	73.9 (68.9, 78.6)	75.1 (69.8, 79.9)	75.5 (70.1, 80.5)	75.1 (69.3, 80.2)	74.7 (68.5, 80.6)
	Macon	Female	57.6 (51.3, 63.7)	58.3 (52.3, 64.2)	59.7 (53.8, 65.5)	60.1 (54.0, 65.8)	58.5 (52.1, 64.6)	58.6 (52.5, 64.3)	59.8 (53.5, 65.8)	59.3 (53.0, 65.0)	62.0 (55.4, 67.7)	62.0 (55.4, 68.2)	62.2 (55.4, 68.6)
		Male	64.8 (58.9, 71.3)	65.4 (59.5, 71.7)	66.8 (61.2, 72.5)	66.2 (60.3, 71.9)	65.8 (59.7, 71.8)	65.9 (60.0, 71.6)	68.1 (62.1, 73.7)	67.6 (61.1, 73.2)	70.7 (64.3, 76.2)	70.3 (63.5, 76.2)	70.0 (62.4, 76.5)
	Madison	Female	64.9 (59.2, 70.4)	65.2 (59.6, 70.2)	65.2 (59.5, 69.9)	65.5 (60.4, 70.1)	66.2 (60.6, 71.0)	66.6 (61.1, 71.4)	66.5 (61.0, 71.8)	67.9 (62.5, 73.0)	70.0 (65.1, 74.7)	70.0 (65.1, 74.8)	70.0 (64.9, 75.1)
		Male	69.3 (63.1, 75.0)	69.5 (63.9, 74.8)	69.4 (64.0, 74.6)	69.9 (64.6, 74.8)	70.2 (65.0, 75.0)	69.7 (63.9, 75.0)	72.4 (67.0, 77.4)	70.9 (65.2, 76.0)	69.5 (63.7, 75.0)	68.9 (62.8, 74.5)	68.4 (61.4, 74.5)
	Marion	Female	61.5 (55.4, 67.6)	63.0 (56.8, 68.7)	64.6 (58.2, 70.2)	65.9 (59.7, 71.5)	67.5 (61.7, 73.1)	67.6 (61.6, 73.6)	68.6 (62.6, 74.1)	68.4 (62.4, 73.5)	66.0 (58.9, 72.5)	66.1 (59.0, 72.5)	66.2 (58.9, 72.8)
		Male	65.5 (58.8, 71.4)	66.7 (60.2, 72.3)	67.9 (61.6, 73.2)	69.4 (63.8, 74.8)	68.7 (62.9, 74.6)	69.7 (63.9, 74.8)	71.5 (65.6, 76.7)	72.0 (65.6, 77.1)	68.1 (61.6, 74.4)	67.5 (60.2, 74.1)	67.1 (58.8, 74.4)
	McDuffie	Female	61.1 (55.1, 66.8)	62.0 (56.6, 67.5)	62.1 (56.6, 67.6)	63.3 (57.9, 68.6)	63.3 (58.1, 68.7)	63.7 (57.7, 69.0)	65.9 (60.5, 70.9)	62.9 (57.2, 68.5)	63.9 (58.4, 69.1)	63.9 (58.1, 69.3)	64.0 (57.6, 69.5)
		Male	66.4 (59.9, 72.4)	67.3 (61.2, 72.9)	67.0 (61.3, 72.5)	67.3 (61.2, 72.6)	67.9 (61.8, 73.2)	67.8 (62.2, 73.5)	68.8 (62.8, 74.2)	67.8 (61.4, 73.3)	69.1 (63.2, 74.8)	68.6 (62.5, 74.5)	68.2 (61.4, 74.4)
	McIntosh	Female	60.8 (54.9, 66.5)	61.4 (55.6, 66.9)	62.1 (56.4, 67.4)	62.7 (57.6, 68.0)	63.8 (57.9, 68.8)	64.7 (59.1, 70.1)	66.5 (60.5, 71.7)	64.4 (58.5, 70.2)	67.3 (61.2, 73.1)	67.4 (61.0, 73.2)	67.4 (60.9, 73.5)
		Male	69.0 (63.0, 74.9)	69.6 (63.9, 75.0)	70.0 (64.5, 75.2)	69.6 (63.7, 74.8)	66.6 (60.8, 72.2)	67.4 (61.5, 73.1)	68.3 (61.7, 73.5)	67.5 (61.1, 73.2)	68.0 (61.3, 74.2)	67.6 (60.1, 74.0)	67.2 (58.8, 74.1)
	Meriwether	Female	60.1 (53.6, 65.9)	60.9 (54.6, 66.5)	61.6 (55.3, 67.3)	61.9 (56.0, 67.5)	62.4 (56.8, 68.0)	62.8 (56.8, 68.5)	62.8 (56.4, 68.6)	63.0 (57.2, 69.0)	62.9 (56.4, 68.6)	63.0 (56.4, 68.9)	62.9 (56.0, 69.3)
		Male	68.2 (61.2, 74.1)	68.9 (62.3, 74.5)	69.1 (62.8, 74.7)	68.9 (62.9, 74.4)	68.3 (61.6, 73.7)	69.8 (63.9, 75.4)	70.8 (64.5, 75.9)	70.0 (63.9, 75.3)	68.8 (62.8, 74.4)	68.2 (61.5, 74.3)	67.7 (60.3, 74.6)
	Miller	Female	62.8 (57.0, 69.0)	63.6 (58.0, 69.3)	64.5 (58.7, 70.0)	65.6 (59.8, 71.3)	64.8 (59.4, 70.4)	64.5 (58.3, 70.5)	65.1 (58.3, 70.9)	63.6 (57.5, 69.3)	66.4 (60.0, 72.3)	66.3 (59.9, 72.7)	66.3 (59.7, 73.0)
		Male	67.6 (61.1, 73.5)	68.1 (62.0, 73.7)	68.9 (62.9, 74.4)	69.5 (63.9, 75.1)	69.7 (63.4, 75.5)	70.0 (63.9, 75.5)	69.9 (63.7, 75.4)	67.0 (60.3, 73.1)	69.7 (63.1, 75.7)	69.1 (61.7, 75.5)	68.7 (60.9, 75.4)
	Mitchell	Female	59.1 (53.5, 64.4)	59.4 (53.9, 64.6)	59.6 (54.0, 64.8)	60.6 (55.3, 65.3)	60.7 (56.0, 65.9)	62.1 (56.4, 67.5)	63.0 (57.3, 68.0)	61.3 (55.8, 66.3)	63.7 (57.8, 68.9)	63.6 (57.8, 68.8)	63.6 (57.7, 69.2)
		Male	67.4 (60.9, 72.7)	67.5 (61.0, 72.7)	67.6 (61.1, 72.8)	68.2 (62.0, 73.6)	66.7 (60.5, 72.4)	65.9 (59.5, 71.3)	64.8 (58.3, 70.4)	63.5 (57.0, 69.6)	64.9 (58.7, 70.8)	64.3 (57.2, 70.4)	63.7 (56.1, 70.6)
	Monroe	Female	68.7 (63.1, 73.8)	69.2 (63.7, 74.0)	69.4 (63.7, 74.5)	71.1 (65.4, 76.1)	71.2 (66.0, 75.8)	70.9 (65.3, 75.8)	71.3 (65.9, 76.2)	70.5 (65.1, 75.2)	69.1 (63.8, 74.0)	69.1 (63.7, 74.1)	69.1 (63.4, 74.3)
		Male	72.8 (66.9, 78.4)	73.3 (67.7, 78.5)	73.3 (67.9, 78.3)	72.7 (67.0, 77.8)	71.7 (65.8, 76.9)	73.2 (67.5, 77.9)	72.7 (67.3, 77.5)	72.3 (66.5, 77.2)	71.9 (66.7, 77.3)	71.6 (66.1, 77.4)	71.4 (65.1, 77.7)
	Montgomery	Female	64.3 (58.5, 70.0)	65.3 (59.7, 70.4)	66.4 (60.7, 71.4)	65.7 (60.4, 70.7)	66.5 (60.5, 71.5)	68.5 (62.8, 73.7)	69.8 (64.1, 74.7)	67.1 (61.5, 72.6)	69.3 (63.2, 74.7)	69.4 (63.1, 75.0)	69.4 (62.6, 75.3)
		Male	69.1 (63.1, 75.4)	69.9 (64.1, 75.5)	70.7 (65.0, 76.2)	71.4 (65.9, 75.9)	70.9 (65.1, 76.0)	72.2 (66.6, 77.2)	72.9 (67.2, 78.3)	72.7 (66.8, 77.9)	73.0 (66.8, 78.5)	72.5 (65.7, 78.1)	72.1 (64.8, 78.1)
	Morgan	Female	66.5 (61.1, 71.5)	67.2 (61.8, 71.9)	67.7 (62.2, 72.6)	68.9 (64.0, 73.7)	70.0 (64.6, 74.8)	70.0 (64.5, 75.1)	69.8 (64.4, 75.2)	69.9 (64.5, 75.1)	72.1 (67.1, 76.7)	72.1 (66.7, 77.1)	72.1 (66.3, 77.4)
		Male	71.3 (65.1, 76.5)	71.9 (66.0, 77.0)	72.1 (66.4, 77.1)	71.2 (65.8, 76.0)	71.1 (64.8, 76.1)	73.5 (68.3, 78.4)	73.4 (67.7, 78.2)	71.7 (65.7, 77.1)	72.9 (67.0, 78.2)	72.2 (65.9, 77.9)	71.7 (65.0, 77.9)
	Murray	Female	59.5 (53.6, 65.2)	60.1 (54.7, 65.5)	60.7 (55.4, 66.0)	64.7 (58.9, 69.5)	65.2 (60.0, 70.2)	64.8 (59.1, 70.2)	65.9 (60.7, 70.9)	65.0 (59.4, 69.9)	63.4 (57.7, 68.0)	63.3 (57.4, 68.1)	63.0 (56.7, 68.3)
		Male	62.0 (55.0, 68.1)	62.4 (55.7, 68.4)	62.8 (56.3, 68.6)	63.3 (57.7, 68.8)	64.0 (57.8, 69.9)	64.2 (57.9, 69.8)	63.2 (57.5, 69.0)	62.8 (56.4, 68.6)	65.8 (59.9, 71.4)	65.2 (59.0, 71.2)	64.8 (57.8, 71.2)
	Muscogee	Female	68.2 (64.3, 71.9)	68.7 (65.3, 72.2)	69.4 (66.2, 72.6)	70.0 (66.7, 73.2)	69.4 (66.1, 72.6)	69.8 (66.3, 73.0)	68.9 (65.6, 71.9)	68.2 (64.8, 71.4)	67.8 (64.6, 70.9)	67.5 (64.2, 70.5)	67.3 (63.4, 70.6)
		Male	77.3 (73.0, 81.3)	77.6 (73.7, 81.3)	77.9 (74.1, 81.4)	78.0 (74.3, 81.2)	77.6 (74.0, 80.7)	79.0 (75.6, 82.0)	78.6 (75.2, 81.9)	77.7 (74.1, 80.9)	77.8 (74.4, 81.2)	77.4 (73.8, 81.2)	77.1 (72.9, 81.4)
	Newton	Female	63.2 (57.5, 68.5)	64.2 (58.8, 69.3)	65.1 (59.9, 70.2)	67.1 (61.6, 71.7)	67.6 (62.5, 72.1)	69.0 (64.0, 73.4)	68.8 (63.7, 73.1)	70.9 (66.2, 74.9)	72.2 (67.7, 76.4)	72.2 (67.8, 76.5)	72.3 (67.6, 76.8)
		Male	74.4 (69.0, 79.3)	75.4 (70.4, 79.9)	76.0 (71.3, 80.3)	75.4 (70.8, 79.6)	76.1 (71.3, 80.3)	76.8 (72.5, 81.0)	77.4 (72.4, 81.4)	77.0 (72.3, 81.5)	76.5 (71.2, 81.0)	76.1 (70.4, 80.9)	75.6 (69.4, 80.8)
	Oconee	Female	75.4 (70.8, 79.8)	75.7 (71.5, 80.0)	75.9 (71.6, 80.2)	76.0 (71.5, 79.9)	77.6 (73.1, 81.4)	76.8 (72.2, 80.9)	76.0 (71.6, 80.1)	76.8 (72.4, 81.0)	78.0 (73.6, 81.8)	78.0 (73.5, 82.0)	78.2 (73.4, 82.3)
		Male	79.0 (73.9, 83.3)	79.1 (74.4, 83.3)	79.1 (74.7, 83.3)	79.9 (75.6, 83.5)	80.2 (75.8, 83.8)	81.4 (77.4, 84.6)	80.4 (75.9, 83.8)	79.9 (75.3, 83.8)	80.0 (75.2, 83.7)	79.6 (74.7, 83.6)	79.4 (74.2, 83.9)
	Oglethorpe	Female	65.4 (59.6, 70.9)	65.5 (59.8, 70.7)	65.6 (60.0, 71.0)	66.8 (61.8, 71.9)	67.1 (61.3, 72.5)	67.6 (61.8, 72.7)	66.7 (60.7, 72.1)	69.1 (63.9, 74.1)	70.3 (64.6, 74.9)	70.2 (64.4, 75.1)	70.2 (64.2, 75.5)
		Male	68.1 (61.7, 74.0)	68.1 (62.0, 73.8)	68.2 (62.4, 73.9)	69.4 (63.5, 74.4)	69.7 (63.7, 75.2)	70.8 (64.7, 75.9)	71.8 (66.2, 76.8)	73.0 (67.4, 78.7)	71.3 (64.8, 76.6)	70.8 (63.8, 76.6)	70.3 (62.6, 76.7)
	Paulding	Female	69.7 (64.7, 74.2)	70.4 (65.9, 74.8)	70.9 (66.4, 75.2)	72.1 (67.8, 76.3)	72.4 (68.0, 76.5)	72.7 (67.7, 76.5)	72.3 (67.7, 76.4)	71.9 (67.3, 76.0)	73.3 (68.9, 77.2)	73.1 (68.6, 77.1)	73.0 (68.1, 77.2)
		Male	74.8 (69.3, 79.5)	75.8 (70.8, 80.3)	76.3 (71.5, 80.6)	78.3 (73.9, 82.5)	79.0 (74.8, 82.5)	78.8 (74.2, 82.4)	78.7 (74.0, 82.7)	79.1 (74.8, 82.9)	78.1 (73.9, 82.1)	77.7 (73.1, 82.0)	77.3 (72.0, 82.1)
	Peach	Female	64.9 (59.3, 70.0)	65.5 (60.3, 70.4)	66.0 (60.7, 71.1)	65.8 (60.8, 70.8)	64.6 (59.2, 69.6)	64.7 (59.1, 70.0)	65.8 (60.3, 71.4)	66.1 (60.3, 71.0)	67.0 (61.7, 71.7)	66.8 (61.3, 71.7)	66.8 (60.9, 72.1)
		Male	70.7 (64.7, 76.0)	71.2 (65.8, 76.4)	71.9 (66.6, 76.9)	71.6 (66.3, 76.6)	72.5 (66.9, 77.1)	73.1 (67.6, 77.7)	74.7 (69.1, 79.1)	74.3 (69.2, 79.4)	76.2 (71.0, 81.0)	75.8 (70.1, 80.9)	75.4 (68.9, 81.0)
	Pickens	Female	67.6 (62.0, 72.9)	68.6 (63.6, 73.6)	69.7 (64.5, 74.8)	71.4 (66.4, 76.1)	73.6 (68.7, 78.2)	73.3 (68.3, 78.0)	74.4 (69.2, 78.8)	73.0 (68.3, 77.3)	73.9 (69.0, 78.5)	73.8 (68.7, 78.4)	73.8 (68.6, 78.6)
		Male	72.9 (67.3, 77.9)	73.7 (68.4, 78.5)	74.6 (69.5, 79.0)	74.7 (69.2, 79.4)	76.1 (71.0, 80.5)	76.9 (72.0, 81.3)	76.8 (72.0, 80.8)	75.6 (70.2, 80.3)	77.1 (71.9, 81.7)	76.9 (71.0, 81.7)	76.7 (70.3, 81.9)
	Pierce	Female	61.9 (56.5, 67.4)	62.6 (57.3, 67.7)	62.9 (57.7, 68.1)	64.0 (58.9, 68.9)	63.2 (57.4, 68.7)	62.4 (56.5, 67.8)	62.3 (56.6, 68.0)	64.1 (57.8, 69.4)	63.4 (57.7, 69.1)	63.5 (57.5, 69.3)	63.4 (57.2, 69.3)
		Male	68.7 (62.6, 74.1)	69.6 (63.7, 74.5)	69.8 (64.1, 74.6)	70.5 (65.4, 75.8)	69.2 (63.5, 74.6)	68.9 (63.1, 74.2)	68.0 (62.2, 73.3)	69.0 (62.8, 74.7)	67.7 (61.8, 73.4)	67.1 (60.8, 73.4)	66.6 (59.3, 73.4)
	Pike	Female	68.3 (62.9, 74.0)	69.2 (63.9, 74.6)	69.7 (64.4, 75.0)	69.6 (63.8, 75.1)	70.8 (65.0, 75.8)	71.4 (65.4, 76.5)	70.3 (64.6, 75.3)	69.7 (63.9, 74.9)	70.8 (64.8, 75.9)	70.6 (64.5, 75.8)	70.6 (64.2, 76.0)
		Male	72.0 (66.0, 77.3)	72.8 (67.1, 77.8)	73.0 (67.5, 77.8)	72.4 (67.0, 77.8)	72.0 (66.5, 77.2)	73.2 (67.8, 78.3)	73.2 (67.8, 78.0)	74.1 (68.5, 79.4)	74.5 (68.9, 79.4)	74.0 (67.8, 79.3)	73.7 (66.8, 79.7)
	Polk	Female	61.7 (55.8, 67.3)	62.8 (57.3, 68.2)	63.7 (58.5, 68.9)	63.9 (58.3, 69.3)	63.2 (57.6, 68.4)	64.5 (58.5, 69.7)	64.3 (58.5, 69.7)	62.1 (56.5, 67.3)	63.1 (57.7, 68.0)	63.2 (57.8, 68.2)	63.2 (57.5, 68.4)
		Male	66.3 (59.8, 72.1)	67.2 (61.0, 72.8)	67.7 (61.8, 73.1)	67.9 (62.6, 73.5)	69.6 (63.9, 74.7)	69.4 (64.1, 74.5)	69.8 (63.7, 75.0)	69.5 (64.1, 75.1)	71.1 (65.5, 76.2)	70.7 (64.7, 76.1)	70.4 (63.8, 76.6)
	Pulaski	Female	63.3 (57.9, 68.4)	63.3 (58.0, 68.4)	63.7 (58.5, 68.9)	64.0 (59.1, 68.6)	62.5 (57.1, 67.2)	63.1 (57.5, 68.7)	64.5 (58.6, 70.0)	63.3 (57.4, 68.8)	62.1 (55.3, 68.1)	62.3 (55.5, 68.6)	62.4 (55.0, 68.8)
		Male	73.5 (67.5, 78.4)	73.3 (67.8, 78.1)	73.3 (67.9, 77.9)	74.4 (69.6, 78.9)	73.5 (68.2, 78.0)	72.6 (67.4, 77.2)	73.5 (67.9, 78.4)	72.7 (66.7, 78.0)	70.8 (64.8, 76.4)	70.4 (63.8, 76.4)	69.9 (62.5, 76.7)
	Putnam	Female	67.5 (61.2, 73.0)	68.2 (61.9, 73.5)	68.7 (62.5, 74.0)	68.7 (63.1, 73.9)	69.3 (63.8, 74.4)	69.3 (63.3, 74.6)	69.2 (63.3, 74.4)	69.1 (63.4, 74.2)	71.5 (66.5, 76.1)	71.4 (66.1, 76.2)	71.6 (65.7, 76.6)
		Male	72.1 (66.4, 77.3)	72.5 (67.1, 77.5)	72.7 (67.5, 77.6)	72.8 (67.6, 77.7)	72.6 (66.8, 77.5)	73.3 (68.2, 78.3)	74.0 (68.5, 78.2)	72.8 (66.8, 77.6)	73.3 (67.7, 78.1)	72.8 (66.5, 78.1)	72.5 (65.4, 78.3)
	Quitman	Female	53.3 (46.6, 59.5)	54.0 (47.5, 60.1)	55.0 (48.0, 61.0)	56.7 (50.6, 62.6)	56.5 (49.8, 62.8)	57.8 (51.8, 64.3)	57.5 (51.4, 63.9)	57.8 (51.2, 63.8)	58.7 (52.1, 65.0)	58.4 (51.7, 64.8)	58.7 (52.0, 65.1)
		Male	61.1 (53.7, 67.6)	61.5 (54.7, 67.6)	62.4 (55.8, 68.3)	62.9 (57.0, 68.5)	61.8 (55.1, 67.7)	61.2 (55.2, 67.7)	62.0 (55.5, 68.2)	62.7 (56.2, 68.7)	63.2 (56.4, 69.9)	62.7 (55.2, 69.7)	62.4 (54.3, 69.9)
	Rabun	Female	70.5 (64.9, 75.5)	70.9 (65.5, 75.6)	71.2 (66.0, 76.1)	72.0 (66.8, 76.4)	72.3 (66.8, 77.1)	72.0 (66.6, 77.0)	72.3 (66.7, 76.8)	73.0 (67.5, 77.6)	74.3 (69.2, 79.1)	74.2 (68.8, 79.2)	74.2 (68.3, 79.4)
		Male	71.7 (65.7, 77.2)	72.0 (66.1, 77.3)	72.5 (66.9, 77.6)	73.2 (67.6, 78.0)	74.3 (68.9, 79.2)	74.6 (69.0, 79.0)	75.4 (69.7, 80.0)	76.4 (71.2, 81.1)	78.8 (73.8, 83.2)	78.7 (73.1, 83.3)	78.5 (72.2, 83.6)
	Randolph	Female	58.5 (51.9, 64.6)	60.1 (53.8, 65.9)	61.5 (55.2, 67.0)	63.1 (56.7, 68.5)	62.4 (56.7, 68.1)	63.7 (57.1, 69.5)	64.3 (58.1, 70.4)	59.8 (52.9, 66.4)	61.2 (54.2, 67.4)	61.2 (54.0, 67.7)	61.1 (53.5, 67.9)
		Male	66.2 (60.0, 72.1)	67.7 (61.8, 73.1)	68.6 (62.9, 73.9)	69.7 (63.8, 75.0)	69.8 (63.8, 75.1)	70.3 (64.8, 76.0)	71.8 (65.8, 77.0)	67.8 (61.2, 74.1)	68.5 (62.3, 74.7)	67.9 (61.1, 74.7)	67.3 (59.8, 74.6)
	Richmond	Female	64.2 (59.9, 68.3)	64.6 (60.9, 68.3)	64.9 (61.5, 68.3)	66.7 (63.2, 69.7)	66.0 (62.9, 69.2)	67.1 (63.7, 70.3)	67.7 (64.0, 71.0)	69.1 (65.2, 72.4)	67.2 (63.4, 70.6)	67.0 (63.2, 70.4)	67.0 (62.9, 70.6)
		Male	77.4 (73.3, 81.2)	77.8 (74.0, 81.2)	78.0 (74.3, 81.1)	76.4 (73.1, 79.7)	76.5 (73.2, 79.8)	76.9 (73.2, 80.2)	75.7 (71.9, 79.0)	75.6 (71.7, 79.4)	78.4 (74.2, 81.5)	78.2 (73.8, 81.5)	78.0 (73.1, 81.9)
	Rockdale	Female	68.5 (62.8, 73.6)	69.2 (64.0, 74.0)	69.6 (64.4, 74.3)	70.2 (65.1, 74.7)	72.0 (66.9, 76.3)	72.7 (67.0, 76.7)	72.6 (67.8, 77.2)	72.4 (67.6, 76.5)	72.8 (67.7, 77.1)	72.7 (67.4, 77.0)	72.6 (67.0, 77.2)
		Male	78.0 (73.3, 82.1)	78.6 (74.0, 82.5)	78.8 (74.3, 82.6)	78.9 (74.4, 83.1)	80.7 (76.6, 84.6)	80.6 (76.3, 84.0)	80.3 (76.2, 83.8)	79.4 (74.8, 83.5)	79.8 (74.9, 83.7)	79.4 (74.1, 83.7)	79.1 (73.4, 83.9)
	Schley	Female	66.3 (59.9, 71.9)	66.5 (60.3, 72.0)	66.6 (60.5, 72.4)	67.0 (61.0, 72.5)	66.9 (60.5, 72.5)	65.2 (58.7, 70.9)	64.2 (57.7, 69.7)	64.5 (57.8, 70.0)	61.6 (54.5, 68.2)	61.6 (54.1, 68.2)	61.5 (54.0, 68.4)
		Male	67.7 (60.9, 73.6)	67.9 (61.5, 73.4)	67.8 (61.5, 73.4)	67.7 (61.3, 73.3)	67.0 (60.3, 72.7)	66.0 (60.0, 72.1)	66.6 (59.7, 72.6)	67.7 (61.2, 73.6)	64.0 (57.0, 70.6)	63.5 (56.2, 70.4)	62.9 (55.0, 70.3)
	Screven	Female	61.3 (55.2, 67.0)	62.1 (56.4, 67.6)	63.0 (57.1, 68.5)	64.7 (58.9, 69.9)	64.4 (58.9, 70.0)	66.6 (60.8, 72.1)	66.1 (60.3, 72.0)	64.3 (58.1, 70.0)	64.2 (58.6, 69.9)	64.1 (58.4, 70.1)	64.0 (57.7, 70.1)
		Male	67.6 (61.4, 73.5)	67.9 (62.2, 73.5)	68.4 (62.8, 73.8)	68.1 (62.4, 73.8)	68.7 (62.9, 74.5)	69.3 (63.7, 74.7)	69.7 (63.8, 75.0)	69.5 (63.2, 75.1)	69.1 (63.2, 74.8)	68.4 (61.9, 74.8)	67.8 (60.4, 75.2)
	Seminole	Female	62.3 (55.9, 68.1)	63.1 (57.1, 68.5)	63.8 (57.8, 69.4)	64.1 (58.2, 69.2)	64.3 (58.6, 69.6)	62.7 (56.5, 68.1)	63.5 (57.6, 68.9)	64.0 (57.5, 69.7)	67.2 (60.8, 72.6)	67.2 (60.4, 72.6)	67.2 (60.1, 72.8)
		Male	66.9 (60.3, 73.0)	67.5 (61.2, 73.2)	68.0 (61.8, 73.5)	68.7 (63.1, 74.0)	70.7 (65.2, 76.4)	69.5 (63.8, 74.9)	69.7 (63.8, 75.4)	70.2 (64.3, 75.8)	72.6 (66.1, 77.9)	72.1 (65.2, 77.7)	71.8 (64.0, 78.1)
	Spalding	Female	62.2 (56.7, 68.0)	63.0 (57.7, 68.3)	63.6 (58.4, 68.9)	63.7 (58.3, 68.9)	63.0 (57.6, 68.3)	63.2 (58.0, 68.6)	62.9 (57.2, 68.2)	63.8 (58.4, 68.9)	65.2 (59.7, 69.9)	65.3 (59.6, 70.2)	65.3 (59.6, 70.5)
		Male	70.6 (65.0, 76.2)	71.4 (66.1, 76.5)	71.7 (66.4, 76.6)	69.6 (63.8, 74.9)	69.5 (63.8, 75.4)	69.8 (64.2, 75.2)	70.2 (64.2, 75.4)	70.0 (64.4, 75.3)	72.2 (66.8, 77.1)	71.9 (65.9, 77.2)	71.5 (64.8, 77.5)
	Stephens	Female	66.1 (60.5, 71.1)	66.5 (60.9, 71.1)	66.9 (61.4, 71.6)	68.8 (63.4, 73.4)	69.4 (64.1, 74.2)	70.0 (64.6, 74.7)	70.2 (64.7, 75.2)	69.8 (64.1, 74.5)	70.9 (65.7, 75.6)	71.0 (65.7, 75.9)	71.2 (65.3, 76.2)
		Male	72.4 (66.8, 77.6)	72.5 (67.1, 77.5)	72.8 (67.6, 77.9)	73.5 (68.3, 78.1)	73.0 (68.0, 77.4)	72.4 (67.0, 77.2)	72.4 (66.6, 77.4)	72.4 (67.2, 77.5)	72.4 (66.6, 77.6)	72.0 (65.9, 77.5)	71.6 (64.9, 77.8)
	Stewart	Female	57.8 (51.6, 64.4)	58.1 (52.2, 64.2)	59.0 (52.9, 65.4)	58.9 (52.7, 64.6)	58.2 (51.9, 64.3)	58.6 (51.9, 64.9)	58.4 (52.0, 65.0)	59.4 (53.2, 66.1)	60.9 (54.4, 67.4)	60.5 (53.6, 67.3)	60.4 (53.1, 67.3)
		Male	62.1 (55.4, 68.8)	62.9 (56.5, 69.3)	64.8 (58.7, 71.0)	65.7 (59.0, 71.6)	65.0 (58.5, 71.0)	65.4 (59.5, 71.5)	66.7 (60.0, 72.8)	68.9 (62.4, 74.6)	69.4 (62.6, 75.3)	69.1 (62.2, 75.5)	68.6 (60.8, 75.6)
	Sumter	Female	63.9 (57.9, 69.0)	64.6 (59.1, 69.4)	65.1 (59.6, 70.0)	66.5 (61.2, 71.4)	66.0 (60.8, 70.6)	66.8 (61.6, 71.8)	65.6 (60.4, 70.8)	65.7 (61.0, 70.5)	66.3 (61.5, 71.4)	66.3 (61.3, 71.6)	66.5 (61.1, 71.9)
		Male	70.5 (64.4, 76.3)	70.9 (65.2, 76.1)	71.1 (65.5, 76.1)	71.7 (66.0, 76.5)	71.2 (65.9, 75.9)	71.9 (66.6, 76.6)	71.9 (66.7, 77.1)	72.1 (66.5, 77.5)	71.9 (66.3, 77.1)	71.3 (65.1, 76.8)	70.7 (63.7, 76.8)
	Talbot	Female	60.5 (54.6, 66.6)	61.4 (55.9, 67.1)	62.2 (56.7, 67.9)	63.3 (57.3, 68.8)	63.5 (57.6, 69.4)	63.4 (57.0, 69.2)	63.0 (56.7, 69.5)	65.5 (58.9, 71.2)	65.2 (58.9, 71.4)	65.3 (58.9, 71.7)	65.3 (58.3, 72.0)
		Male	66.4 (59.6, 72.5)	66.9 (60.5, 72.8)	67.4 (61.2, 73.1)	68.4 (62.7, 74.4)	68.4 (61.8, 74.0)	69.8 (63.5, 75.3)	70.3 (64.2, 75.4)	72.4 (66.2, 78.1)	71.0 (64.1, 77.1)	70.6 (63.0, 76.9)	70.1 (61.9, 77.0)
	Taliaferro	Female	52.3 (45.9, 59.1)	53.6 (47.6, 60.2)	54.1 (48.0, 60.8)	55.9 (49.5, 62.4)	55.6 (49.1, 61.6)	56.6 (49.4, 63.1)	56.3 (49.3, 62.9)	53.0 (46.6, 59.4)	54.2 (47.3, 60.6)	54.6 (47.5, 61.0)	54.5 (47.2, 61.5)
		Male	58.9 (52.0, 65.8)	60.0 (53.1, 66.3)	60.5 (53.9, 66.7)	60.6 (54.3, 67.0)	60.5 (54.1, 67.2)	62.8 (56.3, 69.3)	64.5 (58.1, 70.5)	58.9 (51.4, 65.3)	60.1 (52.8, 67.2)	59.2 (51.6, 66.7)	59.1 (51.0, 67.4)
	Tattnall	Female	58.7 (52.8, 64.4)	59.4 (53.7, 64.8)	60.5 (54.9, 66.0)	61.9 (56.4, 66.7)	60.7 (55.5, 66.3)	61.9 (56.0, 67.3)	61.9 (56.2, 67.2)	62.8 (57.1, 67.9)	63.0 (57.2, 68.3)	62.9 (57.1, 68.6)	62.8 (56.6, 68.8)
		Male	63.8 (57.2, 69.9)	64.4 (58.1, 70.1)	65.7 (59.6, 71.0)	66.8 (60.8, 72.1)	65.3 (59.2, 70.9)	67.2 (61.4, 72.3)	68.2 (62.4, 73.5)	68.7 (62.4, 74.5)	69.0 (62.9, 74.5)	68.4 (62.0, 74.5)	68.0 (60.5, 74.7)
	Taylor	Female	58.9 (52.5, 65.1)	58.8 (52.2, 64.8)	58.7 (52.3, 64.8)	58.5 (52.1, 64.9)	56.6 (50.5, 62.9)	55.9 (49.6, 62.1)	56.1 (49.4, 62.1)	57.1 (50.7, 63.3)	62.0 (55.2, 68.4)	62.1 (55.2, 68.5)	62.1 (54.8, 68.8)
		Male	61.9 (54.9, 67.9)	61.7 (54.9, 67.7)	61.6 (54.9, 67.3)	61.6 (55.2, 67.5)	60.0 (53.3, 66.1)	59.8 (52.9, 66.0)	60.6 (54.0, 67.2)	61.7 (54.9, 68.5)	66.7 (59.3, 72.6)	66.0 (58.5, 72.4)	65.3 (56.8, 72.4)
	Telfair	Female	56.0 (50.4, 61.5)	56.7 (51.4, 62.0)	57.3 (52.1, 62.5)	58.5 (53.1, 63.5)	59.0 (53.9, 64.3)	59.4 (54.1, 65.0)	61.0 (55.7, 66.0)	58.7 (53.0, 63.8)	63.0 (57.7, 68.5)	63.3 (57.9, 69.0)	63.1 (57.1, 69.1)
		Male	63.9 (57.7, 70.0)	64.7 (58.8, 70.5)	66.3 (60.8, 71.7)	67.5 (62.1, 72.6)	67.5 (61.6, 72.5)	68.1 (62.4, 73.4)	68.8 (62.8, 73.7)	67.7 (61.5, 73.6)	69.4 (63.3, 75.4)	68.9 (62.3, 75.0)	68.4 (60.8, 75.1)
	Terrell	Female	60.7 (54.1, 66.1)	61.2 (54.7, 66.5)	61.0 (54.2, 66.4)	60.5 (54.6, 66.0)	59.8 (53.9, 65.7)	59.7 (53.2, 66.0)	58.5 (52.0, 65.0)	58.1 (51.4, 64.3)	56.9 (50.1, 63.7)	57.0 (49.7, 64.2)	56.8 (49.2, 64.5)
		Male	67.1 (60.6, 73.1)	67.6 (61.0, 73.3)	67.1 (60.9, 72.7)	67.7 (61.7, 73.3)	66.7 (60.2, 72.8)	66.7 (61.1, 72.7)	66.7 (60.1, 72.6)	66.1 (59.2, 72.1)	64.2 (57.2, 71.2)	63.6 (56.1, 71.2)	63.2 (54.7, 71.5)
	Thomas	Female	65.8 (60.5, 70.5)	66.5 (61.9, 70.8)	66.9 (62.4, 71.1)	68.1 (63.7, 72.4)	68.8 (64.5, 73.4)	68.4 (64.1, 73.1)	70.5 (66.2, 74.8)	70.2 (65.6, 74.3)	72.6 (68.5, 76.9)	72.6 (68.2, 77.0)	72.7 (67.8, 77.2)
		Male	72.0 (66.3, 76.7)	72.4 (66.8, 76.8)	72.5 (67.2, 76.8)	72.4 (67.8, 77.0)	71.4 (66.6, 75.4)	70.2 (65.2, 74.7)	71.1 (65.9, 75.8)	72.2 (67.0, 76.9)	73.7 (69.2, 78.5)	73.4 (68.0, 78.4)	73.1 (66.8, 78.9)
	Tift	Female	61.1 (55.7, 66.0)	62.0 (57.1, 66.7)	63.1 (58.2, 67.5)	65.5 (60.7, 70.1)	65.6 (61.0, 70.0)	65.8 (60.8, 70.3)	66.3 (61.7, 71.0)	65.5 (60.5, 70.1)	65.0 (60.0, 69.4)	65.1 (59.9, 69.8)	65.2 (59.9, 70.0)
		Male	68.4 (62.1, 74.2)	68.9 (62.8, 74.4)	69.6 (63.8, 74.6)	71.2 (65.9, 75.7)	71.8 (66.5, 76.5)	73.0 (67.6, 77.6)	72.5 (67.5, 77.0)	72.0 (66.5, 76.6)	72.6 (67.7, 77.6)	72.2 (67.0, 77.5)	71.9 (66.1, 77.9)
	Toombs	Female	62.0 (56.2, 67.1)	63.2 (57.6, 68.0)	64.3 (58.7, 69.2)	64.9 (59.9, 69.2)	64.7 (59.6, 69.7)	65.7 (60.6, 70.5)	67.2 (61.9, 71.8)	64.9 (59.9, 70.0)	66.3 (60.7, 71.2)	66.4 (60.6, 71.4)	66.5 (60.5, 71.9)
		Male	68.1 (62.6, 73.7)	69.3 (64.3, 74.4)	70.1 (65.2, 75.0)	72.2 (67.6, 76.9)	70.7 (65.5, 75.5)	72.3 (66.9, 76.6)	72.7 (67.7, 77.0)	72.5 (67.1, 77.5)	73.3 (67.5, 78.1)	72.9 (66.9, 77.8)	72.5 (65.8, 78.1)
	Towns	Female	71.3 (66.0, 76.1)	72.2 (67.2, 76.7)	73.2 (68.1, 77.6)	73.7 (68.3, 78.5)	74.4 (69.3, 78.9)	73.9 (68.6, 79.1)	74.4 (68.7, 79.2)	74.6 (69.2, 79.5)	74.1 (68.8, 79.2)	74.2 (68.6, 79.4)	74.1 (68.0, 79.5)
		Male	71.3 (65.5, 76.9)	72.0 (66.4, 77.1)	72.7 (67.1, 77.7)	73.7 (68.4, 78.4)	74.7 (68.8, 79.3)	75.1 (70.0, 79.9)	76.3 (71.2, 81.0)	77.5 (72.1, 82.1)	76.4 (70.4, 81.5)	75.9 (69.4, 81.4)	75.5 (68.4, 81.3)
	Treutlen	Female	58.4 (52.2, 64.5)	59.2 (53.3, 65.1)	60.1 (54.2, 66.0)	59.1 (53.5, 64.5)	58.2 (52.5, 63.5)	59.3 (53.0, 65.4)	61.3 (55.0, 66.9)	61.3 (54.7, 66.9)	63.1 (56.5, 69.2)	63.3 (56.6, 69.6)	63.4 (56.5, 69.9)
		Male	65.0 (58.9, 71.0)	65.8 (59.9, 71.4)	66.5 (60.6, 71.8)	67.4 (61.9, 72.5)	66.7 (61.0, 71.7)	66.4 (60.3, 71.9)	67.3 (61.5, 72.6)	68.9 (63.0, 74.8)	69.3 (62.8, 74.7)	68.7 (62.0, 74.5)	68.2 (60.9, 74.8)
	Troup	Female	65.4 (60.1, 70.4)	66.1 (61.0, 70.8)	66.7 (61.6, 71.3)	68.7 (63.5, 73.8)	69.1 (64.1, 73.9)	69.8 (64.8, 74.3)	68.8 (63.9, 73.5)	68.6 (63.4, 72.8)	68.2 (63.0, 73.0)	68.2 (63.0, 73.1)	68.2 (62.7, 73.3)
		Male	74.3 (68.1, 78.9)	74.7 (69.3, 79.3)	74.8 (69.6, 79.5)	74.5 (69.2, 78.9)	74.0 (68.5, 78.6)	73.9 (68.1, 78.7)	74.3 (69.2, 79.3)	73.7 (68.1, 78.2)	73.6 (67.6, 78.5)	73.1 (66.9, 78.4)	72.6 (65.9, 78.3)
	Turner	Female	60.2 (53.6, 66.0)	59.9 (53.6, 65.6)	59.7 (53.4, 65.4)	60.4 (54.4, 66.3)	58.5 (52.3, 64.3)	58.0 (51.3, 64.5)	56.9 (50.3, 63.5)	59.4 (53.2, 66.1)	59.9 (53.3, 66.1)	60.1 (53.4, 66.4)	60.1 (53.0, 66.9)
		Male	67.5 (60.9, 73.4)	67.3 (60.8, 72.9)	67.0 (60.8, 72.4)	66.6 (60.7, 71.8)	66.4 (59.8, 72.5)	66.3 (60.5, 72.1)	65.7 (59.5, 71.6)	67.3 (60.3, 73.1)	67.6 (60.8, 74.1)	67.1 (59.8, 73.8)	66.9 (59.1, 74.1)
	Twiggs	Female	58.2 (51.8, 64.6)	58.2 (52.0, 64.2)	57.7 (51.6, 64.0)	57.6 (51.4, 64.0)	56.2 (50.3, 62.8)	54.1 (47.6, 60.2)	53.3 (47.0, 59.9)	52.5 (46.3, 59.0)	55.2 (48.2, 61.9)	55.2 (48.1, 62.2)	55.3 (47.9, 62.5)
		Male	63.9 (57.2, 70.3)	63.8 (57.2, 70.0)	63.1 (56.7, 69.1)	62.4 (56.1, 68.8)	61.1 (54.1, 67.7)	60.4 (53.8, 66.6)	60.1 (53.8, 66.3)	59.5 (52.9, 66.1)	62.0 (54.1, 68.6)	61.4 (52.8, 68.6)	60.9 (51.7, 68.5)
	Union	Female	71.6 (66.4, 76.3)	72.6 (67.9, 77.1)	73.5 (68.8, 77.8)	74.0 (69.0, 77.9)	73.6 (68.8, 78.1)	73.9 (69.2, 78.4)	74.5 (69.8, 78.7)	73.7 (68.9, 77.9)	74.1 (69.1, 78.4)	74.1 (68.9, 78.5)	74.3 (68.6, 78.8)
		Male	70.2 (64.0, 75.2)	71.0 (65.2, 75.8)	71.7 (65.9, 76.3)	73.2 (68.0, 77.8)	73.5 (68.2, 78.1)	74.2 (69.0, 78.6)	75.0 (69.7, 79.7)	75.7 (70.5, 80.9)	74.8 (69.0, 79.6)	74.3 (68.1, 79.5)	73.8 (66.7, 79.5)
	Upson	Female	61.2 (54.5, 67.4)	62.0 (55.7, 67.6)	62.5 (56.6, 67.8)	63.6 (57.8, 68.9)	65.3 (59.8, 70.6)	65.7 (60.1, 71.2)	66.4 (61.0, 71.7)	66.7 (61.2, 71.8)	66.8 (61.3, 72.3)	66.8 (61.1, 72.3)	66.8 (60.7, 72.4)
		Male	69.2 (62.9, 74.9)	69.7 (63.9, 75.1)	69.6 (64.0, 74.8)	69.4 (63.7, 74.9)	69.4 (63.7, 75.2)	70.1 (64.1, 74.9)	70.2 (64.6, 75.1)	71.0 (65.1, 76.1)	71.1 (65.3, 76.3)	70.6 (64.7, 76.2)	70.2 (63.2, 76.4)
	Walker	Female	62.5 (56.9, 67.8)	63.3 (57.9, 68.0)	63.9 (58.8, 68.7)	66.5 (61.5, 71.3)	66.4 (61.6, 70.9)	66.4 (61.1, 71.0)	66.3 (61.6, 71.1)	65.5 (60.5, 70.0)	64.0 (59.2, 68.4)	63.9 (58.9, 68.3)	63.8 (58.5, 68.6)
		Male	68.8 (63.0, 74.1)	69.2 (64.1, 74.3)	69.6 (64.7, 74.5)	70.6 (65.3, 75.1)	71.0 (65.5, 75.7)	70.4 (65.4, 75.0)	69.1 (64.2, 73.6)	69.0 (63.6, 73.8)	69.5 (63.9, 74.7)	69.3 (63.2, 74.6)	69.0 (62.3, 74.6)
	Walton	Female	68.2 (63.4, 72.5)	68.7 (64.3, 72.8)	69.2 (64.7, 73.3)	69.4 (64.8, 73.5)	69.7 (65.6, 73.4)	68.9 (64.6, 73.7)	67.7 (63.3, 72.1)	67.5 (62.6, 71.8)	68.4 (63.7, 72.7)	68.4 (63.5, 72.8)	68.4 (63.3, 73.2)
		Male	72.3 (66.4, 77.2)	73.0 (67.5, 77.5)	73.4 (68.2, 77.6)	72.7 (67.9, 76.9)	74.6 (70.4, 78.6)	74.6 (70.2, 78.7)	74.2 (69.4, 78.4)	73.7 (69.0, 78.0)	74.9 (70.3, 78.9)	74.5 (69.5, 78.9)	74.1 (68.5, 79.1)
	Ware	Female	60.6 (55.1, 65.9)	61.2 (55.9, 66.0)	62.1 (57.1, 67.1)	63.4 (58.7, 68.2)	63.2 (58.7, 67.6)	62.0 (57.2, 66.6)	63.9 (58.6, 68.6)	63.4 (58.6, 68.2)	63.8 (58.6, 68.8)	63.8 (58.3, 69.0)	63.7 (57.9, 69.1)
		Male	70.5 (64.9, 75.5)	70.9 (65.6, 75.6)	71.9 (66.6, 76.4)	71.9 (66.6, 76.5)	71.0 (65.2, 75.5)	70.5 (65.3, 75.5)	68.4 (62.5, 73.2)	69.6 (64.2, 74.8)	70.8 (65.6, 75.8)	70.4 (65.0, 75.6)	69.9 (63.9, 75.9)
	Warren	Female	54.2 (47.2, 60.2)	55.9 (49.0, 61.6)	56.6 (50.2, 62.2)	57.5 (51.3, 63.6)	57.3 (51.2, 63.1)	57.8 (50.9, 64.4)	58.3 (51.3, 64.5)	59.1 (52.7, 65.4)	61.4 (54.9, 68.1)	61.6 (55.0, 68.1)	61.7 (54.7, 68.5)
		Male	60.6 (53.3, 67.3)	62.6 (55.5, 68.9)	62.7 (55.6, 68.9)	62.3 (56.4, 68.5)	63.1 (56.8, 69.1)	63.8 (57.5, 69.8)	64.8 (57.9, 71.1)	65.7 (58.8, 71.8)	67.6 (60.4, 74.2)	66.9 (59.5, 73.6)	66.3 (58.1, 73.7)
	Washington	Female	62.8 (57.0, 69.0)	63.5 (57.8, 69.5)	64.0 (58.0, 70.0)	65.3 (59.6, 71.0)	64.2 (58.0, 69.8)	64.7 (58.8, 70.4)	65.6 (59.4, 70.9)	64.3 (57.8, 69.6)	66.0 (60.6, 71.6)	65.7 (60.1, 71.5)	65.9 (59.9, 71.6)
		Male	68.5 (61.9, 74.2)	69.2 (63.1, 74.7)	69.6 (63.7, 74.9)	70.3 (64.8, 75.1)	69.3 (63.4, 74.7)	70.1 (64.8, 75.3)	71.5 (65.9, 76.5)	71.6 (65.7, 77.2)	72.8 (67.0, 77.8)	72.4 (66.2, 78.0)	72.1 (65.3, 78.4)
	Wayne	Female	62.4 (57.2, 67.9)	63.0 (57.9, 68.1)	63.8 (58.8, 68.6)	64.9 (59.9, 69.5)	64.8 (59.6, 69.5)	66.1 (61.0, 70.9)	66.3 (61.2, 71.2)	65.9 (60.8, 70.6)	66.8 (61.6, 71.7)	66.9 (61.5, 71.7)	66.9 (61.3, 72.1)
		Male	69.0 (62.8, 74.7)	69.7 (63.7, 75.0)	70.6 (64.8, 75.6)	70.6 (65.7, 75.4)	69.9 (64.5, 74.7)	70.1 (64.3, 74.5)	70.3 (65.1, 75.4)	70.1 (63.9, 75.5)	70.4 (64.3, 75.3)	70.0 (63.8, 75.3)	69.5 (62.5, 75.4)
	Webster	Female	60.0 (53.3, 66.3)	61.0 (54.5, 66.9)	61.8 (55.4, 67.6)	62.7 (56.5, 68.6)	63.1 (56.8, 69.4)	63.6 (57.5, 69.6)	64.0 (56.8, 70.4)	67.2 (61.0, 72.9)	68.8 (62.9, 74.6)	68.5 (62.7, 74.6)	68.4 (62.3, 74.8)
		Male	64.0 (57.0, 70.8)	65.1 (58.3, 71.4)	65.5 (58.8, 71.8)	67.0 (60.7, 72.7)	66.9 (60.1, 72.9)	67.3 (61.2, 73.1)	68.2 (61.8, 73.7)	71.9 (65.0, 77.6)	71.7 (65.5, 77.6)	71.1 (64.4, 77.4)	70.7 (63.4, 77.8)
	Wheeler	Female	61.6 (55.9, 67.4)	61.6 (56.0, 67.3)	62.9 (57.6, 68.6)	62.7 (57.0, 67.8)	60.9 (55.3, 66.4)	61.2 (55.1, 67.1)	61.4 (55.3, 66.8)	60.0 (53.9, 65.8)	64.3 (57.8, 70.1)	64.7 (57.8, 70.4)	64.5 (57.0, 70.4)
		Male	64.0 (56.8, 70.1)	63.5 (56.5, 69.2)	64.8 (58.0, 70.5)	64.9 (58.8, 70.7)	64.0 (57.9, 70.5)	65.2 (58.9, 70.6)	65.0 (58.1, 70.8)	66.2 (59.6, 72.0)	68.8 (62.2, 74.7)	68.6 (61.1, 74.7)	68.1 (59.7, 74.9)
	White	Female	71.0 (66.1, 76.0)	71.5 (66.7, 76.2)	72.0 (67.1, 76.8)	72.2 (67.2, 76.6)	71.6 (66.7, 76.2)	71.9 (66.3, 76.7)	72.2 (66.5, 77.0)	72.9 (67.7, 77.6)	73.5 (68.4, 77.7)	73.5 (68.3, 78.0)	73.6 (68.1, 78.3)
		Male	72.1 (66.8, 77.5)	72.7 (67.7, 77.5)	73.1 (68.3, 77.7)	73.3 (68.0, 77.9)	72.9 (67.6, 78.0)	73.7 (68.4, 78.3)	74.1 (69.3, 78.8)	75.2 (69.7, 79.9)	76.6 (70.9, 81.1)	76.3 (70.4, 81.2)	76.1 (69.3, 81.5)
	Whitfield	Female	58.8 (53.7, 64.1)	59.5 (54.9, 64.4)	60.1 (55.5, 64.7)	63.3 (58.5, 67.9)	64.3 (59.9, 68.7)	65.8 (61.0, 69.9)	66.7 (62.8, 70.9)	65.7 (61.3, 70.1)	64.2 (59.5, 68.8)	64.3 (59.6, 69.1)	64.5 (59.4, 69.7)
		Male	67.8 (61.8, 73.0)	68.4 (62.7, 73.2)	68.7 (63.3, 73.2)	70.5 (65.2, 75.1)	71.5 (66.5, 75.9)	70.0 (64.9, 74.6)	68.9 (63.6, 73.6)	67.7 (62.6, 72.5)	67.3 (62.4, 72.4)	66.6 (61.2, 71.8)	66.1 (60.3, 72.1)
	Wilcox	Female	60.5 (55.0, 66.1)	60.6 (55.2, 65.8)	61.6 (56.3, 66.7)	61.7 (56.1, 67.1)	59.6 (54.3, 64.9)	59.4 (53.1, 65.3)	60.2 (53.9, 66.1)	61.0 (54.3, 67.4)	62.9 (56.0, 69.2)	62.8 (55.7, 69.2)	62.9 (55.8, 69.4)
		Male	65.8 (59.5, 71.4)	65.9 (59.9, 71.1)	67.3 (61.5, 72.3)	68.1 (62.0, 73.2)	67.1 (61.1, 72.5)	67.1 (61.5, 72.7)	67.6 (61.5, 73.1)	68.5 (62.0, 74.5)	68.5 (61.7, 74.2)	67.9 (60.3, 74.1)	67.5 (59.1, 74.4)
	Wilkes	Female	59.7 (53.4, 66.0)	60.3 (54.4, 66.5)	60.9 (55.0, 66.9)	62.0 (55.8, 67.6)	62.3 (56.1, 68.1)	62.6 (56.2, 68.9)	62.4 (56.1, 68.1)	61.7 (55.6, 67.8)	63.7 (57.2, 69.7)	63.7 (57.0, 69.9)	63.8 (56.8, 70.1)
		Male	67.2 (60.2, 73.1)	67.6 (61.0, 73.1)	67.9 (61.6, 73.3)	67.7 (61.5, 73.0)	67.8 (61.7, 73.5)	67.9 (62.1, 73.5)	68.6 (62.5, 74.1)	67.6 (60.8, 73.5)	69.0 (62.1, 74.8)	68.5 (61.1, 75.0)	67.9 (59.7, 75.2)
	Wilkinson	Female	64.9 (58.8, 70.6)	65.8 (60.0, 71.3)	66.3 (60.4, 71.7)	66.5 (60.4, 72.1)	65.9 (60.0, 71.8)	65.2 (58.3, 70.9)	66.5 (60.3, 72.4)	65.5 (59.7, 71.4)	66.9 (60.9, 73.2)	66.9 (60.5, 73.2)	67.1 (60.6, 73.7)
		Male	68.0 (61.6, 74.3)	69.0 (63.1, 74.8)	69.3 (63.6, 74.8)	70.2 (64.2, 75.2)	69.2 (63.3, 74.9)	69.7 (64.1, 75.5)	71.3 (64.9, 76.7)	71.1 (64.8, 76.4)	70.5 (63.9, 76.6)	70.1 (63.1, 76.8)	69.6 (62.2, 77.1)
	Worth	Female	65.1 (59.4, 70.1)	65.7 (60.4, 70.6)	66.3 (61.0, 71.0)	67.5 (62.3, 72.4)	67.2 (62.1, 71.6)	66.5 (60.7, 71.6)	66.2 (60.4, 71.3)	64.7 (59.0, 69.8)	64.8 (59.2, 69.9)	64.9 (59.1, 70.0)	64.9 (58.7, 70.4)
		Male	67.7 (61.8, 73.4)	68.0 (62.4, 73.5)	68.4 (62.7, 73.7)	70.1 (64.2, 75.2)	70.3 (64.7, 75.4)	71.0 (65.6, 76.1)	71.5 (65.4, 76.2)	71.1 (65.4, 76.2)	70.7 (64.5, 76.0)	70.3 (63.9, 76.1)	70.2 (63.2, 76.4)
Hawaii
	Hawaii	Female	80.1 (77.5, 82.6)	80.2 (77.7, 82.4)	80.5 (78.0, 82.5)	81.2 (78.9, 83.1)	80.7 (78.6, 82.8)	80.5 (78.4, 82.5)	80.4 (78.3, 82.2)	80.2 (78.1, 82.1)	80.4 (78.3, 82.2)	80.5 (78.5, 82.4)	80.5 (78.2, 82.7)
		Male	83.5 (81.0, 85.7)	83.6 (81.3, 85.6)	84.1 (81.9, 86.0)	84.5 (82.4, 86.3)	84.6 (82.6, 86.6)	84.6 (82.5, 86.5)	84.8 (83.0, 86.7)	84.9 (83.0, 86.6)	85.3 (83.4, 87.0)	84.5 (82.4, 86.4)	83.7 (81.2, 85.8)
	Honolulu	Female	80.3 (77.7, 82.9)	80.4 (77.7, 82.8)	80.5 (78.0, 82.9)	80.9 (78.3, 83.1)	80.3 (77.9, 82.6)	80.3 (77.8, 82.6)	80.2 (77.6, 82.3)	79.8 (77.3, 82.1)	79.7 (77.4, 82.1)	79.6 (77.1, 82.0)	79.2 (76.6, 81.6)
		Male	85.5 (82.9, 87.6)	85.2 (82.7, 87.2)	85.1 (82.6, 87.1)	85.0 (82.7, 86.9)	85.0 (82.7, 86.9)	85.3 (83.1, 87.2)	85.5 (83.5, 87.4)	85.7 (83.8, 87.5)	85.5 (83.3, 87.4)	84.7 (82.4, 86.8)	83.7 (81.1, 86.0)
	Kalawao	Female	77.0 (73.9, 79.9)	78.3 (75.7, 80.9)	79.9 (77.2, 82.3)	79.7 (77.1, 82.0)	80.4 (77.9, 82.6)	82.8 (80.7, 84.8)	83.4 (81.4, 85.4)	82.3 (80.3, 84.3)	82.0 (79.8, 83.8)	81.7 (79.5, 83.6)	81.9 (79.7, 84.0)
		Male	82.5 (79.3, 85.1)	83.2 (80.3, 85.6)	84.4 (81.8, 86.8)	84.3 (82.0, 86.5)	84.6 (82.1, 86.6)	86.4 (84.2, 88.2)	86.1 (84.2, 88.0)	86.2 (84.2, 88.1)	84.2 (82.1, 86.1)	84.2 (82.1, 86.2)	84.0 (81.6, 86.3)
	Kauai	Female	80.4 (77.3, 83.2)	80.3 (77.5, 82.8)	80.4 (77.7, 82.9)	81.1 (78.4, 83.6)	81.5 (78.9, 83.8)	82.5 (80.0, 84.8)	82.3 (80.0, 84.3)	82.2 (79.7, 84.3)	82.1 (79.8, 84.2)	82.0 (79.6, 84.3)	81.9 (79.2, 84.5)
		Male	87.1 (84.3, 89.5)	87.0 (84.4, 89.2)	87.2 (84.8, 89.3)	87.0 (84.8, 89.0)	86.7 (84.3, 88.8)	87.0 (84.7, 89.0)	87.3 (84.9, 89.2)	87.2 (85.0, 89.2)	87.3 (85.1, 89.3)	87.0 (84.7, 89.1)	86.8 (84.0, 89.1)
	Maui	Female	77.0 (73.9, 79.9)	78.3 (75.7, 80.9)	79.9 (77.2, 82.3)	79.7 (77.1, 82.0)	80.4 (77.9, 82.6)	82.8 (80.7, 84.8)	83.4 (81.4, 85.4)	82.3 (80.3, 84.3)	82.0 (79.8, 83.8)	81.7 (79.5, 83.6)	81.9 (79.7, 84.0)
		Male	82.5 (79.3, 85.1)	83.2 (80.3, 85.6)	84.4 (81.8, 86.8)	84.3 (82.0, 86.5)	84.6 (82.1, 86.6)	86.4 (84.2, 88.2)	86.1 (84.2, 88.0)	86.2 (84.2, 88.1)	84.2 (82.1, 86.1)	84.2 (82.1, 86.2)	84.0 (81.6, 86.3)
Idaho
	Ada	Female	80.3 (78.2, 82.5)	80.6 (78.7, 82.4)	80.9 (79.1, 82.5)	81.5 (79.7, 83.0)	81.6 (80.0, 83.1)	81.6 (79.9, 83.1)	82.3 (80.6, 83.7)	82.4 (80.7, 83.8)	82.7 (81.1, 84.2)	82.7 (81.0, 84.2)	82.8 (80.9, 84.6)
		Male	84.9 (82.9, 86.8)	85.1 (83.3, 86.8)	85.1 (83.4, 86.8)	85.7 (84.0, 87.3)	85.5 (83.7, 87.2)	85.8 (84.0, 87.4)	85.5 (84.0, 87.1)	85.4 (83.5, 87.1)	84.6 (82.8, 86.2)	84.3 (82.3, 86.2)	84.1 (81.5, 86.2)
	Adams	Female	76.2 (70.8, 80.5)	77.0 (72.0, 81.1)	77.8 (73.3, 81.9)	77.1 (72.4, 81.1)	77.5 (72.6, 81.6)	77.2 (72.0, 81.4)	77.3 (72.3, 81.7)	74.5 (69.5, 79.0)	75.2 (69.5, 80.1)	75.4 (69.8, 80.4)	75.5 (69.8, 80.6)
		Male	75.6 (70.2, 80.3)	76.4 (71.3, 80.7)	77.0 (72.1, 81.1)	77.0 (72.1, 81.2)	76.5 (71.4, 80.7)	76.5 (71.4, 80.6)	77.0 (72.1, 81.3)	77.3 (71.8, 81.9)	75.5 (69.7, 80.3)	75.0 (68.7, 80.1)	74.6 (67.6, 80.2)
	Bannock	Female	77.5 (74.7, 80.1)	78.0 (75.6, 80.3)	78.3 (76.0, 80.5)	78.3 (76.0, 80.3)	77.7 (75.6, 79.7)	78.1 (75.9, 80.3)	78.2 (76.0, 80.4)	77.9 (75.6, 79.9)	78.0 (75.8, 80.1)	78.1 (75.9, 80.2)	78.1 (75.7, 80.5)
		Male	82.1 (79.4, 84.6)	82.3 (79.9, 84.6)	82.1 (79.8, 84.3)	82.1 (79.7, 84.2)	81.6 (79.2, 84.0)	81.0 (78.3, 83.3)	81.0 (78.5, 83.3)	80.8 (78.1, 83.3)	80.2 (77.5, 82.7)	80.0 (77.1, 82.7)	79.8 (76.1, 82.9)
	Bear Lake	Female	73.5 (68.7, 78.0)	74.1 (69.5, 78.4)	74.7 (69.9, 79.0)	75.0 (70.3, 79.2)	76.1 (71.6, 80.2)	77.3 (72.4, 81.5)	78.1 (73.1, 82.2)	77.1 (71.4, 81.3)	77.8 (72.5, 82.1)	77.8 (72.4, 82.3)	77.9 (72.0, 82.7)
		Male	78.5 (73.9, 82.6)	78.7 (74.2, 82.6)	78.9 (74.4, 82.7)	79.0 (74.7, 82.7)	79.4 (74.6, 83.1)	78.9 (74.1, 83.1)	79.4 (74.5, 83.2)	80.1 (75.6, 84.5)	79.0 (73.6, 83.4)	78.6 (72.4, 83.3)	78.2 (71.4, 83.5)
	Benewah	Female	75.4 (70.8, 79.5)	76.2 (71.9, 79.9)	76.8 (72.8, 80.4)	77.7 (73.7, 81.2)	77.7 (73.6, 81.5)	76.7 (72.0, 80.6)	76.5 (71.0, 80.8)	75.3 (69.9, 80.1)	76.7 (71.4, 81.4)	76.9 (71.5, 81.7)	77.1 (71.6, 81.8)
		Male	77.6 (73.0, 81.9)	78.4 (74.0, 82.4)	78.8 (74.7, 82.6)	79.2 (74.8, 83.2)	79.7 (75.2, 83.4)	79.5 (74.8, 83.5)	78.7 (73.6, 82.9)	77.5 (72.0, 82.2)	76.4 (70.7, 81.3)	76.0 (69.9, 81.2)	75.6 (68.7, 81.4)
	Bingham	Female	75.9 (72.6, 79.2)	76.1 (73.1, 79.2)	76.4 (73.4, 79.2)	75.1 (72.1, 77.8)	74.9 (71.8, 77.8)	75.6 (72.7, 78.4)	75.9 (73.1, 78.6)	75.9 (73.1, 78.6)	76.9 (74.0, 79.5)	77.0 (74.1, 79.5)	77.1 (73.8, 79.9)
		Male	78.7 (74.9, 81.9)	79.0 (75.5, 82.1)	79.2 (75.8, 82.2)	78.2 (74.8, 81.2)	77.6 (74.1, 80.8)	76.9 (73.4, 80.0)	76.0 (72.9, 79.3)	74.8 (71.7, 78.2)	75.2 (71.9, 78.2)	75.0 (71.4, 78.2)	74.8 (70.6, 78.6)
	Blaine	Female	81.6 (77.9, 84.6)	82.2 (78.7, 85.0)	82.8 (79.2, 85.5)	83.0 (79.9, 86.0)	82.7 (79.3, 85.6)	83.2 (79.7, 86.1)	83.3 (80.2, 86.2)	82.1 (78.9, 85.0)	82.0 (78.5, 84.7)	82.0 (78.5, 84.8)	82.1 (78.5, 85.1)
		Male	84.2 (80.5, 87.3)	84.5 (81.1, 87.4)	84.7 (81.4, 87.5)	85.3 (82.2, 88.0)	85.3 (82.1, 88.1)	85.7 (82.8, 88.3)	85.7 (82.8, 88.3)	85.1 (82.0, 87.8)	84.3 (81.0, 87.2)	84.0 (80.4, 87.1)	83.8 (79.9, 87.3)
	Boise	Female	77.9 (73.1, 82.2)	77.9 (73.5, 81.9)	78.3 (74.0, 82.2)	77.7 (72.9, 81.5)	77.1 (72.6, 81.1)	76.6 (71.4, 80.8)	77.0 (72.3, 81.5)	76.0 (70.2, 80.4)	76.7 (71.3, 81.7)	76.7 (71.2, 81.7)	76.7 (70.9, 82.0)
		Male	77.9 (72.8, 82.1)	78.0 (73.1, 82.0)	78.3 (73.6, 82.2)	78.6 (74.3, 82.7)	78.5 (73.7, 82.9)	78.6 (74.0, 82.8)	78.7 (73.9, 82.8)	78.0 (73.0, 82.7)	76.7 (70.4, 81.4)	76.2 (69.7, 81.4)	75.8 (68.3, 81.5)
	Bonner	Female	78.9 (75.7, 82.1)	79.4 (76.4, 82.3)	79.8 (76.9, 82.6)	80.4 (77.7, 83.1)	80.2 (77.5, 82.7)	80.6 (77.9, 82.9)	80.7 (77.9, 83.4)	80.1 (77.4, 82.5)	78.9 (76.2, 81.6)	78.8 (75.9, 81.5)	78.8 (75.7, 81.7)
		Male	80.1 (76.2, 83.1)	80.6 (76.9, 83.3)	80.7 (77.2, 83.4)	81.2 (78.0, 84.0)	81.1 (78.0, 84.1)	80.8 (77.6, 83.7)	81.5 (78.3, 84.2)	81.6 (78.4, 84.3)	81.6 (78.7, 84.3)	81.4 (78.2, 84.4)	81.3 (77.5, 84.5)
	Bonneville	Female	77.6 (75.0, 80.2)	77.8 (75.6, 80.0)	77.9 (75.6, 80.1)	78.1 (75.9, 80.3)	79.0 (76.8, 80.9)	78.2 (75.8, 80.3)	77.4 (75.2, 79.5)	77.9 (75.6, 80.0)	78.3 (76.2, 80.4)	78.4 (76.3, 80.4)	78.5 (76.0, 80.7)
		Male	82.6 (79.9, 85.2)	82.5 (80.0, 84.8)	82.3 (79.9, 84.5)	81.8 (79.4, 83.9)	81.8 (79.5, 84.2)	81.0 (78.7, 83.1)	81.5 (79.0, 83.4)	82.2 (79.8, 84.3)	82.4 (80.2, 84.5)	82.3 (79.8, 84.7)	82.2 (79.2, 84.8)
	Boundary	Female	77.1 (72.5, 81.3)	77.5 (73.2, 81.2)	77.8 (73.8, 81.5)	77.9 (73.8, 81.4)	77.9 (72.9, 81.7)	77.8 (73.3, 81.8)	76.3 (71.4, 80.7)	76.1 (71.6, 80.6)	74.9 (69.0, 80.0)	74.9 (69.0, 80.0)	74.9 (68.8, 80.4)
		Male	77.5 (72.6, 81.6)	77.8 (72.9, 81.7)	77.9 (73.2, 81.8)	77.4 (73.1, 81.1)	76.4 (72.1, 80.7)	75.7 (70.8, 80.0)	75.9 (71.0, 80.2)	76.5 (70.8, 81.4)	77.4 (71.4, 82.4)	76.9 (70.5, 82.2)	76.5 (69.5, 82.3)
	Butte	Female	75.8 (70.9, 80.2)	76.5 (71.8, 80.6)	77.0 (72.4, 81.1)	77.0 (72.4, 81.3)	77.0 (72.2, 80.9)	77.2 (72.3, 81.9)	78.4 (73.5, 82.5)	77.4 (72.1, 81.5)	79.5 (74.4, 83.6)	79.5 (74.3, 83.9)	79.6 (74.0, 84.2)
		Male	76.1 (70.7, 81.1)	77.0 (72.1, 81.6)	77.3 (72.6, 81.8)	78.4 (73.8, 82.3)	78.2 (73.0, 82.5)	78.9 (74.6, 83.0)	77.9 (72.7, 82.2)	78.3 (72.8, 82.7)	78.0 (72.0, 82.5)	77.5 (71.0, 82.2)	77.3 (69.9, 82.4)
	Camas	Female	78.7 (74.0, 83.1)	78.8 (74.3, 83.1)	78.6 (74.2, 82.9)	78.3 (73.4, 82.2)	78.1 (73.2, 82.3)	77.9 (72.7, 82.1)	77.5 (72.6, 82.3)	74.6 (68.9, 79.4)	75.5 (69.8, 80.3)	75.5 (69.6, 80.5)	75.8 (69.8, 80.9)
		Male	79.4 (74.9, 83.6)	79.6 (75.2, 83.5)	79.5 (75.3, 83.4)	79.2 (74.6, 83.2)	78.7 (73.4, 82.8)	79.1 (74.0, 83.1)	78.1 (73.3, 82.3)	75.1 (69.0, 80.2)	75.4 (69.0, 80.6)	75.0 (68.3, 80.7)	74.9 (67.6, 81.0)
	Canyon	Female	74.5 (71.8, 77.2)	74.7 (72.4, 76.9)	74.9 (72.7, 76.9)	73.6 (71.3, 75.5)	73.5 (71.4, 75.4)	74.4 (72.3, 76.3)	75.9 (74.0, 77.8)	74.4 (72.3, 76.5)	76.1 (74.1, 77.9)	76.0 (74.0, 78.0)	75.9 (73.7, 78.3)
		Male	75.9 (72.7, 78.7)	76.3 (73.6, 78.9)	76.5 (74.0, 78.9)	76.9 (74.7, 79.2)	76.9 (74.5, 79.2)	76.0 (73.7, 78.4)	76.5 (74.0, 78.7)	76.2 (73.8, 78.5)	75.2 (72.7, 77.6)	74.6 (71.9, 77.2)	73.9 (70.7, 77.2)
	Caribou	Female	76.4 (72.0, 80.2)	76.6 (72.5, 80.4)	76.7 (72.6, 80.6)	76.5 (72.1, 80.4)	76.3 (72.1, 80.5)	76.9 (72.5, 80.9)	77.2 (72.2, 81.6)	76.1 (70.9, 80.4)	77.0 (71.4, 81.5)	77.1 (71.4, 81.7)	77.3 (71.5, 82.0)
		Male	79.8 (75.6, 83.7)	80.2 (76.1, 83.9)	80.1 (75.9, 83.6)	79.5 (75.3, 83.2)	80.0 (75.0, 84.0)	79.2 (74.8, 83.2)	78.7 (73.9, 82.9)	79.1 (73.7, 83.1)	78.9 (73.4, 83.5)	78.6 (72.9, 83.4)	78.2 (71.7, 83.5)
	Cassia	Female	72.0 (67.5, 76.0)	72.6 (68.7, 76.3)	73.1 (69.4, 76.7)	73.9 (70.2, 77.1)	74.0 (70.1, 77.5)	73.7 (69.7, 77.1)	74.2 (70.5, 77.8)	73.9 (70.1, 77.3)	73.3 (69.5, 76.6)	73.7 (69.9, 77.1)	73.8 (69.8, 77.5)
		Male	72.2 (67.4, 76.6)	72.8 (68.2, 76.9)	73.2 (68.9, 77.2)	73.6 (69.3, 77.5)	72.9 (68.4, 77.0)	73.8 (69.4, 77.9)	75.3 (71.2, 78.8)	75.2 (70.8, 79.0)	74.6 (70.3, 78.4)	74.3 (69.7, 78.2)	74.0 (68.8, 78.4)
	Clark	Female	65.5 (59.2, 71.1)	66.8 (60.6, 72.2)	67.7 (61.8, 73.3)	65.7 (59.9, 70.9)	66.0 (59.9, 71.5)	67.2 (60.9, 73.0)	68.3 (62.0, 74.0)	67.1 (60.9, 72.9)	69.9 (63.4, 75.9)	69.5 (62.7, 75.5)	69.9 (63.0, 76.3)
		Male	67.2 (60.6, 73.3)	67.7 (61.4, 73.4)	68.6 (62.6, 74.2)	68.4 (62.6, 74.1)	68.7 (62.6, 74.3)	69.5 (63.6, 75.0)	68.7 (62.3, 74.6)	68.0 (61.8, 74.1)	69.8 (63.0, 75.5)	69.1 (61.8, 75.4)	68.8 (60.8, 75.5)
	Clearwater	Female	75.5 (71.1, 79.4)	76.0 (71.9, 79.7)	76.1 (72.2, 79.9)	77.1 (73.4, 80.6)	76.5 (72.3, 80.2)	76.3 (71.6, 80.2)	76.0 (71.6, 80.1)	74.9 (69.2, 79.4)	74.8 (69.1, 79.7)	75.2 (69.3, 80.1)	75.2 (69.1, 80.5)
		Male	78.8 (74.4, 82.4)	79.0 (74.9, 82.4)	78.7 (74.7, 82.1)	78.1 (73.8, 81.7)	77.4 (72.8, 81.5)	75.8 (71.4, 80.0)	77.0 (72.1, 81.4)	76.4 (71.0, 80.8)	77.6 (71.8, 82.7)	77.2 (71.3, 82.6)	76.8 (70.5, 82.8)
	Custer	Female	78.1 (73.7, 82.0)	79.0 (74.8, 82.5)	79.5 (75.4, 83.1)	79.8 (75.2, 83.4)	79.8 (75.3, 83.3)	80.4 (75.9, 84.2)	80.7 (76.3, 84.4)	79.1 (74.3, 83.1)	78.0 (72.5, 82.2)	78.1 (72.6, 82.4)	78.2 (72.3, 82.7)
		Male	78.7 (73.6, 83.3)	79.4 (74.8, 83.7)	79.7 (75.3, 83.7)	80.4 (76.1, 84.1)	79.8 (74.7, 83.7)	80.7 (76.6, 84.8)	81.2 (76.4, 85.0)	81.2 (76.4, 85.2)	78.9 (73.3, 83.4)	78.5 (72.3, 83.4)	78.1 (71.2, 83.5)
	Elmore	Female	76.9 (72.3, 80.8)	77.0 (72.7, 80.8)	76.9 (72.7, 80.7)	75.3 (71.4, 79.0)	74.6 (70.6, 78.4)	74.2 (69.8, 77.6)	74.4 (70.3, 78.3)	73.7 (69.2, 77.4)	75.2 (71.0, 78.9)	75.2 (70.8, 79.0)	75.3 (70.6, 79.5)
		Male	81.4 (77.1, 85.3)	81.7 (77.7, 85.5)	81.7 (77.9, 85.4)	81.4 (77.6, 84.9)	80.5 (76.5, 84.1)	81.0 (77.3, 84.5)	81.0 (76.6, 84.4)	79.4 (75.0, 83.1)	79.5 (75.2, 83.3)	79.2 (74.7, 83.3)	78.9 (73.7, 83.5)
	Franklin	Female	76.6 (72.0, 80.6)	76.7 (72.5, 80.3)	76.8 (72.6, 80.3)	75.9 (71.8, 79.6)	76.2 (71.8, 80.1)	77.8 (73.1, 82.0)	77.4 (72.5, 81.5)	78.0 (73.0, 82.1)	78.4 (73.4, 83.2)	78.5 (73.4, 83.2)	78.5 (73.3, 83.4)
		Male	79.4 (74.6, 83.1)	79.6 (75.2, 83.0)	79.7 (75.5, 83.1)	81.0 (77.0, 84.5)	81.5 (77.3, 84.9)	80.4 (76.0, 84.3)	80.5 (76.1, 84.4)	81.1 (76.4, 84.8)	78.8 (73.3, 83.5)	78.5 (72.6, 83.6)	78.2 (71.7, 83.8)
	Fremont	Female	76.4 (72.0, 80.4)	77.1 (72.9, 80.6)	77.7 (73.6, 81.1)	77.7 (73.6, 81.1)	78.5 (74.5, 82.1)	78.4 (74.1, 82.1)	78.0 (73.4, 82.3)	76.7 (72.0, 81.1)	78.9 (74.0, 83.0)	79.0 (73.9, 83.1)	79.0 (73.5, 83.3)
		Male	78.3 (73.8, 82.2)	78.6 (74.5, 82.3)	79.0 (74.7, 82.6)	78.4 (74.4, 81.9)	77.4 (72.8, 81.4)	77.3 (72.8, 81.4)	77.7 (72.9, 82.0)	76.2 (70.5, 81.1)	78.7 (73.0, 83.4)	78.3 (72.2, 83.5)	77.9 (70.8, 83.5)
	Gem	Female	76.4 (72.3, 80.0)	76.6 (72.7, 80.0)	76.6 (72.5, 80.1)	73.9 (69.9, 77.7)	73.5 (69.2, 77.0)	71.8 (67.3, 76.0)	72.0 (67.7, 75.6)	71.7 (67.2, 75.5)	74.5 (70.4, 78.0)	74.7 (70.5, 78.3)	74.8 (70.6, 78.9)
		Male	77.6 (73.1, 81.5)	78.0 (73.8, 81.7)	77.8 (73.8, 81.5)	77.5 (73.3, 81.1)	76.2 (71.9, 80.0)	75.0 (70.4, 78.8)	75.1 (70.5, 79.1)	75.2 (70.5, 79.4)	75.4 (70.8, 79.9)	75.1 (70.1, 80.1)	74.9 (69.3, 80.3)
	Gooding	Female	66.2 (61.3, 71.0)	66.9 (62.3, 71.3)	67.5 (63.0, 71.8)	67.9 (63.5, 72.3)	68.7 (64.4, 72.5)	69.3 (64.9, 73.2)	71.7 (67.5, 75.6)	71.2 (66.8, 74.9)	72.1 (68.0, 76.1)	72.2 (68.0, 76.3)	72.3 (67.7, 76.4)
		Male	69.5 (63.6, 74.7)	70.4 (65.1, 75.1)	71.1 (66.1, 75.7)	70.9 (66.4, 75.0)	70.3 (65.5, 74.9)	71.6 (66.5, 75.7)	70.8 (65.9, 75.5)	70.2 (65.1, 74.7)	71.3 (65.9, 75.9)	70.8 (64.9, 75.9)	70.1 (63.6, 75.9)
	Idaho	Female	76.7 (73.0, 80.5)	76.8 (73.4, 80.1)	77.0 (73.7, 80.1)	77.2 (73.9, 80.3)	75.1 (71.8, 78.2)	74.0 (70.6, 77.0)	73.6 (70.2, 76.6)	73.8 (71.0, 76.9)	74.8 (71.8, 77.6)	75.2 (72.2, 78.0)	75.4 (72.0, 78.5)
		Male	76.9 (72.8, 80.9)	77.1 (73.3, 80.8)	77.3 (73.7, 80.7)	78.1 (74.7, 81.3)	77.3 (73.9, 80.4)	76.5 (72.6, 79.8)	76.1 (72.5, 79.2)	76.4 (73.0, 79.7)	76.7 (73.1, 79.9)	76.2 (72.3, 79.7)	75.6 (71.0, 79.5)
	Jefferson	Female	75.6 (71.5, 79.3)	75.5 (71.9, 79.1)	75.5 (71.9, 79.1)	74.9 (71.4, 78.5)	75.9 (72.7, 79.1)	75.0 (71.0, 78.7)	74.9 (71.1, 78.1)	76.0 (72.4, 79.2)	78.0 (74.5, 81.3)	77.9 (74.3, 81.3)	77.9 (74.1, 81.5)
		Male	77.2 (72.6, 81.0)	77.4 (73.3, 81.0)	77.4 (73.3, 80.8)	77.5 (73.6, 80.8)	78.6 (74.9, 82.0)	77.8 (73.9, 81.3)	74.7 (70.7, 78.5)	75.4 (71.4, 79.1)	74.6 (70.4, 78.1)	73.7 (69.1, 77.7)	72.9 (67.5, 77.7)
	Jerome	Female	70.9 (66.2, 74.9)	71.2 (66.5, 74.8)	71.4 (67.2, 75.2)	71.9 (68.0, 75.6)	71.1 (67.0, 75.1)	70.3 (66.0, 74.3)	72.8 (68.8, 76.6)	71.4 (67.3, 75.4)	71.9 (68.1, 75.7)	72.2 (68.3, 76.1)	72.4 (68.3, 76.6)
		Male	71.8 (66.8, 76.4)	72.1 (67.4, 76.4)	72.0 (67.4, 76.3)	70.6 (65.6, 75.3)	68.9 (64.2, 73.5)	68.7 (63.7, 72.9)	70.5 (65.4, 74.9)	71.2 (66.6, 75.5)	72.6 (67.6, 76.8)	72.7 (67.3, 77.0)	72.7 (66.8, 77.6)
	Kootenai	Female	80.6 (78.2, 83.0)	80.9 (78.7, 83.0)	81.0 (79.1, 82.9)	81.9 (80.0, 83.6)	81.5 (79.7, 83.3)	80.6 (78.4, 82.4)	80.7 (78.7, 82.6)	81.0 (79.0, 82.9)	80.9 (78.9, 82.7)	81.2 (79.1, 83.0)	81.4 (79.1, 83.4)
		Male	81.6 (78.8, 83.9)	82.0 (79.6, 84.2)	82.2 (79.9, 84.3)	82.9 (80.8, 84.9)	82.3 (80.0, 84.3)	82.1 (79.7, 84.2)	81.6 (79.2, 83.7)	80.6 (78.4, 82.6)	81.1 (78.8, 83.4)	81.2 (78.7, 83.7)	81.3 (78.3, 84.2)
	Latah	Female	82.4 (79.6, 85.0)	82.6 (80.1, 85.0)	82.7 (80.1, 85.0)	83.1 (80.8, 85.2)	81.9 (79.4, 84.2)	80.9 (78.1, 83.2)	80.0 (77.2, 82.4)	80.3 (77.6, 82.7)	80.5 (77.9, 82.8)	80.6 (77.8, 83.0)	80.7 (77.7, 83.4)
		Male	84.4 (81.2, 86.8)	84.7 (81.9, 86.9)	84.8 (82.3, 87.0)	85.5 (83.0, 87.6)	85.6 (83.1, 87.8)	84.7 (82.2, 87.0)	83.5 (80.6, 86.0)	83.8 (81.0, 86.2)	83.7 (80.9, 86.2)	83.4 (80.4, 86.2)	83.1 (79.5, 86.4)
	Lemhi	Female	76.4 (71.9, 80.5)	77.4 (73.3, 81.2)	78.3 (74.5, 82.1)	78.7 (74.8, 82.1)	79.1 (74.9, 82.6)	78.9 (74.2, 82.6)	79.7 (75.0, 83.6)	77.6 (72.3, 81.6)	77.9 (72.3, 82.3)	77.8 (72.2, 82.4)	78.0 (72.1, 82.7)
		Male	79.8 (75.0, 83.7)	80.4 (75.9, 84.1)	81.0 (76.7, 84.3)	81.4 (77.2, 84.7)	81.6 (77.3, 85.4)	81.4 (77.1, 84.9)	81.0 (76.6, 85.0)	81.0 (76.1, 85.2)	79.3 (73.7, 84.1)	78.9 (72.6, 83.9)	78.5 (71.8, 84.0)
	Lewis	Female	75.0 (69.9, 79.5)	75.7 (70.9, 79.7)	75.9 (71.3, 80.1)	75.9 (71.3, 79.8)	76.2 (72.0, 80.4)	77.1 (72.7, 81.5)	77.0 (72.0, 81.4)	76.4 (71.0, 80.8)	75.6 (69.9, 80.5)	75.6 (69.8, 80.6)	75.6 (69.6, 80.6)
		Male	75.3 (69.9, 80.0)	75.9 (70.9, 80.2)	75.8 (70.7, 80.1)	77.4 (72.9, 81.5)	77.0 (72.1, 81.2)	77.1 (72.5, 81.3)	77.7 (72.9, 82.1)	78.5 (73.4, 82.7)	77.4 (72.0, 82.3)	77.0 (70.9, 82.3)	76.6 (70.2, 82.7)
	Lincoln	Female	72.8 (67.3, 77.7)	73.8 (68.6, 78.5)	74.0 (69.0, 78.4)	75.1 (70.4, 79.4)	75.1 (69.8, 79.3)	75.1 (69.8, 79.8)	75.5 (70.6, 79.8)	73.4 (67.8, 78.3)	73.0 (67.2, 78.1)	73.0 (67.1, 78.5)	72.9 (66.7, 78.6)
		Male	72.4 (67.1, 77.4)	73.4 (68.3, 78.0)	73.6 (68.5, 77.9)	73.3 (68.2, 77.9)	72.9 (67.3, 77.6)	73.8 (68.5, 78.7)	74.2 (68.3, 79.1)	72.9 (66.9, 78.3)	73.2 (66.8, 78.7)	73.0 (66.4, 78.9)	72.6 (65.3, 79.1)
	Madison	Female	78.9 (75.2, 82.2)	79.2 (75.8, 82.3)	79.8 (76.5, 82.8)	80.9 (77.5, 83.7)	78.6 (75.1, 81.8)	78.6 (75.2, 81.8)	79.3 (75.9, 82.7)	78.6 (75.3, 81.7)	78.1 (74.5, 81.3)	78.2 (74.4, 81.7)	78.0 (73.9, 81.9)
		Male	80.8 (76.8, 84.2)	81.1 (77.5, 84.2)	81.6 (78.1, 84.5)	81.5 (78.4, 84.6)	81.5 (77.7, 84.6)	81.7 (78.1, 84.8)	80.7 (77.0, 83.9)	81.1 (77.4, 84.4)	80.6 (76.9, 84.0)	80.1 (76.2, 83.8)	79.6 (74.9, 83.9)
	Minidoka	Female	69.2 (64.9, 73.3)	69.8 (65.8, 73.5)	70.4 (66.4, 73.9)	71.0 (66.8, 74.8)	70.3 (66.3, 74.0)	69.9 (65.9, 73.6)	71.1 (67.0, 74.8)	69.7 (65.5, 73.4)	69.1 (65.0, 73.0)	69.2 (65.0, 73.3)	69.2 (64.8, 73.4)
		Male	74.2 (69.4, 78.8)	75.0 (70.3, 78.9)	75.4 (71.0, 79.0)	75.0 (70.9, 78.9)	73.6 (69.0, 77.6)	73.7 (69.5, 77.7)	76.2 (71.9, 80.1)	74.0 (69.5, 78.2)	74.9 (70.5, 78.8)	74.5 (69.4, 78.7)	74.0 (68.5, 79.0)
	Nez Perce	Female	76.8 (73.6, 79.7)	77.0 (74.0, 79.6)	77.0 (74.4, 79.5)	78.4 (75.8, 80.9)	77.2 (74.4, 79.4)	77.4 (74.9, 80.0)	76.6 (74.2, 79.0)	76.7 (74.1, 78.9)	75.6 (73.3, 78.0)	75.6 (73.1, 78.0)	75.5 (72.7, 78.2)
		Male	81.4 (78.1, 84.3)	81.4 (78.3, 83.9)	81.1 (78.3, 83.7)	81.1 (78.5, 83.5)	80.8 (77.9, 83.5)	80.9 (78.4, 83.4)	79.8 (76.8, 82.4)	81.5 (78.7, 83.9)	81.3 (78.8, 83.8)	81.0 (78.1, 83.7)	80.7 (77.3, 83.9)
	Oneida	Female	76.8 (71.9, 81.0)	77.2 (72.4, 81.3)	77.7 (73.3, 81.9)	77.8 (73.2, 81.8)	78.1 (73.5, 82.1)	78.1 (73.5, 82.5)	77.4 (72.5, 81.9)	78.3 (73.8, 82.8)	79.3 (74.1, 83.6)	79.4 (74.0, 83.7)	79.4 (73.8, 84.0)
		Male	73.3 (67.7, 78.5)	73.7 (68.5, 78.4)	74.2 (69.0, 78.6)	76.5 (71.7, 80.9)	77.2 (71.7, 81.2)	77.2 (72.2, 81.8)	79.2 (74.1, 83.3)	79.9 (74.7, 84.5)	78.9 (73.2, 83.8)	78.5 (72.3, 83.7)	78.1 (71.1, 83.7)
	Owyhee	Female	66.2 (60.9, 71.0)	66.9 (62.0, 71.5)	67.6 (62.8, 72.2)	67.5 (62.0, 72.1)	67.0 (62.1, 71.7)	67.5 (61.7, 72.6)	69.3 (63.4, 74.2)	69.1 (63.5, 74.2)	70.3 (64.3, 75.7)	70.3 (64.3, 76.0)	70.3 (64.2, 76.4)
		Male	66.1 (60.1, 71.5)	66.8 (61.0, 71.8)	67.1 (61.4, 71.8)	68.6 (63.3, 73.2)	69.0 (63.2, 74.2)	69.4 (63.2, 74.5)	70.2 (64.1, 75.3)	72.0 (65.5, 77.1)	72.4 (66.1, 77.7)	71.9 (65.5, 77.8)	71.3 (64.3, 77.8)
	Payette	Female	74.4 (70.2, 78.2)	75.2 (71.4, 78.8)	75.7 (71.9, 79.1)	74.9 (71.1, 78.4)	75.3 (71.6, 78.9)	73.9 (69.9, 77.5)	74.3 (70.3, 78.1)	73.6 (69.5, 77.3)	74.0 (70.2, 77.3)	74.1 (70.2, 77.6)	74.2 (69.8, 78.1)
		Male	73.1 (68.0, 77.5)	73.9 (68.9, 77.9)	74.3 (69.5, 78.3)	75.2 (71.1, 79.1)	74.9 (70.4, 79.2)	74.4 (70.2, 78.4)	75.1 (70.3, 79.0)	76.0 (71.5, 79.4)	75.7 (71.3, 79.2)	75.4 (70.7, 79.1)	75.1 (69.6, 79.4)
	Power	Female	71.0 (66.1, 75.8)	71.8 (67.3, 76.3)	72.2 (67.7, 76.6)	72.0 (67.1, 76.6)	73.1 (68.1, 77.3)	72.4 (67.4, 77.2)	72.4 (66.9, 77.2)	75.1 (69.4, 79.7)	76.1 (70.5, 80.6)	76.2 (70.7, 80.9)	76.4 (70.7, 81.2)
		Male	73.8 (68.0, 78.4)	74.9 (69.6, 79.4)	75.1 (69.9, 79.4)	76.7 (71.9, 80.7)	76.1 (71.3, 80.7)	76.2 (71.1, 80.6)	76.9 (71.6, 81.4)	78.0 (72.8, 82.5)	77.1 (71.2, 82.1)	76.7 (70.1, 81.9)	76.5 (69.3, 82.1)
	Shoshone	Female	72.8 (68.5, 77.3)	72.9 (68.6, 77.0)	73.1 (68.9, 77.1)	74.0 (69.9, 77.7)	73.1 (68.9, 76.8)	72.6 (68.4, 76.6)	74.0 (70.0, 77.5)	74.3 (70.4, 78.0)	74.4 (70.2, 78.3)	74.4 (70.0, 78.5)	74.5 (69.7, 78.9)
		Male	76.3 (71.5, 80.6)	76.5 (72.1, 80.5)	76.8 (72.6, 80.7)	76.4 (71.9, 79.9)	76.0 (71.5, 79.9)	74.7 (70.4, 78.4)	74.3 (69.4, 78.1)	73.4 (68.8, 77.4)	73.7 (68.5, 78.1)	73.1 (67.6, 78.0)	72.7 (66.4, 78.0)
	Teton	Female	82.7 (78.7, 86.0)	82.9 (79.1, 86.0)	83.2 (79.6, 86.3)	83.2 (79.6, 86.2)	82.9 (79.2, 86.1)	82.0 (77.8, 85.6)	81.2 (76.6, 84.9)	80.3 (75.8, 84.5)	80.2 (75.1, 84.3)	80.3 (75.0, 84.5)	80.2 (74.8, 84.5)
		Male	81.7 (77.3, 85.3)	81.8 (77.7, 85.3)	81.8 (77.6, 85.3)	80.9 (76.9, 84.6)	80.8 (76.4, 84.5)	80.5 (75.8, 84.2)	80.4 (75.9, 84.3)	80.7 (75.9, 84.9)	80.9 (75.7, 85.1)	80.7 (75.1, 85.3)	80.5 (74.5, 85.6)
	Twin Falls	Female	72.9 (69.7, 76.0)	73.5 (70.8, 76.2)	74.1 (71.5, 76.5)	75.0 (72.5, 77.3)	75.1 (72.7, 77.6)	73.9 (71.3, 76.3)	74.0 (71.5, 76.3)	73.2 (70.8, 75.5)	73.6 (71.1, 75.8)	73.8 (71.2, 76.2)	74.0 (71.1, 76.7)
		Male	77.0 (73.7, 80.3)	77.3 (74.3, 80.2)	77.3 (74.6, 80.0)	77.4 (74.6, 80.2)	76.6 (73.5, 79.4)	77.3 (74.5, 79.9)	78.0 (75.0, 80.7)	78.2 (75.3, 81.0)	79.5 (76.8, 81.9)	79.2 (76.3, 82.2)	79.0 (75.6, 82.3)
	Valley	Female	80.6 (76.1, 84.3)	81.1 (77.0, 84.7)	81.3 (77.4, 84.9)	80.4 (76.5, 84.0)	80.4 (76.4, 83.9)	80.0 (75.7, 83.8)	79.6 (75.0, 83.7)	77.5 (72.4, 81.8)	78.7 (73.3, 83.2)	78.7 (73.2, 83.3)	78.8 (73.2, 83.3)
		Male	79.7 (74.9, 83.7)	80.3 (75.7, 84.0)	80.3 (75.9, 84.0)	80.3 (76.1, 84.0)	80.3 (75.9, 84.2)	80.0 (75.4, 83.7)	79.3 (74.5, 83.6)	79.5 (74.2, 83.8)	78.7 (73.4, 83.4)	78.3 (72.5, 83.3)	77.9 (71.4, 83.3)
	Washington	Female	73.0 (67.9, 77.5)	74.0 (69.5, 78.2)	74.7 (70.4, 78.8)	74.2 (69.5, 78.0)	74.6 (69.9, 78.5)	73.8 (69.2, 78.1)	74.0 (68.6, 78.6)	71.4 (65.8, 76.1)	71.6 (65.8, 77.0)	71.9 (66.1, 77.5)	72.0 (65.9, 77.8)
		Male	72.2 (66.3, 77.3)	73.3 (67.8, 78.1)	73.8 (68.6, 78.3)	73.9 (69.2, 78.3)	73.9 (69.0, 78.4)	74.2 (68.7, 78.5)	74.8 (69.5, 79.4)	74.7 (69.1, 79.4)	73.7 (66.9, 78.8)	73.3 (66.2, 78.9)	72.9 (64.9, 79.2)
Illinois
	Adams	Female	71.7 (67.0, 76.1)	72.0 (67.4, 76.1)	72.6 (68.0, 76.4)	73.4 (68.9, 77.6)	72.3 (67.4, 76.6)	72.9 (68.1, 77.1)	72.3 (67.5, 76.6)	70.7 (65.9, 75.0)	71.1 (65.4, 75.7)	71.2 (65.7, 75.7)	71.2 (65.2, 75.6)
		Male	77.0 (71.9, 81.0)	77.1 (72.1, 80.9)	77.6 (72.6, 81.4)	78.1 (73.7, 82.1)	77.8 (72.9, 82.0)	78.5 (73.7, 82.4)	78.4 (73.7, 82.2)	77.3 (72.3, 81.4)	78.0 (73.0, 82.3)	77.7 (72.6, 82.2)	77.4 (71.7, 82.3)
	Alexander	Female	60.0 (54.1, 66.7)	60.8 (55.2, 67.1)	62.5 (56.6, 68.6)	63.3 (57.2, 69.3)	63.3 (57.1, 68.9)	64.1 (57.5, 70.1)	64.8 (58.7, 70.8)	63.7 (57.1, 69.7)	62.8 (56.0, 69.3)	62.9 (56.0, 69.4)	63.0 (56.0, 69.7)
		Male	68.5 (61.8, 74.3)	68.9 (62.6, 74.7)	70.5 (64.6, 76.0)	70.3 (64.8, 75.5)	68.5 (62.1, 74.1)	69.9 (63.9, 75.5)	70.2 (64.2, 75.6)	68.8 (61.9, 74.5)	67.8 (61.2, 73.8)	67.3 (60.2, 73.8)	66.9 (59.2, 74.1)
	Bond	Female	65.7 (59.6, 70.7)	66.8 (61.1, 71.6)	68.1 (62.3, 73.1)	70.2 (64.7, 75.2)	71.3 (65.8, 76.2)	69.8 (63.4, 74.9)	69.9 (63.9, 75.3)	71.1 (65.4, 76.4)	71.7 (66.3, 77.0)	71.7 (66.2, 77.2)	71.7 (66.2, 77.5)
		Male	68.3 (61.5, 73.7)	69.3 (63.1, 74.2)	70.6 (64.9, 75.4)	73.3 (67.6, 78.2)	74.7 (69.8, 79.8)	76.0 (70.7, 80.4)	76.0 (70.5, 80.7)	76.4 (71.2, 80.9)	75.2 (69.4, 80.1)	74.6 (68.4, 80.0)	74.1 (67.1, 80.0)
	Boone	Female	70.9 (64.7, 75.6)	71.6 (66.0, 76.2)	72.2 (66.6, 76.8)	72.9 (67.6, 77.6)	74.2 (69.4, 78.7)	73.6 (68.5, 78.0)	72.7 (67.3, 77.4)	71.5 (65.8, 76.2)	72.1 (66.8, 76.8)	72.0 (66.7, 76.7)	72.1 (66.3, 77.1)
		Male	77.7 (72.1, 82.1)	78.2 (72.8, 82.4)	78.7 (73.7, 82.9)	78.9 (74.3, 83.0)	79.5 (75.1, 83.5)	79.0 (74.5, 83.2)	78.5 (73.8, 82.6)	77.8 (72.8, 82.1)	78.5 (73.4, 82.6)	78.1 (72.3, 82.6)	77.9 (71.5, 82.7)
	Brown	Female	61.3 (54.9, 67.8)	62.3 (56.1, 68.3)	64.3 (58.2, 70.1)	66.3 (60.3, 72.1)	67.6 (61.2, 73.3)	68.5 (61.8, 74.1)	68.7 (62.6, 74.2)	67.5 (61.2, 73.3)	68.7 (62.2, 74.5)	68.7 (62.1, 74.7)	68.7 (61.6, 75.0)
		Male	67.9 (61.0, 73.8)	68.6 (61.9, 74.2)	70.6 (64.3, 75.9)	71.1 (65.3, 76.6)	72.5 (66.7, 77.5)	72.9 (66.7, 78.3)	72.6 (67.1, 78.0)	71.3 (64.9, 76.9)	73.6 (67.8, 79.5)	73.2 (66.6, 79.3)	72.7 (65.1, 79.4)
	Bureau	Female	73.6 (68.8, 78.1)	73.9 (69.2, 78.2)	74.3 (69.7, 78.5)	74.5 (69.9, 78.6)	74.5 (69.5, 78.9)	74.6 (69.7, 79.2)	73.4 (68.5, 78.0)	73.7 (68.4, 78.0)	71.9 (66.6, 76.7)	71.9 (66.4, 76.9)	72.0 (66.1, 77.2)
		Male	76.6 (71.5, 81.4)	76.9 (72.2, 81.2)	77.4 (73.0, 81.5)	77.7 (72.9, 81.9)	77.5 (72.5, 81.7)	77.1 (72.3, 81.3)	76.5 (71.4, 80.7)	78.0 (72.8, 82.3)	75.9 (70.7, 80.9)	75.4 (69.8, 80.7)	75.0 (68.6, 80.7)
	Calhoun	Female	72.6 (66.7, 77.9)	73.0 (67.4, 78.2)	73.6 (68.0, 78.6)	74.3 (69.0, 79.1)	74.0 (68.2, 78.7)	73.3 (67.3, 78.3)	72.3 (66.7, 77.5)	71.6 (65.2, 76.3)	72.1 (65.6, 77.7)	72.1 (65.7, 77.9)	72.1 (65.2, 78.0)
		Male	72.2 (66.0, 77.6)	72.6 (66.6, 77.9)	73.1 (67.3, 78.0)	74.2 (68.7, 79.1)	74.7 (69.6, 79.4)	74.8 (69.6, 79.3)	74.9 (69.3, 79.5)	74.5 (68.4, 79.9)	74.0 (67.8, 79.3)	73.5 (66.9, 79.3)	73.1 (65.9, 79.4)
	Carroll	Female	73.4 (67.9, 78.1)	73.7 (68.4, 78.4)	74.1 (68.8, 78.9)	73.9 (68.7, 78.5)	75.0 (70.2, 79.6)	74.3 (68.9, 78.7)	73.8 (68.1, 78.7)	72.7 (67.7, 77.4)	74.4 (69.3, 79.1)	74.6 (69.2, 79.6)	74.6 (69.1, 79.9)
		Male	75.7 (70.2, 80.4)	75.9 (70.6, 80.5)	76.2 (71.1, 80.6)	76.1 (70.8, 80.8)	76.2 (70.4, 81.1)	75.2 (69.9, 79.9)	74.5 (69.2, 79.3)	74.5 (68.8, 79.4)	74.5 (68.9, 79.7)	74.0 (67.9, 79.5)	73.5 (66.4, 79.7)
	Cass	Female	69.1 (63.1, 74.3)	69.4 (63.8, 74.5)	69.9 (64.2, 75.0)	70.9 (65.1, 76.1)	73.2 (67.8, 78.0)	73.2 (68.2, 78.0)	72.4 (66.9, 77.1)	71.2 (65.8, 76.3)	71.0 (65.8, 76.5)	71.0 (65.4, 76.5)	71.0 (65.1, 76.6)
		Male	74.8 (69.1, 80.0)	74.9 (69.6, 80.0)	75.3 (70.1, 80.2)	75.8 (70.6, 80.4)	76.1 (70.8, 80.9)	74.5 (69.5, 79.0)	73.7 (67.8, 78.7)	73.2 (66.8, 78.6)	73.7 (67.7, 78.7)	73.3 (66.8, 78.7)	73.0 (65.6, 79.0)
	Champaign	Female	75.2 (70.8, 79.2)	75.6 (71.5, 79.4)	76.1 (72.1, 79.9)	77.2 (73.3, 80.5)	77.5 (73.4, 81.0)	76.2 (72.3, 79.6)	75.6 (72.0, 79.2)	75.4 (71.3, 78.9)	76.3 (72.2, 79.7)	76.5 (72.4, 80.0)	76.4 (72.1, 80.3)
		Male	81.7 (77.5, 85.4)	81.7 (78.0, 85.2)	82.0 (78.3, 85.2)	81.9 (78.2, 85.0)	81.4 (77.4, 84.5)	79.9 (75.8, 83.1)	80.5 (76.8, 83.9)	79.8 (75.9, 83.1)	81.0 (76.5, 84.3)	80.9 (76.2, 84.4)	80.6 (75.4, 84.6)
	Christian	Female	71.4 (65.9, 76.0)	71.5 (66.1, 76.2)	71.7 (66.4, 76.4)	71.3 (65.8, 75.9)	72.2 (66.7, 77.1)	70.8 (64.9, 75.8)	70.9 (65.4, 75.7)	71.6 (66.5, 76.3)	70.4 (65.7, 75.2)	70.3 (65.2, 75.3)	70.3 (64.7, 75.3)
		Male	74.8 (69.3, 80.1)	74.9 (69.7, 80.0)	75.0 (70.0, 80.0)	77.1 (71.9, 81.3)	77.0 (71.9, 81.6)	74.7 (69.4, 79.5)	76.0 (71.1, 80.1)	76.7 (71.6, 81.3)	76.0 (70.4, 80.3)	75.6 (69.7, 80.2)	75.3 (68.9, 80.5)
	Clark	Female	69.8 (64.3, 75.3)	70.4 (64.9, 75.5)	71.1 (66.0, 76.1)	71.4 (66.3, 76.3)	72.2 (66.3, 77.3)	71.1 (65.4, 76.2)	70.9 (65.5, 76.2)	70.2 (64.4, 75.3)	71.3 (65.7, 76.3)	71.4 (65.9, 76.7)	71.4 (65.7, 77.1)
		Male	75.2 (69.7, 80.2)	75.6 (70.3, 80.3)	76.2 (71.0, 80.7)	76.7 (71.2, 81.1)	75.9 (70.4, 80.3)	75.2 (69.6, 79.8)	73.7 (68.1, 78.6)	75.0 (69.4, 80.0)	74.9 (69.5, 79.9)	74.5 (68.5, 79.8)	74.1 (67.3, 79.8)
	Clay	Female	68.3 (62.4, 73.5)	68.8 (63.4, 73.8)	69.7 (64.4, 74.6)	70.4 (64.1, 75.5)	71.2 (65.3, 76.3)	71.0 (65.4, 76.1)	72.0 (66.3, 77.1)	70.0 (64.2, 75.3)	69.5 (63.3, 75.0)	69.5 (63.4, 75.3)	69.6 (63.1, 75.7)
		Male	73.3 (67.0, 78.2)	73.5 (67.4, 78.3)	74.3 (68.7, 79.0)	74.8 (69.7, 79.6)	75.6 (69.8, 80.6)	74.9 (69.5, 79.8)	75.0 (69.5, 79.9)	75.3 (69.6, 80.5)	73.7 (67.9, 78.6)	73.2 (66.9, 78.4)	72.6 (65.8, 78.5)
	Clinton	Female	69.6 (64.1, 74.9)	70.2 (65.0, 75.2)	71.0 (65.7, 76.0)	71.1 (65.4, 76.0)	70.9 (65.4, 75.5)	70.1 (64.6, 75.1)	68.7 (63.0, 73.7)	68.6 (62.9, 73.8)	69.3 (63.9, 74.1)	69.3 (64.0, 74.1)	69.4 (63.8, 74.3)
		Male	72.4 (66.6, 77.8)	72.9 (67.4, 78.0)	73.6 (68.3, 78.3)	74.9 (69.9, 79.2)	77.0 (72.1, 81.3)	77.0 (72.3, 81.1)	76.6 (71.6, 80.8)	76.9 (71.7, 81.5)	75.0 (69.3, 79.9)	74.2 (68.5, 79.3)	73.5 (67.1, 79.1)
	Coles	Female	72.7 (67.4, 77.2)	73.1 (68.1, 77.3)	73.6 (68.5, 77.8)	74.7 (70.0, 78.9)	73.4 (68.6, 77.8)	72.6 (67.9, 76.9)	72.8 (68.1, 77.1)	73.1 (68.0, 77.7)	72.2 (67.6, 76.5)	72.3 (67.7, 76.8)	72.3 (67.2, 77.1)
		Male	78.4 (73.4, 82.9)	78.7 (74.2, 83.0)	79.0 (74.7, 83.2)	79.8 (75.1, 83.4)	78.6 (73.3, 82.5)	77.3 (72.8, 81.6)	77.9 (73.0, 82.1)	78.8 (73.6, 83.0)	79.0 (74.4, 83.2)	79.0 (73.7, 83.4)	78.8 (72.9, 83.4)
	Cook	Female	68.1 (66.2, 70.2)	69.1 (67.6, 70.7)	70.2 (68.9, 71.6)	71.4 (70.1, 72.6)	72.8 (71.3, 74.2)	72.7 (71.2, 74.2)	73.4 (72.0, 74.9)	73.0 (71.6, 74.2)	73.2 (71.8, 74.5)	73.8 (72.4, 75.1)	74.4 (72.7, 76.0)
		Male	75.7 (73.6, 77.6)	76.0 (74.2, 77.6)	76.4 (74.8, 77.9)	76.8 (75.4, 78.3)	77.7 (75.9, 79.4)	77.5 (75.8, 79.2)	77.8 (76.2, 79.5)	78.1 (76.6, 79.8)	78.0 (76.4, 79.6)	78.0 (76.3, 79.5)	78.0 (75.9, 79.9)
	Crawford	Female	68.1 (61.7, 73.5)	68.7 (62.9, 73.9)	69.5 (63.8, 74.8)	70.4 (65.3, 75.4)	71.6 (66.7, 76.3)	70.8 (65.3, 76.1)	71.0 (65.4, 75.8)	69.4 (63.5, 74.4)	69.5 (63.9, 75.2)	69.6 (63.8, 75.4)	69.6 (63.4, 75.4)
		Male	73.6 (67.7, 78.6)	74.0 (68.3, 78.7)	74.6 (68.8, 79.1)	74.6 (69.4, 79.4)	74.4 (68.8, 79.3)	74.0 (68.6, 79.1)	73.3 (67.7, 78.3)	73.4 (67.4, 78.5)	71.6 (65.5, 76.7)	70.9 (64.5, 76.5)	70.3 (62.7, 76.4)
	Cumberland	Female	72.1 (66.7, 77.5)	72.8 (67.5, 77.9)	73.5 (68.2, 78.4)	74.6 (69.5, 79.3)	75.0 (69.7, 79.3)	74.2 (68.4, 79.3)	73.5 (67.8, 78.6)	71.8 (65.9, 76.9)	70.7 (64.5, 76.2)	70.7 (64.2, 76.3)	70.7 (63.9, 76.5)
		Male	74.2 (67.8, 79.3)	74.6 (68.7, 79.4)	75.1 (69.5, 79.7)	75.7 (71.0, 80.1)	75.6 (70.0, 80.3)	74.4 (69.6, 79.6)	75.2 (69.7, 79.9)	76.0 (70.0, 80.9)	75.4 (69.4, 80.5)	74.9 (68.7, 80.4)	74.5 (67.8, 80.5)
	De Witt	Female	73.5 (67.7, 77.8)	74.1 (68.8, 78.3)	74.6 (69.4, 78.7)	75.2 (69.8, 79.7)	76.1 (71.4, 80.7)	75.1 (69.9, 79.7)	75.1 (69.9, 79.8)	75.2 (70.2, 79.7)	75.0 (69.9, 79.5)	75.2 (69.7, 79.7)	75.2 (69.5, 80.1)
		Male	76.4 (71.2, 81.0)	77.1 (72.3, 81.5)	77.3 (72.5, 81.5)	77.8 (72.3, 82.2)	78.1 (72.8, 82.3)	77.3 (72.2, 81.6)	77.5 (72.2, 82.0)	76.3 (70.2, 81.0)	73.4 (67.4, 78.4)	72.8 (66.4, 78.3)	72.2 (65.0, 78.1)
	DeKalb	Female	74.6 (70.2, 78.6)	75.1 (71.0, 78.9)	75.5 (71.4, 79.2)	76.7 (72.3, 80.3)	77.2 (73.3, 80.9)	76.1 (71.6, 80.1)	75.4 (70.7, 79.5)	75.9 (71.3, 79.9)	76.1 (71.6, 80.0)	76.4 (72.1, 80.3)	76.5 (72.1, 80.6)
		Male	80.3 (75.9, 84.3)	80.5 (76.2, 84.2)	80.7 (76.5, 84.1)	80.4 (76.6, 84.0)	80.4 (76.2, 83.9)	79.7 (75.4, 83.5)	79.6 (75.4, 83.4)	79.8 (75.1, 83.4)	80.2 (75.8, 84.2)	80.0 (75.3, 84.3)	79.7 (74.5, 84.6)
	Douglas	Female	70.5 (64.7, 75.5)	71.0 (65.5, 75.7)	71.6 (65.7, 76.0)	71.9 (66.8, 76.9)	72.3 (67.1, 76.7)	70.5 (65.0, 76.0)	69.5 (63.8, 74.5)	67.8 (61.8, 73.1)	69.1 (63.5, 74.4)	68.9 (63.1, 74.2)	69.0 (62.9, 74.6)
		Male	73.4 (67.8, 78.6)	73.6 (68.0, 78.6)	74.1 (68.5, 78.8)	73.8 (68.6, 78.6)	74.4 (69.0, 79.4)	72.9 (67.4, 77.5)	74.3 (68.9, 78.6)	72.8 (66.9, 77.9)	72.6 (66.9, 77.6)	72.2 (66.2, 77.7)	71.8 (64.9, 77.9)
	DuPage	Female	76.4 (73.5, 79.1)	76.7 (74.2, 79.0)	76.9 (74.6, 79.2)	78.3 (76.0, 80.4)	79.6 (77.3, 81.9)	79.6 (77.3, 81.7)	80.2 (78.1, 82.2)	80.6 (78.5, 82.5)	80.7 (78.4, 82.7)	80.7 (78.2, 82.9)	80.7 (77.9, 83.1)
		Male	80.3 (77.3, 83.1)	80.6 (77.6, 83.1)	80.6 (77.9, 83.1)	81.0 (78.2, 83.3)	83.0 (80.5, 85.1)	83.2 (80.7, 85.3)	83.7 (81.3, 85.8)	83.8 (81.5, 85.9)	83.4 (80.9, 85.4)	82.8 (80.1, 85.3)	82.3 (78.8, 85.3)
	Edgar	Female	68.9 (62.9, 74.4)	69.5 (63.8, 74.7)	70.2 (64.2, 75.3)	71.7 (66.0, 76.4)	71.9 (66.4, 77.0)	71.8 (66.2, 77.1)	71.1 (65.3, 76.1)	71.0 (65.3, 76.4)	72.5 (66.7, 77.4)	72.6 (66.8, 77.6)	72.8 (66.7, 77.7)
		Male	75.5 (70.0, 80.7)	75.8 (70.6, 80.9)	76.3 (71.2, 81.1)	76.2 (71.1, 80.9)	75.4 (70.0, 80.0)	74.8 (69.4, 79.6)	74.7 (69.3, 79.4)	75.5 (69.8, 80.6)	75.7 (69.7, 80.5)	75.3 (69.3, 80.3)	74.9 (68.4, 80.4)
	Edwards	Female	70.7 (64.5, 75.9)	71.2 (65.3, 76.3)	71.9 (65.8, 76.9)	73.5 (68.2, 78.1)	73.1 (68.0, 78.1)	73.7 (67.5, 79.3)	73.4 (67.5, 78.2)	72.2 (66.6, 77.3)	71.9 (65.8, 77.0)	71.9 (65.6, 77.1)	71.9 (65.3, 77.5)
		Male	72.8 (66.3, 78.2)	73.2 (66.7, 78.2)	73.7 (67.8, 78.7)	74.2 (68.7, 79.1)	74.5 (69.3, 79.5)	75.0 (69.7, 79.7)	74.9 (69.4, 80.0)	75.2 (69.4, 80.4)	74.2 (68.0, 79.1)	73.8 (67.2, 79.1)	73.3 (66.1, 79.3)
	Effingham	Female	73.5 (68.5, 78.2)	73.9 (69.1, 78.5)	74.3 (69.5, 78.8)	74.8 (69.8, 79.3)	75.3 (70.5, 79.9)	74.3 (68.8, 78.8)	73.6 (68.1, 78.5)	71.5 (66.2, 76.1)	70.6 (65.5, 75.7)	70.6 (65.3, 75.6)	70.6 (65.1, 75.8)
		Male	77.2 (72.0, 81.8)	77.5 (72.5, 82.0)	77.7 (73.0, 82.0)	78.3 (73.9, 82.5)	78.7 (73.6, 82.9)	77.1 (72.3, 81.5)	77.6 (72.8, 81.5)	78.3 (73.4, 82.8)	78.3 (73.5, 82.8)	77.9 (72.6, 82.7)	77.6 (71.6, 82.7)
	Fayette	Female	67.0 (61.1, 72.2)	67.9 (62.2, 72.7)	69.1 (63.2, 73.8)	68.7 (63.4, 73.9)	70.0 (64.5, 75.2)	67.8 (61.8, 73.1)	67.5 (61.6, 72.7)	66.4 (61.4, 71.5)	67.4 (61.3, 72.8)	67.7 (61.8, 73.0)	67.7 (61.4, 73.0)
		Male	68.8 (62.4, 74.4)	69.5 (63.8, 74.9)	70.3 (64.6, 75.5)	71.5 (65.6, 76.5)	73.5 (67.8, 78.6)	73.1 (67.5, 77.8)	73.2 (67.3, 77.9)	73.4 (67.3, 78.6)	72.7 (66.9, 77.9)	72.2 (66.0, 77.8)	71.7 (64.8, 77.7)
	Ford	Female	74.3 (69.3, 78.6)	74.4 (69.3, 78.5)	74.7 (69.7, 79.0)	74.9 (69.8, 79.4)	74.6 (69.5, 78.9)	73.1 (67.4, 78.3)	72.7 (67.8, 77.8)	71.0 (65.2, 76.2)	70.1 (64.3, 75.3)	69.9 (64.2, 75.2)	69.9 (63.8, 75.4)
		Male	79.1 (73.9, 83.4)	79.0 (74.1, 83.2)	79.2 (74.3, 83.2)	78.7 (73.7, 82.7)	79.2 (73.9, 83.2)	78.3 (73.5, 82.5)	77.9 (73.3, 82.0)	75.0 (69.8, 80.0)	74.4 (68.8, 79.4)	73.8 (67.6, 79.5)	73.3 (66.6, 79.7)
	Franklin	Female	66.4 (60.6, 71.4)	67.0 (61.5, 71.8)	67.9 (62.4, 72.9)	68.3 (63.0, 73.0)	69.8 (64.1, 74.6)	69.8 (64.8, 74.8)	68.7 (63.2, 74.1)	67.1 (61.2, 72.5)	67.8 (62.4, 72.9)	67.8 (62.3, 72.9)	67.9 (62.1, 73.1)
		Male	72.6 (66.9, 77.7)	73.0 (67.6, 77.7)	73.5 (68.4, 78.2)	73.9 (69.1, 78.4)	75.3 (70.1, 80.0)	74.4 (69.3, 78.8)	74.7 (69.4, 79.5)	75.0 (69.3, 80.0)	74.7 (68.8, 79.7)	74.2 (67.9, 79.5)	73.8 (66.5, 79.4)
	Fulton	Female	71.1 (65.3, 75.9)	71.4 (66.2, 76.2)	72.0 (66.6, 76.7)	71.1 (65.9, 75.9)	70.3 (65.1, 74.8)	69.7 (64.2, 74.6)	69.7 (64.3, 74.5)	68.2 (62.7, 73.4)	69.4 (63.6, 74.9)	69.5 (63.6, 75.0)	69.7 (63.6, 75.3)
		Male	73.6 (67.9, 78.0)	73.9 (68.5, 78.1)	74.4 (69.2, 78.6)	73.9 (68.7, 78.5)	74.8 (69.3, 79.5)	75.2 (70.2, 79.9)	73.9 (68.2, 78.9)	73.8 (68.3, 78.8)	73.4 (67.9, 78.4)	72.9 (66.7, 78.6)	72.3 (65.5, 78.7)
	Gallatin	Female	65.8 (59.2, 71.7)	66.3 (60.0, 72.0)	67.0 (60.8, 72.4)	68.2 (62.0, 73.4)	67.0 (60.8, 72.9)	66.6 (59.9, 72.2)	65.9 (59.3, 71.8)	63.9 (57.0, 69.9)	64.3 (58.0, 70.6)	64.4 (58.1, 70.8)	64.5 (57.6, 71.1)
		Male	66.7 (59.9, 72.9)	67.1 (60.7, 73.3)	67.8 (61.6, 73.9)	67.6 (61.9, 73.2)	67.7 (61.2, 73.5)	68.0 (62.0, 73.6)	68.0 (61.4, 74.3)	68.5 (62.3, 74.5)	69.2 (62.1, 75.4)	68.7 (60.8, 75.3)	68.2 (59.7, 75.7)
	Greene	Female	69.8 (64.2, 75.3)	70.1 (64.6, 75.0)	70.5 (65.2, 75.4)	71.2 (65.8, 76.7)	70.8 (65.0, 75.4)	70.9 (65.2, 76.4)	71.4 (65.6, 76.3)	71.8 (66.2, 76.8)	71.5 (66.1, 76.6)	71.5 (66.2, 76.8)	71.6 (65.8, 77.0)
		Male	71.8 (65.6, 77.7)	72.1 (66.2, 77.5)	72.4 (66.8, 77.7)	74.2 (68.7, 79.4)	75.1 (69.4, 80.3)	73.6 (68.5, 78.4)	74.2 (68.6, 79.3)	73.9 (68.0, 79.1)	72.7 (66.3, 78.3)	72.2 (65.2, 78.2)	71.7 (64.2, 78.3)
	Grundy	Female	74.4 (69.1, 79.1)	74.8 (69.9, 79.5)	75.2 (70.4, 79.7)	75.5 (70.3, 79.3)	75.3 (70.3, 79.9)	74.6 (69.4, 78.9)	72.8 (67.7, 77.6)	71.6 (66.2, 76.2)	71.2 (65.9, 75.8)	71.2 (65.7, 76.1)	71.3 (65.7, 76.7)
		Male	79.3 (74.6, 83.5)	79.8 (75.3, 83.8)	80.2 (75.8, 84.1)	80.8 (76.4, 84.5)	80.5 (75.9, 84.1)	79.2 (74.6, 83.4)	77.4 (72.4, 81.8)	76.4 (71.0, 80.9)	76.1 (70.4, 80.7)	75.8 (69.7, 80.8)	75.5 (68.8, 81.0)
	Hamilton	Female	65.2 (58.9, 70.8)	65.5 (59.5, 71.0)	66.2 (60.1, 71.8)	66.8 (60.5, 72.4)	66.4 (59.8, 72.4)	66.0 (60.0, 72.4)	66.4 (59.3, 72.1)	66.0 (59.6, 71.9)	66.6 (60.2, 71.8)	66.6 (59.9, 72.1)	66.7 (59.6, 72.5)
		Male	70.7 (64.4, 76.3)	70.7 (64.6, 76.1)	71.2 (65.4, 76.4)	70.9 (64.9, 76.4)	71.4 (65.8, 77.0)	70.8 (65.0, 75.8)	71.5 (65.3, 76.9)	72.7 (66.7, 78.0)	72.7 (66.3, 78.0)	72.2 (65.0, 77.9)	71.7 (63.5, 78.1)
	Hancock	Female	73.6 (68.0, 78.3)	73.7 (68.6, 78.4)	74.1 (69.0, 78.8)	73.8 (68.9, 78.5)	72.2 (67.5, 76.9)	72.3 (66.9, 77.5)	71.5 (66.1, 76.5)	70.9 (65.7, 75.9)	71.6 (66.1, 76.6)	71.6 (65.8, 76.7)	71.8 (65.7, 77.2)
		Male	77.1 (71.9, 81.5)	76.9 (72.0, 81.2)	77.3 (72.4, 81.5)	76.7 (72.1, 81.3)	77.0 (71.9, 81.3)	77.5 (72.7, 81.6)	77.0 (71.6, 81.3)	77.3 (72.1, 81.4)	77.1 (71.5, 81.8)	76.6 (70.5, 81.9)	76.1 (69.5, 82.0)
	Hardin	Female	64.2 (58.1, 70.0)	65.1 (59.1, 70.5)	66.5 (60.6, 71.7)	68.1 (62.1, 73.3)	66.8 (60.7, 72.3)	66.7 (59.8, 72.6)	66.1 (59.5, 72.0)	65.4 (59.1, 71.2)	66.1 (59.5, 72.4)	66.2 (59.5, 72.7)	66.2 (59.1, 72.9)
		Male	67.1 (61.1, 73.4)	67.7 (62.0, 73.6)	69.0 (63.3, 74.6)	68.7 (62.5, 74.0)	68.5 (62.3, 74.6)	68.4 (62.1, 74.2)	67.6 (60.9, 73.2)	68.2 (61.8, 74.3)	69.5 (62.9, 75.5)	68.9 (61.8, 75.4)	68.4 (60.4, 75.7)
	Henderson	Female	72.7 (67.1, 77.9)	72.9 (67.6, 77.9)	73.3 (68.4, 78.2)	72.9 (67.5, 78.1)	72.9 (67.2, 77.8)	72.9 (67.4, 78.1)	71.7 (66.0, 77.1)	72.0 (66.2, 76.9)	72.5 (66.8, 77.8)	72.5 (66.6, 78.0)	72.6 (66.4, 78.5)
		Male	73.7 (68.0, 79.2)	73.8 (68.5, 79.2)	74.2 (69.0, 79.4)	74.1 (68.9, 79.3)	74.6 (69.1, 79.5)	74.8 (69.4, 79.6)	74.4 (68.6, 79.3)	74.6 (68.9, 79.8)	73.9 (67.6, 79.8)	73.4 (66.5, 79.7)	73.0 (65.3, 79.5)
	Henry	Female	75.0 (70.3, 79.4)	75.3 (70.8, 79.4)	75.6 (71.2, 79.5)	75.2 (70.8, 79.2)	75.3 (71.1, 79.4)	74.5 (69.9, 78.7)	74.1 (69.2, 78.3)	73.3 (68.1, 78.0)	71.7 (66.5, 76.5)	71.6 (66.3, 76.7)	71.6 (66.0, 76.9)
		Male	78.7 (73.5, 83.1)	78.8 (73.8, 83.0)	78.9 (74.2, 83.0)	79.1 (74.6, 83.1)	78.9 (74.5, 82.9)	76.9 (72.3, 80.9)	75.3 (69.8, 79.5)	75.5 (70.4, 79.9)	74.6 (69.5, 79.3)	74.3 (68.6, 79.4)	74.0 (67.6, 79.8)
	Iroquois	Female	70.0 (64.4, 74.8)	70.4 (65.3, 75.2)	70.9 (65.9, 75.5)	71.6 (66.5, 76.3)	71.1 (66.0, 76.2)	71.8 (66.5, 76.8)	71.1 (66.4, 75.7)	70.3 (65.0, 75.1)	71.6 (66.1, 76.2)	71.6 (66.0, 76.2)	71.6 (65.6, 76.4)
		Male	73.5 (67.9, 78.8)	73.8 (68.6, 79.0)	74.1 (68.8, 79.2)	74.0 (68.8, 78.8)	74.9 (69.9, 79.5)	75.2 (70.5, 79.9)	75.1 (69.9, 79.3)	74.6 (69.1, 79.4)	74.6 (69.2, 79.2)	74.1 (68.2, 79.2)	73.6 (67.1, 79.4)
	Jackson	Female	74.5 (70.2, 78.6)	74.8 (70.7, 79.1)	75.4 (71.0, 79.6)	75.9 (71.1, 80.0)	75.8 (71.1, 79.9)	75.2 (70.3, 79.4)	75.4 (70.7, 79.8)	74.5 (69.9, 78.8)	75.0 (70.2, 79.5)	75.3 (70.5, 79.8)	75.1 (70.0, 79.8)
		Male	76.7 (71.7, 81.5)	76.8 (72.0, 81.3)	77.3 (72.6, 81.6)	78.5 (73.7, 82.4)	78.3 (73.3, 82.8)	79.0 (74.7, 83.0)	78.6 (74.3, 82.6)	79.5 (74.4, 83.5)	79.1 (73.9, 83.4)	78.9 (73.2, 83.5)	78.5 (72.2, 83.6)
	Jasper	Female	72.3 (66.2, 77.8)	72.7 (67.0, 77.9)	73.1 (67.4, 78.2)	73.0 (67.7, 77.7)	73.6 (68.5, 78.2)	72.8 (67.4, 77.8)	72.2 (66.0, 77.0)	71.6 (66.1, 76.6)	72.5 (66.2, 77.4)	72.6 (66.3, 77.7)	72.7 (65.9, 78.0)
		Male	76.4 (70.9, 81.2)	76.5 (71.1, 81.0)	77.0 (71.7, 81.2)	76.6 (71.6, 81.3)	75.9 (70.3, 80.7)	75.1 (69.2, 79.8)	74.6 (69.6, 79.5)	75.6 (70.0, 80.4)	75.6 (69.8, 80.8)	75.2 (68.7, 80.8)	74.7 (67.4, 80.8)
	Jefferson	Female	65.3 (59.5, 70.8)	65.5 (59.6, 70.9)	66.3 (60.4, 71.6)	66.6 (61.0, 71.7)	68.0 (62.3, 73.1)	69.4 (63.8, 74.3)	70.9 (65.7, 76.0)	69.3 (64.1, 74.3)	69.8 (63.6, 74.6)	69.9 (63.7, 74.7)	69.9 (63.6, 75.0)
		Male	73.4 (67.9, 78.3)	73.4 (68.2, 78.2)	74.0 (68.9, 78.5)	75.0 (69.6, 79.5)	74.7 (69.5, 79.3)	73.8 (68.5, 78.6)	74.5 (69.2, 79.0)	74.7 (69.2, 79.3)	74.1 (68.3, 79.2)	73.6 (67.4, 79.3)	73.2 (66.3, 79.2)
	Jersey	Female	72.9 (67.7, 77.6)	73.2 (68.0, 77.6)	73.6 (68.4, 78.0)	73.9 (68.5, 78.3)	73.1 (67.7, 77.8)	73.0 (67.3, 77.9)	72.4 (66.7, 77.2)	71.8 (66.4, 76.8)	72.4 (66.8, 77.0)	72.4 (66.5, 77.2)	72.5 (66.4, 77.7)
		Male	73.6 (67.6, 78.9)	73.8 (68.1, 78.8)	74.2 (68.9, 79.1)	75.2 (70.1, 79.5)	76.4 (71.0, 81.4)	75.9 (70.1, 80.5)	76.5 (71.2, 81.1)	76.5 (70.5, 81.6)	74.8 (69.0, 79.9)	74.2 (67.7, 79.6)	73.6 (66.2, 79.6)
	Jo Daviess	Female	74.5 (69.0, 79.4)	74.9 (69.9, 79.6)	75.6 (70.4, 80.2)	75.8 (70.7, 80.3)	77.1 (72.1, 81.3)	78.2 (73.6, 82.4)	77.8 (73.1, 82.0)	77.4 (72.6, 81.5)	78.0 (73.4, 82.3)	78.0 (73.2, 82.4)	78.0 (73.0, 82.6)
		Male	78.6 (73.4, 83.0)	78.8 (73.8, 83.0)	79.3 (74.5, 83.2)	79.3 (74.4, 83.1)	79.0 (74.1, 83.1)	78.7 (74.0, 82.9)	78.7 (73.9, 82.7)	78.2 (73.0, 82.4)	76.8 (71.6, 81.5)	76.2 (70.4, 81.1)	75.6 (69.2, 81.3)
	Johnson	Female	63.7 (57.3, 69.3)	64.6 (58.5, 70.0)	66.1 (60.4, 71.6)	66.6 (60.6, 72.1)	67.2 (61.1, 72.8)	66.9 (60.3, 73.0)	66.5 (60.2, 72.2)	64.9 (59.0, 70.6)	66.1 (59.6, 72.4)	66.2 (59.6, 72.6)	66.2 (59.4, 72.8)
		Male	69.3 (62.6, 75.0)	69.5 (63.0, 75.0)	71.5 (65.5, 76.5)	71.9 (66.0, 76.9)	71.6 (65.8, 76.5)	71.1 (65.2, 76.4)	71.4 (65.7, 77.0)	69.9 (63.7, 75.3)	70.1 (64.1, 76.0)	69.6 (62.7, 76.0)	69.0 (61.4, 76.2)
	Kane	Female	70.1 (66.2, 73.7)	70.6 (67.2, 73.7)	71.1 (67.7, 73.9)	72.7 (69.4, 75.8)	74.2 (71.0, 77.3)	74.7 (71.4, 77.9)	74.7 (71.5, 77.5)	75.4 (72.2, 78.3)	74.3 (71.0, 77.3)	74.4 (71.0, 77.4)	74.4 (70.6, 77.7)
		Male	76.8 (72.5, 80.5)	77.2 (73.4, 80.7)	77.4 (73.6, 80.7)	76.5 (72.5, 80.0)	78.5 (75.1, 81.8)	78.2 (74.4, 81.1)	77.9 (74.6, 80.9)	77.5 (73.9, 80.7)	77.7 (74.2, 81.0)	77.1 (73.1, 80.9)	76.5 (72.0, 80.8)
	Kankakee	Female	69.5 (64.4, 73.9)	70.2 (65.5, 74.4)	71.0 (66.5, 75.1)	71.7 (67.0, 76.3)	70.9 (66.2, 74.9)	69.4 (64.9, 73.6)	69.4 (64.6, 73.7)	67.9 (63.2, 72.1)	68.7 (64.1, 72.7)	68.8 (64.1, 72.9)	68.9 (64.0, 73.3)
		Male	75.9 (70.7, 80.5)	76.4 (71.5, 80.6)	76.9 (72.2, 80.9)	76.9 (72.1, 80.9)	76.9 (72.3, 81.2)	75.8 (71.3, 79.8)	76.0 (71.7, 80.1)	74.4 (69.4, 78.8)	74.5 (69.4, 79.0)	74.1 (68.5, 79.0)	73.8 (67.6, 78.8)
	Kendall	Female	75.6 (70.5, 80.2)	76.1 (71.2, 80.5)	76.6 (71.8, 80.9)	78.6 (74.3, 82.7)	80.0 (75.7, 83.6)	78.6 (74.5, 82.4)	78.3 (73.7, 81.8)	78.8 (74.6, 82.4)	78.2 (74.0, 81.9)	78.2 (73.9, 82.0)	78.3 (73.6, 82.3)
		Male	79.2 (74.2, 83.2)	79.6 (74.9, 83.3)	80.0 (75.4, 83.5)	80.3 (76.1, 83.8)	82.3 (78.4, 85.6)	81.1 (77.2, 84.6)	80.5 (75.8, 84.3)	81.1 (76.9, 84.6)	80.9 (76.2, 84.6)	80.5 (75.6, 84.5)	80.3 (74.9, 84.5)
	Knox	Female	74.0 (69.1, 78.4)	74.1 (69.3, 78.3)	74.4 (69.4, 78.4)	74.2 (69.3, 78.1)	73.1 (68.7, 77.2)	72.8 (67.8, 77.1)	72.3 (67.3, 76.7)	71.3 (66.3, 76.1)	71.1 (65.7, 75.7)	71.0 (65.4, 75.7)	70.9 (65.0, 75.9)
		Male	77.1 (71.3, 81.3)	77.3 (71.9, 81.4)	77.6 (72.7, 81.6)	77.0 (72.4, 81.0)	77.6 (72.4, 81.6)	75.8 (71.5, 79.8)	74.4 (69.5, 78.8)	74.4 (69.3, 78.9)	73.8 (68.2, 78.9)	73.2 (67.2, 78.7)	72.6 (65.7, 78.8)
	La Salle	Female	70.6 (65.8, 75.1)	71.1 (66.6, 75.4)	71.5 (67.1, 75.8)	72.2 (67.5, 76.1)	73.6 (69.5, 77.6)	73.4 (69.2, 77.4)	72.2 (68.1, 76.3)	73.1 (69.2, 77.1)	73.2 (68.8, 77.2)	73.2 (68.8, 77.2)	73.2 (68.6, 77.6)
		Male	78.2 (73.9, 82.5)	78.6 (74.5, 82.7)	78.8 (74.8, 82.7)	78.9 (74.8, 82.8)	78.3 (74.3, 82.2)	77.8 (73.5, 81.6)	76.8 (72.2, 80.5)	76.8 (72.1, 80.7)	76.5 (71.8, 80.6)	76.1 (70.9, 80.7)	75.7 (69.6, 81.0)
	Lake	Female	73.8 (70.5, 76.9)	74.4 (71.5, 77.3)	74.9 (72.1, 77.7)	76.8 (74.1, 79.2)	78.1 (75.4, 80.5)	77.5 (74.8, 80.0)	78.4 (76.0, 80.8)	77.7 (75.1, 80.0)	76.8 (74.1, 79.3)	76.7 (74.0, 79.4)	76.7 (73.7, 79.7)
		Male	83.0 (80.0, 85.6)	83.1 (80.4, 85.5)	83.2 (80.5, 85.5)	83.9 (81.3, 86.2)	82.6 (79.9, 85.1)	82.2 (79.5, 84.7)	81.9 (79.4, 84.3)	82.7 (79.9, 85.5)	81.3 (78.1, 84.0)	81.2 (77.5, 84.3)	81.1 (76.9, 84.6)
	Lawrence	Female	68.8 (62.4, 74.3)	68.7 (62.5, 74.1)	68.9 (62.9, 74.4)	70.3 (64.6, 75.1)	70.3 (64.7, 75.5)	69.9 (64.0, 75.5)	70.2 (64.4, 75.1)	67.4 (61.5, 72.9)	65.5 (59.3, 71.3)	65.6 (59.3, 71.2)	65.8 (59.0, 71.6)
		Male	72.9 (66.6, 78.8)	73.3 (67.4, 78.5)	73.9 (68.4, 79.0)	73.7 (68.3, 78.7)	73.1 (67.3, 77.9)	73.3 (67.7, 78.3)	72.9 (66.8, 77.7)	71.9 (66.1, 77.3)	70.8 (64.4, 76.4)	70.3 (63.0, 76.4)	69.9 (61.8, 76.4)
	Lee	Female	70.8 (65.3, 75.8)	71.1 (65.9, 75.8)	71.6 (66.3, 76.2)	72.8 (68.3, 77.2)	73.9 (69.5, 78.4)	73.4 (68.7, 77.9)	72.8 (67.9, 77.5)	73.1 (67.5, 77.5)	72.3 (67.1, 76.6)	72.4 (66.9, 76.9)	72.5 (66.7, 77.3)
		Male	76.3 (70.9, 80.5)	76.4 (71.2, 80.1)	76.6 (71.6, 80.5)	76.3 (71.5, 80.9)	76.6 (71.5, 81.0)	76.2 (71.6, 80.8)	75.6 (70.5, 79.9)	75.7 (70.4, 80.2)	75.2 (69.8, 80.2)	74.7 (68.8, 80.2)	74.2 (67.3, 80.2)
	Livingston	Female	71.2 (65.6, 76.2)	71.7 (66.5, 76.4)	72.2 (67.1, 77.0)	72.1 (66.8, 76.6)	73.3 (67.7, 77.5)	72.1 (67.1, 76.6)	71.7 (66.8, 76.3)	70.4 (65.4, 75.1)	70.0 (64.7, 74.8)	70.0 (64.2, 74.9)	70.0 (63.9, 75.2)
		Male	76.2 (71.2, 81.0)	76.5 (71.6, 81.1)	76.8 (71.9, 81.1)	77.4 (72.5, 81.4)	76.8 (72.1, 81.0)	76.4 (71.8, 80.7)	75.8 (70.3, 80.3)	73.5 (68.1, 78.3)	72.9 (66.8, 78.0)	72.3 (65.4, 77.8)	71.7 (64.1, 77.9)
	Logan	Female	70.9 (65.7, 76.1)	71.4 (66.4, 76.3)	72.1 (67.1, 76.8)	72.4 (67.1, 77.2)	72.7 (67.3, 77.3)	71.8 (66.2, 76.4)	71.8 (66.7, 76.4)	71.2 (65.9, 76.1)	70.5 (65.4, 75.4)	70.7 (65.3, 75.6)	70.7 (64.9, 75.7)
		Male	75.3 (70.0, 80.2)	75.9 (70.9, 80.4)	76.7 (71.9, 81.0)	77.9 (73.0, 82.0)	78.6 (73.4, 82.7)	78.1 (72.8, 82.4)	77.9 (72.9, 82.2)	75.6 (69.9, 80.6)	74.2 (68.2, 79.0)	73.7 (67.5, 78.8)	73.2 (66.5, 78.9)
	Macon	Female	72.3 (67.7, 76.6)	72.7 (68.3, 76.8)	73.1 (68.9, 77.1)	73.8 (69.7, 77.6)	74.0 (69.6, 77.7)	72.8 (68.1, 77.1)	73.1 (68.3, 77.0)	72.4 (67.8, 76.4)	71.5 (66.7, 75.4)	71.4 (66.6, 75.4)	71.5 (66.6, 75.9)
		Male	76.9 (72.2, 81.4)	77.3 (72.8, 81.5)	77.4 (73.1, 81.4)	78.4 (73.8, 82.1)	78.5 (74.0, 82.5)	76.9 (72.4, 80.8)	77.8 (73.7, 81.7)	76.6 (72.3, 80.4)	75.7 (70.5, 79.9)	75.4 (69.8, 79.8)	75.1 (68.9, 79.9)
	Macoupin	Female	72.0 (66.4, 76.7)	72.4 (67.2, 76.7)	72.8 (67.6, 77.3)	73.4 (68.4, 77.6)	73.4 (68.9, 77.9)	72.7 (67.9, 77.2)	72.2 (66.9, 76.7)	72.1 (67.1, 76.5)	72.1 (67.4, 76.4)	72.0 (67.2, 76.3)	72.0 (66.7, 76.5)
		Male	74.2 (69.0, 79.0)	74.4 (69.3, 79.0)	74.6 (69.8, 79.1)	76.8 (72.4, 80.6)	77.6 (72.8, 81.6)	76.6 (71.6, 80.9)	76.7 (71.4, 80.8)	76.9 (71.6, 81.5)	74.6 (69.2, 79.4)	74.0 (68.3, 79.1)	73.4 (67.1, 79.3)
	Madison	Female	69.5 (65.4, 73.4)	69.7 (66.0, 73.2)	69.9 (66.3, 73.2)	71.6 (68.0, 75.1)	72.3 (68.8, 75.6)	70.8 (67.5, 74.3)	71.4 (67.9, 74.7)	71.6 (68.3, 74.9)	70.9 (67.8, 73.7)	70.9 (67.9, 73.9)	71.0 (67.7, 74.1)
		Male	78.3 (74.4, 82.0)	78.5 (74.6, 81.7)	78.6 (74.8, 81.8)	79.4 (75.8, 82.7)	79.4 (75.7, 82.5)	78.6 (74.7, 81.5)	78.1 (74.6, 81.3)	78.0 (74.3, 81.3)	76.8 (73.4, 80.2)	76.4 (72.8, 79.9)	76.0 (71.8, 79.9)
	Marion	Female	70.1 (64.6, 75.2)	70.3 (65.0, 75.2)	71.0 (65.8, 75.8)	69.9 (64.8, 74.9)	70.0 (64.7, 74.9)	70.4 (65.2, 75.2)	70.2 (65.2, 74.8)	68.6 (63.8, 73.2)	68.5 (63.5, 73.4)	68.7 (63.5, 73.5)	68.6 (62.9, 73.6)
		Male	74.7 (69.2, 79.8)	74.4 (69.0, 79.4)	75.0 (70.0, 79.8)	75.1 (70.3, 79.4)	75.6 (70.5, 80.3)	74.4 (69.5, 78.9)	74.0 (68.9, 78.3)	74.1 (68.6, 78.6)	72.1 (66.6, 76.5)	71.5 (65.8, 76.4)	70.8 (64.4, 76.3)
	Marshall	Female	74.3 (69.1, 78.7)	74.9 (69.8, 79.2)	75.2 (69.9, 79.6)	75.3 (70.6, 79.9)	76.0 (70.6, 80.2)	76.0 (70.4, 81.0)	74.9 (69.8, 79.8)	73.9 (68.5, 78.5)	74.5 (69.2, 79.3)	74.5 (69.1, 79.5)	74.6 (68.9, 79.7)
		Male	76.9 (71.5, 81.7)	77.4 (72.3, 81.8)	77.3 (72.3, 81.8)	78.1 (73.3, 82.2)	77.7 (72.5, 82.3)	77.4 (72.5, 81.8)	77.3 (72.3, 81.8)	77.7 (72.0, 82.2)	76.6 (71.2, 81.3)	76.1 (70.3, 81.1)	75.8 (69.1, 81.5)
	Mason	Female	71.6 (66.0, 76.4)	72.0 (66.5, 76.6)	72.5 (67.2, 77.1)	72.5 (67.4, 77.4)	72.3 (66.7, 77.0)	71.5 (65.9, 76.7)	71.1 (65.3, 76.2)	69.4 (63.8, 74.5)	68.9 (63.1, 74.3)	68.9 (62.8, 74.5)	68.9 (62.6, 74.9)
		Male	74.0 (68.1, 79.6)	74.1 (68.5, 79.4)	74.4 (69.0, 79.7)	75.0 (69.9, 79.6)	75.4 (70.0, 79.9)	75.7 (70.5, 80.3)	75.0 (69.4, 79.4)	74.3 (68.4, 79.1)	73.6 (67.5, 78.8)	73.2 (66.6, 78.9)	72.8 (65.6, 79.1)
	Massac	Female	68.7 (63.1, 74.3)	69.5 (63.9, 74.7)	70.1 (64.8, 75.2)	70.5 (64.8, 75.7)	70.5 (65.2, 75.7)	70.6 (65.1, 75.7)	68.9 (63.0, 74.0)	69.4 (63.9, 74.6)	69.1 (62.9, 74.3)	69.0 (62.8, 74.3)	68.9 (62.6, 74.4)
		Male	75.6 (70.5, 80.4)	76.1 (71.2, 80.7)	76.4 (71.6, 80.7)	76.2 (71.2, 80.5)	75.8 (70.8, 80.6)	74.8 (69.7, 79.3)	73.9 (68.4, 78.8)	74.4 (69.1, 79.0)	73.1 (67.0, 77.9)	72.5 (65.9, 77.7)	71.9 (64.7, 77.8)
	McDonough	Female	74.6 (69.3, 79.5)	74.8 (70.0, 79.6)	75.4 (70.8, 80.0)	75.2 (70.5, 79.9)	73.3 (68.6, 77.8)	73.6 (68.6, 78.5)	73.8 (68.8, 78.6)	74.3 (69.3, 79.0)	74.6 (69.0, 78.9)	74.8 (69.2, 78.9)	74.9 (69.1, 79.4)
		Male	78.7 (73.3, 83.0)	78.6 (73.6, 82.8)	79.4 (74.5, 83.5)	80.1 (75.5, 83.5)	79.9 (75.3, 83.9)	80.1 (75.3, 84.1)	79.0 (74.4, 83.1)	79.3 (74.3, 83.3)	78.8 (73.8, 83.3)	78.5 (73.2, 83.4)	78.1 (72.0, 83.5)
	McHenry	Female	78.3 (74.5, 81.5)	78.5 (75.0, 81.5)	78.8 (75.4, 81.6)	79.4 (76.4, 82.4)	80.6 (77.2, 83.3)	80.1 (77.1, 82.9)	79.1 (75.8, 82.1)	78.4 (75.2, 81.3)	77.9 (74.5, 80.8)	77.9 (74.5, 80.9)	77.9 (74.3, 81.3)
		Male	81.4 (77.6, 84.8)	81.6 (78.2, 84.8)	81.9 (78.5, 84.9)	81.4 (78.0, 84.1)	81.4 (78.4, 84.2)	81.3 (77.9, 84.1)	80.3 (76.8, 83.3)	79.9 (76.5, 83.0)	79.1 (75.3, 82.3)	78.6 (74.4, 82.3)	78.1 (73.1, 82.5)
	McLean	Female	76.9 (72.5, 80.6)	77.3 (73.1, 80.7)	77.7 (73.8, 81.0)	78.4 (75.0, 81.4)	79.0 (75.4, 82.1)	78.7 (75.0, 81.9)	78.5 (74.8, 81.7)	77.3 (73.8, 80.4)	76.3 (72.2, 79.9)	76.4 (72.1, 80.2)	76.2 (71.6, 80.2)
		Male	81.8 (77.6, 85.3)	82.0 (78.1, 85.2)	82.0 (78.3, 85.1)	82.9 (79.3, 86.0)	82.5 (78.3, 85.8)	82.2 (78.7, 85.2)	81.8 (78.1, 84.9)	80.1 (76.2, 83.7)	78.3 (74.1, 81.8)	77.9 (73.1, 81.8)	77.3 (71.8, 81.7)
	Menard	Female	75.1 (70.1, 79.5)	75.4 (70.5, 79.5)	75.6 (70.8, 79.6)	75.6 (71.0, 80.1)	77.0 (71.8, 81.1)	76.8 (71.8, 81.1)	76.1 (70.9, 80.7)	75.1 (69.3, 79.7)	74.8 (69.4, 79.7)	74.8 (68.8, 79.8)	74.8 (68.8, 80.0)
		Male	78.4 (73.2, 82.9)	78.6 (73.7, 83.0)	78.7 (74.0, 83.0)	80.3 (75.9, 84.3)	80.6 (75.8, 84.5)	79.5 (74.8, 83.5)	78.8 (73.7, 82.9)	78.0 (72.4, 82.4)	76.7 (70.3, 81.7)	76.3 (69.6, 81.6)	75.8 (68.4, 81.7)
	Mercer	Female	74.6 (69.6, 79.0)	75.0 (70.1, 79.2)	75.2 (70.4, 79.4)	74.9 (69.5, 79.2)	76.3 (71.9, 81.1)	76.1 (71.0, 80.5)	75.5 (70.2, 80.0)	75.1 (70.5, 79.3)	74.8 (69.3, 79.5)	74.7 (69.1, 79.5)	74.8 (68.8, 79.8)
		Male	77.3 (71.7, 81.8)	77.7 (72.4, 81.8)	77.7 (72.5, 81.8)	77.8 (73.2, 82.2)	78.3 (73.2, 82.3)	76.9 (72.1, 81.3)	75.7 (70.4, 80.2)	75.1 (69.2, 79.7)	73.0 (67.2, 78.5)	72.5 (66.3, 78.3)	72.1 (65.1, 78.5)
	Monroe	Female	77.2 (72.4, 81.6)	77.5 (72.9, 81.6)	77.9 (73.3, 82.0)	77.9 (73.5, 82.1)	76.5 (71.4, 80.7)	74.4 (69.3, 79.0)	72.7 (67.4, 77.5)	71.7 (66.6, 76.5)	72.0 (66.9, 76.7)	72.0 (67.0, 76.7)	72.1 (67.0, 77.0)
		Male	80.3 (75.3, 84.6)	80.5 (75.8, 84.6)	80.7 (76.2, 84.8)	80.8 (76.3, 84.6)	81.5 (76.7, 85.2)	79.8 (75.4, 83.4)	79.2 (74.6, 83.2)	78.1 (72.9, 82.6)	77.7 (72.6, 81.9)	77.3 (71.9, 81.7)	76.8 (70.9, 82.0)
	Montgomery	Female	69.4 (63.9, 74.5)	69.9 (64.7, 74.9)	70.7 (65.6, 75.5)	71.3 (65.7, 76.0)	71.7 (66.6, 76.3)	70.2 (64.4, 75.1)	69.4 (64.3, 74.4)	69.3 (64.1, 74.4)	71.0 (66.0, 76.0)	71.2 (66.2, 76.1)	71.3 (65.9, 76.6)
		Male	72.1 (66.4, 77.9)	72.5 (67.2, 78.1)	73.3 (68.1, 78.7)	75.0 (69.9, 79.6)	75.3 (70.1, 79.9)	74.9 (69.9, 79.4)	75.2 (70.2, 79.7)	75.2 (69.5, 80.0)	74.8 (69.4, 79.4)	74.5 (68.6, 79.4)	74.2 (67.8, 80.0)
	Morgan	Female	69.7 (64.0, 75.0)	70.1 (64.4, 75.2)	70.7 (65.2, 75.6)	71.6 (66.6, 76.0)	72.6 (67.4, 77.0)	72.8 (67.5, 77.5)	73.3 (67.8, 77.9)	73.1 (68.2, 77.4)	72.2 (67.1, 77.5)	72.1 (66.7, 77.3)	72.2 (66.3, 77.6)
		Male	75.8 (70.3, 80.4)	76.1 (70.9, 80.5)	76.5 (71.5, 80.9)	77.6 (72.7, 81.6)	78.8 (73.9, 82.8)	77.2 (72.5, 81.4)	76.0 (70.7, 80.2)	75.6 (69.7, 80.4)	74.9 (69.2, 79.8)	74.4 (68.2, 79.6)	73.9 (66.7, 79.6)
	Moultrie	Female	70.1 (64.1, 75.4)	70.3 (64.7, 75.3)	70.6 (64.8, 75.6)	71.4 (65.8, 76.3)	72.1 (66.4, 77.0)	70.9 (65.0, 75.8)	71.1 (65.1, 76.1)	70.9 (65.5, 75.8)	70.3 (64.5, 75.2)	70.3 (64.3, 75.2)	70.2 (64.3, 75.4)
		Male	74.6 (68.8, 80.0)	74.8 (69.3, 80.0)	74.9 (69.7, 79.9)	75.4 (69.9, 80.0)	74.5 (68.9, 79.3)	72.9 (67.3, 77.5)	74.0 (68.7, 78.7)	73.8 (67.8, 78.5)	71.9 (65.4, 76.8)	71.3 (64.3, 76.3)	70.6 (63.0, 76.2)
	Ogle	Female	73.3 (68.3, 77.7)	73.8 (69.1, 78.2)	74.3 (69.6, 78.5)	75.0 (70.3, 79.0)	74.8 (70.5, 78.8)	73.7 (68.8, 78.1)	72.8 (67.6, 77.3)	71.3 (66.0, 75.7)	71.4 (66.4, 76.1)	71.4 (66.4, 76.2)	71.5 (66.2, 76.5)
		Male	78.5 (73.9, 82.7)	78.7 (74.3, 82.6)	79.0 (74.6, 82.9)	78.9 (74.8, 82.7)	79.6 (75.4, 83.4)	78.5 (73.9, 82.4)	78.2 (73.4, 82.3)	77.4 (72.0, 82.0)	77.0 (71.3, 81.7)	76.6 (70.4, 81.5)	76.2 (69.2, 81.6)
	Peoria	Female	71.7 (67.3, 75.6)	72.3 (68.1, 75.8)	72.9 (68.7, 76.3)	73.1 (69.2, 76.5)	74.6 (70.6, 78.1)	75.3 (71.3, 78.8)	74.9 (71.6, 78.0)	72.3 (68.3, 75.9)	73.3 (69.5, 77.1)	73.4 (69.5, 77.4)	73.3 (69.2, 77.5)
		Male	78.8 (74.4, 82.8)	79.1 (74.7, 82.8)	79.3 (74.9, 82.8)	79.6 (75.7, 82.8)	79.3 (75.3, 82.8)	78.9 (74.8, 82.5)	79.5 (75.7, 82.8)	79.7 (75.8, 83.3)	79.4 (75.1, 83.0)	79.2 (74.3, 83.2)	79.0 (73.3, 83.3)
	Perry	Female	66.5 (60.7, 71.7)	67.3 (61.6, 72.4)	68.1 (62.4, 73.3)	67.2 (61.3, 72.7)	68.8 (63.2, 74.2)	70.0 (64.3, 75.1)	70.1 (64.2, 75.2)	68.4 (62.2, 73.8)	69.7 (64.6, 74.5)	69.8 (64.5, 75.0)	69.8 (64.1, 75.3)
		Male	71.6 (65.5, 76.8)	72.1 (66.5, 77.3)	72.8 (67.5, 77.9)	73.5 (68.3, 77.9)	73.8 (68.4, 78.7)	73.3 (67.8, 77.9)	73.1 (67.3, 77.9)	73.5 (67.9, 78.7)	73.5 (67.4, 78.8)	73.1 (66.5, 78.9)	72.6 (65.3, 79.2)
	Piatt	Female	75.8 (70.6, 80.4)	76.0 (70.9, 80.4)	76.0 (71.0, 80.6)	75.9 (71.0, 80.2)	76.7 (72.3, 80.8)	75.4 (69.7, 79.9)	75.0 (70.0, 79.7)	74.4 (68.9, 79.1)	76.2 (71.4, 80.8)	76.2 (71.2, 80.9)	76.2 (70.9, 81.2)
		Male	78.1 (72.9, 82.3)	78.2 (73.4, 82.3)	78.2 (73.6, 82.3)	78.1 (73.0, 82.2)	78.0 (72.6, 82.3)	76.2 (71.0, 80.7)	76.1 (71.3, 80.7)	75.5 (69.8, 79.8)	74.6 (68.5, 79.6)	74.1 (67.6, 79.5)	73.7 (66.7, 79.8)
	Pike	Female	71.7 (66.1, 76.2)	72.2 (66.9, 76.7)	72.9 (67.8, 77.5)	73.3 (67.8, 77.9)	73.8 (68.4, 78.4)	73.7 (67.9, 78.3)	74.2 (68.9, 79.3)	73.1 (67.5, 77.9)	72.1 (66.4, 77.1)	72.1 (66.4, 77.2)	72.2 (66.2, 77.4)
		Male	73.8 (68.1, 78.9)	74.2 (68.8, 79.0)	74.9 (69.5, 79.5)	76.1 (71.1, 80.7)	76.8 (71.1, 81.4)	76.5 (71.2, 80.9)	77.0 (72.3, 81.5)	75.8 (69.9, 80.6)	73.9 (67.7, 79.4)	73.4 (66.7, 79.2)	72.9 (65.6, 79.4)
	Pope	Female	68.3 (62.2, 74.0)	69.1 (63.5, 74.7)	70.0 (64.4, 75.6)	70.3 (64.6, 75.9)	70.6 (64.8, 75.9)	70.6 (64.5, 75.9)	69.9 (64.1, 75.0)	69.2 (63.1, 74.6)	70.3 (64.3, 75.4)	70.5 (64.3, 75.5)	70.4 (64.1, 75.8)
		Male	72.9 (66.8, 78.2)	73.7 (67.9, 78.7)	74.5 (68.9, 79.3)	74.2 (68.5, 79.2)	74.3 (68.8, 79.3)	73.8 (68.4, 78.9)	73.5 (67.6, 78.6)	74.1 (68.1, 79.5)	74.6 (68.2, 80.0)	74.2 (67.5, 79.9)	73.8 (66.1, 80.0)
	Pulaski	Female	63.9 (57.8, 69.8)	64.3 (58.5, 70.0)	65.4 (59.3, 70.9)	64.8 (58.5, 70.4)	64.3 (58.1, 70.0)	65.1 (58.6, 71.0)	64.7 (58.3, 70.9)	64.7 (58.3, 70.2)	65.7 (59.2, 71.8)	66.0 (59.5, 72.1)	66.0 (59.3, 72.7)
		Male	68.6 (61.9, 74.5)	68.8 (62.5, 74.5)	70.0 (63.9, 75.6)	69.2 (63.2, 74.5)	67.3 (61.0, 73.2)	68.2 (62.3, 73.9)	68.3 (61.9, 73.7)	69.1 (62.1, 75.1)	68.5 (62.0, 74.6)	68.0 (60.8, 74.5)	67.6 (59.6, 74.5)
	Putnam	Female	72.2 (65.9, 77.4)	72.7 (66.8, 77.7)	73.1 (67.4, 78.2)	73.0 (67.1, 78.0)	73.4 (68.0, 78.6)	73.3 (67.4, 78.4)	71.7 (65.8, 77.0)	71.9 (66.0, 76.9)	71.9 (66.0, 77.1)	72.0 (66.0, 77.3)	72.1 (65.8, 77.6)
		Male	74.8 (69.0, 79.9)	75.6 (70.3, 80.5)	75.7 (70.5, 80.5)	76.7 (71.8, 80.9)	76.5 (70.7, 81.6)	76.3 (71.0, 81.0)	75.5 (70.2, 80.6)	76.5 (70.2, 81.4)	74.4 (68.0, 79.4)	73.8 (67.0, 79.0)	73.4 (65.7, 79.4)
	Randolph	Female	68.7 (63.1, 74.0)	69.4 (64.1, 74.6)	70.2 (65.0, 75.2)	70.5 (65.0, 75.3)	70.7 (65.3, 75.8)	70.3 (65.0, 75.1)	70.2 (64.7, 75.2)	68.3 (63.1, 73.8)	70.0 (64.0, 74.6)	70.1 (64.1, 74.9)	70.1 (63.8, 74.9)
		Male	71.6 (65.2, 76.8)	71.8 (65.7, 76.8)	72.4 (66.6, 77.3)	72.7 (67.4, 77.6)	72.4 (67.2, 77.3)	72.1 (67.1, 77.1)	72.5 (67.2, 77.3)	71.2 (65.1, 76.2)	72.1 (66.3, 77.3)	71.7 (65.2, 77.2)	71.2 (63.9, 77.6)
	Richland	Female	71.4 (65.7, 76.8)	71.8 (66.2, 76.9)	72.5 (67.3, 77.7)	73.7 (68.7, 78.6)	73.3 (67.6, 78.2)	74.6 (69.0, 79.2)	74.1 (68.9, 78.8)	72.6 (67.2, 77.4)	72.4 (67.0, 77.0)	72.5 (67.0, 77.3)	72.5 (66.9, 77.4)
		Male	76.6 (71.2, 81.0)	76.6 (71.5, 81.0)	77.1 (72.2, 81.4)	77.4 (72.1, 81.4)	77.2 (71.9, 81.9)	77.2 (71.8, 81.4)	76.7 (71.9, 81.3)	77.0 (71.9, 81.4)	76.1 (70.6, 80.7)	75.6 (69.7, 80.6)	75.2 (68.6, 80.7)
	Rock Island	Female	70.7 (66.2, 75.0)	71.1 (66.6, 75.0)	71.4 (67.4, 75.4)	71.2 (67.2, 75.0)	72.0 (67.9, 76.1)	71.6 (67.4, 75.5)	74.3 (70.3, 77.7)	73.6 (69.4, 77.2)	74.3 (70.4, 78.0)	74.4 (70.4, 78.0)	74.5 (70.1, 78.3)
		Male	79.5 (75.7, 83.5)	79.7 (75.8, 83.4)	80.0 (76.2, 83.6)	80.0 (76.0, 83.2)	80.1 (76.1, 83.5)	78.7 (74.6, 82.1)	76.8 (72.7, 80.3)	75.3 (70.9, 79.3)	74.1 (69.4, 78.6)	73.7 (68.7, 78.4)	73.3 (67.5, 78.5)
	Saline	Female	66.0 (60.1, 71.8)	66.4 (60.4, 71.8)	67.3 (61.4, 72.6)	67.9 (62.5, 72.8)	67.4 (61.3, 72.5)	67.5 (61.4, 72.9)	67.1 (61.3, 72.2)	65.9 (59.7, 70.6)	65.3 (59.5, 71.5)	65.2 (59.4, 71.6)	65.2 (59.1, 71.9)
		Male	73.8 (68.1, 78.6)	74.0 (68.7, 78.7)	74.9 (69.7, 79.4)	74.2 (68.7, 78.9)	73.8 (68.1, 78.7)	73.1 (67.9, 78.3)	73.5 (67.8, 78.1)	73.6 (67.7, 78.9)	74.2 (68.2, 79.4)	73.7 (67.2, 79.3)	73.2 (66.0, 79.6)
	Sangamon	Female	73.3 (68.8, 77.1)	73.6 (69.7, 77.0)	73.9 (70.0, 77.3)	74.5 (70.9, 77.7)	75.8 (72.3, 79.2)	75.7 (72.2, 79.0)	75.2 (71.5, 78.4)	75.2 (71.6, 78.4)	74.3 (70.4, 77.7)	74.1 (70.0, 77.7)	73.9 (69.4, 77.7)
		Male	80.0 (75.6, 83.6)	80.1 (76.0, 83.5)	80.4 (76.3, 83.7)	82.1 (78.9, 85.2)	82.4 (78.7, 85.5)	80.5 (76.8, 83.6)	79.5 (75.7, 82.7)	79.7 (75.8, 83.2)	78.2 (73.9, 81.9)	77.8 (73.1, 81.9)	77.5 (72.4, 82.0)
	Schuyler	Female	73.3 (67.8, 78.5)	73.6 (68.3, 78.8)	74.2 (68.9, 79.2)	74.8 (69.4, 79.4)	74.4 (68.9, 79.6)	74.4 (69.0, 79.5)	74.1 (68.2, 78.9)	73.2 (67.6, 78.5)	72.3 (66.4, 77.6)	72.3 (66.5, 77.5)	72.3 (66.2, 77.8)
		Male	76.6 (71.2, 81.3)	76.8 (71.6, 81.4)	77.4 (72.3, 81.7)	77.9 (73.0, 82.4)	78.4 (73.6, 82.8)	78.2 (73.3, 82.6)	77.5 (72.3, 82.0)	77.6 (72.0, 81.9)	76.8 (71.4, 82.0)	76.4 (70.4, 81.7)	76.0 (69.2, 81.9)
	Scott	Female	72.3 (67.1, 77.2)	72.8 (67.7, 77.6)	73.5 (68.2, 78.3)	73.9 (68.6, 78.9)	74.1 (68.7, 79.2)	74.4 (68.9, 79.5)	75.2 (69.4, 79.9)	74.2 (68.3, 78.8)	73.7 (68.2, 78.8)	73.8 (68.0, 79.1)	73.8 (67.7, 79.3)
		Male	74.2 (67.8, 79.3)	74.7 (68.4, 79.6)	75.2 (69.1, 79.9)	76.5 (71.7, 81.2)	77.7 (72.0, 82.1)	76.4 (71.1, 81.2)	76.3 (71.0, 81.0)	75.2 (69.4, 80.0)	74.3 (67.9, 79.8)	73.8 (67.1, 79.7)	73.4 (65.6, 79.9)
	Shelby	Female	73.3 (67.8, 77.6)	73.9 (68.7, 77.9)	74.5 (69.5, 78.6)	75.4 (70.3, 79.7)	76.0 (70.9, 80.5)	74.6 (69.5, 79.2)	73.6 (68.0, 78.1)	71.3 (65.8, 76.4)	70.1 (64.9, 75.1)	70.0 (64.8, 75.1)	70.0 (64.4, 75.3)
		Male	75.4 (69.7, 80.6)	75.7 (70.4, 80.6)	76.0 (70.8, 80.7)	77.3 (72.4, 81.4)	77.3 (72.0, 81.5)	75.5 (70.1, 80.2)	76.9 (71.3, 81.3)	76.8 (71.4, 81.2)	75.8 (70.1, 80.5)	75.3 (69.2, 80.4)	74.8 (68.1, 80.6)
	St. Clair	Female	66.2 (62.0, 70.7)	66.8 (63.1, 70.7)	67.4 (63.8, 70.9)	67.9 (64.0, 71.4)	69.5 (65.9, 72.8)	69.4 (65.4, 72.9)	68.5 (64.9, 72.0)	68.1 (64.3, 71.9)	68.8 (65.5, 72.1)	69.0 (65.4, 72.4)	69.0 (65.3, 72.8)
		Male	75.8 (71.0, 79.8)	76.2 (71.9, 79.9)	76.4 (72.2, 79.9)	77.1 (72.6, 80.5)	78.1 (74.1, 81.7)	76.7 (72.7, 80.4)	76.6 (72.4, 80.1)	77.6 (73.5, 81.2)	76.2 (72.4, 79.5)	75.6 (71.4, 79.3)	75.0 (70.3, 79.1)
	Stark	Female	74.8 (69.5, 79.6)	75.3 (70.2, 80.0)	75.7 (70.5, 80.3)	75.6 (70.2, 80.0)	75.5 (69.8, 80.6)	75.5 (69.7, 80.3)	74.5 (69.1, 79.3)	72.4 (66.8, 77.5)	72.7 (66.3, 77.7)	72.9 (66.3, 77.9)	73.0 (66.1, 78.4)
		Male	75.6 (69.6, 80.5)	76.0 (70.3, 80.7)	76.3 (70.7, 80.8)	76.5 (71.5, 81.1)	76.7 (71.5, 81.1)	75.7 (70.1, 80.3)	75.5 (70.1, 80.3)	75.9 (69.9, 80.7)	75.1 (69.1, 79.9)	74.6 (68.2, 79.8)	74.1 (66.8, 79.8)
	Stephenson	Female	74.0 (68.9, 78.6)	74.3 (69.4, 78.8)	74.8 (70.2, 79.1)	74.1 (69.7, 78.5)	74.9 (70.6, 79.4)	74.9 (70.2, 79.0)	73.9 (68.9, 78.3)	72.5 (67.7, 77.3)	72.8 (68.1, 77.5)	72.8 (68.1, 77.7)	72.9 (67.7, 78.0)
		Male	80.2 (75.8, 84.4)	80.3 (76.1, 84.2)	80.6 (76.6, 84.2)	80.5 (75.9, 84.5)	79.9 (75.5, 83.8)	78.9 (74.3, 82.9)	78.3 (73.9, 82.2)	77.5 (72.2, 81.9)	77.2 (72.2, 81.7)	76.9 (71.5, 81.6)	76.6 (70.3, 81.7)
	Tazewell	Female	74.3 (70.0, 78.6)	74.7 (70.7, 78.4)	75.1 (71.2, 78.8)	75.4 (71.4, 78.9)	74.7 (70.6, 78.2)	74.2 (69.7, 78.3)	75.3 (71.3, 78.9)	73.0 (69.0, 76.7)	72.5 (68.2, 76.9)	72.4 (67.9, 76.9)	72.4 (67.7, 77.2)
		Male	78.5 (74.0, 82.5)	78.7 (74.4, 82.5)	79.0 (74.8, 82.8)	79.9 (75.7, 83.4)	80.7 (76.8, 84.3)	81.6 (77.8, 85.2)	81.3 (77.3, 84.9)	79.5 (75.0, 83.1)	77.8 (73.2, 81.9)	77.1 (72.2, 81.6)	76.5 (70.8, 81.5)
	Union	Female	69.3 (63.4, 74.2)	69.5 (63.8, 74.3)	69.7 (63.8, 74.6)	69.9 (64.1, 74.8)	70.4 (64.6, 75.4)	68.8 (63.0, 74.3)	67.7 (61.5, 73.2)	68.1 (62.2, 73.5)	70.3 (64.1, 75.9)	70.3 (64.0, 76.1)	70.3 (63.7, 76.3)
		Male	72.2 (65.7, 77.2)	72.4 (66.3, 77.2)	72.6 (66.7, 77.3)	72.8 (67.7, 77.9)	72.2 (66.6, 77.7)	71.7 (66.1, 76.5)	69.9 (64.2, 75.3)	70.3 (64.1, 75.9)	72.2 (66.1, 77.4)	71.7 (65.0, 77.2)	71.3 (64.0, 77.3)
	Vermilion	Female	65.2 (59.6, 70.2)	65.5 (60.1, 70.3)	65.9 (61.0, 70.7)	66.4 (61.1, 71.2)	65.8 (60.8, 70.7)	66.0 (60.9, 70.7)	65.2 (60.2, 69.8)	66.2 (61.1, 70.6)	67.3 (61.9, 71.7)	67.5 (62.4, 72.2)	67.7 (62.2, 73.0)
		Male	75.0 (69.5, 79.4)	75.3 (70.0, 79.4)	75.8 (70.8, 79.6)	74.3 (69.6, 78.4)	75.0 (70.4, 79.2)	74.7 (69.8, 79.0)	75.6 (70.9, 79.6)	74.9 (70.0, 79.3)	76.5 (71.7, 81.0)	76.3 (70.9, 81.0)	76.1 (70.3, 81.5)
	Wabash	Female	69.7 (64.1, 74.9)	70.0 (64.3, 75.0)	70.3 (65.0, 75.5)	70.9 (65.1, 76.1)	70.7 (64.9, 75.9)	71.1 (64.1, 76.5)	70.6 (64.3, 75.8)	69.9 (64.1, 75.6)	70.0 (63.9, 75.3)	70.1 (64.0, 75.4)	70.1 (63.7, 75.7)
		Male	76.4 (70.9, 81.2)	76.3 (70.9, 80.9)	76.5 (71.2, 80.9)	75.9 (70.3, 80.3)	75.1 (69.5, 80.0)	74.9 (69.8, 79.9)	74.5 (69.1, 79.4)	74.9 (69.6, 79.9)	75.1 (69.1, 80.1)	74.6 (68.1, 80.1)	74.2 (67.2, 80.2)
	Warren	Female	72.7 (67.3, 77.3)	73.2 (68.1, 77.6)	73.8 (69.0, 78.2)	74.0 (69.0, 78.6)	73.6 (68.3, 78.1)	73.7 (68.2, 78.3)	73.6 (68.3, 78.5)	72.6 (67.2, 77.2)	72.5 (66.8, 77.0)	72.6 (67.0, 77.2)	72.7 (66.9, 77.6)
		Male	75.5 (70.1, 80.6)	76.0 (70.7, 80.8)	76.5 (71.5, 81.4)	76.2 (71.0, 80.3)	76.7 (71.5, 81.3)	76.9 (71.9, 81.4)	75.7 (70.4, 80.0)	75.1 (69.2, 79.9)	74.6 (68.9, 79.4)	74.2 (68.2, 79.2)	73.8 (67.3, 79.3)
	Washington	Female	70.7 (65.2, 75.6)	71.1 (65.8, 75.8)	71.7 (66.6, 76.5)	71.4 (66.1, 76.4)	71.5 (65.7, 76.2)	72.3 (66.6, 77.5)	72.5 (66.9, 77.5)	71.2 (65.4, 76.4)	71.3 (65.8, 76.0)	71.3 (65.6, 76.2)	71.3 (65.2, 76.4)
		Male	72.2 (65.6, 77.6)	72.5 (66.5, 77.6)	73.1 (67.4, 78.2)	74.4 (68.9, 79.2)	74.9 (69.7, 79.7)	73.8 (68.4, 78.7)	74.0 (68.3, 78.9)	74.9 (69.1, 79.5)	73.0 (66.8, 78.1)	72.5 (66.3, 77.9)	72.0 (64.7, 78.0)
	Wayne	Female	65.9 (59.7, 71.6)	66.5 (60.3, 71.9)	67.5 (61.1, 72.6)	69.4 (63.3, 74.8)	69.1 (63.5, 74.5)	70.7 (64.9, 75.6)	71.7 (65.9, 76.9)	69.9 (64.8, 75.3)	69.3 (63.0, 74.6)	69.3 (63.0, 74.8)	69.4 (62.9, 75.4)
		Male	71.8 (65.8, 77.3)	72.1 (66.0, 77.1)	73.0 (67.2, 77.6)	73.1 (67.6, 77.7)	73.2 (67.5, 77.8)	73.8 (68.3, 78.9)	74.1 (68.7, 79.1)	74.3 (68.8, 79.3)	72.5 (66.1, 78.3)	72.0 (64.9, 78.3)	71.4 (63.6, 78.4)
	White	Female	65.6 (59.1, 71.2)	66.4 (60.4, 71.9)	67.7 (61.8, 73.0)	69.7 (64.1, 75.0)	69.4 (64.0, 74.6)	68.7 (63.1, 74.1)	69.9 (64.2, 75.0)	68.0 (61.8, 73.3)	68.7 (62.9, 74.1)	68.7 (62.9, 74.3)	68.8 (62.7, 74.7)
		Male	70.2 (63.7, 75.7)	70.8 (64.5, 76.0)	71.8 (66.0, 76.6)	72.3 (67.2, 77.1)	72.9 (67.1, 78.2)	73.6 (67.8, 78.5)	73.9 (68.2, 78.8)	73.8 (68.0, 79.2)	73.9 (67.9, 79.0)	73.5 (66.8, 79.0)	73.0 (65.6, 79.0)
	Whiteside	Female	71.2 (66.1, 75.7)	71.5 (66.6, 75.6)	71.8 (66.8, 76.0)	72.7 (68.0, 76.9)	73.5 (68.9, 77.9)	72.0 (67.5, 76.4)	72.8 (68.6, 77.0)	72.3 (67.9, 76.7)	71.7 (67.1, 76.4)	71.7 (67.0, 76.5)	71.7 (66.6, 76.5)
		Male	76.6 (71.2, 80.7)	76.8 (71.8, 80.8)	77.1 (72.1, 81.1)	77.2 (72.5, 81.2)	78.1 (73.7, 82.3)	76.7 (72.3, 81.0)	75.8 (70.9, 80.0)	75.1 (70.1, 79.6)	74.4 (69.3, 79.1)	73.9 (68.2, 78.9)	73.3 (66.9, 78.8)
	Will	Female	73.8 (70.5, 77.2)	74.1 (71.1, 77.0)	74.4 (71.3, 77.1)	75.2 (72.4, 77.9)	74.6 (71.5, 77.2)	73.2 (70.2, 75.9)	73.4 (70.7, 75.7)	73.9 (70.9, 76.5)	74.5 (71.6, 77.1)	74.8 (71.6, 77.5)	75.1 (71.9, 78.1)
		Male	77.0 (73.2, 80.6)	77.3 (73.8, 80.5)	77.5 (74.2, 80.7)	79.2 (75.9, 82.1)	80.4 (77.2, 83.4)	79.6 (76.7, 82.5)	79.7 (76.7, 82.7)	80.0 (77.0, 82.9)	77.7 (74.5, 80.9)	76.9 (73.1, 80.5)	76.0 (71.5, 80.2)
	Williamson	Female	68.0 (63.0, 72.9)	68.7 (63.9, 73.3)	69.7 (65.0, 74.2)	71.4 (66.7, 75.9)	73.5 (68.7, 77.7)	72.7 (67.9, 77.0)	72.6 (67.8, 76.7)	71.1 (66.2, 75.9)	70.7 (65.4, 75.2)	70.7 (65.2, 75.2)	70.6 (64.9, 75.6)
		Male	76.4 (70.9, 81.0)	76.7 (71.5, 81.2)	77.4 (72.6, 81.6)	77.7 (72.9, 82.0)	79.2 (74.3, 83.3)	78.1 (73.4, 82.1)	77.3 (72.7, 81.5)	77.2 (71.8, 81.4)	77.0 (71.6, 81.2)	76.5 (70.5, 81.2)	76.1 (69.6, 81.4)
	Winnebago	Female	68.9 (65.0, 72.5)	68.9 (65.2, 72.0)	69.0 (65.5, 72.1)	69.6 (66.2, 72.9)	70.5 (67.1, 73.5)	70.5 (67.2, 73.7)	71.2 (67.9, 74.3)	71.2 (67.6, 74.4)	71.2 (67.9, 74.9)	71.3 (67.8, 75.2)	71.3 (67.6, 75.5)
		Male	79.6 (75.7, 82.9)	79.8 (76.2, 82.9)	80.2 (76.6, 83.2)	80.8 (77.4, 83.8)	81.7 (78.1, 84.7)	80.2 (76.6, 83.2)	79.7 (76.2, 82.9)	78.4 (74.6, 81.5)	78.2 (74.5, 81.7)	77.6 (73.4, 81.3)	77.0 (72.3, 81.2)
	Woodford	Female	77.1 (72.2, 81.3)	77.5 (73.0, 81.4)	77.9 (73.3, 81.8)	78.2 (73.7, 81.8)	79.1 (74.8, 82.7)	78.8 (74.4, 82.8)	78.9 (74.4, 82.6)	77.5 (73.0, 81.3)	77.6 (73.3, 81.9)	77.5 (73.2, 81.8)	77.5 (72.9, 82.2)
		Male	79.8 (75.2, 84.0)	80.1 (75.8, 84.0)	80.3 (76.2, 84.0)	81.2 (76.8, 85.0)	81.0 (76.3, 84.8)	80.6 (76.3, 84.5)	80.4 (76.1, 84.2)	80.1 (75.2, 83.9)	79.1 (74.2, 83.4)	78.8 (73.4, 83.6)	78.5 (72.5, 83.8)
Indiana
	Adams	Female	69.6 (64.8, 74.7)	69.9 (65.0, 74.8)	70.2 (65.1, 75.2)	71.5 (65.9, 75.8)	71.3 (66.3, 75.6)	72.1 (67.0, 76.8)	71.7 (67.0, 75.9)	72.1 (67.1, 76.5)	71.6 (66.2, 75.6)	71.6 (66.2, 75.9)	71.7 (66.1, 76.3)
		Male	74.7 (69.4, 79.6)	74.8 (69.7, 79.5)	75.0 (70.1, 79.6)	76.5 (72.0, 80.9)	75.7 (70.7, 79.9)	73.9 (68.8, 78.6)	74.3 (69.2, 78.7)	73.5 (68.1, 78.3)	73.0 (67.5, 78.0)	72.5 (66.4, 77.7)	72.0 (65.2, 77.7)
	Allen	Female	73.5 (70.0, 76.4)	73.7 (70.9, 76.3)	74.0 (71.2, 76.4)	74.9 (72.4, 77.4)	75.0 (72.6, 77.5)	75.4 (73.0, 78.0)	73.5 (71.1, 75.8)	73.3 (71.1, 75.4)	72.4 (70.2, 74.5)	72.3 (70.0, 74.5)	72.0 (69.3, 74.6)
		Male	80.0 (76.7, 82.8)	80.0 (77.0, 82.5)	80.1 (77.2, 82.5)	80.0 (77.2, 82.5)	79.6 (76.8, 82.0)	79.2 (76.4, 81.7)	78.0 (75.2, 80.4)	78.5 (76.0, 81.0)	78.6 (76.0, 81.0)	78.4 (75.6, 80.9)	78.2 (74.8, 81.1)
	Bartholomew	Female	69.5 (64.3, 73.8)	69.9 (65.3, 73.9)	70.3 (65.8, 74.3)	71.1 (66.4, 75.0)	72.5 (68.1, 76.6)	71.5 (67.1, 75.8)	71.6 (66.9, 75.8)	72.7 (68.3, 76.5)	73.3 (69.0, 77.2)	73.3 (69.0, 77.5)	73.6 (68.9, 77.9)
		Male	77.2 (72.0, 81.2)	77.5 (72.7, 81.1)	77.6 (73.0, 81.2)	77.6 (73.1, 81.3)	78.9 (74.8, 82.3)	79.4 (75.4, 82.7)	80.2 (75.9, 83.7)	80.2 (76.3, 83.7)	77.6 (73.3, 81.2)	76.8 (72.0, 80.6)	76.1 (70.3, 80.6)
	Benton	Female	73.0 (66.9, 77.9)	73.5 (67.7, 78.3)	73.9 (68.0, 78.5)	73.4 (67.9, 78.2)	73.4 (67.6, 78.2)	73.3 (67.4, 78.5)	71.9 (66.0, 76.9)	72.1 (66.5, 77.1)	73.0 (67.4, 77.7)	72.9 (67.2, 77.9)	72.9 (66.8, 78.1)
		Male	74.0 (68.0, 79.0)	74.5 (68.9, 79.2)	74.6 (69.1, 79.2)	74.1 (68.6, 78.7)	75.0 (69.2, 80.2)	75.3 (69.7, 80.0)	75.2 (69.7, 80.0)	76.5 (70.9, 81.6)	75.4 (69.6, 80.2)	75.0 (68.4, 80.3)	74.5 (67.2, 80.6)
	Blackford	Female	71.9 (66.7, 76.7)	72.2 (67.2, 77.0)	72.7 (67.8, 77.4)	71.7 (66.2, 76.6)	70.4 (64.6, 75.4)	69.5 (64.3, 74.5)	68.4 (63.3, 73.5)	67.1 (62.2, 71.9)	67.1 (62.3, 71.7)	67.1 (62.2, 72.1)	67.1 (61.9, 72.3)
		Male	75.5 (70.1, 80.1)	75.6 (70.4, 79.9)	76.0 (70.9, 80.2)	75.9 (70.9, 80.2)	77.3 (72.0, 81.8)	75.9 (70.7, 80.3)	75.6 (70.5, 80.1)	75.9 (70.8, 80.3)	75.8 (71.1, 80.1)	75.3 (69.9, 80.1)	74.8 (68.6, 80.2)
	Boone	Female	73.2 (68.8, 77.3)	73.8 (69.5, 77.7)	74.2 (69.9, 78.0)	74.8 (70.8, 78.6)	76.3 (72.1, 79.7)	76.2 (72.0, 80.5)	75.1 (70.4, 79.3)	74.8 (70.4, 78.7)	75.2 (70.6, 79.0)	75.2 (70.6, 79.2)	75.3 (70.1, 79.6)
		Male	79.4 (74.8, 83.4)	79.7 (75.3, 83.5)	79.9 (75.7, 83.5)	79.6 (75.4, 83.5)	80.3 (76.1, 84.1)	80.1 (75.9, 83.9)	78.7 (74.1, 82.5)	78.4 (73.8, 82.5)	77.0 (72.6, 81.4)	76.4 (71.5, 81.1)	75.8 (70.4, 81.1)
	Brown	Female	72.3 (66.6, 77.2)	72.8 (67.6, 77.4)	73.1 (67.8, 77.5)	73.5 (68.4, 78.1)	73.8 (68.8, 78.3)	73.8 (68.6, 78.9)	73.7 (68.2, 78.1)	72.2 (67.4, 76.9)	73.5 (68.0, 78.4)	73.4 (68.0, 78.5)	73.5 (67.7, 78.8)
		Male	76.4 (71.0, 80.9)	76.9 (71.7, 81.2)	77.0 (71.8, 81.2)	76.7 (71.8, 80.8)	76.9 (71.7, 81.6)	76.6 (71.9, 80.7)	77.1 (72.4, 81.4)	76.9 (71.6, 81.6)	76.3 (70.4, 80.8)	75.9 (69.6, 81.0)	75.6 (68.6, 81.3)
	Carroll	Female	71.7 (66.1, 77.0)	72.1 (66.7, 77.0)	72.4 (67.3, 77.4)	72.4 (67.2, 77.1)	72.8 (67.3, 77.4)	71.5 (66.2, 76.3)	70.5 (65.2, 75.2)	71.7 (66.6, 76.2)	72.6 (67.6, 77.0)	72.6 (67.2, 77.1)	72.8 (66.9, 77.3)
		Male	72.9 (66.9, 78.0)	73.1 (67.4, 78.0)	73.5 (68.1, 78.1)	73.6 (68.0, 78.6)	75.3 (69.5, 79.6)	76.9 (71.9, 81.1)	77.1 (72.3, 81.5)	77.1 (72.3, 81.5)	75.7 (70.4, 80.5)	75.0 (69.2, 80.0)	74.4 (68.0, 80.1)
	Cass	Female	71.0 (65.9, 75.3)	71.1 (66.5, 75.5)	71.3 (66.6, 75.7)	71.4 (66.9, 75.9)	70.1 (65.1, 74.3)	67.5 (62.1, 72.3)	65.4 (59.8, 70.3)	66.3 (61.1, 70.8)	67.3 (62.0, 72.0)	67.4 (62.2, 72.1)	67.7 (62.3, 72.7)
		Male	73.9 (68.5, 78.7)	74.0 (68.9, 78.6)	74.1 (69.0, 78.8)	73.9 (69.4, 78.1)	76.1 (71.2, 80.7)	75.9 (71.1, 80.0)	74.9 (70.1, 79.1)	75.3 (70.7, 79.6)	76.2 (71.3, 80.4)	75.9 (70.5, 80.6)	75.6 (70.0, 81.1)
	Clark	Female	67.9 (63.4, 72.1)	68.2 (64.4, 72.0)	68.5 (64.7, 72.1)	68.9 (65.0, 72.5)	69.0 (65.3, 72.7)	67.9 (63.8, 72.0)	68.2 (63.9, 72.3)	68.0 (63.9, 72.0)	66.9 (62.7, 71.2)	66.8 (62.2, 71.0)	66.7 (61.6, 71.3)
		Male	76.0 (71.4, 79.9)	76.2 (71.6, 79.9)	76.2 (72.1, 79.8)	77.1 (73.0, 80.5)	76.6 (72.2, 80.5)	76.7 (72.3, 80.5)	76.1 (71.6, 79.9)	76.1 (71.8, 80.1)	74.8 (70.1, 78.9)	74.3 (69.3, 78.5)	73.9 (68.2, 78.7)
	Clay	Female	69.9 (64.4, 74.6)	70.3 (65.0, 74.8)	70.7 (65.4, 75.1)	71.1 (66.4, 75.5)	72.5 (67.4, 76.6)	72.8 (67.9, 77.2)	71.7 (66.7, 76.4)	71.8 (67.0, 76.2)	71.1 (66.2, 75.7)	71.1 (66.1, 75.7)	71.1 (65.7, 76.1)
		Male	74.7 (69.4, 79.1)	74.8 (69.5, 79.1)	74.9 (69.7, 79.0)	75.2 (70.4, 79.5)	73.6 (67.9, 78.2)	73.9 (68.8, 78.5)	72.9 (67.4, 77.4)	73.9 (68.1, 78.6)	73.4 (67.4, 77.9)	72.8 (66.6, 78.0)	72.3 (65.2, 78.2)
	Clinton	Female	67.8 (62.4, 73.0)	68.0 (62.8, 72.8)	68.0 (62.9, 72.6)	67.5 (61.9, 72.1)	68.6 (63.4, 73.9)	68.0 (63.0, 72.8)	66.7 (61.5, 71.7)	68.6 (63.6, 73.4)	70.2 (65.3, 74.8)	70.3 (65.2, 75.0)	70.3 (64.9, 75.1)
		Male	73.0 (67.6, 77.9)	73.2 (68.0, 77.9)	73.3 (68.2, 77.9)	72.2 (66.8, 76.9)	73.8 (68.6, 78.3)	74.6 (70.1, 79.2)	74.0 (68.6, 78.4)	74.3 (69.1, 78.8)	73.7 (68.3, 78.4)	73.0 (67.4, 78.2)	72.4 (66.0, 78.1)
	Crawford	Female	60.2 (53.5, 66.4)	61.3 (54.9, 67.2)	62.3 (56.3, 68.1)	64.5 (58.3, 70.2)	66.1 (60.5, 71.4)	65.4 (59.3, 71.5)	66.2 (59.9, 72.0)	68.2 (62.2, 73.5)	67.5 (61.1, 73.3)	67.6 (60.9, 73.6)	67.6 (60.7, 73.9)
		Male	68.5 (62.5, 74.1)	69.4 (63.6, 74.9)	70.1 (64.4, 75.5)	70.7 (65.5, 75.6)	70.6 (64.8, 75.7)	70.6 (64.6, 76.0)	70.9 (65.2, 76.2)	71.1 (64.8, 76.6)	68.6 (61.8, 74.3)	68.1 (60.8, 74.2)	67.7 (59.6, 74.5)
	Daviess	Female	62.9 (57.0, 68.7)	63.2 (57.5, 68.8)	63.6 (58.0, 68.9)	65.4 (59.9, 70.3)	66.1 (61.3, 71.2)	68.4 (62.5, 73.7)	68.7 (63.2, 73.8)	68.7 (63.2, 73.4)	67.2 (62.1, 71.9)	67.1 (62.0, 72.2)	67.1 (61.6, 72.5)
		Male	68.3 (62.3, 74.0)	68.4 (62.6, 73.6)	68.5 (63.0, 73.5)	69.1 (63.5, 74.0)	69.8 (63.9, 74.9)	70.1 (64.3, 75.1)	72.3 (67.6, 76.8)	71.2 (66.0, 76.2)	71.4 (66.0, 76.4)	70.9 (64.9, 76.2)	70.5 (63.3, 76.3)
	Dearborn	Female	71.5 (66.8, 76.2)	71.9 (67.7, 76.3)	72.2 (67.8, 76.5)	71.6 (67.1, 75.8)	72.0 (68.0, 76.7)	70.0 (64.6, 74.3)	71.6 (66.9, 76.0)	72.7 (68.3, 76.7)	72.8 (68.0, 77.1)	72.6 (68.0, 76.9)	72.6 (67.7, 77.1)
		Male	75.9 (70.8, 80.4)	76.4 (71.7, 80.7)	76.6 (72.0, 80.7)	76.9 (72.0, 81.0)	77.8 (73.1, 82.1)	76.8 (72.1, 80.8)	75.8 (71.0, 80.1)	76.7 (71.5, 80.7)	76.2 (71.2, 80.8)	75.7 (70.3, 80.6)	75.2 (69.4, 80.7)
	Decatur	Female	66.4 (61.1, 71.9)	66.9 (62.0, 72.1)	67.4 (62.6, 72.6)	68.7 (63.7, 73.6)	68.8 (63.7, 73.7)	69.3 (64.2, 74.3)	71.4 (66.4, 76.2)	70.9 (66.0, 75.2)	70.2 (65.0, 74.8)	70.1 (65.0, 75.0)	70.2 (64.6, 75.5)
		Male	71.1 (65.2, 76.5)	71.6 (66.0, 76.5)	71.9 (66.4, 76.9)	74.1 (69.1, 78.3)	74.9 (69.5, 79.4)	75.5 (70.5, 80.4)	76.5 (71.5, 81.1)	75.7 (70.3, 80.3)	73.5 (68.1, 78.2)	73.0 (67.2, 78.0)	72.5 (65.7, 77.7)
	DeKalb	Female	74.3 (69.3, 78.8)	74.6 (69.8, 78.7)	74.7 (70.2, 78.7)	75.4 (70.6, 79.3)	75.4 (71.2, 79.3)	75.2 (70.8, 79.2)	75.6 (71.3, 79.7)	75.2 (70.9, 79.0)	74.2 (69.6, 78.1)	74.0 (69.2, 78.0)	73.9 (68.8, 78.0)
		Male	79.4 (74.5, 83.3)	79.6 (75.0, 83.3)	79.7 (75.4, 83.3)	79.1 (75.0, 82.7)	80.2 (75.7, 83.9)	79.6 (75.4, 83.2)	78.4 (73.9, 82.3)	78.2 (73.7, 82.3)	77.4 (72.7, 81.7)	76.7 (71.7, 81.4)	76.1 (70.1, 81.2)
	Delaware	Female	72.2 (68.0, 76.1)	72.4 (68.6, 75.9)	72.6 (68.8, 76.0)	72.6 (68.8, 76.1)	70.1 (66.2, 73.7)	70.5 (66.4, 74.3)	68.0 (64.0, 71.7)	68.0 (63.9, 71.9)	66.2 (62.0, 69.9)	66.1 (61.9, 70.0)	66.2 (62.1, 70.5)
		Male	77.5 (73.1, 81.1)	77.6 (73.6, 81.0)	77.6 (73.7, 81.0)	78.2 (74.3, 81.5)	78.4 (74.5, 81.9)	76.7 (72.7, 80.4)	74.4 (70.0, 78.1)	73.9 (69.7, 77.9)	73.3 (69.1, 77.4)	72.9 (68.2, 77.4)	72.4 (66.9, 77.3)
	Dubois	Female	70.6 (65.4, 75.2)	71.3 (66.3, 75.5)	71.8 (67.1, 76.1)	73.8 (69.3, 77.8)	75.6 (71.6, 79.4)	74.7 (69.9, 78.8)	73.8 (69.2, 78.2)	74.6 (70.0, 78.0)	74.8 (70.3, 78.7)	74.7 (70.2, 78.6)	74.9 (70.2, 79.0)
		Male	74.0 (68.4, 78.5)	74.4 (69.3, 79.1)	74.6 (69.5, 79.0)	75.4 (70.8, 79.7)	77.5 (73.1, 81.3)	76.8 (72.0, 80.8)	78.4 (73.9, 82.2)	78.2 (73.9, 82.3)	77.5 (72.9, 81.5)	77.1 (72.0, 81.4)	76.7 (71.0, 81.7)
	Elkhart	Female	69.5 (65.6, 73.0)	69.8 (66.4, 72.9)	70.2 (66.8, 73.2)	70.7 (67.1, 73.7)	71.6 (68.1, 75.0)	72.4 (68.9, 75.6)	73.5 (70.2, 76.6)	72.3 (68.8, 75.3)	72.5 (69.3, 75.5)	72.4 (69.2, 75.5)	72.4 (69.0, 75.8)
		Male	75.4 (71.4, 78.8)	75.4 (71.7, 78.6)	75.6 (72.0, 78.7)	76.0 (72.7, 79.1)	75.8 (72.2, 79.4)	75.3 (71.5, 78.5)	75.5 (72.2, 78.7)	75.7 (71.9, 78.8)	74.8 (71.4, 78.0)	74.4 (70.6, 78.0)	74.0 (69.7, 78.1)
	Fayette	Female	66.3 (60.9, 71.7)	66.6 (61.1, 72.1)	66.9 (61.4, 72.3)	67.2 (61.7, 72.2)	67.3 (61.7, 72.1)	67.4 (62.0, 72.0)	64.6 (58.6, 69.6)	65.0 (59.3, 69.6)	64.4 (58.9, 69.6)	64.4 (58.7, 69.7)	64.2 (58.4, 69.7)
		Male	75.3 (69.9, 80.0)	75.4 (70.3, 80.0)	75.6 (70.7, 79.9)	75.5 (70.6, 79.7)	76.2 (71.2, 80.6)	76.3 (71.6, 80.7)	74.0 (68.7, 78.8)	72.8 (67.2, 77.9)	72.0 (66.2, 77.1)	71.6 (65.3, 77.1)	71.1 (64.0, 77.3)
	Floyd	Female	70.7 (65.9, 75.1)	71.3 (66.8, 75.3)	71.7 (67.2, 75.7)	72.9 (68.9, 76.6)	72.7 (68.3, 76.6)	71.9 (67.4, 75.9)	72.0 (67.3, 76.0)	71.5 (66.8, 75.5)	69.9 (65.1, 74.3)	69.8 (64.8, 74.1)	69.8 (64.7, 74.3)
		Male	77.4 (73.0, 81.6)	77.8 (73.3, 81.7)	77.9 (73.5, 81.6)	78.8 (74.5, 82.7)	78.8 (74.8, 82.8)	78.9 (74.7, 82.8)	78.6 (74.1, 82.5)	77.9 (73.3, 82.1)	75.1 (70.0, 79.2)	74.6 (69.3, 79.0)	74.0 (68.1, 79.3)
	Fountain	Female	68.9 (63.5, 73.9)	69.2 (64.1, 74.0)	69.3 (64.2, 74.0)	69.3 (64.1, 73.6)	67.9 (62.4, 72.9)	68.3 (63.0, 73.4)	68.4 (63.4, 73.3)	69.2 (64.8, 73.3)	68.9 (64.4, 73.3)	69.0 (64.5, 73.4)	69.1 (64.2, 73.7)
		Male	75.5 (70.4, 79.9)	75.8 (70.9, 80.0)	75.6 (70.7, 79.8)	74.8 (69.7, 79.2)	73.9 (68.4, 78.9)	72.7 (67.2, 77.1)	71.1 (66.1, 75.8)	71.2 (66.0, 76.0)	71.1 (65.7, 75.7)	70.5 (64.7, 75.4)	69.9 (63.2, 75.3)
	Franklin	Female	69.3 (63.7, 74.4)	70.2 (65.0, 74.8)	70.9 (65.9, 75.4)	72.3 (67.2, 76.6)	72.9 (67.7, 77.4)	72.3 (67.1, 77.0)	72.9 (67.3, 77.3)	73.2 (68.2, 77.6)	72.1 (67.5, 76.9)	71.9 (67.1, 76.8)	72.0 (66.8, 77.2)
		Male	72.1 (66.3, 77.6)	72.8 (67.3, 77.9)	73.2 (67.8, 78.1)	74.3 (69.4, 78.6)	75.5 (70.1, 80.4)	75.5 (70.5, 79.8)	75.7 (70.9, 79.8)	75.5 (70.3, 80.3)	74.9 (69.7, 79.1)	74.4 (68.8, 79.1)	74.1 (67.3, 79.3)
	Fulton	Female	71.3 (65.9, 75.7)	71.5 (66.4, 75.9)	71.9 (66.9, 76.4)	73.3 (68.1, 77.8)	71.5 (66.9, 76.3)	70.6 (65.4, 75.2)	70.2 (65.4, 74.8)	72.2 (67.8, 76.2)	71.8 (67.6, 76.0)	72.0 (67.5, 76.1)	72.2 (67.4, 76.5)
		Male	72.6 (66.9, 77.6)	72.5 (67.0, 77.3)	72.9 (67.3, 77.4)	73.4 (68.4, 78.0)	74.4 (69.1, 79.0)	74.9 (70.1, 79.9)	74.1 (68.9, 78.4)	74.3 (69.3, 78.4)	74.8 (70.1, 79.1)	74.4 (69.2, 79.1)	74.1 (68.4, 79.5)
	Gibson	Female	66.7 (61.2, 72.7)	67.5 (62.3, 73.0)	68.2 (62.8, 73.6)	70.3 (65.7, 74.9)	72.1 (67.4, 76.4)	73.2 (68.4, 77.4)	73.4 (68.9, 77.8)	72.9 (68.8, 76.9)	70.9 (66.0, 75.1)	70.7 (65.7, 75.0)	70.6 (65.3, 75.2)
		Male	75.3 (70.5, 80.6)	75.7 (71.3, 80.9)	76.0 (71.8, 80.9)	76.2 (71.4, 80.5)	77.4 (72.6, 81.7)	76.7 (72.1, 81.2)	76.7 (72.0, 81.3)	76.8 (72.3, 81.3)	75.1 (70.6, 79.6)	74.4 (69.3, 79.4)	73.8 (67.9, 79.3)
	Grant	Female	70.2 (65.5, 74.3)	70.4 (66.0, 74.2)	70.9 (66.9, 74.8)	69.2 (65.0, 73.6)	67.8 (63.3, 71.8)	69.1 (64.8, 73.3)	67.2 (62.3, 71.1)	64.2 (59.7, 68.5)	64.1 (59.6, 68.3)	64.0 (59.4, 68.3)	64.0 (59.2, 68.7)
		Male	75.8 (70.8, 80.1)	75.9 (71.1, 79.9)	76.4 (71.8, 80.5)	76.6 (72.1, 80.6)	77.9 (73.3, 81.6)	76.9 (72.5, 80.7)	76.0 (71.8, 80.0)	76.2 (71.8, 80.4)	75.2 (70.7, 79.3)	74.7 (70.0, 79.0)	74.2 (68.8, 79.1)
	Greene	Female	68.8 (63.5, 73.3)	69.1 (64.0, 73.4)	69.6 (64.6, 73.8)	69.7 (65.2, 74.3)	70.6 (65.5, 75.2)	70.9 (66.0, 76.0)	71.3 (66.0, 75.6)	70.1 (65.1, 74.7)	71.0 (65.7, 75.4)	71.3 (65.9, 75.6)	71.3 (65.6, 75.9)
		Male	73.2 (67.7, 77.9)	73.3 (68.0, 77.7)	73.7 (68.5, 77.8)	73.3 (68.5, 77.8)	73.2 (68.1, 77.7)	72.4 (67.3, 77.2)	73.5 (68.4, 78.2)	72.9 (67.5, 77.9)	73.6 (68.2, 78.6)	73.1 (67.5, 78.5)	72.6 (66.4, 78.5)
	Hamilton	Female	77.8 (74.1, 80.9)	78.3 (75.1, 81.2)	78.8 (75.9, 81.4)	79.4 (76.5, 82.0)	80.1 (77.3, 82.7)	80.1 (77.2, 82.7)	79.0 (76.3, 81.9)	78.5 (75.6, 81.2)	77.9 (74.7, 80.9)	77.9 (74.5, 80.8)	77.9 (74.2, 80.9)
		Male	84.3 (81.2, 86.9)	84.5 (81.7, 86.9)	84.6 (82.0, 86.9)	84.5 (81.9, 86.9)	84.8 (82.1, 87.0)	84.8 (82.1, 87.2)	84.6 (81.6, 87.1)	84.9 (82.4, 87.3)	84.8 (81.8, 87.2)	84.6 (81.3, 87.3)	84.4 (80.7, 87.6)
	Hancock	Female	71.3 (66.0, 75.8)	71.5 (66.4, 75.7)	71.6 (66.5, 76.0)	72.4 (68.0, 76.3)	72.1 (67.2, 76.3)	72.3 (67.9, 76.8)	73.2 (68.8, 77.1)	73.5 (69.4, 77.6)	72.8 (68.6, 76.8)	72.7 (68.4, 76.7)	72.8 (68.2, 77.1)
		Male	79.4 (74.7, 83.4)	79.7 (75.3, 83.6)	79.9 (75.5, 83.7)	79.4 (75.5, 83.1)	79.9 (75.6, 83.5)	80.6 (76.6, 84.2)	79.7 (75.6, 83.2)	79.4 (75.3, 83.0)	79.4 (74.9, 83.1)	79.1 (74.3, 82.9)	78.8 (73.6, 83.2)
	Harrison	Female	68.5 (62.9, 73.2)	69.2 (64.2, 73.7)	69.9 (65.0, 74.2)	72.3 (67.6, 76.6)	72.4 (67.6, 76.7)	72.2 (67.4, 76.7)	71.1 (66.5, 75.7)	72.0 (67.4, 76.3)	70.0 (65.0, 74.6)	69.8 (64.5, 74.6)	69.6 (64.0, 74.8)
		Male	74.1 (69.1, 78.6)	74.6 (69.7, 79.0)	75.0 (70.2, 79.3)	75.7 (71.0, 80.2)	75.0 (70.0, 79.4)	75.4 (70.5, 80.0)	74.7 (69.4, 79.4)	74.3 (68.6, 79.0)	71.0 (65.6, 76.1)	70.3 (64.2, 75.5)	69.5 (62.7, 75.5)
	Hendricks	Female	73.2 (69.1, 77.0)	73.8 (70.0, 77.3)	74.2 (70.6, 77.6)	73.9 (70.4, 77.4)	75.8 (72.5, 78.9)	76.2 (72.8, 79.7)	76.7 (73.2, 80.3)	75.9 (72.7, 79.2)	75.3 (71.8, 78.9)	75.1 (71.5, 78.6)	75.0 (71.0, 78.9)
		Male	80.1 (76.2, 83.7)	80.6 (76.9, 84.0)	80.9 (77.3, 84.0)	80.8 (77.2, 83.5)	80.5 (76.8, 83.6)	79.5 (75.7, 83.1)	79.2 (75.2, 82.6)	79.3 (75.5, 82.6)	76.7 (72.2, 80.6)	76.1 (71.1, 80.2)	75.5 (69.8, 80.2)
	Henry	Female	66.8 (61.7, 71.6)	67.2 (62.3, 71.5)	67.4 (62.5, 71.6)	68.6 (64.1, 72.9)	69.1 (64.1, 73.6)	68.6 (64.0, 73.1)	68.3 (63.4, 72.8)	68.9 (64.5, 73.1)	68.6 (64.0, 72.7)	68.7 (64.0, 72.7)	68.8 (63.8, 73.1)
		Male	76.3 (71.3, 81.1)	76.6 (71.8, 80.9)	76.6 (71.8, 80.7)	76.9 (72.4, 80.6)	78.7 (74.1, 82.8)	77.2 (72.3, 81.2)	74.9 (69.8, 79.0)	73.6 (68.4, 77.9)	72.2 (66.7, 77.4)	71.5 (65.3, 77.0)	70.7 (63.8, 76.5)
	Howard	Female	72.5 (68.2, 76.3)	72.4 (68.4, 76.0)	72.5 (68.5, 76.2)	71.8 (67.7, 75.8)	71.6 (67.3, 75.4)	68.8 (64.6, 72.8)	68.8 (64.2, 72.5)	67.6 (63.7, 71.2)	68.0 (63.7, 71.9)	67.9 (63.4, 71.8)	67.9 (63.1, 72.2)
		Male	77.4 (73.2, 81.2)	77.2 (73.1, 81.0)	77.3 (73.3, 80.9)	77.1 (72.7, 80.9)	77.9 (73.7, 81.9)	77.0 (72.3, 81.0)	77.6 (73.5, 81.3)	77.2 (72.9, 81.1)	77.3 (72.8, 81.0)	77.0 (72.2, 81.0)	76.7 (71.0, 81.1)
	Huntington	Female	73.9 (69.4, 78.8)	74.2 (69.9, 78.7)	74.6 (70.1, 78.8)	74.3 (69.8, 78.3)	75.4 (70.9, 79.6)	75.0 (70.6, 79.0)	74.0 (69.2, 78.0)	72.4 (67.5, 76.6)	72.2 (67.3, 76.7)	72.1 (67.1, 76.7)	72.1 (66.8, 76.8)
		Male	77.0 (71.7, 81.6)	77.1 (71.9, 81.6)	77.2 (72.1, 81.5)	77.4 (73.0, 81.5)	78.1 (73.5, 82.3)	77.6 (73.0, 81.8)	76.2 (71.1, 80.5)	76.4 (71.4, 80.7)	74.5 (69.5, 78.7)	73.7 (68.4, 78.2)	72.9 (66.9, 78.0)
	Jackson	Female	69.3 (63.9, 74.2)	69.6 (64.7, 74.3)	69.9 (65.0, 74.7)	70.6 (65.5, 74.7)	70.4 (65.3, 74.9)	68.6 (62.9, 73.4)	68.5 (63.6, 73.2)	68.7 (64.4, 73.4)	69.4 (64.5, 73.9)	69.5 (64.8, 74.0)	69.6 (64.6, 74.4)
		Male	74.6 (69.7, 79.4)	74.7 (70.0, 79.0)	74.7 (70.2, 78.9)	74.1 (69.4, 78.4)	74.2 (69.3, 78.7)	73.8 (69.0, 77.9)	75.0 (70.3, 79.5)	73.7 (68.5, 78.4)	72.7 (67.4, 77.6)	72.2 (66.3, 77.2)	71.6 (64.9, 77.1)
	Jasper	Female	73.9 (69.2, 78.5)	74.2 (69.7, 78.5)	74.4 (69.8, 78.5)	72.9 (68.0, 77.4)	72.6 (67.9, 76.6)	72.6 (67.7, 77.2)	71.2 (65.8, 76.0)	72.3 (67.3, 77.2)	73.3 (68.6, 78.1)	73.4 (68.5, 78.5)	73.4 (68.2, 78.8)
		Male	73.9 (68.4, 78.7)	74.3 (69.3, 79.0)	74.4 (69.5, 79.1)	75.2 (70.5, 80.0)	76.6 (71.9, 80.9)	76.6 (71.5, 80.9)	74.1 (69.2, 78.7)	74.2 (68.9, 78.9)	72.4 (66.7, 77.1)	71.7 (65.7, 76.7)	71.1 (64.5, 76.9)
	Jay	Female	66.5 (60.6, 71.7)	66.6 (61.0, 71.8)	67.0 (61.6, 72.3)	67.0 (61.7, 71.7)	68.0 (62.7, 72.5)	67.2 (62.1, 71.8)	67.3 (62.3, 72.0)	68.6 (64.0, 73.0)	67.0 (62.2, 71.4)	66.9 (62.3, 71.4)	66.9 (61.8, 71.6)
		Male	73.1 (67.7, 78.1)	73.4 (68.2, 78.2)	74.0 (68.8, 78.7)	74.9 (70.0, 79.3)	75.6 (70.4, 80.0)	74.2 (69.2, 78.7)	73.1 (68.3, 77.4)	72.2 (66.7, 76.7)	71.5 (66.9, 76.6)	71.1 (66.1, 76.4)	70.7 (64.8, 76.6)
	Jefferson	Female	71.0 (65.7, 75.7)	71.3 (66.3, 75.7)	71.5 (66.7, 76.1)	73.0 (68.7, 77.1)	71.5 (66.2, 75.9)	71.2 (66.6, 75.9)	70.1 (64.9, 74.3)	68.7 (63.7, 73.1)	68.1 (63.3, 72.7)	68.0 (63.1, 72.8)	68.2 (62.7, 73.2)
		Male	74.7 (69.4, 79.8)	75.0 (69.9, 79.8)	75.0 (70.1, 79.7)	76.0 (71.8, 79.8)	77.0 (72.1, 80.9)	76.2 (71.1, 80.5)	75.3 (70.8, 79.6)	75.4 (70.4, 79.7)	74.3 (69.3, 79.1)	74.0 (68.4, 79.1)	73.6 (67.5, 79.3)
	Jennings	Female	65.0 (59.1, 69.8)	65.3 (59.8, 69.9)	65.6 (60.1, 70.4)	66.5 (60.8, 71.1)	66.3 (60.7, 71.0)	66.1 (60.7, 71.6)	65.7 (60.1, 71.0)	65.9 (60.5, 70.7)	66.9 (61.8, 71.7)	67.0 (61.7, 71.9)	67.1 (61.4, 72.2)
		Male	69.1 (62.7, 74.8)	69.6 (63.4, 74.9)	69.8 (64.0, 74.9)	71.3 (65.5, 76.7)	72.0 (66.8, 77.3)	71.5 (66.0, 76.2)	74.1 (68.8, 78.7)	74.5 (69.3, 79.1)	73.9 (68.6, 78.4)	73.4 (67.8, 78.4)	73.1 (67.0, 78.6)
	Johnson	Female	71.7 (67.3, 75.9)	72.3 (68.3, 76.1)	72.7 (68.8, 76.3)	72.9 (69.1, 76.2)	73.7 (69.8, 77.2)	71.8 (67.9, 75.4)	70.2 (66.0, 73.9)	71.2 (67.4, 75.1)	72.2 (68.2, 76.0)	72.3 (68.3, 76.1)	72.5 (68.3, 76.6)
		Male	79.4 (74.7, 82.9)	79.8 (75.6, 83.0)	80.0 (76.2, 83.1)	79.7 (76.3, 82.9)	79.6 (75.6, 83.1)	78.7 (74.9, 82.2)	78.9 (75.1, 82.5)	78.1 (74.2, 81.6)	78.0 (73.9, 81.8)	77.7 (73.3, 82.0)	77.5 (72.4, 82.3)
	Knox	Female	68.3 (63.1, 73.1)	68.5 (63.3, 73.0)	68.9 (63.9, 73.1)	70.3 (65.8, 74.9)	71.1 (66.4, 75.5)	70.7 (65.7, 75.3)	72.0 (67.1, 76.6)	70.6 (65.9, 75.2)	68.6 (63.7, 73.3)	68.5 (63.3, 73.5)	68.5 (62.9, 73.8)
		Male	73.9 (68.2, 78.8)	74.2 (68.9, 78.8)	74.4 (69.4, 78.8)	74.4 (69.3, 78.7)	73.8 (68.6, 78.2)	73.5 (68.8, 78.0)	73.3 (68.6, 77.6)	72.0 (66.6, 76.5)	72.1 (66.5, 77.0)	71.6 (65.7, 76.9)	71.1 (64.0, 76.9)
	Kosciusko	Female	71.4 (66.9, 75.6)	71.8 (67.5, 75.6)	72.1 (67.8, 75.8)	73.9 (69.9, 77.6)	74.1 (70.0, 77.6)	74.3 (70.3, 78.3)	73.8 (70.1, 77.5)	73.3 (69.3, 77.1)	72.6 (68.7, 76.0)	72.5 (68.2, 76.0)	72.6 (68.2, 76.3)
		Male	74.8 (70.1, 79.5)	75.0 (70.5, 79.3)	75.1 (70.7, 79.3)	76.6 (72.4, 80.2)	77.9 (73.8, 81.8)	76.7 (72.1, 80.6)	77.6 (73.6, 81.5)	77.0 (72.7, 80.9)	76.0 (71.5, 79.6)	75.6 (70.9, 79.6)	75.3 (70.0, 79.8)
	LaGrange	Female	62.4 (56.3, 67.8)	62.6 (56.8, 67.9)	62.9 (57.2, 68.2)	63.8 (58.1, 69.4)	64.7 (59.1, 69.7)	63.5 (57.8, 68.5)	65.6 (60.2, 70.5)	65.1 (60.3, 69.8)	65.6 (60.4, 69.9)	65.5 (60.2, 70.0)	65.9 (60.1, 70.7)
		Male	66.9 (61.2, 72.7)	66.7 (61.1, 72.4)	66.7 (61.3, 72.3)	65.4 (59.7, 70.5)	66.4 (60.8, 71.4)	64.8 (58.7, 70.2)	67.4 (62.6, 72.1)	65.8 (60.4, 70.8)	67.0 (61.6, 71.5)	66.8 (61.2, 71.6)	66.6 (59.7, 72.1)
	Lake	Female	65.9 (62.6, 69.1)	66.7 (63.7, 69.4)	67.3 (64.8, 69.9)	67.7 (65.3, 70.1)	67.5 (65.0, 69.8)	67.5 (65.4, 69.7)	66.7 (64.7, 68.7)	65.8 (64.0, 67.7)	66.4 (64.6, 68.2)	66.8 (64.9, 68.7)	67.1 (64.7, 69.4)
		Male	74.0 (70.2, 77.3)	74.4 (71.0, 77.3)	74.5 (71.0, 77.2)	74.8 (72.0, 77.7)	75.5 (72.5, 78.3)	75.0 (72.1, 77.5)	75.2 (72.6, 77.5)	75.8 (73.2, 77.9)	75.3 (73.1, 77.6)	75.2 (72.8, 77.6)	75.1 (72.2, 78.0)
	LaPorte	Female	70.4 (66.2, 74.7)	71.2 (67.4, 75.2)	72.1 (68.0, 75.7)	72.1 (68.4, 75.7)	72.4 (68.5, 75.9)	72.7 (68.6, 76.3)	72.1 (68.2, 76.0)	71.5 (68.0, 75.0)	72.2 (68.4, 75.6)	72.3 (68.6, 75.7)	72.5 (68.4, 76.1)
		Male	74.4 (69.7, 78.7)	75.0 (70.8, 78.9)	75.4 (71.3, 79.3)	75.6 (71.4, 79.1)	76.5 (71.9, 80.3)	78.0 (73.9, 81.6)	75.3 (70.7, 79.2)	75.3 (71.1, 78.9)	74.2 (70.0, 78.1)	73.7 (69.2, 77.7)	73.3 (68.3, 77.9)
	Lawrence	Female	68.1 (63.1, 72.8)	68.5 (63.8, 73.0)	68.8 (64.2, 73.2)	69.3 (64.1, 73.5)	69.0 (64.2, 73.2)	68.1 (63.1, 72.4)	68.3 (63.4, 72.7)	66.9 (61.8, 71.4)	68.0 (63.4, 72.1)	68.1 (63.5, 72.3)	68.2 (63.2, 72.6)
		Male	73.8 (68.5, 78.8)	74.1 (69.0, 78.5)	74.0 (69.0, 78.4)	72.2 (67.6, 76.5)	73.0 (68.4, 77.3)	73.7 (69.2, 78.3)	73.5 (68.6, 78.0)	72.0 (67.0, 76.8)	72.6 (68.0, 77.2)	72.1 (66.8, 77.3)	71.5 (65.4, 77.5)
	Madison	Female	67.1 (62.8, 71.4)	67.4 (63.4, 71.2)	67.5 (63.5, 71.3)	67.3 (63.7, 70.9)	68.2 (64.6, 71.7)	68.3 (64.2, 71.8)	68.7 (64.9, 72.5)	67.5 (63.9, 70.9)	66.6 (62.5, 70.2)	66.2 (62.2, 69.9)	66.0 (61.5, 70.2)
		Male	78.4 (74.3, 82.1)	78.7 (74.8, 82.3)	78.8 (75.1, 82.3)	78.0 (74.3, 81.3)	78.6 (74.6, 81.7)	77.5 (73.8, 81.0)	75.4 (71.8, 79.1)	73.9 (70.3, 77.3)	73.4 (69.3, 77.1)	72.5 (68.2, 76.6)	71.7 (66.4, 76.3)
	Marion	Female	68.8 (66.1, 71.3)	69.2 (67.1, 71.2)	69.5 (67.6, 71.3)	69.8 (68.1, 71.5)	70.0 (68.4, 71.7)	69.9 (68.4, 71.5)	69.8 (68.2, 71.4)	69.9 (68.6, 71.4)	70.1 (68.5, 71.6)	70.1 (68.4, 71.8)	70.1 (68.0, 72.1)
		Male	76.5 (73.8, 79.1)	76.9 (74.5, 79.1)	77.0 (74.9, 79.2)	76.7 (74.7, 78.6)	76.2 (74.2, 78.1)	76.1 (74.0, 77.8)	75.7 (74.0, 77.4)	75.6 (73.8, 77.3)	74.8 (72.9, 76.6)	74.6 (72.6, 76.5)	74.2 (71.6, 76.5)
	Marshall	Female	71.6 (66.9, 76.0)	72.0 (67.4, 76.2)	72.5 (67.9, 76.7)	73.4 (69.3, 77.3)	71.2 (66.9, 75.6)	71.3 (66.7, 75.7)	72.8 (67.9, 76.8)	71.8 (67.4, 75.7)	72.6 (68.2, 76.8)	72.7 (68.4, 76.8)	72.9 (68.3, 77.2)
		Male	72.1 (66.8, 77.2)	72.4 (67.6, 77.1)	72.8 (68.2, 77.4)	73.8 (68.8, 78.3)	74.6 (69.6, 79.0)	73.9 (69.1, 78.4)	72.7 (67.2, 77.4)	71.1 (65.9, 75.7)	70.2 (64.8, 74.8)	69.5 (63.6, 74.6)	68.8 (62.2, 74.8)
	Martin	Female	65.8 (59.8, 71.3)	66.5 (60.6, 71.7)	67.1 (61.0, 72.3)	68.3 (63.0, 73.6)	68.9 (63.4, 73.7)	69.5 (63.7, 74.8)	69.6 (63.6, 74.9)	69.4 (63.9, 74.7)	69.2 (63.4, 74.7)	69.3 (63.2, 74.9)	69.3 (62.9, 75.1)
		Male	69.5 (63.3, 74.8)	70.1 (64.3, 75.0)	70.5 (64.9, 75.4)	71.0 (65.8, 76.0)	72.9 (67.4, 77.7)	73.1 (67.9, 77.3)	75.7 (70.4, 80.6)	74.1 (68.3, 79.3)	73.8 (67.5, 79.1)	73.3 (66.6, 79.0)	72.8 (65.4, 79.2)
	Miami	Female	72.3 (67.6, 77.0)	72.3 (67.9, 76.8)	72.5 (68.2, 77.0)	72.0 (66.7, 76.1)	70.7 (65.3, 75.3)	68.7 (63.5, 73.7)	67.2 (61.5, 72.1)	66.4 (61.2, 71.0)	66.5 (61.4, 70.9)	66.6 (61.4, 71.0)	66.7 (61.2, 71.4)
		Male	74.6 (69.4, 79.6)	74.7 (69.6, 79.3)	75.1 (70.0, 79.4)	73.8 (68.8, 78.5)	75.7 (70.9, 79.7)	74.8 (69.8, 79.2)	73.5 (68.4, 78.3)	74.7 (69.1, 78.9)	74.9 (70.3, 79.5)	74.4 (69.3, 79.4)	74.0 (68.4, 79.4)
	Monroe	Female	76.3 (72.3, 79.7)	76.6 (73.0, 79.7)	76.9 (73.6, 80.1)	77.9 (74.6, 80.9)	76.2 (72.7, 79.4)	76.6 (72.8, 79.9)	76.8 (72.9, 80.0)	76.7 (73.2, 79.6)	77.1 (73.7, 80.0)	77.2 (73.8, 80.2)	77.3 (73.7, 80.6)
		Male	80.7 (76.9, 83.8)	80.8 (77.2, 83.8)	80.8 (77.3, 83.9)	81.1 (77.7, 84.0)	79.9 (76.4, 83.2)	79.5 (76.0, 82.9)	78.8 (74.6, 82.3)	80.5 (77.0, 83.7)	80.5 (76.9, 83.7)	80.4 (76.3, 83.8)	80.1 (75.4, 83.9)
	Montgomery	Female	70.9 (65.4, 75.4)	70.9 (65.8, 75.1)	71.0 (66.1, 75.3)	69.7 (64.7, 73.9)	70.3 (65.3, 74.8)	71.1 (66.1, 75.5)	68.7 (63.3, 73.5)	69.6 (64.5, 74.2)	70.8 (66.0, 75.1)	70.8 (65.9, 75.1)	71.0 (65.8, 75.3)
		Male	77.1 (72.2, 81.8)	77.0 (72.2, 81.3)	76.9 (72.2, 81.0)	74.9 (70.2, 78.8)	74.7 (69.5, 79.1)	73.4 (68.5, 77.6)	71.7 (66.6, 76.5)	72.6 (67.6, 77.3)	73.0 (67.6, 77.5)	72.6 (66.8, 77.6)	72.2 (65.9, 77.8)
	Morgan	Female	69.1 (63.6, 73.5)	69.5 (64.9, 73.7)	70.0 (65.5, 74.0)	70.9 (66.6, 74.7)	71.4 (66.9, 75.5)	71.0 (66.0, 75.2)	70.7 (65.8, 74.9)	70.6 (66.2, 75.0)	69.9 (65.2, 74.3)	69.7 (64.8, 74.3)	69.8 (64.7, 74.6)
		Male	75.7 (70.5, 79.8)	76.2 (71.4, 80.2)	76.5 (71.9, 80.4)	77.2 (72.9, 80.9)	77.2 (72.7, 80.9)	76.3 (71.7, 80.2)	76.0 (71.5, 80.2)	76.0 (71.2, 80.1)	74.7 (69.4, 79.3)	74.3 (68.6, 79.2)	73.9 (67.6, 79.4)
	Newton	Female	71.0 (65.5, 76.0)	71.7 (66.6, 76.4)	72.4 (67.3, 77.0)	72.5 (67.2, 76.8)	71.0 (65.1, 75.9)	72.0 (66.7, 77.1)	70.8 (64.9, 75.3)	70.6 (64.8, 75.4)	72.2 (67.4, 76.9)	72.4 (67.4, 77.2)	72.4 (67.2, 77.6)
		Male	69.5 (63.0, 75.0)	70.3 (64.3, 75.5)	70.8 (65.2, 75.9)	71.6 (66.2, 76.7)	72.8 (67.2, 77.7)	72.1 (66.2, 77.3)	71.3 (65.6, 76.3)	72.1 (65.9, 77.5)	71.0 (64.7, 76.3)	70.4 (63.7, 76.3)	69.8 (62.5, 76.2)
	Noble	Female	71.0 (65.7, 75.5)	71.1 (66.0, 75.2)	71.3 (66.2, 75.3)	71.9 (67.1, 75.9)	70.8 (66.2, 75.2)	70.3 (65.7, 74.6)	71.4 (67.2, 75.5)	71.9 (67.5, 75.9)	73.2 (69.0, 77.0)	73.4 (69.2, 77.3)	73.5 (68.9, 77.7)
		Male	73.6 (68.2, 78.5)	73.7 (68.3, 78.4)	74.0 (68.8, 78.5)	73.4 (68.2, 77.9)	74.9 (70.0, 78.9)	74.3 (69.7, 78.4)	74.2 (69.5, 78.7)	74.0 (69.3, 78.1)	74.6 (69.5, 78.9)	74.1 (68.4, 78.6)	73.7 (67.3, 78.7)
	Ohio	Female	68.3 (61.9, 74.0)	68.8 (62.2, 74.3)	69.4 (63.1, 74.9)	69.8 (64.0, 75.2)	70.8 (64.8, 75.8)	69.2 (63.1, 74.8)	69.6 (63.3, 75.4)	68.4 (61.9, 73.8)	69.7 (63.4, 75.1)	69.6 (63.3, 75.2)	69.7 (63.1, 75.8)
		Male	71.9 (65.9, 77.4)	72.2 (66.5, 77.4)	72.7 (67.2, 77.7)	73.8 (68.5, 78.9)	76.0 (70.6, 80.8)	74.1 (69.0, 79.0)	73.0 (66.4, 78.2)	72.4 (66.0, 77.6)	71.9 (65.5, 77.5)	71.4 (64.7, 77.5)	70.8 (63.8, 77.4)
	Orange	Female	62.9 (56.7, 68.6)	63.1 (57.3, 68.4)	63.5 (57.5, 68.7)	64.0 (58.7, 68.8)	64.2 (58.6, 69.2)	62.1 (56.6, 66.7)	62.3 (57.2, 67.2)	63.2 (58.5, 67.6)	63.5 (58.7, 68.1)	63.7 (58.9, 68.6)	63.9 (58.7, 69.0)
		Male	70.6 (64.1, 76.0)	70.7 (64.6, 75.9)	70.9 (65.1, 75.9)	70.8 (65.2, 75.7)	71.8 (66.1, 76.7)	71.6 (66.4, 76.7)	72.2 (66.8, 76.6)	71.1 (66.0, 75.8)	68.2 (62.9, 72.8)	67.2 (61.4, 72.2)	66.1 (59.6, 71.9)
	Owen	Female	66.5 (60.7, 71.8)	67.0 (61.7, 72.1)	67.7 (62.4, 72.8)	68.7 (63.4, 73.3)	69.7 (64.7, 74.9)	70.0 (64.8, 74.7)	68.9 (63.9, 73.5)	69.8 (64.4, 74.6)	68.9 (63.5, 74.1)	68.9 (63.4, 74.2)	68.9 (63.1, 74.5)
		Male	69.9 (64.0, 75.1)	70.5 (65.0, 75.3)	71.1 (65.6, 75.8)	72.1 (66.6, 76.7)	72.0 (66.7, 77.3)	72.3 (66.6, 77.5)	72.1 (66.4, 76.8)	71.9 (66.2, 76.9)	71.1 (64.7, 76.3)	70.6 (64.2, 76.3)	70.1 (63.0, 76.4)
	Parke	Female	67.1 (61.5, 72.3)	67.0 (61.8, 72.1)	67.3 (61.9, 72.2)	66.7 (61.1, 71.6)	66.8 (61.5, 72.1)	68.1 (62.7, 73.1)	66.5 (61.4, 71.6)	66.5 (61.5, 70.7)	65.3 (60.3, 69.8)	65.1 (59.9, 69.9)	65.0 (59.4, 70.1)
		Male	73.4 (66.5, 78.3)	73.3 (66.9, 78.1)	73.5 (67.4, 78.2)	72.5 (67.3, 77.4)	70.7 (65.0, 75.9)	69.2 (63.7, 74.4)	66.6 (60.6, 71.9)	69.1 (63.4, 74.1)	69.7 (64.3, 74.8)	69.4 (64.0, 74.8)	69.2 (63.2, 75.1)
	Perry	Female	67.1 (61.2, 72.2)	67.4 (61.9, 72.6)	68.0 (62.6, 72.9)	68.0 (62.6, 73.4)	69.4 (63.9, 74.4)	69.2 (63.6, 73.8)	70.5 (65.3, 75.2)	71.8 (67.3, 76.0)	72.7 (68.4, 76.8)	72.9 (68.5, 77.1)	73.0 (68.3, 77.4)
		Male	74.0 (68.5, 79.0)	74.2 (69.1, 78.9)	74.7 (69.5, 79.3)	74.2 (69.2, 78.8)	74.2 (68.6, 79.1)	73.5 (68.0, 78.3)	73.0 (68.2, 78.0)	71.9 (67.3, 76.7)	71.7 (66.7, 76.3)	71.2 (65.9, 76.2)	70.7 (64.8, 76.4)
	Pike	Female	67.9 (62.2, 73.1)	68.7 (63.0, 73.6)	69.4 (63.9, 74.3)	70.9 (65.4, 75.5)	72.7 (67.5, 77.8)	73.8 (68.5, 78.4)	74.2 (69.0, 78.9)	74.0 (68.6, 79.0)	73.1 (67.1, 78.1)	73.0 (67.1, 78.1)	73.1 (67.2, 78.5)
		Male	70.5 (64.0, 75.7)	71.0 (64.7, 76.0)	71.6 (65.4, 76.4)	72.2 (66.7, 76.8)	74.1 (68.3, 79.2)	73.8 (68.2, 78.4)	75.0 (69.4, 79.8)	74.7 (68.6, 79.6)	73.9 (67.9, 79.0)	73.3 (67.0, 78.7)	72.9 (65.8, 79.0)
	Porter	Female	74.7 (71.1, 78.3)	75.0 (71.6, 78.2)	75.1 (71.8, 78.1)	73.7 (69.9, 77.0)	74.1 (70.5, 77.4)	73.9 (70.1, 77.3)	72.0 (68.1, 75.6)	72.0 (68.0, 75.5)	72.8 (68.8, 76.5)	72.7 (68.5, 76.4)	72.7 (68.4, 76.8)
		Male	79.3 (75.3, 82.5)	79.5 (75.9, 82.6)	79.6 (76.0, 82.6)	78.9 (75.6, 82.1)	79.5 (75.7, 82.7)	79.7 (76.1, 83.1)	77.9 (73.6, 81.5)	77.5 (73.6, 81.1)	76.6 (72.5, 80.3)	76.0 (71.7, 79.8)	75.4 (70.2, 79.7)
	Posey	Female	71.8 (66.4, 76.6)	72.2 (67.1, 76.6)	72.3 (67.1, 76.8)	73.8 (68.8, 78.1)	72.8 (67.6, 77.3)	71.9 (66.9, 76.3)	70.8 (65.4, 75.3)	71.5 (66.5, 76.1)	71.2 (66.6, 75.9)	71.1 (66.4, 76.0)	71.2 (66.3, 76.2)
		Male	74.6 (69.2, 79.5)	74.8 (69.6, 79.4)	74.6 (69.8, 79.1)	75.0 (69.9, 79.4)	75.0 (70.0, 79.3)	75.1 (70.4, 79.5)	74.8 (69.3, 79.4)	77.0 (72.1, 81.2)	75.9 (70.3, 80.4)	75.4 (69.8, 80.3)	74.9 (68.4, 80.2)
	Pulaski	Female	72.4 (66.9, 77.6)	72.8 (67.8, 77.6)	73.3 (68.3, 78.1)	72.8 (67.9, 77.7)	69.7 (64.1, 74.5)	68.9 (63.2, 73.9)	68.5 (63.1, 73.4)	71.2 (66.5, 75.5)	71.1 (66.5, 75.6)	71.3 (66.7, 76.0)	71.6 (66.8, 76.6)
		Male	70.9 (64.6, 76.8)	71.2 (65.2, 76.6)	71.7 (66.0, 76.8)	72.6 (66.9, 77.4)	74.0 (68.3, 78.8)	74.7 (69.7, 79.1)	72.6 (67.0, 76.8)	72.2 (66.8, 76.7)	70.7 (65.4, 75.9)	70.2 (64.3, 75.8)	69.6 (63.2, 75.8)
	Putnam	Female	69.3 (63.9, 74.1)	69.7 (64.6, 74.4)	69.9 (64.8, 74.8)	70.6 (65.5, 75.1)	71.2 (66.1, 75.5)	71.8 (66.4, 76.6)	69.4 (64.0, 74.8)	70.7 (65.4, 75.2)	69.0 (63.6, 73.9)	68.8 (63.3, 73.6)	68.7 (63.1, 74.0)
		Male	73.6 (68.3, 78.3)	74.0 (68.8, 78.4)	74.2 (69.1, 78.3)	74.9 (69.5, 79.0)	74.4 (69.2, 79.0)	73.4 (68.7, 78.1)	72.3 (67.0, 76.9)	73.4 (67.7, 78.7)	72.8 (66.8, 77.7)	72.4 (65.8, 77.4)	72.0 (64.9, 77.8)
	Randolph	Female	68.2 (62.7, 73.4)	68.8 (63.4, 73.8)	69.6 (64.4, 74.2)	69.7 (64.5, 74.2)	71.3 (66.4, 75.5)	71.0 (66.5, 75.1)	67.1 (62.8, 71.3)	65.7 (61.5, 69.8)	65.0 (60.7, 69.1)	64.9 (60.5, 69.0)	64.7 (59.8, 69.1)
		Male	74.4 (69.0, 79.1)	74.7 (69.7, 79.1)	75.3 (70.5, 79.5)	75.7 (71.0, 79.9)	76.2 (71.4, 80.4)	74.4 (70.1, 78.5)	73.4 (68.4, 77.5)	71.9 (66.9, 76.4)	70.0 (65.0, 74.7)	69.4 (63.9, 74.4)	68.7 (62.5, 74.2)
	Ripley	Female	69.4 (63.7, 74.6)	70.0 (64.8, 75.0)	70.4 (65.2, 75.2)	71.2 (66.1, 75.6)	71.4 (66.7, 76.1)	70.7 (65.8, 75.3)	69.8 (64.9, 74.0)	70.3 (66.3, 74.1)	71.5 (67.2, 75.2)	71.6 (67.3, 75.6)	71.9 (67.3, 76.0)
		Male	71.6 (66.1, 76.5)	72.1 (66.7, 76.7)	72.3 (67.2, 77.0)	74.2 (69.4, 78.8)	76.6 (71.9, 80.8)	75.5 (70.5, 79.8)	74.3 (69.4, 78.7)	75.7 (71.3, 79.8)	74.6 (70.2, 78.8)	74.1 (69.2, 78.6)	73.5 (68.1, 78.7)
	Rush	Female	66.8 (61.1, 72.3)	67.3 (61.9, 72.4)	67.8 (62.3, 73.1)	69.9 (64.5, 75.1)	70.3 (64.4, 75.1)	69.5 (64.5, 74.2)	69.6 (64.2, 74.3)	70.4 (65.6, 74.9)	69.2 (64.6, 73.4)	69.1 (64.4, 73.5)	69.1 (64.1, 73.7)
		Male	73.9 (67.5, 79.2)	74.3 (68.3, 79.3)	74.6 (68.9, 79.4)	75.5 (69.9, 79.6)	77.0 (72.0, 81.2)	77.7 (72.9, 81.4)	76.2 (71.3, 80.4)	74.9 (70.1, 79.2)	73.1 (68.2, 77.9)	72.3 (66.9, 77.3)	71.5 (65.4, 77.0)
	Scott	Female	63.4 (57.5, 68.9)	63.8 (58.4, 69.0)	64.2 (58.8, 69.5)	65.2 (60.1, 70.3)	64.2 (58.9, 69.7)	62.1 (56.1, 68.0)	60.9 (54.8, 66.6)	60.8 (54.4, 66.2)	61.7 (55.9, 67.4)	61.7 (56.0, 67.4)	61.8 (55.6, 67.5)
		Male	67.4 (61.1, 73.6)	67.6 (61.5, 73.5)	67.7 (61.8, 73.1)	68.9 (63.5, 73.9)	68.7 (63.0, 73.9)	67.7 (61.9, 72.9)	69.3 (63.2, 74.4)	68.7 (62.6, 74.0)	67.0 (61.0, 73.0)	66.4 (60.0, 72.6)	65.8 (58.7, 72.6)
	Shelby	Female	66.9 (61.7, 71.9)	67.5 (62.7, 72.1)	68.0 (63.1, 72.5)	69.0 (64.7, 73.6)	69.3 (64.8, 74.2)	69.5 (64.2, 74.1)	69.8 (64.9, 74.8)	70.3 (65.6, 74.8)	71.0 (66.2, 75.5)	71.1 (66.1, 75.7)	71.3 (65.7, 76.2)
		Male	73.7 (68.4, 78.4)	74.3 (69.4, 78.5)	74.8 (70.0, 78.7)	74.8 (70.3, 79.2)	76.4 (71.2, 80.3)	76.9 (71.7, 80.8)	75.5 (69.9, 79.8)	72.7 (67.5, 77.5)	71.9 (66.4, 77.0)	71.2 (65.3, 76.6)	70.5 (64.1, 76.4)
	Spencer	Female	71.9 (66.8, 77.2)	72.3 (67.4, 77.1)	72.7 (67.6, 77.5)	72.7 (67.5, 77.6)	72.6 (67.6, 77.2)	71.2 (66.5, 75.9)	71.5 (66.8, 75.9)	71.1 (66.5, 75.8)	71.1 (66.4, 75.2)	71.1 (66.4, 75.2)	71.1 (66.0, 75.5)
		Male	71.8 (65.6, 76.9)	72.2 (66.4, 77.1)	72.5 (67.0, 77.2)	73.9 (68.6, 78.6)	76.2 (71.4, 80.4)	76.2 (71.3, 80.3)	76.7 (72.2, 80.6)	77.8 (73.5, 81.6)	76.4 (72.0, 80.4)	75.9 (71.0, 80.1)	75.4 (70.0, 80.2)
	St. Joseph	Female	71.5 (68.1, 75.1)	71.9 (68.9, 75.0)	72.3 (69.5, 75.2)	72.1 (69.0, 74.6)	70.8 (67.8, 73.4)	70.7 (67.5, 73.5)	70.6 (67.7, 73.4)	70.0 (67.2, 72.4)	71.4 (68.8, 73.9)	71.9 (69.0, 74.3)	72.2 (69.2, 74.9)
		Male	79.3 (75.7, 82.4)	79.2 (75.9, 82.2)	79.0 (76.0, 81.9)	78.6 (75.5, 81.6)	77.7 (74.4, 80.4)	77.6 (74.7, 80.4)	75.6 (72.4, 78.4)	75.5 (72.3, 78.4)	76.6 (73.7, 79.4)	76.4 (73.2, 79.5)	76.1 (72.5, 79.7)
	Starke	Female	68.7 (62.9, 73.9)	69.5 (63.9, 74.3)	70.1 (64.4, 74.7)	70.2 (65.3, 74.7)	68.9 (63.5, 73.8)	70.1 (64.7, 75.0)	69.3 (64.4, 73.7)	67.4 (63.0, 71.9)	67.0 (62.0, 71.1)	66.8 (61.9, 71.0)	66.8 (61.6, 71.5)
		Male	68.1 (61.5, 73.5)	69.0 (62.8, 74.1)	69.2 (63.3, 74.1)	69.6 (63.7, 74.5)	71.0 (65.2, 76.1)	71.9 (66.4, 76.4)	69.0 (63.5, 74.0)	67.2 (61.8, 72.3)	65.9 (60.8, 71.3)	65.0 (59.2, 70.6)	64.1 (57.5, 70.5)
	Steuben	Female	74.2 (69.5, 78.8)	74.7 (70.2, 78.8)	75.3 (70.9, 79.4)	75.8 (71.3, 79.9)	77.2 (72.9, 81.0)	76.4 (72.1, 80.6)	75.8 (71.1, 79.9)	75.8 (71.4, 80.0)	75.5 (71.1, 79.7)	75.5 (71.0, 79.8)	75.6 (70.8, 80.1)
		Male	77.8 (72.4, 82.0)	78.0 (72.9, 81.9)	78.4 (73.5, 82.3)	78.2 (73.8, 82.0)	79.2 (74.9, 83.1)	79.0 (74.8, 83.1)	77.3 (72.7, 81.3)	77.4 (72.7, 81.6)	77.4 (72.2, 81.7)	77.0 (71.6, 81.7)	76.6 (70.7, 81.8)
	Sullivan	Female	68.9 (63.5, 73.8)	69.5 (64.5, 74.2)	70.4 (65.3, 75.2)	70.5 (65.3, 75.2)	72.0 (67.0, 76.8)	70.3 (64.6, 75.3)	69.5 (63.8, 74.2)	67.5 (62.3, 72.6)	65.8 (60.4, 71.6)	65.9 (60.2, 71.6)	65.7 (59.8, 71.5)
		Male	72.8 (67.3, 77.8)	73.1 (67.9, 77.9)	73.9 (69.1, 78.6)	74.3 (69.1, 79.1)	73.8 (68.8, 78.9)	73.1 (67.6, 77.6)	71.6 (66.4, 76.5)	72.3 (66.5, 77.7)	71.4 (65.2, 77.1)	71.0 (64.8, 77.1)	70.6 (63.5, 77.3)
	Switzerland	Female	65.3 (58.8, 71.0)	66.5 (60.1, 71.8)	67.5 (60.9, 72.8)	68.5 (62.8, 74.1)	69.7 (64.0, 74.9)	70.0 (64.1, 75.4)	70.4 (64.8, 76.0)	67.8 (62.0, 73.7)	67.2 (61.0, 72.9)	67.3 (60.9, 73.3)	67.3 (60.6, 73.6)
		Male	69.2 (62.9, 74.7)	70.3 (64.5, 75.6)	71.1 (65.4, 76.1)	72.0 (66.5, 77.3)	73.9 (68.3, 79.1)	73.3 (67.5, 78.4)	72.9 (67.4, 78.0)	70.9 (64.7, 76.5)	69.1 (62.7, 74.7)	68.6 (61.8, 75.0)	68.1 (60.4, 74.8)
	Tippecanoe	Female	76.1 (71.8, 79.5)	76.2 (72.4, 79.4)	76.5 (72.8, 79.7)	75.8 (72.4, 78.7)	73.2 (69.7, 76.5)	73.9 (70.2, 77.3)	73.7 (69.9, 76.8)	73.0 (69.1, 76.2)	73.5 (69.6, 77.0)	73.5 (69.8, 77.2)	73.4 (69.4, 77.2)
		Male	79.7 (75.9, 82.9)	79.6 (76.2, 82.7)	79.7 (76.3, 82.7)	79.1 (75.6, 82.2)	78.9 (75.1, 81.9)	79.3 (75.5, 82.6)	79.7 (76.1, 83.0)	81.1 (77.4, 84.1)	79.8 (76.3, 83.3)	79.3 (75.2, 83.1)	78.7 (74.0, 82.9)
	Tipton	Female	73.3 (68.0, 77.9)	73.7 (68.8, 78.1)	74.2 (69.4, 78.4)	73.8 (68.8, 78.3)	74.4 (69.2, 79.0)	73.6 (68.7, 78.5)	71.8 (65.9, 76.9)	69.0 (63.3, 74.4)	70.0 (64.3, 75.0)	70.0 (64.2, 75.1)	70.0 (63.8, 75.4)
		Male	77.4 (72.3, 81.8)	77.6 (72.7, 81.8)	78.0 (73.3, 81.9)	78.1 (73.2, 82.2)	79.0 (74.3, 82.9)	79.4 (74.8, 83.4)	79.4 (74.4, 83.3)	77.7 (72.4, 82.2)	77.1 (71.8, 81.7)	76.6 (70.8, 81.6)	76.1 (69.7, 81.5)
	Union	Female	71.2 (65.5, 76.8)	71.7 (66.4, 76.8)	72.1 (66.8, 77.1)	72.5 (67.1, 77.5)	72.6 (67.5, 77.8)	71.9 (66.2, 76.3)	71.2 (64.7, 76.1)	71.3 (65.3, 76.7)	71.9 (66.1, 77.2)	72.0 (66.2, 77.3)	71.9 (65.8, 77.6)
		Male	74.8 (69.2, 79.8)	75.1 (69.8, 79.8)	75.3 (70.0, 79.7)	75.7 (70.0, 80.3)	75.1 (69.6, 80.0)	75.5 (70.5, 80.4)	75.1 (69.4, 79.6)	74.8 (68.9, 79.9)	74.7 (68.4, 79.7)	74.2 (67.3, 79.7)	73.7 (65.9, 79.8)
	Vanderburgh	Female	70.3 (66.3, 74.2)	70.7 (67.1, 74.3)	71.1 (67.4, 74.3)	72.1 (69.0, 75.2)	72.3 (68.8, 75.4)	72.7 (69.4, 75.9)	72.6 (69.5, 75.9)	72.3 (68.9, 75.0)	70.2 (66.9, 73.4)	70.0 (66.7, 73.3)	70.0 (66.2, 73.5)
		Male	75.1 (70.9, 79.3)	75.3 (71.3, 79.1)	75.5 (71.7, 79.2)	75.8 (71.9, 78.9)	77.4 (73.6, 80.5)	77.4 (73.7, 80.9)	75.7 (71.9, 79.1)	76.6 (72.8, 79.7)	75.7 (71.8, 79.1)	75.3 (71.1, 79.0)	74.8 (69.8, 78.9)
	Vermillion	Female	68.0 (62.5, 73.3)	68.3 (63.1, 73.3)	68.5 (63.3, 73.4)	69.3 (64.0, 74.6)	68.1 (62.6, 73.2)	69.4 (63.6, 74.0)	68.9 (62.9, 74.3)	68.7 (63.3, 73.5)	69.3 (64.2, 74.4)	69.3 (64.2, 74.4)	69.3 (63.8, 74.6)
		Male	77.2 (71.8, 81.7)	77.6 (72.3, 81.9)	77.6 (72.6, 81.7)	76.8 (72.0, 81.0)	75.3 (70.2, 80.2)	74.4 (69.1, 78.8)	73.5 (68.4, 78.3)	74.2 (68.3, 79.3)	75.0 (69.4, 79.7)	74.6 (68.9, 79.6)	74.2 (68.0, 79.8)
	Vigo	Female	67.7 (63.3, 72.0)	68.1 (63.8, 72.0)	68.5 (64.3, 72.2)	68.5 (64.4, 72.4)	69.3 (64.9, 72.9)	68.0 (63.5, 72.4)	69.2 (65.1, 73.0)	68.3 (64.6, 72.1)	68.4 (64.2, 72.2)	68.5 (64.2, 72.3)	68.5 (63.7, 72.7)
		Male	76.6 (71.9, 80.5)	76.8 (72.3, 80.3)	77.0 (72.7, 80.5)	77.0 (72.8, 80.4)	75.2 (70.9, 78.9)	74.4 (69.7, 78.4)	72.3 (67.5, 76.2)	74.7 (70.1, 78.6)	74.7 (70.0, 78.8)	74.6 (69.8, 79.0)	74.4 (68.9, 79.3)
	Wabash	Female	71.1 (65.9, 76.0)	71.3 (66.5, 76.0)	71.6 (66.6, 76.4)	72.4 (68.0, 76.9)	70.9 (65.9, 75.4)	71.1 (65.9, 75.4)	70.4 (65.9, 74.9)	71.3 (66.7, 75.7)	70.7 (65.8, 74.9)	70.7 (65.6, 75.1)	70.7 (65.3, 75.4)
		Male	75.6 (70.5, 80.4)	75.6 (70.9, 80.4)	75.8 (71.1, 80.4)	76.1 (71.6, 80.3)	77.7 (72.9, 81.6)	77.0 (72.6, 81.2)	76.9 (72.1, 80.9)	77.1 (72.2, 81.3)	75.7 (70.9, 80.0)	75.1 (69.7, 79.7)	74.5 (68.3, 79.8)
	Warren	Female	72.1 (66.5, 77.0)	72.2 (67.1, 76.9)	72.1 (67.2, 76.8)	72.2 (66.7, 76.8)	70.3 (64.7, 75.5)	70.0 (64.0, 75.2)	68.7 (62.7, 74.1)	68.2 (62.6, 73.9)	66.8 (60.5, 72.7)	66.8 (60.3, 72.8)	66.9 (59.9, 73.1)
		Male	74.9 (69.3, 80.1)	75.3 (70.0, 80.1)	75.2 (69.7, 80.0)	74.3 (69.1, 79.1)	74.4 (68.8, 79.2)	74.1 (68.5, 78.8)	74.3 (68.9, 79.1)	74.0 (68.1, 79.1)	72.6 (66.4, 78.1)	72.1 (65.2, 78.0)	71.7 (63.9, 78.2)
	Warrick	Female	72.2 (67.5, 76.6)	72.8 (68.5, 76.7)	73.3 (69.3, 77.1)	74.0 (69.6, 78.1)	75.0 (70.6, 79.2)	75.5 (71.2, 79.6)	74.7 (70.2, 78.9)	76.1 (72.1, 79.7)	76.1 (72.1, 79.7)	76.3 (72.0, 79.9)	76.3 (72.0, 80.1)
		Male	76.7 (71.7, 81.0)	76.9 (72.0, 81.0)	77.1 (72.5, 81.1)	78.0 (73.8, 81.9)	80.1 (76.0, 83.9)	79.5 (75.3, 83.0)	80.3 (76.3, 84.0)	81.7 (77.9, 85.2)	80.9 (76.7, 84.5)	80.6 (76.1, 84.5)	80.3 (75.2, 84.6)
	Washington	Female	64.6 (58.7, 70.3)	65.1 (59.9, 70.7)	65.5 (60.5, 71.1)	66.9 (61.8, 71.8)	67.0 (61.9, 71.8)	66.2 (60.3, 71.3)	66.0 (60.6, 71.4)	65.4 (60.4, 70.4)	64.0 (58.2, 68.9)	64.0 (58.2, 69.2)	64.1 (58.0, 69.6)
		Male	72.0 (66.2, 76.6)	72.5 (66.8, 76.9)	72.8 (67.5, 77.2)	74.0 (69.0, 78.6)	74.2 (68.8, 78.4)	73.9 (68.6, 78.4)	72.8 (67.4, 77.5)	71.0 (65.6, 76.1)	67.4 (61.2, 72.6)	66.8 (60.0, 72.5)	66.3 (58.8, 72.6)
	Wayne	Female	67.0 (61.9, 71.0)	67.3 (62.9, 70.9)	67.8 (63.6, 71.6)	67.8 (63.2, 71.8)	69.4 (65.4, 73.3)	69.9 (65.7, 73.8)	68.1 (63.5, 72.4)	68.5 (64.1, 72.4)	67.4 (63.2, 71.4)	67.4 (62.9, 71.2)	67.3 (62.5, 71.4)
		Male	76.3 (71.7, 80.7)	76.5 (72.2, 80.5)	76.8 (72.7, 80.8)	76.4 (72.4, 80.0)	76.4 (71.9, 80.3)	76.8 (72.4, 80.7)	75.8 (71.1, 79.8)	75.2 (70.3, 79.0)	74.3 (69.7, 78.4)	73.9 (68.9, 78.1)	73.5 (67.8, 78.4)
	Wells	Female	75.7 (70.8, 80.1)	75.9 (71.5, 80.1)	76.3 (71.7, 80.5)	75.8 (71.2, 79.9)	75.9 (71.4, 79.9)	75.4 (70.7, 79.8)	74.9 (70.1, 79.1)	73.1 (68.6, 77.3)	71.8 (67.0, 76.2)	71.7 (66.8, 76.4)	71.7 (66.6, 76.9)
		Male	78.3 (72.8, 82.6)	78.3 (73.1, 82.4)	78.4 (73.7, 82.4)	79.0 (74.8, 83.0)	79.3 (74.8, 83.2)	77.3 (72.6, 81.5)	77.4 (72.4, 81.5)	78.2 (73.7, 81.9)	76.5 (71.4, 80.8)	76.1 (70.7, 80.7)	75.8 (69.9, 80.9)
	White	Female	72.4 (67.2, 77.3)	72.8 (67.7, 77.4)	73.2 (68.2, 77.8)	71.1 (66.1, 75.8)	71.6 (66.8, 76.0)	69.9 (65.0, 74.5)	67.8 (62.9, 72.4)	70.3 (66.3, 74.4)	72.5 (68.1, 76.4)	72.7 (68.5, 76.5)	72.8 (68.3, 76.8)
		Male	73.5 (68.2, 78.6)	74.2 (69.1, 79.0)	74.3 (69.4, 79.1)	73.7 (68.4, 78.1)	74.0 (68.7, 78.7)	75.9 (71.0, 79.8)	75.2 (70.3, 79.1)	75.6 (71.0, 79.9)	74.8 (70.2, 79.2)	74.2 (69.1, 78.9)	73.6 (67.7, 78.9)
	Whitley	Female	74.1 (69.1, 78.7)	74.4 (69.7, 79.0)	74.8 (69.9, 79.3)	75.3 (70.6, 79.5)	74.6 (69.9, 78.9)	74.7 (69.9, 79.0)	74.6 (69.4, 78.7)	75.8 (71.3, 79.9)	76.5 (71.7, 80.1)	76.6 (71.5, 80.4)	76.8 (71.5, 80.8)
		Male	75.8 (70.2, 80.2)	76.0 (70.7, 80.1)	76.2 (71.0, 80.2)	76.9 (72.4, 80.9)	77.9 (73.5, 81.7)	78.1 (73.5, 81.7)	79.3 (75.3, 83.1)	80.3 (75.7, 83.9)	79.2 (74.8, 82.9)	78.8 (74.0, 83.0)	78.5 (73.0, 83.1)
Iowa
	Adair	Female	75.4 (70.6, 79.8)	75.8 (71.4, 80.0)	76.3 (71.9, 80.5)	77.4 (73.1, 81.3)	78.1 (73.6, 82.2)	78.4 (73.5, 82.7)	78.5 (73.9, 82.7)	77.7 (73.0, 81.9)	77.7 (72.7, 82.1)	77.7 (72.7, 82.2)	77.6 (72.5, 82.4)
		Male	75.5 (70.1, 80.1)	75.8 (71.1, 80.3)	76.3 (71.4, 80.7)	78.4 (74.1, 82.4)	78.5 (73.1, 82.6)	77.7 (72.9, 82.0)	77.6 (72.2, 82.3)	77.1 (71.6, 81.3)	74.6 (68.9, 79.9)	74.1 (68.2, 79.8)	73.7 (67.1, 79.9)
	Adams	Female	74.8 (69.9, 79.1)	75.2 (70.5, 79.4)	76.2 (71.4, 80.3)	77.0 (71.9, 81.1)	77.2 (71.8, 81.7)	77.5 (72.6, 81.6)	78.0 (73.3, 82.3)	76.1 (71.4, 80.6)	76.7 (71.2, 81.0)	76.7 (71.2, 81.2)	76.7 (70.9, 81.3)
		Male	73.0 (66.9, 78.4)	73.3 (67.4, 78.4)	74.3 (69.1, 79.2)	75.9 (70.7, 80.4)	76.0 (70.3, 80.3)	75.2 (69.6, 79.6)	75.9 (70.3, 80.7)	74.7 (69.2, 80.1)	73.8 (67.9, 79.5)	73.3 (67.1, 79.4)	72.9 (65.8, 79.5)
	Allamakee	Female	74.6 (69.0, 79.0)	75.0 (69.8, 79.0)	75.6 (70.6, 79.6)	76.7 (71.7, 80.7)	76.9 (72.2, 80.9)	77.2 (72.3, 81.3)	76.0 (71.3, 80.1)	76.3 (71.4, 80.3)	76.0 (71.5, 80.2)	76.1 (71.6, 80.6)	76.1 (71.4, 80.7)
		Male	74.4 (68.8, 79.5)	74.6 (69.2, 79.5)	75.2 (70.0, 80.0)	75.9 (71.0, 80.0)	76.6 (71.3, 81.0)	77.7 (72.9, 81.6)	78.4 (73.4, 82.2)	78.9 (74.2, 83.1)	78.8 (73.5, 82.8)	78.4 (72.8, 82.6)	78.2 (72.0, 82.7)
	Appanoose	Female	72.3 (67.2, 77.2)	72.6 (67.7, 77.3)	73.4 (68.5, 77.9)	75.2 (70.1, 79.5)	75.6 (71.0, 80.0)	74.8 (69.6, 79.3)	73.8 (69.0, 78.4)	74.8 (69.5, 79.0)	73.2 (67.8, 78.5)	73.3 (67.7, 78.7)	73.4 (67.6, 78.8)
		Male	72.9 (66.7, 78.7)	72.8 (66.9, 78.4)	73.4 (68.0, 78.8)	73.2 (68.3, 77.8)	73.1 (68.0, 77.9)	72.6 (67.6, 77.2)	72.6 (67.4, 77.5)	74.5 (68.9, 79.6)	74.5 (68.9, 79.3)	74.0 (68.0, 79.2)	73.6 (66.6, 79.4)
	Audubon	Female	72.5 (67.0, 77.3)	72.7 (67.5, 77.4)	73.2 (68.1, 77.7)	73.4 (68.3, 78.3)	74.2 (69.5, 79.1)	74.1 (68.5, 78.9)	73.9 (68.3, 78.7)	73.6 (68.3, 78.5)	75.0 (69.4, 79.3)	75.0 (68.8, 79.5)	75.0 (68.8, 79.8)
		Male	74.8 (69.5, 80.1)	74.9 (69.8, 80.2)	75.4 (70.2, 80.4)	75.9 (70.7, 80.3)	75.5 (70.4, 80.1)	75.1 (69.5, 79.7)	74.3 (68.8, 79.1)	74.8 (69.4, 79.5)	74.3 (68.5, 79.5)	73.8 (67.7, 79.3)	73.4 (66.6, 79.5)
	Benton	Female	74.5 (69.4, 79.1)	74.8 (69.9, 79.2)	75.1 (70.1, 79.4)	75.5 (70.9, 79.7)	75.4 (70.9, 79.0)	75.2 (70.8, 79.2)	75.2 (70.6, 79.2)	75.8 (71.4, 79.6)	76.2 (71.8, 80.4)	76.2 (71.7, 80.4)	76.3 (71.5, 80.7)
		Male	77.0 (72.1, 81.2)	77.5 (73.0, 81.4)	77.8 (73.4, 81.6)	78.2 (73.7, 82.2)	79.3 (75.1, 83.0)	79.9 (75.6, 83.7)	78.8 (74.4, 82.6)	78.7 (74.0, 82.4)	77.2 (72.1, 81.4)	76.8 (71.4, 81.4)	76.4 (70.3, 81.6)
	Black Hawk	Female	75.3 (71.8, 78.4)	75.4 (72.1, 78.2)	75.7 (72.6, 78.3)	74.7 (71.9, 77.3)	75.1 (72.3, 77.6)	76.1 (73.3, 78.4)	74.4 (71.8, 76.8)	75.2 (72.4, 77.7)	75.8 (73.4, 78.2)	75.9 (73.4, 78.3)	76.0 (73.2, 78.5)
		Male	79.8 (76.2, 83.3)	79.8 (76.4, 83.1)	80.0 (76.8, 83.3)	80.2 (76.8, 83.0)	80.8 (77.8, 83.5)	80.4 (77.5, 82.9)	79.6 (76.5, 82.2)	79.5 (76.6, 82.0)	79.8 (76.8, 82.2)	79.5 (76.4, 82.3)	79.2 (75.5, 82.5)
	Boone	Female	77.0 (72.5, 81.0)	77.1 (72.8, 80.9)	77.3 (73.1, 80.7)	77.2 (73.1, 80.8)	76.2 (71.9, 79.8)	76.3 (72.2, 80.3)	75.5 (71.0, 79.4)	75.6 (71.3, 79.4)	74.9 (70.5, 78.9)	74.8 (70.4, 79.0)	74.8 (70.0, 79.1)
		Male	75.8 (71.3, 80.1)	75.9 (71.6, 79.9)	76.0 (71.7, 79.9)	77.8 (73.4, 81.6)	78.4 (73.7, 81.9)	76.6 (71.9, 80.6)	76.4 (71.7, 80.2)	76.8 (72.3, 80.7)	73.8 (68.8, 78.2)	73.1 (67.6, 77.8)	72.4 (65.9, 77.7)
	Bremer	Female	77.7 (72.9, 81.4)	78.1 (73.5, 81.6)	78.6 (74.2, 82.0)	77.8 (73.9, 81.1)	78.1 (74.0, 81.7)	77.2 (73.0, 80.9)	77.6 (73.8, 81.1)	78.0 (74.2, 81.3)	78.8 (74.8, 82.1)	78.9 (74.7, 82.3)	79.0 (74.6, 82.7)
		Male	77.3 (72.0, 81.7)	77.5 (72.7, 81.8)	78.0 (73.5, 82.1)	79.1 (74.9, 82.9)	80.0 (75.7, 83.9)	80.3 (76.1, 84.0)	79.5 (75.1, 83.3)	80.0 (75.8, 83.7)	79.2 (74.7, 83.0)	78.8 (74.1, 82.9)	78.4 (73.1, 83.0)
	Buchanan	Female	75.6 (70.6, 80.1)	75.9 (71.1, 80.0)	76.3 (71.6, 80.3)	75.1 (70.3, 79.6)	74.3 (69.3, 78.5)	74.0 (69.2, 78.5)	73.3 (68.4, 77.3)	74.4 (69.6, 78.5)	74.6 (70.3, 78.7)	74.6 (70.0, 78.8)	74.6 (69.7, 79.1)
		Male	75.2 (70.0, 79.9)	75.3 (70.4, 80.0)	75.6 (70.8, 80.0)	75.3 (70.6, 79.4)	75.8 (71.1, 80.1)	75.8 (70.9, 80.0)	75.4 (70.8, 79.3)	76.1 (71.0, 80.6)	75.4 (70.0, 79.7)	74.8 (68.8, 79.5)	74.3 (67.7, 79.6)
	Buena Vista	Female	75.1 (70.4, 79.6)	75.5 (70.9, 79.8)	76.0 (71.4, 80.2)	77.3 (72.9, 81.0)	76.3 (71.9, 80.2)	75.6 (70.9, 79.5)	75.1 (70.5, 79.2)	73.4 (69.0, 77.5)	73.2 (68.8, 77.2)	73.5 (69.1, 77.5)	73.9 (69.4, 78.2)
		Male	74.5 (69.1, 79.0)	74.7 (69.4, 79.0)	74.9 (69.5, 79.1)	75.7 (70.7, 80.1)	75.6 (71.3, 79.8)	75.6 (71.5, 79.7)	75.8 (70.8, 79.8)	75.5 (70.5, 79.4)	74.6 (70.1, 79.1)	74.5 (69.6, 79.6)	74.3 (68.8, 79.8)
	Butler	Female	73.9 (68.5, 78.7)	74.3 (69.3, 78.8)	74.7 (69.9, 79.1)	73.3 (68.5, 77.7)	74.4 (69.7, 79.1)	74.3 (69.1, 78.4)	73.9 (68.8, 78.2)	74.7 (70.0, 79.0)	76.1 (71.6, 80.2)	76.1 (71.6, 80.4)	76.0 (71.3, 80.4)
		Male	76.2 (70.6, 80.9)	76.4 (71.2, 81.0)	76.8 (71.5, 81.2)	77.3 (72.4, 81.6)	78.1 (73.1, 82.4)	77.3 (72.6, 81.6)	76.8 (72.1, 81.0)	76.1 (70.9, 80.6)	75.0 (69.6, 79.3)	74.5 (68.8, 79.2)	74.0 (67.5, 79.4)
	Calhoun	Female	75.9 (70.7, 80.3)	76.3 (71.6, 80.4)	76.9 (72.1, 80.9)	77.4 (72.4, 81.8)	77.1 (72.5, 81.5)	76.8 (71.8, 81.0)	76.8 (71.6, 80.8)	76.1 (70.6, 80.3)	77.3 (72.3, 81.5)	77.3 (72.0, 81.6)	77.3 (71.9, 82.0)
		Male	72.8 (66.6, 77.6)	73.1 (67.3, 77.7)	73.7 (68.3, 78.2)	74.7 (69.5, 79.2)	76.0 (70.5, 80.5)	75.9 (70.9, 80.5)	76.6 (70.9, 81.3)	77.0 (71.6, 81.7)	76.1 (70.5, 81.1)	75.6 (69.5, 80.9)	75.2 (68.2, 81.2)
	Carroll	Female	74.1 (69.0, 78.4)	74.5 (69.8, 78.6)	74.9 (70.4, 78.9)	75.5 (71.1, 79.3)	75.5 (71.4, 79.4)	75.1 (70.0, 79.2)	74.9 (70.4, 79.0)	74.8 (70.5, 78.7)	75.9 (71.5, 79.8)	75.9 (71.5, 79.9)	76.1 (71.3, 80.3)
		Male	77.4 (72.6, 81.7)	77.6 (72.9, 81.7)	77.9 (73.2, 81.7)	78.2 (73.9, 82.3)	78.3 (73.6, 82.0)	78.0 (73.5, 82.0)	76.8 (72.2, 81.0)	76.9 (71.8, 81.5)	76.5 (71.7, 80.6)	76.0 (70.8, 80.4)	75.6 (69.6, 80.8)
	Cass	Female	74.1 (69.1, 78.3)	74.5 (69.8, 78.6)	75.1 (70.4, 79.2)	75.2 (70.9, 79.4)	75.2 (70.8, 79.5)	76.6 (71.6, 80.8)	77.1 (72.6, 81.0)	76.2 (71.8, 80.1)	77.0 (72.5, 81.1)	77.0 (72.4, 81.1)	77.1 (72.3, 81.4)
		Male	77.5 (72.3, 81.6)	77.6 (72.6, 81.5)	78.0 (73.1, 81.8)	78.7 (74.8, 82.7)	77.5 (72.9, 81.8)	78.1 (73.7, 81.9)	77.1 (72.1, 81.4)	76.7 (71.8, 81.0)	75.4 (70.4, 80.1)	74.9 (69.5, 79.7)	74.3 (68.0, 79.6)
	Cedar	Female	75.8 (71.2, 80.0)	76.0 (71.7, 79.8)	76.3 (72.2, 80.2)	76.7 (72.3, 80.6)	77.1 (73.0, 80.8)	77.3 (72.8, 81.2)	77.9 (73.3, 81.9)	77.9 (73.4, 81.8)	78.5 (74.2, 82.3)	78.5 (74.0, 82.2)	78.5 (73.7, 82.5)
		Male	79.3 (74.6, 83.2)	79.5 (75.0, 83.1)	79.7 (75.3, 83.2)	80.5 (76.0, 84.2)	79.6 (75.5, 83.5)	79.6 (75.2, 83.3)	77.7 (73.2, 81.8)	77.9 (73.1, 82.2)	75.5 (70.7, 80.0)	74.9 (69.6, 79.8)	74.3 (68.3, 79.9)
	Cerro Gordo	Female	77.5 (73.4, 81.0)	77.9 (74.2, 81.1)	78.2 (74.5, 81.4)	77.9 (74.3, 81.2)	77.2 (73.3, 80.5)	77.1 (73.2, 80.5)	77.8 (74.4, 80.9)	77.1 (73.6, 80.2)	77.5 (73.9, 80.7)	77.4 (73.7, 80.8)	77.5 (73.4, 81.1)
		Male	81.8 (77.7, 85.2)	82.0 (78.1, 85.2)	82.1 (78.3, 85.2)	81.4 (78.1, 84.6)	81.1 (77.4, 84.5)	80.2 (76.5, 83.6)	79.2 (75.0, 82.5)	77.6 (73.4, 81.4)	77.6 (73.5, 81.1)	77.1 (72.9, 81.0)	76.8 (71.9, 81.2)
	Cherokee	Female	76.5 (71.6, 80.5)	76.9 (72.1, 80.6)	77.3 (72.8, 81.0)	78.2 (73.8, 82.0)	79.1 (74.9, 83.1)	78.8 (74.1, 82.8)	78.0 (73.4, 82.3)	78.4 (73.7, 82.8)	77.9 (73.5, 82.2)	77.9 (73.2, 82.3)	77.8 (72.7, 82.5)
		Male	78.2 (72.8, 82.7)	78.4 (73.5, 82.6)	78.7 (74.1, 82.7)	79.7 (74.9, 83.8)	79.9 (75.4, 83.8)	79.7 (75.1, 83.6)	79.1 (74.7, 83.0)	79.9 (75.3, 84.0)	77.6 (72.0, 82.2)	77.2 (71.4, 82.2)	76.9 (70.4, 82.4)
	Chickasaw	Female	74.2 (68.6, 79.0)	74.2 (68.9, 78.8)	74.8 (69.7, 79.1)	73.9 (69.2, 78.7)	74.5 (69.8, 79.1)	73.9 (69.0, 78.4)	74.8 (69.9, 79.7)	75.2 (70.2, 79.5)	76.2 (71.0, 80.8)	76.3 (71.0, 81.0)	76.3 (70.7, 81.3)
		Male	75.3 (69.9, 79.9)	75.1 (69.9, 79.6)	75.9 (70.9, 80.2)	77.1 (72.0, 81.4)	77.8 (72.9, 81.9)	78.2 (73.5, 82.2)	78.3 (73.6, 82.2)	77.7 (72.4, 82.5)	77.2 (71.6, 81.8)	76.8 (70.6, 81.7)	76.3 (69.4, 81.7)
	Clarke	Female	73.5 (68.3, 78.2)	74.0 (69.0, 78.3)	74.7 (69.8, 78.9)	75.5 (70.8, 79.8)	73.9 (68.6, 78.4)	73.9 (68.6, 78.5)	73.8 (68.9, 78.4)	73.0 (67.8, 78.0)	73.3 (67.0, 78.5)	73.4 (67.0, 78.6)	73.6 (66.8, 78.9)
		Male	74.9 (69.2, 79.8)	75.2 (69.9, 79.9)	76.2 (71.2, 80.6)	76.2 (71.4, 80.3)	76.8 (71.8, 81.4)	75.9 (71.1, 80.3)	76.2 (70.6, 80.6)	76.2 (71.0, 81.1)	76.0 (70.2, 81.2)	75.6 (69.3, 81.4)	75.2 (68.2, 81.6)
	Clay	Female	77.5 (73.5, 81.5)	77.6 (73.8, 81.5)	77.9 (74.0, 81.7)	78.4 (74.1, 82.3)	77.9 (74.0, 81.5)	78.0 (73.7, 82.0)	78.4 (73.9, 82.4)	78.3 (74.1, 82.2)	78.9 (74.3, 82.7)	78.9 (74.3, 82.7)	79.0 (74.2, 83.0)
		Male	79.2 (74.5, 83.5)	79.3 (74.7, 83.4)	79.5 (75.1, 83.5)	80.6 (76.2, 84.4)	80.5 (76.3, 84.4)	79.8 (75.4, 83.4)	78.9 (74.3, 82.6)	78.6 (73.4, 82.4)	77.7 (72.6, 82.3)	77.1 (71.4, 82.1)	76.6 (69.9, 82.1)
	Clayton	Female	76.3 (72.0, 80.4)	76.9 (72.7, 80.8)	77.6 (73.5, 81.4)	77.4 (72.9, 81.2)	76.5 (72.4, 80.6)	77.1 (73.0, 80.9)	75.6 (71.0, 79.8)	75.1 (70.1, 79.3)	74.9 (70.3, 78.9)	74.8 (70.4, 79.0)	74.9 (70.2, 79.3)
		Male	74.9 (69.0, 79.7)	75.3 (69.6, 79.9)	76.0 (70.6, 80.4)	76.8 (71.9, 81.0)	77.3 (72.5, 81.6)	76.3 (71.4, 80.4)	76.4 (71.1, 80.3)	77.3 (72.3, 81.5)	76.8 (72.4, 81.3)	76.4 (71.2, 81.4)	76.1 (70.3, 81.5)
	Clinton	Female	73.9 (69.9, 77.9)	74.1 (70.3, 78.0)	74.4 (70.7, 78.1)	75.1 (71.2, 78.7)	75.4 (71.4, 79.0)	74.0 (70.2, 77.5)	74.0 (70.2, 77.4)	74.2 (70.4, 77.6)	74.3 (70.2, 78.2)	74.3 (70.0, 78.3)	74.4 (69.9, 78.5)
		Male	77.7 (72.9, 82.2)	77.9 (73.2, 81.9)	78.0 (73.6, 81.9)	79.8 (75.7, 83.1)	79.0 (75.0, 82.8)	78.2 (74.1, 81.9)	77.1 (72.9, 80.9)	77.4 (72.9, 81.1)	74.1 (69.4, 78.3)	73.4 (68.3, 77.9)	72.7 (66.7, 77.9)
	Crawford	Female	70.4 (65.1, 75.2)	70.7 (65.8, 75.4)	71.2 (66.2, 76.0)	72.3 (67.3, 76.7)	71.0 (65.7, 75.6)	70.2 (65.4, 75.0)	69.8 (65.0, 74.7)	68.4 (63.3, 72.7)	67.3 (62.1, 71.9)	67.5 (62.2, 72.2)	67.7 (62.3, 72.7)
		Male	71.2 (65.2, 76.4)	71.5 (65.9, 76.4)	71.9 (66.7, 76.7)	71.6 (66.4, 76.5)	71.8 (66.5, 76.5)	71.1 (65.9, 75.9)	70.2 (64.7, 75.0)	70.1 (64.5, 74.9)	69.8 (64.5, 74.5)	69.4 (63.8, 74.6)	69.2 (62.5, 75.1)
	Dallas	Female	75.2 (70.9, 78.8)	75.5 (71.7, 78.9)	75.9 (72.3, 79.3)	77.4 (74.0, 80.5)	77.4 (74.0, 80.4)	78.1 (74.9, 81.1)	78.8 (75.5, 81.8)	77.7 (74.5, 80.7)	77.0 (73.8, 80.2)	76.8 (73.4, 80.0)	76.7 (73.1, 80.2)
		Male	77.7 (73.4, 81.7)	78.0 (74.0, 81.7)	78.4 (74.4, 82.0)	79.7 (76.1, 83.1)	80.9 (77.2, 84.2)	80.2 (76.6, 83.6)	79.1 (75.0, 82.7)	78.8 (74.6, 82.5)	76.2 (72.1, 79.8)	75.5 (71.2, 79.4)	74.9 (70.2, 79.4)
	Davis	Female	72.4 (66.7, 77.8)	72.8 (67.4, 77.9)	73.7 (68.6, 78.6)	74.5 (69.2, 79.1)	75.6 (70.4, 80.0)	74.8 (69.8, 79.3)	74.3 (68.7, 79.3)	72.3 (66.8, 77.3)	72.5 (66.5, 77.4)	72.3 (66.2, 77.5)	72.4 (65.8, 77.8)
		Male	71.4 (65.0, 76.9)	71.8 (65.7, 77.0)	72.8 (67.2, 77.9)	73.6 (68.0, 78.1)	73.5 (67.6, 78.4)	73.1 (68.0, 78.0)	73.2 (67.0, 78.3)	72.4 (66.4, 77.9)	72.4 (65.7, 77.7)	71.9 (64.5, 77.6)	71.4 (62.9, 77.8)
	Decatur	Female	71.6 (66.7, 76.3)	71.6 (66.8, 76.3)	72.5 (67.6, 77.0)	73.1 (67.9, 77.8)	72.4 (67.1, 77.2)	73.2 (67.6, 77.7)	72.8 (67.3, 77.9)	72.5 (66.1, 77.6)	72.1 (66.5, 77.3)	72.3 (66.3, 77.6)	72.3 (65.9, 77.7)
		Male	70.2 (63.8, 75.4)	70.0 (63.8, 75.2)	71.2 (65.1, 76.3)	72.3 (66.8, 77.0)	71.9 (66.6, 77.3)	72.2 (67.1, 76.9)	72.7 (66.8, 77.3)	73.7 (68.2, 78.8)	73.5 (67.5, 78.9)	73.1 (66.4, 78.8)	72.6 (65.3, 79.1)
	Delaware	Female	77.4 (72.6, 81.9)	77.8 (73.1, 82.0)	78.3 (73.4, 82.4)	78.6 (74.3, 82.6)	77.9 (73.5, 81.8)	77.7 (72.7, 81.4)	77.6 (72.8, 81.8)	76.4 (71.7, 80.5)	74.4 (69.3, 78.7)	74.3 (69.2, 78.8)	74.3 (68.8, 78.8)
		Male	75.8 (70.5, 80.4)	76.3 (71.5, 80.5)	76.7 (72.1, 80.7)	76.8 (72.0, 80.9)	78.0 (73.3, 82.1)	77.4 (72.6, 81.5)	77.5 (72.7, 81.5)	76.6 (71.4, 81.0)	74.3 (68.7, 79.3)	73.6 (67.4, 78.8)	72.9 (66.0, 78.8)
	Des Moines	Female	72.8 (68.3, 77.2)	73.1 (68.8, 77.2)	73.5 (69.2, 77.5)	73.5 (69.5, 77.2)	74.4 (70.5, 77.8)	74.8 (71.0, 78.0)	74.4 (70.6, 77.7)	73.9 (70.2, 77.2)	74.1 (70.7, 77.5)	73.9 (70.2, 77.3)	73.9 (70.0, 77.6)
		Male	77.8 (73.6, 81.8)	78.1 (74.1, 81.9)	78.4 (74.5, 82.2)	78.9 (74.8, 82.8)	79.2 (75.3, 82.6)	78.4 (74.6, 81.8)	77.6 (73.6, 81.0)	75.8 (71.7, 79.5)	75.3 (71.0, 79.0)	74.7 (70.2, 78.8)	74.2 (68.8, 78.7)
	Dickinson	Female	78.0 (73.5, 81.7)	78.4 (74.3, 82.1)	79.1 (75.0, 82.6)	81.2 (77.5, 84.6)	81.0 (77.0, 84.4)	80.6 (76.7, 83.9)	81.2 (76.8, 84.5)	80.8 (76.9, 84.3)	80.1 (76.0, 83.8)	80.1 (75.8, 83.8)	80.1 (75.6, 84.0)
		Male	80.6 (76.2, 84.5)	80.7 (76.6, 84.3)	81.1 (77.2, 84.6)	81.6 (77.6, 85.2)	80.3 (75.9, 84.2)	79.8 (75.2, 83.8)	78.9 (74.6, 82.9)	79.1 (74.6, 83.0)	78.3 (72.7, 82.5)	78.0 (71.8, 82.6)	77.6 (71.0, 82.9)
	Dubuque	Female	78.4 (74.5, 81.9)	78.7 (75.3, 82.0)	79.2 (75.7, 82.3)	79.2 (76.0, 82.2)	78.1 (75.0, 81.1)	78.7 (75.7, 81.5)	78.1 (75.0, 81.2)	77.7 (74.6, 80.7)	78.1 (74.8, 80.9)	78.0 (74.6, 80.9)	78.1 (74.4, 81.2)
		Male	81.0 (77.6, 84.6)	81.0 (77.8, 84.4)	81.2 (78.0, 84.5)	81.1 (77.8, 84.3)	81.9 (78.5, 84.9)	80.9 (77.4, 84.0)	81.0 (77.5, 83.8)	80.2 (76.7, 83.6)	80.3 (76.7, 83.5)	80.1 (76.2, 83.4)	79.8 (75.4, 83.6)
	Emmet	Female	75.7 (70.8, 80.4)	76.2 (71.5, 80.5)	76.7 (72.1, 80.7)	76.8 (72.6, 81.2)	76.3 (71.4, 80.8)	75.2 (70.1, 79.1)	74.9 (69.6, 79.4)	74.9 (69.7, 79.2)	74.6 (69.6, 79.5)	74.6 (69.5, 79.6)	74.8 (69.3, 80.0)
		Male	76.2 (70.3, 81.2)	76.4 (70.9, 81.1)	76.9 (71.6, 81.3)	77.4 (72.7, 81.5)	76.1 (70.8, 80.7)	75.3 (70.1, 79.8)	75.2 (69.6, 79.3)	76.0 (70.0, 80.3)	74.5 (68.6, 79.6)	74.1 (67.8, 79.3)	73.8 (66.4, 79.4)
	Fayette	Female	74.8 (69.5, 79.2)	74.8 (69.6, 79.0)	75.2 (70.3, 79.4)	75.7 (71.1, 80.0)	74.9 (70.2, 79.0)	75.6 (71.3, 79.5)	75.6 (71.3, 79.3)	75.7 (71.3, 79.9)	75.2 (70.9, 79.3)	75.2 (70.7, 79.5)	75.3 (70.5, 79.8)
		Male	74.3 (68.8, 79.0)	74.1 (68.8, 78.6)	74.7 (69.6, 79.1)	75.1 (70.5, 79.0)	75.9 (71.3, 80.0)	76.3 (71.6, 80.4)	76.7 (72.3, 80.8)	74.9 (69.9, 79.1)	76.5 (71.8, 81.0)	75.9 (70.8, 80.5)	75.4 (69.3, 80.6)
	Floyd	Female	74.6 (69.6, 79.0)	74.8 (70.3, 78.9)	75.3 (70.7, 79.4)	73.8 (69.0, 77.9)	74.5 (69.9, 78.6)	72.9 (68.3, 77.4)	73.7 (69.0, 78.0)	75.8 (71.6, 79.7)	77.4 (73.1, 81.5)	77.5 (73.0, 81.5)	77.7 (73.1, 81.9)
		Male	77.8 (72.9, 82.2)	77.9 (73.2, 82.0)	78.4 (73.7, 82.5)	78.4 (73.9, 82.3)	78.7 (74.0, 82.8)	78.6 (73.8, 82.4)	78.7 (74.4, 82.8)	78.8 (73.8, 83.1)	77.2 (71.9, 81.7)	76.6 (70.7, 81.3)	76.0 (69.3, 81.2)
	Franklin	Female	74.4 (69.6, 78.9)	74.5 (69.8, 79.0)	74.9 (70.3, 79.4)	74.6 (69.6, 79.2)	75.6 (70.8, 79.7)	74.5 (69.5, 78.8)	73.6 (68.3, 78.1)	72.6 (67.7, 77.2)	72.6 (67.0, 77.6)	72.5 (66.7, 77.4)	72.4 (66.6, 77.7)
		Male	76.6 (71.0, 81.3)	76.5 (71.4, 81.0)	76.8 (71.9, 81.1)	75.7 (71.1, 80.0)	75.7 (70.6, 80.0)	74.9 (70.1, 79.5)	74.6 (69.0, 79.5)	73.8 (68.2, 79.1)	73.2 (66.7, 78.3)	72.8 (65.5, 78.6)	72.3 (64.3, 78.6)
	Fremont	Female	73.6 (68.4, 78.3)	73.9 (68.9, 78.4)	74.5 (69.7, 79.0)	75.7 (70.9, 79.8)	76.5 (71.9, 80.4)	75.0 (70.1, 79.1)	74.5 (69.5, 79.1)	74.8 (69.5, 79.4)	74.9 (69.8, 79.6)	74.8 (69.7, 79.8)	74.8 (69.1, 80.0)
		Male	73.6 (67.8, 78.8)	73.7 (68.2, 78.6)	74.2 (69.0, 78.8)	74.7 (69.4, 79.5)	76.0 (70.9, 80.5)	76.1 (71.2, 80.7)	76.1 (70.7, 80.7)	77.1 (71.8, 81.6)	76.8 (71.1, 81.5)	76.3 (70.4, 81.5)	75.8 (68.7, 81.5)
	Greene	Female	74.4 (69.3, 78.7)	74.5 (69.5, 78.7)	75.0 (70.2, 79.2)	75.2 (70.1, 79.8)	74.9 (69.8, 79.3)	74.7 (69.6, 79.2)	75.6 (69.9, 80.0)	74.5 (69.2, 78.8)	74.0 (68.9, 78.6)	74.1 (68.6, 78.8)	74.1 (68.5, 79.0)
		Male	73.6 (68.3, 78.9)	73.6 (68.4, 78.7)	74.2 (69.0, 79.0)	75.7 (70.6, 80.3)	75.9 (70.9, 80.5)	75.3 (70.2, 79.9)	74.9 (69.1, 79.2)	74.2 (68.7, 79.5)	72.1 (66.3, 77.8)	71.6 (65.3, 77.8)	71.3 (64.5, 78.1)
	Grundy	Female	75.8 (70.8, 80.2)	76.3 (71.4, 80.5)	76.7 (72.0, 80.9)	76.9 (72.3, 81.2)	78.1 (73.5, 82.1)	77.9 (73.6, 82.0)	76.3 (71.5, 80.7)	76.3 (71.3, 80.7)	77.2 (72.1, 81.6)	77.1 (71.7, 81.7)	77.2 (71.5, 81.9)
		Male	75.5 (69.9, 80.7)	75.9 (70.5, 80.6)	76.2 (71.0, 80.7)	76.4 (71.3, 80.6)	77.2 (71.5, 81.4)	77.7 (72.8, 81.7)	77.6 (72.2, 82.0)	77.5 (72.6, 82.1)	77.0 (71.5, 81.9)	76.6 (70.7, 81.8)	76.2 (69.8, 82.0)
	Guthrie	Female	74.8 (69.9, 79.3)	75.3 (70.5, 79.7)	75.8 (71.2, 80.1)	76.5 (71.7, 80.7)	77.7 (73.1, 81.6)	78.0 (73.4, 82.2)	77.8 (73.0, 82.0)	78.0 (73.2, 82.0)	78.5 (73.4, 82.6)	78.4 (73.4, 82.6)	78.4 (73.2, 82.7)
		Male	74.9 (69.0, 79.6)	75.3 (70.1, 79.8)	75.7 (70.7, 80.1)	77.1 (72.5, 81.6)	77.2 (73.0, 81.5)	77.4 (72.3, 82.0)	77.0 (71.6, 81.3)	77.4 (72.2, 81.7)	75.5 (69.5, 80.7)	75.0 (68.4, 80.7)	74.6 (67.0, 80.7)
	Hamilton	Female	75.6 (71.1, 79.7)	76.0 (71.6, 79.9)	76.7 (72.3, 80.4)	76.8 (72.1, 81.0)	77.2 (72.6, 81.4)	76.7 (72.3, 80.6)	75.6 (70.5, 79.6)	74.4 (69.8, 78.7)	75.0 (70.4, 79.3)	75.0 (70.1, 79.3)	75.1 (69.9, 79.6)
		Male	75.5 (69.9, 80.5)	75.6 (70.3, 80.2)	76.2 (71.5, 80.7)	77.6 (72.6, 81.8)	77.8 (73.2, 82.0)	77.5 (72.4, 81.8)	78.3 (73.4, 82.4)	78.9 (74.1, 82.9)	77.9 (72.9, 82.2)	77.8 (72.5, 82.2)	77.6 (71.5, 82.5)
	Hancock	Female	76.1 (71.0, 80.4)	76.4 (71.7, 80.4)	76.9 (72.1, 80.6)	77.1 (72.4, 81.1)	77.5 (73.1, 81.5)	76.6 (72.1, 80.5)	76.2 (71.5, 80.3)	74.5 (69.3, 79.3)	75.0 (69.7, 79.4)	74.9 (69.6, 79.4)	75.0 (69.4, 79.8)
		Male	77.4 (72.3, 81.7)	77.4 (72.4, 81.6)	77.8 (72.9, 81.9)	77.5 (72.6, 81.5)	76.9 (71.6, 81.1)	76.5 (71.8, 80.8)	75.6 (70.4, 80.7)	75.4 (70.3, 80.1)	75.5 (69.9, 80.5)	75.0 (69.0, 80.5)	74.7 (67.7, 80.7)
	Hardin	Female	75.1 (70.6, 79.3)	75.4 (71.2, 79.2)	75.8 (71.6, 79.5)	76.3 (72.0, 80.3)	76.4 (71.8, 80.5)	75.2 (70.1, 79.4)	74.8 (69.7, 79.4)	74.5 (70.0, 78.7)	74.8 (70.3, 79.0)	74.7 (69.9, 79.0)	74.6 (69.6, 79.0)
		Male	76.1 (71.1, 80.7)	76.4 (71.7, 80.9)	76.8 (72.3, 81.2)	77.4 (72.8, 81.5)	77.9 (73.4, 82.1)	77.5 (72.7, 81.5)	77.4 (72.8, 81.4)	77.2 (72.5, 81.4)	75.5 (70.2, 80.1)	74.9 (68.9, 79.8)	74.3 (67.8, 80.0)
	Harrison	Female	74.1 (69.5, 78.5)	74.5 (70.0, 78.5)	75.1 (70.7, 79.1)	75.7 (71.5, 79.6)	75.2 (70.4, 79.4)	75.2 (70.5, 79.4)	74.7 (69.9, 79.2)	73.8 (69.1, 77.9)	73.9 (68.9, 78.2)	73.9 (68.9, 78.3)	73.8 (68.6, 78.5)
		Male	75.5 (70.2, 79.7)	75.5 (70.6, 79.7)	76.0 (71.1, 79.9)	75.7 (70.7, 79.9)	76.4 (71.3, 80.5)	74.9 (69.8, 79.1)	74.0 (69.1, 78.3)	75.3 (70.3, 79.6)	74.8 (69.1, 79.6)	74.3 (68.3, 79.4)	73.7 (66.9, 79.5)
	Henry	Female	74.8 (69.6, 79.0)	74.9 (70.0, 79.2)	75.3 (70.5, 79.3)	75.5 (70.6, 79.5)	75.8 (71.2, 79.9)	76.7 (72.2, 80.8)	76.2 (72.0, 80.1)	77.1 (73.0, 80.7)	76.8 (72.4, 80.7)	76.8 (72.3, 80.8)	76.9 (72.0, 81.1)
		Male	76.5 (71.5, 81.0)	76.8 (72.0, 81.0)	77.3 (72.8, 81.3)	77.6 (72.7, 81.5)	77.2 (72.3, 81.3)	76.6 (71.5, 80.7)	75.5 (70.5, 79.9)	76.3 (71.1, 80.7)	75.6 (69.9, 80.0)	75.1 (68.9, 79.8)	74.7 (67.9, 79.9)
	Howard	Female	73.0 (67.1, 77.9)	73.5 (68.1, 78.3)	74.2 (69.0, 78.9)	74.1 (68.8, 78.6)	75.0 (69.7, 79.4)	74.7 (69.4, 79.3)	74.3 (68.7, 79.4)	74.6 (69.2, 79.2)	75.4 (70.0, 80.2)	75.4 (69.8, 80.2)	75.4 (69.5, 80.4)
		Male	75.2 (69.9, 80.0)	75.4 (70.4, 80.2)	76.0 (71.2, 80.7)	76.8 (72.1, 81.4)	77.1 (71.6, 81.6)	77.1 (72.2, 81.3)	77.3 (72.4, 81.9)	77.2 (71.9, 81.8)	76.6 (70.6, 81.7)	76.2 (69.7, 81.5)	75.7 (69.1, 81.7)
	Humboldt	Female	74.2 (68.7, 78.9)	74.3 (69.3, 78.7)	74.7 (69.6, 79.0)	74.5 (69.3, 78.8)	74.7 (69.5, 79.4)	74.3 (69.1, 78.3)	74.2 (69.1, 79.0)	73.7 (68.1, 78.4)	74.3 (69.0, 78.9)	74.3 (68.8, 79.1)	74.4 (68.5, 79.2)
		Male	75.3 (69.7, 80.0)	75.2 (69.8, 80.0)	75.6 (70.3, 80.2)	76.5 (71.9, 80.5)	77.4 (72.3, 81.4)	75.6 (70.1, 80.1)	75.2 (69.8, 79.6)	76.0 (70.8, 80.4)	74.5 (68.8, 79.5)	74.1 (67.8, 79.7)	73.7 (66.5, 79.9)
	Ida	Female	75.6 (70.4, 80.0)	76.0 (71.1, 80.1)	76.6 (71.8, 80.7)	77.8 (72.8, 81.7)	77.4 (72.6, 81.6)	78.2 (73.6, 82.3)	77.5 (72.8, 81.8)	76.2 (70.9, 80.9)	75.2 (69.4, 80.2)	75.2 (69.3, 80.1)	75.2 (69.3, 80.3)
		Male	74.6 (69.1, 79.4)	74.8 (69.5, 79.4)	75.5 (70.4, 79.8)	76.9 (71.5, 81.1)	76.7 (71.5, 81.5)	76.6 (71.5, 80.8)	76.4 (71.3, 80.9)	76.6 (71.3, 81.4)	74.5 (68.3, 79.5)	74.1 (67.7, 79.5)	73.6 (66.8, 79.7)
	Iowa	Female	74.9 (70.0, 79.3)	75.3 (70.7, 79.5)	75.6 (71.0, 79.8)	75.6 (71.3, 80.1)	75.5 (71.2, 79.3)	76.2 (71.9, 80.3)	76.1 (71.8, 79.6)	75.4 (71.0, 79.4)	76.9 (72.9, 80.6)	76.9 (72.7, 80.5)	77.0 (72.5, 81.0)
		Male	76.4 (71.2, 80.9)	76.9 (72.0, 81.2)	77.2 (72.4, 81.4)	77.7 (73.5, 81.5)	78.9 (74.2, 82.8)	77.9 (73.5, 81.5)	77.3 (72.8, 81.4)	75.9 (70.8, 80.2)	75.4 (70.2, 80.0)	74.7 (69.0, 79.7)	74.2 (67.7, 79.6)
	Jackson	Female	74.0 (68.8, 78.5)	74.5 (69.4, 78.9)	75.1 (70.1, 79.3)	74.7 (70.0, 78.7)	75.7 (71.3, 79.8)	76.1 (71.8, 80.2)	75.6 (71.6, 79.6)	75.8 (71.4, 80.0)	76.6 (71.9, 80.6)	76.6 (71.9, 80.6)	76.6 (71.8, 80.8)
		Male	75.7 (70.3, 80.4)	75.9 (70.8, 80.5)	76.5 (71.6, 80.9)	77.1 (72.0, 81.0)	76.8 (71.9, 81.0)	76.8 (72.3, 81.0)	76.8 (71.9, 81.2)	78.0 (72.8, 82.2)	76.9 (71.9, 81.6)	76.6 (71.2, 81.7)	76.4 (70.1, 81.8)
	Jasper	Female	74.9 (70.9, 79.0)	75.4 (71.6, 79.1)	76.0 (72.3, 79.2)	77.3 (73.2, 81.0)	77.1 (72.8, 80.9)	77.1 (73.5, 80.9)	76.1 (71.9, 79.7)	73.9 (69.4, 78.0)	75.0 (70.9, 78.5)	74.9 (70.7, 78.6)	75.0 (70.5, 79.0)
		Male	76.2 (71.6, 80.5)	76.5 (72.0, 80.6)	76.8 (72.6, 80.8)	77.8 (73.4, 81.4)	78.4 (74.2, 82.2)	78.3 (74.4, 82.0)	78.3 (73.9, 82.2)	77.6 (73.0, 81.5)	76.3 (71.6, 80.1)	75.6 (70.7, 79.8)	75.0 (69.5, 79.6)
	Jefferson	Female	75.6 (70.5, 80.1)	75.8 (71.1, 80.0)	76.4 (72.0, 80.6)	78.0 (73.6, 81.9)	79.0 (74.5, 82.6)	78.5 (74.1, 82.7)	78.9 (74.2, 82.5)	79.4 (75.0, 83.0)	79.2 (75.0, 83.3)	79.3 (74.9, 83.4)	79.3 (74.6, 83.5)
		Male	79.2 (74.3, 83.6)	79.5 (75.0, 83.8)	80.4 (76.1, 84.4)	81.6 (77.3, 85.4)	81.4 (76.9, 84.9)	80.6 (76.3, 84.5)	80.6 (76.3, 84.2)	82.3 (78.4, 86.1)	81.8 (77.3, 85.5)	81.8 (76.9, 85.8)	81.5 (76.1, 85.9)
	Johnson	Female	80.9 (77.6, 83.7)	81.1 (78.2, 83.6)	81.3 (78.5, 83.7)	81.4 (78.5, 83.8)	81.8 (79.0, 84.1)	83.0 (80.6, 85.3)	83.0 (80.5, 85.2)	82.7 (80.4, 84.8)	83.5 (81.2, 85.6)	83.6 (81.3, 85.8)	83.6 (81.1, 86.0)
		Male	84.5 (81.2, 87.2)	84.6 (81.6, 87.0)	84.6 (81.5, 86.9)	85.3 (82.5, 87.6)	85.3 (82.6, 87.6)	84.9 (82.2, 87.3)	83.3 (80.5, 85.6)	81.4 (78.6, 84.1)	81.3 (78.5, 84.0)	81.1 (78.0, 83.8)	80.8 (77.3, 83.9)
	Jones	Female	75.7 (71.2, 80.0)	75.9 (71.7, 79.8)	76.3 (72.1, 80.2)	76.8 (72.5, 81.0)	77.8 (73.5, 81.8)	77.1 (72.5, 80.8)	77.2 (72.7, 81.1)	76.6 (71.8, 80.4)	77.6 (73.3, 81.3)	77.6 (73.2, 81.4)	77.6 (72.9, 81.8)
		Male	77.5 (72.7, 82.2)	77.6 (73.1, 82.0)	77.9 (73.5, 82.1)	78.6 (74.1, 82.6)	78.1 (73.6, 82.2)	78.6 (74.1, 82.3)	78.3 (73.5, 82.1)	78.4 (73.5, 82.6)	77.3 (72.5, 81.6)	76.9 (71.6, 81.6)	76.5 (70.6, 82.0)
	Keokuk	Female	74.6 (69.4, 79.1)	74.9 (69.8, 79.3)	75.4 (70.4, 79.9)	75.4 (70.7, 80.0)	76.5 (72.2, 80.8)	76.7 (71.8, 80.7)	76.3 (71.3, 80.6)	76.1 (70.9, 80.6)	76.2 (71.2, 80.7)	76.2 (71.3, 80.8)	76.2 (71.2, 80.9)
		Male	73.4 (68.1, 78.3)	73.5 (68.2, 78.1)	74.0 (68.8, 78.3)	75.0 (70.0, 79.5)	75.2 (69.9, 79.9)	74.1 (68.5, 79.0)	74.0 (68.9, 78.8)	75.7 (70.5, 80.8)	73.4 (67.6, 78.6)	72.9 (66.8, 78.5)	72.4 (65.7, 78.9)
	Kossuth	Female	76.6 (72.2, 80.5)	76.9 (72.8, 80.7)	77.3 (73.3, 81.2)	77.0 (72.5, 81.0)	76.5 (72.1, 80.5)	74.6 (69.7, 78.9)	74.6 (70.0, 78.8)	73.2 (68.6, 77.5)	73.0 (68.2, 77.3)	73.0 (67.9, 77.5)	73.0 (67.5, 77.9)
		Male	76.4 (70.9, 81.0)	76.6 (71.7, 81.0)	76.9 (72.3, 81.1)	76.3 (71.5, 80.4)	77.0 (72.2, 81.1)	76.1 (71.2, 80.2)	75.6 (70.7, 80.0)	75.1 (70.0, 79.6)	74.6 (69.2, 79.1)	74.0 (68.1, 79.2)	73.5 (66.9, 79.3)
	Lee	Female	72.7 (68.4, 77.2)	72.9 (68.8, 77.0)	73.3 (69.4, 77.2)	72.6 (68.5, 76.6)	73.1 (69.0, 76.5)	72.3 (68.3, 75.7)	71.2 (66.9, 75.0)	72.0 (68.1, 75.7)	72.4 (68.2, 76.1)	72.4 (68.1, 76.3)	72.4 (67.8, 76.5)
		Male	76.7 (71.8, 81.4)	76.7 (72.1, 81.0)	77.0 (72.5, 81.1)	75.8 (71.2, 79.8)	76.2 (71.7, 80.2)	76.3 (72.0, 79.9)	75.3 (71.1, 79.5)	74.9 (70.6, 79.2)	75.3 (70.6, 79.4)	74.6 (69.4, 79.1)	73.9 (68.3, 79.2)
	Linn	Female	77.5 (74.1, 80.6)	77.6 (74.7, 80.2)	77.6 (74.9, 80.0)	77.3 (74.8, 79.5)	77.2 (75.0, 79.3)	77.3 (75.0, 79.4)	76.9 (74.7, 78.8)	76.8 (74.7, 78.7)	77.2 (75.0, 79.1)	77.2 (75.0, 79.2)	77.2 (74.6, 79.5)
		Male	82.1 (78.9, 84.8)	82.3 (79.5, 84.6)	82.3 (79.7, 84.6)	82.1 (79.6, 84.4)	81.4 (79.1, 83.6)	80.7 (78.5, 82.9)	79.9 (77.6, 82.2)	79.0 (76.6, 81.1)	78.7 (76.5, 80.8)	78.2 (75.8, 80.7)	77.7 (74.6, 80.5)
	Louisa	Female	71.7 (66.4, 76.6)	71.8 (66.6, 76.5)	71.9 (66.5, 76.5)	70.5 (65.2, 75.3)	71.1 (65.8, 75.8)	72.5 (67.2, 76.9)	72.9 (67.7, 77.7)	73.4 (68.6, 78.0)	74.6 (69.5, 79.2)	74.6 (69.3, 79.2)	74.8 (69.1, 79.6)
		Male	74.2 (68.8, 79.1)	74.3 (69.2, 79.0)	74.5 (69.5, 79.2)	74.2 (69.5, 78.8)	73.7 (68.3, 78.3)	72.7 (67.6, 77.0)	71.6 (66.1, 76.6)	71.2 (65.1, 76.6)	69.9 (63.9, 75.6)	69.4 (62.8, 75.6)	69.2 (61.7, 76.2)
	Lucas	Female	70.6 (64.9, 75.6)	71.1 (65.9, 75.7)	71.8 (66.7, 76.4)	73.7 (68.7, 78.4)	73.3 (68.2, 77.9)	72.5 (67.2, 77.3)	72.7 (67.6, 77.5)	73.5 (68.3, 78.1)	71.7 (66.0, 77.0)	71.8 (65.7, 77.1)	71.8 (65.7, 77.6)
		Male	71.8 (65.8, 77.5)	72.3 (66.5, 77.5)	73.1 (67.6, 78.1)	73.8 (68.6, 78.5)	75.0 (70.0, 80.0)	74.6 (69.5, 79.2)	74.4 (68.5, 79.1)	76.1 (70.7, 81.1)	75.9 (70.1, 81.0)	75.5 (69.0, 80.8)	75.1 (68.0, 80.9)
	Lyon	Female	75.3 (70.2, 79.6)	75.8 (70.9, 79.9)	76.3 (71.4, 80.4)	77.3 (72.8, 81.1)	78.1 (73.6, 82.0)	76.5 (71.2, 80.6)	76.2 (71.2, 80.4)	76.2 (71.1, 80.2)	75.5 (70.1, 79.9)	75.4 (69.9, 80.0)	75.4 (69.7, 80.3)
		Male	73.0 (67.0, 78.2)	73.6 (68.1, 78.5)	74.1 (68.8, 78.8)	74.4 (69.1, 79.0)	74.9 (69.8, 79.4)	76.2 (71.4, 80.3)	75.8 (71.0, 80.4)	76.5 (71.8, 80.9)	74.6 (68.7, 80.0)	74.1 (67.7, 79.6)	73.6 (66.6, 79.6)
	Madison	Female	74.7 (70.1, 79.0)	75.1 (70.5, 79.2)	75.7 (71.4, 79.8)	76.9 (72.6, 80.8)	77.9 (73.5, 82.0)	79.3 (75.1, 83.0)	79.0 (74.6, 82.9)	79.5 (75.1, 83.2)	80.3 (75.9, 84.0)	80.3 (75.7, 84.1)	80.4 (75.6, 84.2)
		Male	78.2 (73.5, 82.4)	78.5 (73.7, 82.5)	78.9 (74.3, 82.9)	79.6 (75.3, 83.2)	80.5 (76.0, 84.3)	79.2 (74.8, 82.8)	79.6 (75.5, 83.4)	79.4 (74.8, 83.5)	76.9 (71.8, 81.4)	76.5 (70.5, 81.3)	76.0 (69.1, 81.4)
	Mahaska	Female	74.7 (70.2, 79.1)	75.1 (70.8, 79.2)	75.6 (71.5, 79.6)	75.6 (71.2, 79.6)	76.8 (72.1, 80.8)	76.2 (71.6, 80.4)	74.6 (69.6, 79.0)	72.8 (67.5, 77.0)	73.7 (69.0, 77.8)	73.7 (68.7, 77.9)	73.8 (68.7, 78.3)
		Male	74.0 (68.5, 79.2)	74.3 (69.1, 79.0)	74.8 (69.8, 79.4)	77.2 (72.8, 81.3)	77.9 (73.1, 81.9)	77.6 (72.8, 81.8)	77.8 (73.1, 81.6)	76.9 (72.6, 81.2)	74.9 (69.7, 79.4)	74.2 (68.4, 79.1)	73.5 (66.8, 79.1)
	Marion	Female	75.2 (70.8, 79.1)	75.7 (71.9, 79.2)	76.3 (72.6, 79.8)	77.6 (73.5, 81.1)	77.1 (73.3, 80.9)	77.3 (73.2, 80.9)	75.5 (71.2, 79.2)	74.6 (70.4, 78.2)	73.5 (69.3, 77.2)	73.4 (69.4, 77.3)	73.5 (69.2, 77.5)
		Male	76.7 (71.9, 80.9)	77.1 (72.6, 81.1)	77.4 (72.9, 81.3)	78.5 (74.6, 82.2)	79.2 (75.3, 82.8)	79.6 (75.3, 83.3)	78.9 (74.4, 82.6)	79.6 (75.1, 83.2)	78.3 (73.3, 82.3)	78.0 (72.9, 82.2)	77.7 (72.0, 82.4)
	Marshall	Female	71.8 (67.7, 76.1)	72.5 (68.7, 76.4)	73.4 (69.6, 77.2)	74.8 (70.8, 78.2)	76.1 (72.4, 79.7)	76.3 (72.6, 79.7)	75.1 (71.6, 78.8)	74.0 (70.0, 77.2)	73.2 (69.3, 76.7)	73.2 (69.1, 76.9)	73.4 (68.9, 77.4)
		Male	73.5 (68.5, 78.0)	73.8 (68.9, 78.0)	74.4 (69.5, 78.3)	74.6 (70.4, 78.4)	76.4 (72.0, 80.1)	77.1 (73.2, 80.5)	76.3 (72.0, 79.9)	76.2 (71.7, 80.1)	75.5 (71.0, 79.3)	75.2 (70.1, 79.2)	74.9 (69.1, 79.6)
	Mills	Female	73.5 (68.0, 78.1)	73.4 (68.4, 77.9)	73.6 (68.6, 78.2)	73.6 (68.6, 77.7)	73.2 (68.7, 77.8)	71.8 (66.9, 76.5)	71.0 (66.2, 75.6)	72.5 (67.5, 76.9)	74.4 (69.6, 79.0)	74.3 (69.4, 79.2)	74.3 (69.2, 79.4)
		Male	76.6 (71.4, 80.9)	76.4 (71.0, 80.6)	76.6 (71.4, 80.6)	76.0 (71.2, 80.1)	77.0 (72.3, 81.0)	75.9 (70.9, 80.3)	75.2 (70.0, 79.7)	76.5 (71.3, 81.1)	78.1 (72.9, 82.3)	77.7 (72.1, 82.3)	77.3 (71.2, 82.4)
	Mitchell	Female	76.1 (71.1, 80.0)	76.4 (72.0, 80.1)	76.8 (72.4, 80.6)	76.6 (71.6, 80.7)	76.3 (71.8, 80.4)	76.2 (71.4, 80.5)	76.7 (71.5, 80.7)	76.6 (71.7, 81.2)	77.2 (72.1, 81.8)	77.1 (71.9, 81.8)	77.1 (71.8, 82.0)
		Male	77.2 (71.8, 81.8)	77.4 (72.4, 81.8)	77.7 (72.9, 82.0)	78.8 (74.3, 82.8)	78.9 (74.1, 83.0)	78.1 (73.1, 82.1)	78.0 (73.3, 82.3)	77.8 (73.0, 82.2)	76.8 (70.6, 81.5)	76.4 (69.6, 81.5)	75.9 (68.1, 81.6)
	Monona	Female	73.1 (67.8, 78.0)	73.7 (68.7, 78.4)	74.4 (69.5, 79.0)	74.1 (69.0, 78.6)	74.0 (69.2, 78.6)	74.4 (69.1, 78.6)	73.5 (67.8, 78.5)	72.0 (66.3, 77.1)	72.4 (66.2, 77.2)	72.4 (66.3, 77.3)	72.4 (65.9, 77.5)
		Male	73.4 (67.4, 78.3)	73.8 (68.1, 78.4)	74.6 (69.2, 79.1)	75.2 (70.5, 79.8)	75.8 (70.5, 80.5)	74.9 (69.7, 79.3)	74.0 (68.5, 79.2)	74.5 (69.0, 79.5)	73.9 (67.7, 79.0)	73.4 (66.8, 78.9)	73.0 (65.9, 79.1)
	Monroe	Female	74.6 (69.4, 79.6)	75.0 (70.0, 79.4)	75.7 (71.0, 80.2)	77.0 (72.3, 80.9)	77.1 (72.4, 81.6)	74.9 (69.6, 79.6)	74.2 (69.0, 78.9)	73.7 (68.8, 78.6)	71.6 (66.2, 76.4)	71.7 (66.2, 76.7)	71.8 (65.7, 77.5)
		Male	74.4 (69.0, 79.9)	74.4 (69.0, 79.6)	75.1 (69.8, 80.1)	76.1 (70.8, 80.7)	76.7 (71.7, 81.0)	76.2 (71.5, 80.5)	76.4 (71.0, 81.1)	77.3 (71.9, 81.6)	75.3 (68.9, 80.1)	74.9 (67.7, 80.0)	74.4 (66.5, 80.0)
	Montgomery	Female	72.3 (67.1, 76.7)	72.7 (67.9, 76.8)	73.2 (68.5, 77.2)	74.2 (69.4, 78.4)	74.7 (69.7, 78.8)	74.8 (69.7, 79.5)	74.8 (69.8, 79.4)	75.1 (70.0, 79.4)	75.0 (70.1, 79.6)	75.0 (69.8, 79.7)	75.0 (69.5, 79.9)
		Male	74.1 (68.5, 79.0)	74.5 (69.4, 79.2)	75.0 (69.8, 79.3)	75.2 (70.5, 79.5)	74.3 (69.2, 78.8)	74.2 (69.5, 78.6)	74.5 (68.9, 79.1)	73.8 (68.2, 79.1)	73.2 (67.1, 78.4)	72.8 (66.2, 78.3)	72.4 (65.3, 78.4)
	Muscatine	Female	70.2 (65.6, 75.4)	70.6 (66.5, 75.4)	71.2 (67.1, 75.6)	71.5 (67.3, 75.5)	71.0 (66.8, 74.9)	71.8 (67.9, 75.6)	73.3 (69.4, 76.9)	73.3 (69.3, 77.1)	75.0 (71.3, 78.4)	75.2 (71.3, 78.8)	75.4 (71.2, 79.4)
		Male	79.1 (74.7, 83.0)	79.2 (75.1, 83.1)	79.6 (75.4, 83.3)	78.3 (74.2, 81.7)	78.3 (73.6, 81.9)	79.1 (75.1, 82.6)	77.5 (73.2, 81.3)	74.8 (71.0, 78.9)	74.7 (70.3, 78.6)	74.0 (69.3, 78.1)	73.2 (67.9, 78.0)
	OBrien	Female	74.2 (69.2, 78.5)	74.7 (69.8, 78.9)	75.4 (70.6, 79.6)	76.6 (72.2, 80.7)	77.6 (73.5, 81.6)	75.6 (71.0, 79.6)	76.8 (71.9, 81.1)	77.4 (72.6, 81.3)	78.0 (73.2, 81.6)	78.0 (73.3, 81.7)	78.2 (73.4, 82.1)
		Male	74.9 (69.6, 80.0)	75.3 (70.2, 79.8)	75.9 (71.2, 80.3)	76.2 (71.2, 80.3)	75.9 (70.9, 80.3)	77.7 (73.1, 81.9)	76.7 (71.8, 80.7)	77.1 (71.9, 81.6)	75.3 (70.1, 79.9)	74.7 (69.2, 80.0)	74.2 (67.9, 80.2)
	Osceola	Female	75.0 (69.9, 79.4)	75.2 (70.5, 79.6)	75.7 (71.0, 80.2)	76.2 (71.3, 80.5)	76.2 (71.1, 80.8)	74.9 (69.6, 79.6)	75.5 (70.1, 79.9)	75.9 (70.7, 80.5)	75.1 (69.6, 79.6)	75.2 (69.5, 79.8)	75.2 (69.2, 80.0)
		Male	75.4 (69.7, 80.1)	75.6 (70.0, 80.2)	76.3 (70.9, 80.8)	76.6 (71.3, 81.1)	76.5 (71.2, 81.3)	77.6 (72.6, 81.8)	77.2 (72.0, 81.6)	77.2 (71.5, 81.7)	75.6 (69.5, 80.6)	75.2 (68.7, 80.5)	74.7 (67.3, 80.5)
	Page	Female	75.7 (71.0, 80.0)	75.7 (71.2, 79.7)	76.0 (71.6, 80.0)	75.9 (71.3, 80.0)	76.0 (71.5, 80.2)	75.9 (71.3, 80.3)	74.7 (69.9, 78.9)	74.5 (69.8, 78.7)	74.3 (69.4, 78.5)	74.3 (69.4, 78.7)	74.3 (69.2, 79.0)
		Male	76.9 (72.0, 80.8)	76.6 (72.0, 80.4)	76.8 (72.4, 80.4)	76.4 (72.0, 80.4)	76.1 (71.0, 80.5)	75.8 (70.9, 80.0)	75.8 (71.0, 80.2)	75.1 (69.9, 79.6)	75.5 (70.4, 80.1)	75.1 (69.7, 80.1)	74.7 (68.6, 80.3)
	Palo Alto	Female	74.9 (70.0, 79.4)	75.0 (70.3, 79.2)	75.3 (70.9, 79.7)	75.9 (71.0, 80.3)	75.3 (70.2, 79.9)	75.3 (70.1, 79.8)	75.3 (70.1, 80.1)	75.3 (70.0, 79.8)	75.5 (70.2, 80.2)	75.5 (69.9, 80.4)	75.6 (69.8, 80.7)
		Male	73.5 (68.0, 78.3)	73.4 (68.3, 78.1)	73.9 (68.9, 78.4)	75.2 (70.0, 79.9)	75.8 (70.7, 80.4)	74.4 (69.5, 79.3)	75.0 (69.6, 80.0)	75.7 (70.3, 80.5)	74.9 (68.8, 80.0)	74.4 (67.7, 79.7)	73.9 (66.2, 79.6)
	Plymouth	Female	78.0 (73.4, 82.1)	78.2 (73.6, 82.1)	78.5 (73.9, 82.4)	78.3 (74.0, 81.9)	78.1 (73.8, 81.7)	76.3 (71.6, 80.1)	75.5 (71.3, 79.3)	73.8 (69.4, 77.7)	75.3 (71.0, 79.3)	75.3 (70.7, 79.6)	75.4 (70.6, 79.9)
		Male	76.8 (71.5, 81.1)	77.0 (72.1, 81.1)	77.3 (72.6, 81.4)	77.7 (72.8, 81.7)	78.6 (74.1, 82.4)	79.2 (75.0, 83.1)	78.0 (73.8, 82.1)	78.6 (74.0, 83.0)	77.6 (72.7, 81.9)	77.1 (71.8, 81.9)	76.8 (70.6, 81.9)
	Pocahontas	Female	75.8 (70.7, 80.5)	76.1 (71.2, 80.5)	76.7 (71.5, 80.8)	76.5 (71.9, 80.6)	76.1 (71.4, 80.5)	76.3 (71.3, 80.6)	75.9 (70.4, 80.3)	76.1 (70.8, 80.5)	76.9 (72.0, 81.1)	76.9 (72.0, 81.3)	77.0 (71.7, 81.5)
		Male	72.8 (67.4, 77.6)	73.1 (67.9, 77.7)	73.8 (68.7, 78.4)	74.8 (69.5, 79.0)	75.9 (70.7, 80.5)	74.8 (69.3, 79.3)	75.5 (70.2, 80.3)	76.6 (71.2, 81.8)	75.7 (70.0, 80.9)	75.3 (69.1, 80.7)	74.9 (67.8, 80.9)
	Polk	Female	75.2 (72.5, 77.7)	75.5 (73.4, 77.6)	75.9 (74.0, 77.8)	77.0 (75.2, 78.6)	77.0 (75.1, 78.6)	76.0 (74.3, 77.5)	75.4 (73.7, 77.0)	75.3 (73.7, 76.9)	75.0 (73.3, 76.6)	75.2 (73.4, 76.9)	75.3 (73.1, 77.3)
		Male	81.1 (78.4, 83.4)	81.2 (79.0, 83.4)	81.4 (79.2, 83.3)	81.0 (78.9, 82.8)	81.3 (79.4, 83.3)	79.8 (77.9, 81.5)	78.7 (76.9, 80.7)	78.1 (76.0, 80.1)	77.5 (75.5, 79.3)	77.2 (75.0, 79.2)	76.8 (74.0, 79.3)
	Pottawattamie	Female	71.5 (67.7, 74.6)	71.6 (68.3, 74.6)	72.1 (68.8, 75.1)	72.7 (69.4, 75.9)	71.9 (68.3, 75.1)	72.4 (68.9, 75.7)	72.3 (68.4, 75.4)	72.0 (68.6, 75.2)	71.9 (68.9, 75.0)	71.9 (68.6, 75.1)	71.9 (68.2, 75.5)
		Male	76.6 (72.6, 80.0)	76.8 (73.2, 80.0)	77.5 (74.1, 80.6)	78.1 (74.6, 81.4)	79.1 (75.6, 82.1)	79.4 (76.0, 82.4)	77.9 (74.2, 81.0)	77.8 (74.0, 81.3)	76.6 (73.0, 80.0)	76.0 (72.0, 79.8)	75.3 (70.7, 79.5)
	Poweshiek	Female	75.2 (70.3, 79.3)	75.6 (70.8, 79.5)	76.2 (71.6, 79.9)	77.4 (73.2, 81.5)	77.2 (72.9, 80.9)	77.0 (72.3, 80.9)	77.7 (72.8, 81.6)	77.0 (72.9, 80.8)	77.9 (73.5, 81.8)	78.1 (73.5, 82.1)	78.3 (73.3, 82.4)
		Male	75.1 (70.3, 80.3)	75.5 (71.0, 80.5)	76.1 (71.6, 80.7)	78.5 (73.9, 82.4)	79.8 (75.2, 83.7)	79.3 (74.7, 83.0)	78.8 (74.2, 83.1)	77.7 (72.6, 81.8)	76.0 (70.8, 80.3)	75.5 (69.9, 80.0)	75.0 (68.6, 80.2)
	Ringgold	Female	72.7 (67.5, 77.5)	73.2 (68.2, 77.8)	74.3 (69.4, 78.7)	76.0 (71.2, 80.3)	75.2 (70.0, 79.6)	76.3 (71.1, 80.8)	76.6 (71.6, 81.0)	75.7 (70.0, 80.3)	74.3 (69.0, 79.1)	74.2 (68.8, 79.2)	74.4 (68.9, 79.4)
		Male	71.4 (64.9, 77.0)	71.8 (65.9, 77.0)	73.0 (67.4, 78.0)	74.8 (69.2, 79.3)	75.4 (70.0, 80.4)	75.3 (70.0, 80.1)	76.6 (71.4, 81.3)	76.9 (71.5, 81.8)	75.6 (69.8, 80.9)	75.2 (69.1, 80.6)	74.7 (68.0, 80.7)
	Sac	Female	75.1 (70.1, 79.6)	75.4 (70.5, 79.8)	75.8 (71.1, 80.2)	75.8 (71.2, 80.2)	75.4 (70.7, 79.7)	75.5 (70.8, 79.8)	75.4 (70.8, 79.9)	76.0 (71.0, 80.4)	76.3 (71.1, 80.7)	76.4 (71.1, 80.9)	76.5 (71.1, 81.2)
		Male	73.9 (68.1, 78.9)	74.2 (68.7, 78.9)	74.9 (69.6, 79.4)	75.7 (70.7, 80.1)	75.5 (70.2, 80.2)	75.0 (69.7, 79.5)	75.5 (70.4, 80.1)	76.3 (70.8, 80.9)	75.3 (69.5, 80.5)	74.9 (68.6, 80.4)	74.5 (67.6, 80.4)
	Scott	Female	73.8 (70.0, 76.9)	74.2 (70.9, 77.1)	74.6 (71.6, 77.4)	75.8 (73.2, 78.4)	76.2 (73.4, 78.5)	77.1 (74.7, 79.4)	77.3 (74.9, 79.5)	77.8 (75.4, 79.9)	77.5 (75.3, 79.7)	77.4 (75.1, 79.6)	77.3 (74.8, 79.8)
		Male	82.1 (78.9, 85.0)	82.3 (79.4, 84.9)	82.4 (79.5, 84.9)	83.0 (80.4, 85.4)	83.2 (80.6, 85.5)	82.7 (79.9, 84.9)	81.6 (79.2, 83.8)	81.7 (79.2, 83.9)	80.9 (78.4, 83.0)	80.7 (78.0, 83.1)	80.4 (77.1, 83.2)
	Shelby	Female	74.8 (69.6, 79.0)	75.2 (70.2, 79.2)	75.8 (70.8, 79.6)	76.5 (71.9, 81.0)	75.3 (70.6, 79.6)	75.9 (71.3, 80.1)	75.3 (70.3, 79.4)	74.1 (68.8, 78.5)	74.5 (69.3, 79.1)	74.5 (69.1, 79.2)	74.6 (69.0, 79.5)
		Male	77.9 (72.5, 82.1)	78.1 (72.9, 82.1)	78.4 (73.4, 82.4)	79.0 (74.5, 83.0)	79.2 (74.3, 83.0)	78.5 (73.8, 82.4)	77.2 (72.2, 81.6)	77.5 (72.6, 81.6)	76.6 (71.4, 81.3)	76.1 (70.3, 81.2)	75.7 (69.1, 81.1)
	Sioux	Female	75.1 (70.4, 79.1)	75.6 (71.2, 79.4)	76.2 (71.7, 80.1)	76.4 (72.5, 80.0)	78.2 (74.7, 81.5)	76.7 (72.8, 80.2)	75.2 (71.4, 78.8)	75.3 (71.5, 78.8)	74.9 (71.1, 78.4)	74.8 (70.7, 78.6)	74.7 (70.4, 78.7)
		Male	75.2 (70.1, 79.6)	75.6 (70.8, 79.8)	76.1 (71.4, 79.9)	76.1 (71.7, 80.0)	76.0 (71.5, 80.0)	77.9 (74.0, 81.5)	79.1 (74.9, 82.4)	78.2 (74.3, 81.8)	76.4 (72.3, 80.2)	75.9 (71.6, 79.8)	75.3 (69.9, 79.6)
	Story	Female	79.8 (76.5, 83.0)	79.9 (76.9, 82.9)	80.2 (77.2, 83.0)	80.6 (77.7, 83.5)	79.5 (76.4, 82.4)	78.8 (75.9, 81.7)	78.8 (75.8, 81.5)	78.3 (74.9, 81.1)	78.1 (74.9, 80.7)	78.1 (74.6, 80.9)	78.0 (74.2, 81.1)
		Male	82.4 (78.9, 85.1)	82.3 (79.1, 84.9)	82.4 (79.2, 84.8)	82.7 (79.6, 85.3)	81.8 (78.3, 84.7)	81.8 (78.4, 84.6)	82.4 (79.4, 85.3)	82.8 (79.4, 85.6)	81.8 (78.7, 84.5)	81.6 (78.1, 84.6)	81.3 (77.3, 84.7)
	Tama	Female	73.2 (68.4, 77.6)	73.7 (69.3, 77.6)	74.6 (70.3, 78.5)	74.3 (69.7, 78.5)	74.6 (70.0, 78.8)	75.3 (70.5, 79.6)	74.2 (69.3, 78.5)	72.5 (67.6, 76.8)	73.1 (68.6, 77.1)	72.9 (68.1, 77.2)	72.9 (67.9, 77.4)
		Male	73.4 (67.8, 78.3)	73.7 (68.2, 78.3)	75.2 (69.9, 79.5)	74.8 (70.2, 79.0)	75.8 (70.7, 79.8)	76.3 (71.3, 80.4)	74.9 (69.9, 79.3)	74.2 (69.5, 79.0)	74.0 (68.6, 78.8)	73.6 (67.7, 78.8)	73.1 (66.5, 78.8)
	Taylor	Female	73.3 (68.1, 77.8)	73.5 (68.7, 78.0)	74.2 (69.6, 78.6)	75.3 (70.5, 79.8)	74.8 (69.9, 79.3)	76.3 (71.3, 80.6)	75.4 (70.1, 80.3)	75.2 (69.8, 79.9)	75.3 (70.0, 80.1)	75.3 (69.9, 80.3)	75.5 (69.8, 80.6)
		Male	72.5 (66.5, 77.9)	72.3 (66.6, 77.6)	73.2 (67.6, 78.2)	73.9 (68.5, 78.3)	73.0 (67.8, 78.2)	72.5 (67.0, 77.3)	73.0 (67.3, 78.0)	73.3 (67.3, 78.6)	73.0 (67.3, 78.0)	72.6 (66.2, 78.0)	72.2 (64.8, 78.3)
	Union	Female	75.9 (71.1, 80.3)	76.2 (71.6, 80.3)	76.6 (71.9, 80.6)	77.7 (73.4, 81.2)	77.1 (72.6, 80.9)	77.1 (72.5, 81.2)	76.7 (71.9, 81.3)	76.4 (71.9, 80.5)	75.6 (70.0, 80.0)	75.6 (70.1, 80.2)	75.7 (70.0, 80.5)
		Male	77.5 (72.4, 81.9)	77.7 (72.9, 81.8)	78.0 (73.3, 82.0)	79.1 (74.5, 83.1)	79.6 (74.8, 83.5)	77.6 (72.6, 81.6)	78.0 (73.3, 82.1)	77.9 (72.8, 82.2)	75.9 (69.9, 80.8)	75.5 (69.0, 80.8)	75.1 (67.8, 81.4)
	Van Buren	Female	72.8 (67.2, 77.9)	73.0 (67.8, 77.9)	73.5 (68.5, 78.4)	74.3 (69.2, 78.9)	75.9 (70.8, 80.2)	75.5 (70.5, 80.1)	74.5 (69.3, 79.0)	75.3 (70.4, 79.6)	75.7 (70.0, 80.7)	75.7 (70.1, 80.7)	75.8 (69.9, 80.8)
		Male	73.2 (67.1, 78.8)	73.3 (67.3, 78.6)	73.6 (68.0, 78.9)	74.0 (69.1, 78.6)	73.5 (67.9, 78.5)	73.9 (68.3, 79.0)	73.3 (67.3, 78.2)	75.1 (69.0, 79.8)	75.0 (69.4, 79.8)	74.6 (68.6, 79.9)	74.1 (67.3, 80.0)
	Wapello	Female	74.0 (69.1, 78.5)	74.4 (69.8, 78.6)	74.9 (70.3, 78.8)	74.2 (69.9, 77.8)	74.8 (70.8, 78.6)	73.8 (69.7, 77.7)	72.8 (68.9, 76.7)	71.3 (67.5, 75.0)	71.5 (67.4, 75.1)	71.5 (67.1, 75.3)	71.4 (66.7, 75.5)
		Male	74.8 (69.8, 79.2)	75.1 (70.3, 79.4)	75.4 (70.8, 79.6)	76.0 (71.5, 80.0)	75.7 (70.7, 79.8)	75.5 (70.9, 79.7)	74.8 (70.3, 78.9)	76.6 (72.1, 80.4)	74.3 (69.5, 78.9)	73.9 (68.6, 78.7)	73.4 (67.4, 78.9)
	Warren	Female	74.1 (69.8, 78.0)	74.5 (70.3, 78.0)	74.9 (70.8, 78.4)	76.7 (72.8, 80.2)	75.4 (71.7, 78.8)	75.8 (72.0, 79.2)	75.0 (71.2, 78.7)	75.4 (71.7, 79.0)	74.3 (69.9, 78.0)	74.2 (69.5, 77.8)	74.2 (69.1, 78.2)
		Male	81.0 (76.6, 84.6)	81.3 (77.2, 84.7)	81.5 (77.5, 84.7)	81.5 (77.5, 84.8)	81.9 (78.0, 85.1)	80.9 (77.3, 84.0)	78.6 (74.2, 82.3)	78.3 (74.3, 81.7)	76.7 (72.4, 80.6)	76.0 (71.3, 80.3)	75.2 (69.6, 80.2)
	Washington	Female	73.6 (69.0, 78.1)	74.1 (69.8, 78.4)	74.8 (70.6, 79.1)	75.7 (70.8, 79.8)	76.2 (71.5, 80.5)	77.2 (72.8, 81.5)	77.5 (73.2, 81.4)	78.0 (73.4, 81.8)	77.2 (72.6, 80.8)	77.2 (72.6, 80.8)	77.2 (72.4, 81.0)
		Male	76.3 (70.9, 80.7)	76.6 (71.5, 80.9)	77.0 (72.3, 81.2)	77.6 (73.0, 81.5)	77.7 (72.7, 81.9)	75.6 (70.9, 80.0)	75.7 (70.9, 79.8)	76.9 (72.0, 81.4)	74.9 (69.6, 79.4)	74.5 (68.9, 79.3)	74.1 (68.1, 79.4)
	Wayne	Female	73.0 (67.5, 78.2)	73.0 (67.9, 77.8)	73.4 (68.3, 78.0)	74.6 (69.7, 79.1)	74.6 (69.4, 79.0)	74.6 (69.3, 79.4)	74.4 (69.3, 79.4)	73.8 (68.5, 78.5)	74.4 (69.1, 79.3)	74.3 (68.5, 79.4)	74.4 (68.3, 79.6)
		Male	71.2 (65.4, 76.7)	71.1 (65.6, 76.5)	71.8 (66.2, 77.0)	72.8 (67.5, 77.9)	72.8 (66.7, 77.9)	72.9 (67.4, 78.0)	73.0 (67.4, 78.0)	73.3 (67.4, 78.7)	74.3 (68.5, 79.4)	73.9 (67.8, 79.4)	73.4 (66.8, 79.9)
	Webster	Female	73.6 (69.1, 78.0)	73.8 (69.4, 77.9)	74.2 (69.8, 78.1)	73.3 (69.3, 77.0)	72.5 (68.1, 76.5)	72.4 (68.0, 76.2)	72.3 (68.3, 76.2)	71.9 (67.7, 75.7)	73.8 (70.0, 77.4)	73.9 (70.0, 77.5)	74.1 (69.8, 78.0)
		Male	73.7 (68.4, 78.4)	73.9 (69.0, 78.3)	74.5 (69.9, 78.7)	75.9 (71.5, 80.0)	77.5 (72.9, 81.5)	75.9 (71.6, 79.8)	75.6 (71.1, 79.6)	75.9 (71.5, 79.9)	74.4 (70.0, 78.4)	74.0 (69.2, 78.2)	73.7 (68.0, 78.4)
	Winnebago	Female	77.5 (72.9, 82.0)	77.6 (73.4, 81.8)	77.9 (73.7, 82.0)	78.5 (74.4, 82.2)	78.0 (73.2, 81.9)	77.1 (72.1, 81.2)	77.4 (72.7, 81.5)	75.7 (70.7, 80.0)	75.3 (69.8, 79.8)	75.3 (69.8, 80.0)	75.3 (69.5, 80.4)
		Male	79.8 (74.6, 84.1)	79.7 (74.8, 83.8)	79.8 (75.0, 83.7)	79.8 (75.4, 83.6)	80.3 (76.0, 84.0)	79.8 (75.1, 83.6)	78.6 (73.6, 82.5)	78.0 (72.6, 82.3)	77.1 (72.0, 82.0)	76.6 (70.8, 81.8)	76.1 (69.3, 82.0)
	Winneshiek	Female	75.4 (70.4, 79.8)	76.1 (71.4, 80.0)	76.9 (72.7, 80.8)	78.0 (73.5, 81.5)	78.6 (74.0, 82.0)	78.3 (73.9, 82.2)	77.4 (72.9, 81.1)	77.8 (73.4, 81.4)	78.0 (74.1, 81.8)	78.1 (74.1, 82.0)	78.2 (74.1, 82.2)
		Male	75.9 (70.6, 80.8)	76.4 (71.3, 80.8)	77.1 (72.1, 81.5)	78.4 (73.4, 82.4)	78.3 (74.0, 82.5)	79.6 (75.9, 83.2)	79.5 (75.2, 83.3)	80.0 (75.7, 83.9)	79.9 (75.6, 83.5)	79.6 (74.8, 83.5)	79.3 (74.1, 83.7)
	Woodbury	Female	72.5 (68.4, 76.3)	72.9 (69.4, 76.3)	73.4 (70.2, 76.6)	73.8 (70.5, 77.0)	72.4 (69.2, 75.3)	73.2 (70.0, 76.0)	71.8 (68.3, 74.7)	70.8 (67.5, 73.8)	70.4 (67.5, 73.1)	70.4 (67.4, 73.3)	70.5 (67.1, 73.7)
		Male	75.9 (71.3, 79.4)	76.1 (71.8, 79.5)	76.5 (72.4, 79.7)	77.0 (73.4, 80.5)	78.1 (74.5, 81.1)	75.9 (72.4, 79.2)	74.0 (70.4, 77.3)	74.7 (71.3, 78.0)	73.4 (69.4, 76.9)	72.9 (68.8, 76.8)	72.5 (67.7, 77.0)
	Worth	Female	77.6 (72.9, 81.7)	77.9 (73.4, 81.9)	78.1 (73.8, 82.0)	78.2 (73.7, 82.2)	78.0 (73.3, 82.2)	77.9 (73.0, 82.2)	78.5 (73.5, 82.6)	77.5 (72.6, 81.6)	77.7 (72.1, 82.1)	77.6 (71.9, 82.1)	77.6 (71.7, 82.2)
		Male	77.4 (72.3, 82.0)	77.7 (73.0, 82.1)	77.9 (73.3, 82.2)	78.5 (73.9, 82.8)	78.0 (73.1, 82.2)	78.2 (73.0, 82.5)	77.4 (72.4, 81.7)	76.7 (71.2, 81.3)	75.8 (70.4, 80.7)	75.3 (69.6, 80.6)	74.9 (68.4, 80.7)
	Wright	Female	74.6 (69.8, 78.7)	75.0 (70.6, 78.9)	75.7 (71.3, 79.6)	76.5 (72.1, 80.7)	77.1 (72.4, 80.8)	76.4 (71.5, 80.5)	75.1 (70.2, 79.3)	74.1 (69.0, 78.4)	74.1 (69.0, 78.7)	74.0 (68.6, 78.8)	74.1 (68.2, 79.0)
		Male	75.4 (69.9, 80.4)	75.3 (70.2, 80.2)	75.8 (70.9, 80.4)	75.7 (70.5, 79.9)	76.0 (70.9, 80.3)	75.3 (70.0, 79.7)	75.1 (70.0, 79.6)	76.2 (71.0, 80.9)	74.7 (69.2, 79.9)	74.3 (68.4, 80.0)	73.7 (67.1, 79.8)
Kansas
	Allen	Female	70.4 (65.0, 75.1)	70.5 (65.5, 75.1)	70.9 (66.1, 75.2)	72.2 (67.5, 76.3)	70.5 (66.1, 74.4)	70.6 (66.1, 74.9)	70.6 (66.5, 74.8)	71.3 (67.0, 75.1)	71.9 (67.7, 75.5)	72.0 (67.8, 75.7)	72.2 (67.7, 76.0)
		Male	77.7 (72.5, 82.2)	77.6 (72.7, 81.8)	77.8 (73.0, 81.7)	76.7 (72.3, 80.7)	77.3 (72.6, 81.4)	77.4 (72.9, 81.0)	77.3 (72.9, 81.3)	77.6 (73.2, 81.7)	77.7 (73.2, 81.7)	77.2 (72.2, 81.5)	76.7 (71.1, 81.5)
	Anderson	Female	71.8 (66.3, 76.6)	72.4 (67.2, 76.9)	72.9 (67.8, 77.4)	75.9 (71.3, 80.1)	74.6 (70.0, 78.8)	74.6 (69.5, 79.2)	74.6 (69.8, 79.2)	73.5 (68.0, 78.1)	70.6 (64.8, 75.8)	70.6 (64.9, 76.0)	70.8 (64.8, 76.6)
		Male	74.8 (68.8, 79.6)	75.2 (69.5, 79.9)	75.5 (70.3, 80.2)	75.9 (70.8, 80.3)	75.1 (70.1, 79.4)	75.1 (70.3, 79.5)	75.5 (70.2, 80.1)	74.0 (68.4, 78.7)	74.1 (67.6, 79.5)	73.7 (66.7, 79.5)	73.3 (65.5, 79.7)
	Atchison	Female	70.0 (64.5, 75.1)	70.2 (65.0, 74.8)	70.3 (65.3, 74.9)	71.7 (66.9, 76.2)	70.9 (66.5, 75.0)	71.7 (66.8, 75.9)	71.8 (68.0, 75.7)	71.8 (67.9, 75.5)	70.2 (66.2, 73.9)	69.9 (65.8, 73.8)	69.8 (65.3, 74.0)
		Male	75.4 (69.8, 79.8)	75.7 (70.2, 80.0)	75.7 (70.5, 79.8)	77.3 (72.8, 81.3)	78.2 (73.8, 81.9)	77.3 (73.2, 81.4)	75.0 (70.9, 78.8)	75.5 (70.8, 79.6)	75.6 (71.1, 79.5)	75.3 (70.4, 79.2)	75.1 (69.7, 79.7)
	Barber	Female	73.7 (68.4, 78.7)	74.2 (68.8, 78.9)	74.8 (69.3, 79.2)	76.7 (72.0, 80.9)	75.8 (70.7, 80.3)	75.9 (71.5, 80.0)	76.1 (70.9, 80.6)	76.9 (71.5, 81.3)	76.4 (71.3, 80.9)	76.4 (71.1, 81.4)	76.6 (71.0, 81.7)
		Male	75.1 (69.1, 79.9)	75.4 (70.0, 80.0)	75.8 (70.7, 80.1)	77.6 (73.1, 81.7)	77.0 (71.9, 81.6)	77.3 (72.2, 81.3)	77.2 (71.9, 81.3)	77.8 (72.7, 82.2)	76.9 (70.9, 81.3)	76.5 (69.9, 81.5)	76.2 (68.9, 81.9)
	Barton	Female	73.8 (69.4, 77.7)	74.4 (70.3, 78.0)	74.8 (70.7, 78.5)	75.0 (71.2, 78.5)	75.6 (71.9, 78.8)	74.4 (70.9, 77.9)	75.1 (71.6, 78.2)	73.1 (69.5, 76.6)	72.4 (68.8, 75.5)	72.4 (68.7, 75.5)	72.3 (68.3, 76.0)
		Male	75.2 (70.5, 79.7)	75.5 (71.0, 79.7)	75.6 (71.2, 79.6)	75.6 (71.8, 79.0)	75.9 (71.8, 79.6)	75.3 (71.1, 78.8)	75.9 (71.8, 79.2)	76.5 (72.4, 79.9)	74.8 (70.7, 78.6)	74.0 (69.3, 78.0)	73.3 (68.0, 77.7)
	Bourbon	Female	71.9 (67.0, 76.6)	72.3 (67.5, 76.5)	72.8 (68.1, 76.9)	75.1 (70.5, 79.0)	74.6 (70.3, 78.4)	74.3 (69.7, 78.1)	72.6 (68.3, 76.9)	71.2 (66.7, 75.3)	71.5 (67.5, 75.4)	71.7 (67.5, 75.8)	71.6 (67.2, 76.0)
		Male	77.2 (72.0, 81.5)	77.2 (72.3, 81.4)	77.4 (72.6, 81.3)	75.9 (71.5, 80.0)	74.3 (69.4, 78.8)	73.5 (68.7, 77.8)	75.2 (70.9, 79.2)	75.2 (70.6, 79.3)	76.3 (71.9, 80.5)	76.2 (71.5, 80.5)	76.0 (70.7, 80.7)
	Brown	Female	71.5 (66.0, 76.0)	71.7 (66.4, 75.9)	71.9 (66.7, 76.2)	73.1 (68.0, 77.4)	73.6 (68.8, 77.8)	73.3 (68.1, 77.6)	72.3 (67.3, 76.8)	73.9 (68.8, 78.6)	74.7 (69.2, 79.6)	74.6 (69.0, 79.7)	74.7 (68.9, 79.9)
		Male	72.7 (67.0, 77.6)	72.9 (67.6, 77.6)	72.8 (67.8, 77.4)	74.7 (69.5, 79.0)	75.7 (70.6, 80.0)	75.3 (70.2, 79.9)	76.3 (71.2, 80.9)	77.6 (72.6, 82.2)	77.4 (71.6, 82.1)	76.9 (70.9, 81.9)	76.5 (69.9, 82.0)
	Butler	Female	73.3 (69.6, 76.8)	73.9 (70.5, 77.2)	74.3 (71.0, 77.3)	75.3 (71.9, 78.1)	74.8 (71.7, 77.8)	73.0 (70.0, 76.1)	73.5 (70.9, 76.1)	74.0 (71.4, 76.6)	73.1 (70.3, 75.6)	73.3 (70.3, 76.0)	73.5 (70.2, 76.5)
		Male	76.6 (72.6, 80.6)	77.1 (73.3, 80.8)	77.3 (73.6, 80.8)	79.1 (76.0, 82.1)	79.1 (75.8, 82.1)	78.0 (74.9, 80.8)	79.4 (76.6, 82.0)	80.1 (77.1, 82.7)	77.8 (74.7, 80.5)	77.2 (74.0, 80.1)	76.6 (72.8, 79.9)
	Chase	Female	74.4 (69.2, 79.1)	74.8 (69.8, 79.3)	75.3 (70.3, 79.7)	76.6 (71.8, 80.7)	76.0 (71.1, 80.0)	75.6 (70.4, 79.6)	75.0 (69.8, 80.0)	75.5 (70.3, 79.9)	74.2 (68.6, 79.4)	74.3 (68.3, 79.5)	74.2 (68.0, 79.6)
		Male	72.5 (66.6, 78.1)	73.0 (67.2, 78.3)	73.7 (68.1, 78.9)	75.7 (70.7, 80.4)	76.9 (72.2, 81.6)	77.1 (72.1, 81.4)	77.6 (72.0, 82.1)	78.2 (72.8, 83.0)	76.6 (71.0, 81.8)	76.2 (69.9, 81.6)	75.7 (68.7, 81.6)
	Chautauqua	Female	67.0 (61.0, 72.7)	67.6 (61.8, 72.7)	68.3 (62.4, 73.3)	68.4 (63.1, 73.3)	69.1 (63.6, 74.2)	68.6 (62.5, 74.3)	68.9 (63.1, 74.3)	68.9 (63.3, 74.1)	69.3 (63.4, 75.1)	69.3 (63.3, 75.5)	69.2 (63.1, 75.7)
		Male	67.0 (60.6, 72.9)	67.5 (61.5, 73.0)	68.2 (62.3, 73.6)	70.1 (64.6, 75.0)	69.6 (63.9, 75.0)	70.1 (64.5, 75.5)	72.1 (66.6, 77.1)	72.6 (66.8, 77.9)	70.5 (64.0, 76.5)	70.1 (62.9, 76.4)	69.6 (61.6, 76.5)
	Cherokee	Female	66.9 (61.5, 71.5)	67.4 (62.4, 71.7)	67.8 (63.0, 72.1)	68.3 (63.9, 72.6)	67.5 (62.8, 71.8)	66.9 (62.1, 71.2)	69.3 (64.9, 73.1)	70.7 (66.7, 74.5)	68.9 (65.0, 72.4)	68.8 (64.9, 72.5)	68.9 (64.5, 72.7)
		Male	72.7 (67.0, 77.2)	73.1 (67.7, 77.4)	73.4 (68.2, 77.6)	74.5 (69.6, 78.7)	73.0 (68.0, 77.1)	72.3 (68.1, 76.6)	73.5 (69.4, 77.6)	74.7 (70.4, 78.9)	72.4 (68.0, 76.5)	71.8 (67.2, 76.5)	71.3 (65.9, 76.6)
	Cheyenne	Female	75.1 (69.7, 79.6)	75.4 (70.4, 79.8)	75.9 (71.3, 80.3)	76.9 (72.1, 81.3)	76.8 (71.9, 80.8)	76.0 (70.6, 80.6)	75.8 (70.7, 80.0)	76.3 (71.3, 80.7)	76.4 (71.3, 81.1)	76.4 (71.1, 81.2)	76.4 (70.9, 81.6)
		Male	73.2 (67.1, 78.5)	73.5 (67.8, 78.5)	73.9 (68.7, 78.7)	74.1 (68.6, 78.6)	73.7 (68.2, 78.6)	73.4 (68.3, 78.2)	74.5 (68.9, 79.1)	74.4 (68.4, 79.5)	75.0 (69.2, 80.3)	74.6 (68.3, 80.3)	74.1 (66.9, 80.2)
	Clark	Female	74.5 (68.9, 79.1)	75.2 (70.1, 79.6)	75.6 (70.6, 80.0)	77.5 (72.4, 81.8)	77.7 (72.7, 82.1)	77.6 (72.4, 82.1)	78.8 (73.9, 83.4)	77.8 (72.9, 82.0)	77.5 (72.3, 82.3)	77.6 (72.3, 82.5)	77.7 (72.1, 82.7)
		Male	76.6 (71.2, 81.4)	77.4 (72.4, 82.0)	77.6 (72.9, 82.1)	77.9 (73.2, 82.3)	77.7 (72.3, 82.0)	77.9 (72.6, 82.4)	78.2 (73.1, 82.9)	77.7 (72.4, 82.2)	77.7 (71.9, 82.4)	77.3 (71.3, 82.4)	77.0 (70.6, 82.7)
	Clay	Female	73.4 (68.1, 78.1)	73.6 (68.6, 78.1)	73.7 (68.6, 78.3)	75.3 (70.3, 79.4)	74.9 (70.3, 79.4)	74.6 (69.8, 79.1)	73.7 (68.9, 78.3)	75.5 (70.2, 79.6)	75.0 (69.6, 79.4)	75.0 (69.5, 79.7)	75.2 (69.4, 79.9)
		Male	77.6 (72.4, 82.3)	77.7 (72.8, 82.1)	77.8 (72.9, 81.9)	77.6 (73.1, 81.6)	77.4 (72.8, 81.7)	76.3 (71.8, 80.8)	77.2 (72.4, 81.6)	78.1 (72.6, 82.5)	77.8 (72.4, 82.3)	77.4 (71.4, 82.4)	77.1 (70.5, 82.5)
	Cloud	Female	73.1 (68.1, 77.7)	73.5 (68.7, 77.8)	74.0 (68.9, 78.3)	76.4 (71.7, 80.2)	77.5 (73.3, 81.3)	77.6 (72.8, 81.7)	76.8 (72.1, 81.2)	77.7 (73.1, 81.9)	76.1 (70.5, 80.5)	76.0 (70.1, 80.7)	76.1 (69.9, 81.0)
		Male	77.7 (72.4, 82.1)	77.8 (72.9, 81.9)	78.0 (73.4, 82.0)	78.1 (73.7, 82.0)	77.6 (72.7, 81.6)	76.8 (72.3, 81.2)	76.7 (72.2, 80.8)	77.4 (72.1, 82.0)	77.0 (71.5, 81.8)	76.5 (70.6, 81.7)	76.1 (69.6, 81.8)
	Coffey	Female	76.2 (71.0, 80.6)	76.6 (71.6, 80.8)	76.9 (72.1, 81.0)	77.7 (73.3, 81.8)	77.3 (72.6, 81.3)	76.8 (72.2, 81.0)	76.8 (72.3, 81.4)	76.4 (71.3, 80.7)	76.1 (70.8, 80.8)	76.2 (70.7, 81.1)	76.1 (70.4, 81.4)
		Male	77.4 (72.1, 81.6)	77.8 (72.5, 81.9)	77.9 (72.7, 82.0)	77.7 (72.8, 81.7)	78.7 (73.8, 82.6)	78.1 (73.5, 82.2)	77.9 (72.8, 82.0)	77.4 (72.4, 82.0)	77.3 (71.7, 82.2)	76.8 (70.8, 82.4)	76.5 (69.7, 82.7)
	Comanche	Female	76.0 (71.1, 80.7)	76.0 (71.2, 80.4)	76.4 (71.5, 80.8)	78.2 (73.1, 82.3)	78.1 (73.1, 82.3)	77.6 (72.6, 81.9)	78.3 (73.2, 82.5)	78.7 (73.9, 82.8)	75.8 (69.8, 80.4)	75.7 (69.7, 80.4)	75.8 (69.9, 80.7)
		Male	78.6 (73.4, 83.3)	78.7 (73.7, 83.2)	78.9 (73.9, 83.3)	79.6 (74.5, 83.8)	80.0 (75.1, 83.9)	79.4 (74.6, 83.3)	79.4 (74.5, 83.5)	79.5 (73.8, 83.7)	76.3 (70.8, 81.0)	75.9 (69.9, 81.1)	75.4 (68.8, 81.3)
	Cowley	Female	69.5 (64.5, 73.6)	70.2 (65.7, 74.0)	70.3 (65.9, 74.0)	71.6 (67.9, 74.8)	71.2 (67.5, 74.8)	69.0 (65.3, 72.6)	70.5 (67.0, 73.8)	68.8 (65.1, 72.0)	68.8 (65.2, 71.8)	68.9 (65.4, 72.1)	69.0 (65.2, 72.7)
		Male	70.9 (65.8, 75.4)	71.7 (67.0, 76.0)	71.4 (66.7, 75.5)	73.6 (69.7, 77.6)	73.1 (68.9, 77.2)	71.9 (67.6, 75.9)	74.9 (70.9, 78.5)	75.3 (71.2, 79.0)	74.4 (70.6, 78.2)	73.9 (69.9, 77.9)	73.4 (68.8, 77.8)
	Crawford	Female	73.1 (68.7, 77.1)	73.3 (69.2, 77.1)	73.5 (69.6, 77.1)	73.7 (70.0, 77.2)	72.1 (68.4, 75.6)	71.6 (68.0, 75.2)	71.0 (67.7, 74.3)	70.9 (67.3, 74.2)	71.4 (68.4, 74.5)	71.6 (68.3, 74.9)	71.8 (68.0, 75.3)
		Male	76.1 (71.6, 80.3)	76.1 (71.8, 80.0)	76.4 (72.2, 80.2)	76.9 (73.1, 80.4)	77.0 (72.9, 80.5)	76.7 (72.9, 80.2)	75.8 (71.9, 79.0)	76.4 (72.7, 79.7)	75.8 (72.4, 79.1)	75.4 (71.5, 78.8)	74.9 (70.5, 78.9)
	Decatur	Female	75.5 (70.4, 80.1)	75.6 (70.8, 80.1)	76.1 (71.4, 80.3)	76.8 (72.2, 80.9)	76.5 (71.9, 80.8)	75.6 (70.5, 80.0)	76.4 (71.3, 80.7)	77.0 (71.9, 81.5)	78.0 (73.1, 82.4)	78.0 (72.9, 82.6)	78.0 (72.6, 82.9)
		Male	73.5 (67.8, 78.7)	73.5 (67.9, 78.4)	74.2 (68.5, 78.7)	74.9 (70.0, 79.7)	74.3 (68.6, 79.2)	74.5 (68.8, 79.3)	75.0 (69.7, 79.6)	77.4 (72.3, 81.9)	77.0 (71.2, 82.1)	76.6 (70.1, 82.1)	76.3 (69.2, 82.3)
	Dickinson	Female	72.2 (67.4, 76.7)	72.7 (68.3, 76.8)	73.0 (68.9, 77.0)	74.5 (70.4, 78.4)	75.2 (70.8, 78.7)	73.8 (69.6, 77.6)	74.3 (70.5, 77.7)	74.0 (70.3, 77.6)	74.1 (70.3, 77.4)	74.1 (70.1, 77.6)	74.2 (69.9, 77.9)
		Male	75.5 (70.4, 80.2)	75.7 (70.7, 80.2)	75.9 (70.9, 80.1)	76.6 (72.6, 80.7)	77.8 (73.7, 81.5)	77.3 (73.2, 81.0)	77.1 (72.8, 80.6)	78.4 (74.0, 82.0)	75.5 (70.8, 79.2)	74.6 (69.9, 78.5)	73.8 (68.2, 78.4)
	Doniphan	Female	70.1 (64.4, 75.0)	71.0 (65.5, 75.7)	71.0 (65.6, 75.8)	71.0 (66.1, 75.6)	70.3 (65.0, 75.4)	70.3 (64.5, 75.3)	69.9 (64.4, 75.2)	71.6 (66.2, 76.5)	72.3 (66.2, 77.3)	72.5 (66.6, 77.7)	72.6 (66.5, 78.1)
		Male	70.2 (64.1, 75.7)	71.4 (65.7, 76.5)	70.9 (65.3, 75.9)	72.3 (66.8, 77.2)	72.7 (67.1, 77.4)	72.2 (66.8, 77.2)	73.8 (68.6, 78.9)	75.9 (70.1, 80.5)	74.7 (68.9, 79.9)	74.2 (68.0, 79.8)	73.8 (66.6, 80.0)
	Douglas	Female	78.2 (74.7, 81.2)	78.2 (75.0, 80.9)	78.1 (75.1, 80.6)	78.1 (75.4, 80.5)	77.1 (74.6, 79.4)	75.2 (72.7, 77.7)	77.4 (74.8, 79.5)	78.3 (76.2, 80.3)	77.2 (75.1, 79.1)	77.7 (75.5, 79.6)	77.8 (75.3, 80.0)
		Male	81.3 (78.0, 84.2)	81.5 (78.5, 84.2)	81.5 (78.6, 84.2)	82.0 (79.2, 84.5)	81.7 (79.0, 84.3)	81.9 (79.2, 84.1)	81.8 (79.4, 84.0)	82.0 (79.5, 84.3)	82.8 (80.5, 84.9)	82.8 (80.3, 85.0)	82.8 (79.9, 85.2)
	Edwards	Female	73.1 (67.4, 78.2)	73.5 (68.1, 78.2)	73.9 (68.8, 78.3)	74.8 (69.8, 79.2)	74.4 (69.5, 79.1)	74.1 (69.0, 79.1)	74.1 (68.6, 79.1)	73.5 (68.2, 78.3)	73.2 (67.7, 78.5)	73.2 (67.7, 78.5)	73.4 (67.6, 78.9)
		Male	72.8 (66.9, 78.0)	73.1 (67.4, 78.0)	73.6 (68.1, 78.3)	74.2 (68.8, 78.8)	73.1 (67.8, 78.3)	72.6 (67.0, 77.5)	72.1 (66.2, 77.2)	73.3 (67.6, 78.6)	73.2 (67.1, 78.5)	72.6 (65.7, 78.4)	72.4 (64.9, 78.6)
	Elk	Female	68.1 (62.2, 73.3)	68.9 (63.3, 74.1)	70.0 (64.3, 74.8)	69.7 (64.1, 74.6)	69.6 (64.0, 74.4)	68.6 (63.2, 73.9)	68.7 (62.8, 74.3)	69.7 (63.8, 74.7)	72.2 (65.9, 77.4)	72.2 (65.8, 77.6)	72.3 (65.5, 78.0)
		Male	67.8 (61.4, 73.7)	68.5 (62.3, 74.2)	69.6 (63.6, 74.9)	71.5 (66.2, 76.5)	72.1 (66.4, 77.3)	71.7 (65.9, 76.7)	73.2 (67.6, 78.7)	75.3 (69.8, 80.4)	75.3 (69.1, 80.5)	74.9 (68.3, 80.5)	74.4 (67.0, 80.5)
	Ellis	Female	75.8 (71.5, 79.6)	76.1 (72.2, 79.5)	76.3 (72.6, 79.5)	76.5 (72.8, 79.8)	76.8 (73.0, 80.2)	76.9 (73.2, 80.4)	78.1 (74.7, 81.0)	77.7 (74.5, 81.0)	76.6 (73.3, 79.6)	76.4 (73.2, 79.6)	76.1 (72.6, 79.6)
		Male	78.9 (74.0, 82.5)	79.0 (74.4, 82.5)	79.1 (74.7, 82.5)	79.9 (76.0, 83.4)	79.3 (75.5, 82.7)	77.8 (73.6, 81.5)	78.1 (74.3, 81.5)	77.9 (73.8, 81.3)	75.5 (71.9, 79.4)	74.9 (70.9, 79.0)	74.1 (69.3, 78.6)
	Ellsworth	Female	75.6 (69.9, 80.2)	76.3 (71.0, 80.7)	76.9 (71.9, 81.3)	76.9 (72.2, 81.1)	79.1 (74.8, 82.8)	78.6 (73.8, 82.8)	79.0 (74.7, 82.9)	77.6 (72.8, 81.6)	78.0 (73.1, 82.3)	78.0 (72.9, 82.4)	78.0 (72.7, 82.6)
		Male	76.6 (71.1, 81.5)	77.2 (72.0, 81.8)	77.7 (72.9, 82.3)	78.7 (73.8, 82.7)	79.5 (74.7, 83.4)	78.6 (74.3, 82.4)	79.1 (74.4, 83.3)	78.7 (73.8, 82.9)	77.6 (71.9, 82.6)	77.1 (70.9, 82.4)	76.6 (69.8, 82.5)
	Finney	Female	65.4 (60.1, 70.0)	65.5 (60.6, 69.7)	66.1 (61.5, 70.3)	67.9 (63.4, 71.9)	67.8 (63.8, 71.6)	68.9 (64.7, 73.1)	68.2 (64.2, 71.8)	66.7 (62.4, 70.7)	69.4 (65.5, 72.9)	69.7 (65.5, 73.4)	70.1 (65.8, 73.9)
		Male	74.2 (69.2, 78.5)	73.0 (68.1, 77.4)	72.9 (68.1, 77.1)	72.3 (67.7, 76.2)	70.5 (65.6, 74.9)	70.3 (66.1, 74.7)	72.1 (67.7, 76.1)	70.8 (65.8, 75.4)	72.1 (68.0, 76.4)	71.9 (67.5, 76.5)	71.9 (66.6, 76.9)
	Ford	Female	68.7 (63.9, 73.3)	69.1 (64.7, 73.3)	69.8 (65.5, 73.8)	69.5 (65.1, 73.4)	70.6 (66.3, 74.6)	69.2 (65.1, 73.0)	69.4 (65.4, 73.3)	66.8 (62.4, 70.9)	66.2 (61.9, 70.0)	66.2 (61.8, 70.1)	66.1 (61.3, 70.2)
		Male	72.9 (67.7, 77.4)	73.0 (68.0, 77.2)	73.5 (68.5, 77.3)	73.1 (68.8, 77.6)	71.6 (67.2, 75.7)	71.0 (66.6, 75.2)	70.5 (66.2, 74.6)	69.9 (64.9, 74.2)	70.2 (65.7, 74.5)	69.8 (64.9, 74.4)	69.4 (63.7, 74.4)
	Franklin	Female	72.4 (68.0, 76.6)	72.8 (68.6, 76.8)	73.1 (68.9, 77.1)	74.4 (70.3, 78.2)	74.0 (69.9, 77.6)	74.0 (70.2, 77.5)	74.5 (70.4, 77.4)	74.3 (71.0, 77.9)	72.5 (68.9, 75.8)	72.3 (68.4, 75.6)	72.0 (67.8, 75.7)
		Male	75.2 (69.8, 79.6)	75.6 (70.5, 79.9)	75.8 (70.7, 80.0)	76.5 (72.3, 80.4)	76.8 (72.5, 80.4)	76.9 (72.6, 80.7)	76.5 (72.5, 79.9)	75.5 (71.3, 79.3)	74.9 (70.8, 78.6)	74.4 (69.8, 78.4)	73.8 (68.5, 78.3)
	Geary	Female	73.2 (68.3, 77.6)	73.7 (69.0, 77.9)	73.9 (69.2, 77.8)	75.9 (72.0, 79.7)	75.2 (70.8, 79.1)	75.6 (71.3, 79.3)	74.9 (71.0, 78.3)	73.3 (69.2, 76.9)	72.9 (68.9, 76.3)	73.1 (69.1, 76.6)	73.0 (68.8, 76.8)
		Male	80.5 (76.0, 84.2)	80.8 (76.6, 84.4)	80.7 (76.6, 84.2)	80.2 (76.3, 83.8)	80.4 (76.4, 83.8)	78.3 (74.0, 82.1)	78.4 (74.4, 82.2)	78.9 (74.6, 82.7)	77.6 (73.1, 81.6)	77.1 (72.5, 81.4)	76.7 (71.8, 81.6)
	Gove	Female	73.6 (67.8, 78.3)	74.0 (68.7, 78.6)	74.4 (69.0, 78.9)	76.0 (71.0, 80.2)	76.3 (71.2, 80.4)	76.3 (70.5, 80.7)	76.2 (71.4, 81.0)	77.6 (72.3, 81.7)	78.0 (72.7, 82.6)	77.9 (72.8, 82.6)	77.9 (72.6, 82.9)
		Male	74.2 (68.0, 79.2)	74.7 (68.8, 79.5)	75.0 (69.0, 79.7)	75.5 (70.5, 79.9)	76.0 (70.2, 80.3)	75.8 (70.5, 80.1)	76.6 (71.0, 81.1)	78.1 (72.9, 82.2)	77.9 (72.2, 82.8)	77.5 (71.1, 82.6)	77.1 (69.9, 82.5)
	Graham	Female	73.9 (68.2, 78.5)	74.7 (69.4, 79.1)	75.4 (70.4, 79.8)	76.5 (71.5, 80.8)	76.2 (71.5, 80.3)	76.7 (71.5, 80.8)	77.4 (72.1, 81.8)	76.5 (71.3, 80.8)	76.1 (70.5, 80.5)	76.1 (70.1, 80.6)	76.3 (70.4, 80.9)
		Male	73.5 (67.7, 78.5)	74.1 (68.7, 78.9)	74.7 (69.6, 79.2)	76.1 (71.1, 80.4)	76.7 (71.7, 81.1)	77.4 (72.5, 81.9)	78.8 (74.1, 83.1)	79.1 (74.1, 83.5)	77.5 (71.8, 82.3)	77.1 (70.7, 82.2)	76.7 (69.5, 82.4)
	Grant	Female	69.2 (63.6, 74.2)	70.2 (64.9, 74.8)	71.0 (65.5, 75.6)	72.3 (67.4, 77.1)	72.1 (66.7, 76.9)	72.1 (66.6, 76.9)	72.9 (67.2, 77.7)	71.3 (65.5, 76.3)	73.9 (68.2, 79.1)	74.0 (68.1, 79.2)	74.1 (67.8, 79.5)
		Male	75.1 (69.5, 80.1)	75.9 (70.6, 80.5)	76.3 (71.2, 80.6)	76.4 (71.6, 80.6)	75.4 (70.2, 80.4)	75.6 (70.8, 80.0)	75.9 (70.4, 80.5)	75.0 (69.2, 79.8)	76.9 (71.2, 82.0)	76.6 (70.3, 82.0)	76.2 (69.3, 82.5)
	Gray	Female	71.3 (65.9, 75.9)	71.6 (66.6, 76.1)	71.7 (66.5, 76.1)	73.0 (68.1, 77.6)	74.1 (69.5, 78.6)	73.3 (68.2, 77.9)	71.5 (65.9, 76.7)	70.6 (64.9, 75.5)	70.0 (63.9, 75.5)	69.9 (63.6, 75.6)	70.0 (63.5, 76.0)
		Male	70.3 (64.0, 75.6)	70.5 (64.6, 75.7)	70.2 (64.6, 75.3)	70.4 (64.9, 75.5)	69.7 (63.9, 74.8)	69.3 (63.3, 74.9)	69.9 (63.9, 74.8)	69.3 (63.1, 74.9)	68.8 (62.1, 75.3)	68.3 (60.9, 74.9)	67.8 (59.7, 75.3)
	Greeley	Female	76.5 (71.3, 81.0)	77.1 (72.2, 81.3)	77.8 (73.1, 81.9)	78.4 (73.5, 83.0)	78.2 (73.6, 82.3)	78.8 (73.4, 83.1)	78.8 (73.3, 83.2)	76.4 (71.0, 80.7)	75.9 (70.4, 80.6)	75.9 (70.3, 80.6)	76.0 (70.3, 80.8)
		Male	75.9 (70.4, 80.8)	76.7 (71.4, 81.4)	77.1 (72.1, 81.5)	78.1 (72.9, 82.3)	78.3 (73.1, 82.7)	78.5 (73.5, 82.5)	79.0 (73.7, 83.3)	78.2 (72.8, 82.8)	76.4 (70.4, 81.0)	75.9 (69.6, 80.9)	75.6 (68.6, 81.1)
	Greenwood	Female	70.6 (65.1, 75.6)	71.3 (66.0, 75.7)	72.1 (67.0, 76.4)	73.2 (68.2, 77.5)	72.7 (67.5, 77.3)	72.4 (67.1, 77.2)	73.4 (68.2, 78.1)	74.3 (69.6, 78.9)	74.6 (69.0, 79.5)	74.7 (68.8, 79.5)	74.7 (68.8, 80.0)
		Male	72.9 (66.9, 78.1)	73.5 (67.6, 78.6)	74.4 (68.8, 79.2)	75.5 (70.9, 79.9)	77.0 (71.8, 81.2)	77.2 (72.4, 81.1)	77.7 (72.8, 82.1)	78.2 (73.1, 82.4)	78.1 (72.9, 82.4)	77.6 (71.9, 82.3)	77.2 (70.5, 82.5)
	Hamilton	Female	71.9 (66.3, 76.8)	72.4 (67.0, 77.1)	73.0 (67.7, 77.7)	73.6 (68.9, 78.2)	72.5 (67.0, 77.1)	72.3 (67.1, 77.7)	71.8 (66.0, 76.9)	71.3 (65.2, 76.4)	71.8 (66.2, 77.3)	71.6 (65.6, 77.2)	71.7 (65.3, 77.5)
		Male	70.5 (64.3, 76.3)	71.3 (65.1, 76.7)	71.4 (65.4, 76.5)	72.6 (67.1, 77.8)	71.8 (66.1, 77.0)	71.5 (65.7, 76.4)	71.8 (66.0, 76.9)	74.2 (68.6, 79.3)	73.2 (66.4, 78.7)	72.6 (65.7, 78.7)	72.1 (64.6, 78.6)
	Harper	Female	72.2 (66.3, 77.1)	72.4 (67.2, 76.9)	72.7 (67.5, 77.0)	73.0 (67.6, 77.2)	71.9 (66.4, 76.5)	71.7 (66.4, 76.2)	72.0 (66.8, 76.9)	72.5 (66.9, 77.6)	73.1 (67.8, 78.2)	73.2 (67.8, 78.3)	73.3 (67.6, 78.5)
		Male	70.8 (64.9, 75.9)	71.0 (65.3, 75.9)	71.4 (65.7, 76.2)	73.9 (68.9, 79.0)	73.5 (68.2, 78.3)	73.0 (67.2, 77.5)	73.4 (67.6, 78.1)	74.4 (68.9, 79.6)	72.9 (66.7, 78.6)	72.4 (65.8, 78.6)	72.0 (64.8, 78.7)
	Harvey	Female	73.4 (69.1, 77.5)	74.1 (69.9, 77.8)	74.7 (70.6, 78.0)	76.9 (73.2, 80.2)	76.9 (73.6, 79.9)	76.2 (72.6, 79.2)	77.2 (74.1, 80.0)	76.6 (73.7, 79.5)	74.7 (71.6, 77.5)	74.7 (71.6, 77.9)	74.6 (71.3, 78.0)
		Male	78.0 (73.7, 81.7)	78.3 (74.2, 81.9)	78.7 (74.7, 82.1)	79.6 (76.3, 82.7)	80.4 (76.9, 83.7)	79.3 (75.8, 82.5)	79.6 (76.1, 82.8)	79.5 (76.0, 82.8)	77.1 (73.6, 80.1)	76.3 (72.3, 79.8)	75.6 (70.6, 79.7)
	Haskell	Female	71.8 (66.4, 77.0)	72.1 (66.8, 77.0)	72.4 (67.0, 77.2)	72.9 (67.6, 77.6)	72.3 (67.0, 76.8)	71.7 (66.3, 76.5)	70.7 (64.9, 75.9)	71.2 (65.6, 76.5)	69.0 (63.1, 74.8)	68.9 (62.6, 74.9)	69.0 (62.5, 75.3)
		Male	72.9 (66.9, 78.0)	73.1 (67.2, 77.9)	72.9 (67.2, 77.8)	73.4 (68.4, 78.1)	72.4 (66.3, 77.4)	71.8 (66.4, 76.8)	71.6 (65.7, 76.8)	71.4 (65.1, 76.7)	67.9 (61.3, 73.5)	67.2 (60.2, 73.2)	66.9 (58.7, 73.2)
	Hodgeman	Female	77.6 (73.1, 82.0)	78.0 (73.8, 82.2)	78.5 (74.4, 82.7)	79.0 (74.3, 82.9)	79.3 (74.6, 83.2)	78.9 (73.7, 83.1)	77.9 (72.5, 82.5)	77.1 (71.8, 81.7)	76.8 (71.3, 81.4)	76.8 (71.3, 81.6)	76.8 (71.3, 81.8)
		Male	75.0 (69.2, 80.1)	75.2 (69.9, 80.3)	75.6 (70.5, 80.4)	77.1 (71.7, 81.4)	76.3 (71.3, 81.1)	76.3 (71.0, 81.0)	77.5 (72.2, 81.9)	78.0 (72.6, 82.4)	76.0 (70.4, 80.8)	75.5 (69.5, 80.8)	75.3 (68.4, 81.1)
	Jackson	Female	72.9 (67.3, 77.4)	73.3 (68.1, 77.6)	73.9 (68.9, 78.1)	73.7 (68.8, 77.5)	74.9 (70.4, 78.9)	75.3 (71.0, 79.3)	73.5 (69.4, 77.4)	73.8 (69.6, 77.5)	75.5 (71.1, 79.5)	75.4 (70.9, 79.6)	75.4 (70.6, 79.8)
		Male	73.6 (68.1, 78.4)	73.9 (68.8, 78.5)	74.3 (69.3, 78.8)	76.6 (71.9, 81.0)	78.2 (74.0, 82.0)	79.1 (75.1, 82.6)	78.8 (74.5, 82.5)	80.1 (75.7, 83.9)	79.5 (75.2, 83.3)	79.1 (74.2, 83.3)	78.7 (72.9, 83.3)
	Jefferson	Female	72.7 (68.1, 77.2)	72.6 (68.3, 76.9)	72.5 (68.3, 76.9)	73.6 (69.0, 77.7)	72.6 (68.4, 76.8)	72.3 (67.7, 76.3)	73.8 (69.9, 77.3)	74.5 (70.6, 78.0)	75.4 (71.7, 78.6)	75.6 (71.9, 78.8)	75.9 (72.0, 79.1)
		Male	75.0 (69.8, 79.4)	74.9 (69.9, 79.0)	74.9 (70.3, 79.0)	75.9 (71.3, 80.0)	77.6 (73.3, 81.4)	77.8 (73.5, 81.4)	77.6 (73.5, 81.1)	79.4 (75.2, 83.0)	78.6 (74.9, 82.3)	78.1 (74.0, 81.9)	77.7 (72.8, 82.0)
	Jewell	Female	74.1 (68.7, 78.7)	74.3 (69.0, 78.9)	74.9 (69.7, 79.3)	76.8 (71.4, 81.3)	78.1 (73.7, 82.2)	78.1 (73.2, 82.4)	78.3 (73.6, 82.1)	78.3 (73.3, 82.4)	78.3 (73.6, 82.7)	78.3 (73.1, 82.7)	78.3 (72.8, 83.0)
		Male	76.2 (70.6, 81.3)	76.4 (70.9, 81.3)	76.9 (71.7, 81.4)	77.9 (72.7, 81.9)	78.0 (73.0, 82.1)	77.7 (72.6, 81.8)	77.9 (72.4, 82.3)	77.6 (71.7, 82.3)	77.1 (71.3, 82.1)	76.7 (70.4, 81.9)	76.3 (69.0, 82.0)
	Johnson	Female	80.5 (78.4, 82.3)	81.0 (79.5, 82.5)	81.5 (80.1, 82.7)	82.2 (80.9, 83.4)	81.6 (80.4, 82.8)	81.6 (80.3, 82.7)	81.3 (80.1, 82.3)	80.5 (79.5, 81.5)	80.1 (79.1, 81.0)	80.1 (79.1, 81.2)	80.2 (78.9, 81.6)
		Male	83.7 (81.6, 85.5)	83.8 (82.1, 85.5)	83.9 (82.3, 85.3)	84.7 (83.3, 86.1)	84.9 (83.5, 86.1)	84.8 (83.4, 86.0)	85.3 (84.2, 86.4)	85.4 (84.3, 86.4)	84.3 (83.2, 85.4)	83.6 (82.5, 84.8)	82.9 (81.4, 84.4)
	Kearny	Female	70.7 (65.4, 76.0)	70.6 (65.5, 75.7)	70.8 (65.5, 75.9)	69.8 (64.3, 74.8)	69.6 (64.2, 74.8)	69.4 (63.4, 74.6)	68.3 (62.4, 74.0)	69.1 (63.0, 74.5)	71.2 (65.2, 76.2)	71.2 (64.8, 76.4)	71.3 (64.6, 76.9)
		Male	72.9 (66.9, 78.2)	72.8 (67.1, 77.8)	72.4 (67.0, 77.4)	72.8 (67.8, 77.5)	71.4 (66.0, 76.5)	70.1 (64.4, 75.1)	69.5 (63.1, 74.8)	71.6 (65.5, 77.1)	71.2 (64.9, 77.1)	70.7 (63.6, 76.9)	70.6 (62.7, 77.3)
	Kingman	Female	73.6 (68.6, 77.9)	74.1 (69.2, 78.3)	74.5 (69.6, 78.9)	74.4 (69.6, 78.4)	73.6 (68.5, 78.1)	74.2 (69.1, 79.1)	74.3 (69.2, 79.2)	73.7 (68.7, 78.1)	74.1 (68.8, 78.8)	74.1 (68.6, 78.9)	74.3 (68.3, 79.2)
		Male	73.2 (66.9, 78.3)	73.8 (68.3, 78.5)	74.2 (69.1, 79.0)	77.0 (72.4, 80.9)	77.6 (72.9, 81.6)	77.4 (72.6, 81.7)	77.1 (71.9, 81.7)	77.4 (72.2, 82.0)	75.7 (69.6, 80.4)	75.3 (68.5, 80.3)	74.9 (67.3, 80.6)
	Kiowa	Female	73.9 (68.2, 78.3)	74.2 (68.8, 78.5)	74.7 (69.3, 79.3)	76.4 (71.5, 80.5)	76.8 (72.0, 81.3)	76.9 (71.8, 81.5)	77.1 (71.9, 81.6)	76.9 (71.7, 81.4)	77.6 (72.7, 81.9)	77.5 (72.4, 81.9)	77.5 (71.8, 82.4)
		Male	76.6 (71.4, 81.2)	76.8 (72.0, 81.1)	77.1 (72.5, 81.4)	77.6 (72.5, 81.9)	77.2 (72.3, 81.3)	77.1 (71.8, 81.5)	76.6 (71.2, 81.0)	76.9 (71.0, 81.6)	77.8 (72.2, 82.7)	77.3 (71.4, 82.5)	76.9 (70.1, 82.9)
	Labette	Female	70.0 (65.0, 74.7)	70.4 (66.0, 74.8)	70.6 (66.2, 74.9)	70.0 (65.6, 74.2)	69.5 (65.0, 73.8)	68.1 (63.6, 71.9)	68.3 (64.5, 72.3)	67.7 (63.7, 71.6)	69.5 (65.5, 73.0)	69.6 (65.7, 73.1)	69.6 (65.5, 73.4)
		Male	73.4 (68.3, 78.2)	73.7 (68.7, 78.2)	74.0 (69.0, 78.2)	74.1 (69.4, 78.3)	74.0 (69.4, 78.2)	73.2 (68.6, 77.3)	72.2 (67.8, 76.1)	72.4 (67.7, 76.7)	72.1 (67.6, 76.3)	71.5 (66.6, 75.9)	70.9 (65.4, 76.0)
	Lane	Female	74.4 (69.1, 79.2)	74.5 (69.3, 79.0)	74.7 (69.7, 79.4)	75.5 (70.3, 80.1)	76.0 (70.8, 79.9)	75.9 (70.6, 80.2)	74.7 (69.5, 79.4)	75.1 (69.5, 79.4)	76.2 (70.7, 80.8)	76.2 (70.7, 81.0)	76.2 (70.8, 81.2)
		Male	75.9 (70.3, 80.8)	75.9 (70.4, 80.6)	76.0 (70.8, 80.7)	75.5 (70.4, 80.0)	75.0 (69.4, 79.7)	74.1 (69.0, 78.6)	74.9 (70.0, 79.9)	75.8 (70.3, 80.6)	75.5 (69.5, 80.8)	75.2 (68.7, 80.7)	74.9 (67.4, 81.2)
	Leavenworth	Female	73.5 (69.1, 77.2)	74.0 (70.1, 77.3)	74.3 (70.7, 77.4)	75.6 (72.1, 78.6)	74.0 (71.0, 76.9)	74.5 (71.5, 77.3)	73.4 (70.7, 76.0)	73.7 (70.9, 76.3)	73.0 (70.6, 75.8)	73.2 (70.5, 75.9)	73.4 (70.3, 76.4)
		Male	78.6 (74.5, 81.5)	79.0 (75.2, 81.7)	79.1 (75.5, 81.7)	78.8 (75.4, 81.7)	79.2 (75.7, 82.0)	77.6 (74.6, 80.5)	78.3 (75.3, 81.1)	78.6 (75.4, 81.4)	76.9 (73.9, 79.6)	76.1 (72.8, 79.1)	75.4 (71.5, 78.8)
	Lincoln	Female	75.4 (70.3, 79.6)	75.9 (70.9, 80.1)	76.5 (71.7, 80.6)	76.8 (72.1, 81.1)	77.9 (73.1, 82.0)	77.7 (72.8, 82.0)	77.9 (72.5, 82.1)	76.2 (71.0, 80.5)	77.4 (72.3, 81.7)	77.4 (72.2, 81.8)	77.4 (72.0, 81.9)
		Male	75.1 (69.3, 80.2)	75.7 (70.5, 80.3)	76.2 (71.1, 80.6)	75.6 (70.6, 80.1)	74.9 (69.5, 80.1)	74.8 (69.6, 79.4)	76.4 (71.0, 81.0)	75.2 (69.6, 79.8)	76.4 (70.5, 81.4)	76.0 (69.8, 81.1)	75.7 (68.9, 81.2)
	Linn	Female	70.7 (65.5, 75.2)	71.2 (66.3, 75.4)	71.9 (66.9, 76.2)	73.5 (68.4, 77.9)	72.1 (67.6, 76.2)	71.7 (66.5, 76.4)	70.1 (64.8, 74.8)	70.6 (65.0, 75.6)	70.4 (64.2, 75.9)	70.6 (64.6, 76.2)	70.7 (64.1, 76.4)
		Male	74.3 (69.0, 79.4)	74.4 (69.5, 79.2)	74.9 (69.9, 79.4)	74.2 (68.8, 78.7)	73.6 (68.7, 77.9)	73.2 (68.2, 77.6)	73.2 (67.8, 78.1)	73.5 (67.7, 78.2)	74.0 (68.3, 79.2)	73.6 (67.3, 79.0)	73.2 (66.1, 79.0)
	Logan	Female	76.0 (70.7, 80.5)	76.1 (71.2, 80.4)	76.4 (71.6, 80.7)	76.8 (72.3, 81.0)	76.5 (71.5, 80.7)	75.9 (70.7, 80.5)	76.2 (71.1, 80.7)	77.4 (72.5, 81.7)	76.9 (72.1, 81.6)	77.0 (72.1, 81.7)	77.0 (72.0, 82.0)
		Male	75.1 (69.2, 80.1)	75.1 (69.4, 79.6)	75.3 (69.7, 79.7)	74.5 (69.4, 79.1)	74.9 (69.3, 79.6)	75.0 (69.7, 79.5)	75.3 (69.8, 80.2)	77.4 (72.1, 82.0)	76.5 (71.1, 81.7)	76.1 (70.3, 81.6)	75.8 (69.2, 81.7)
	Lyon	Female	74.4 (70.0, 78.0)	74.8 (70.8, 78.1)	75.1 (71.2, 78.4)	75.7 (72.3, 78.7)	74.4 (71.1, 77.7)	73.3 (69.7, 76.6)	73.5 (70.0, 76.7)	72.8 (69.6, 76.3)	74.2 (70.9, 77.2)	74.5 (71.2, 77.7)	74.8 (71.5, 78.2)
		Male	74.6 (69.9, 78.9)	74.6 (70.2, 78.6)	74.5 (70.1, 78.5)	74.2 (69.8, 77.9)	74.5 (70.5, 78.3)	74.9 (71.1, 78.5)	74.8 (70.9, 78.3)	75.1 (71.2, 78.5)	76.0 (72.5, 79.3)	75.5 (71.4, 79.2)	75.1 (70.2, 79.5)
[truncated: 4,432 more rows]
