# Supplementary material for: Prevalence of physical activity and obesity in US counties, 2001–2011: a road map for action
Source: Popul Health Metr. 2013 Jul 10;11:7. doi: 10.1186/1478-7954-11-7 (PMC3718620; doi:10.1186/1478-7954-11-7)
Supplement: Additional file 3 — Prevalence of reported physical activity (meeting recommended guidelines) for all counties, 2001–2011. [file 1478-7954-11-7-S3.xlsx]

## Sheet: webtable_1_any_physical_activit
Additional File 3: Prevalence of reported physical activity (meeting recommended guidelines) 2001-2011
			2001	2003	2005	2007	2009	2011
Alabama
	Autauga	Female	43.6 (36.8, 50.7)	45.4 (39.1, 51.9)	45.1 (39.5, 50.8)	48.2 (42.3, 54.1)	46.8 (41.7, 51.8)	47.5 (41.8, 53.2)
		Male	55.0 (47.7, 62.2)	56.5 (50.2, 62.8)	55.3 (49.2, 61.4)	57.2 (51.1, 62.9)	55.1 (49.2, 61.4)	52.9 (45.0, 61.5)
	Baldwin	Female	48.4 (42.9, 53.7)	50.4 (45.3, 55.2)	52.0 (47.8, 56.1)	50.7 (46.3, 55.0)	49.2 (45.4, 52.9)	49.6 (44.9, 54.4)
		Male	55.4 (48.9, 61.6)	57.0 (51.3, 62.9)	58.5 (53.2, 63.3)	59.8 (54.8, 64.6)	56.6 (52.0, 61.2)	54.1 (47.3, 60.8)
	Barbour	Female	33.0 (26.4, 39.1)	34.9 (29.2, 40.4)	34.9 (29.9, 40.4)	33.2 (28.3, 38.2)	34.6 (29.8, 39.6)	35.8 (30.2, 41.7)
		Male	45.7 (38.1, 53.8)	47.2 (40.3, 54.4)	47.2 (40.9, 53.6)	47.6 (41.4, 53.5)	46.4 (40.1, 53.2)	44.9 (36.3, 53.2)
	Bibb	Female	33.6 (27.2, 40.3)	35.7 (30.0, 41.5)	35.3 (30.3, 40.7)	34.6 (29.5, 39.7)	36.3 (31.7, 41.1)	37.4 (31.7, 43.5)
		Male	44.5 (36.9, 52.2)	46.4 (39.7, 53.4)	45.8 (39.4, 51.8)	46.7 (40.9, 52.7)	45.2 (38.9, 51.5)	42.7 (34.7, 51.8)
	Blount	Female	39.5 (33.4, 46.4)	41.1 (35.6, 47.4)	40.1 (34.5, 45.8)	36.9 (31.7, 42.4)	36.3 (30.6, 41.9)	37.6 (31.0, 44.1)
		Male	47.1 (39.3, 54.5)	48.5 (41.7, 55.5)	47.5 (41.2, 54.3)	47.5 (41.3, 53.5)	44.4 (38.0, 50.8)	43.1 (34.6, 51.6)
	Bullock	Female	29.2 (23.2, 36.1)	32.4 (26.4, 38.4)	31.7 (26.5, 37.9)	32.4 (26.5, 38.6)	33.4 (27.0, 39.9)	34.5 (27.2, 41.8)
		Male	43.0 (35.0, 51.1)	46.5 (39.1, 53.9)	43.0 (36.0, 49.3)	45.8 (39.1, 52.8)	45.0 (37.1, 52.2)	43.0 (32.7, 52.7)
	Butler	Female	33.8 (27.9, 40.4)	36.5 (30.7, 42.5)	37.9 (32.4, 43.5)	39.3 (34.1, 44.9)	36.5 (31.8, 41.6)	37.4 (32.0, 43.7)
		Male	47.9 (41.0, 55.6)	50.3 (43.8, 57.1)	49.9 (43.5, 56.3)	51.9 (45.9, 57.9)	48.7 (41.6, 55.3)	48.0 (38.8, 56.4)
	Calhoun	Female	38.5 (33.0, 44.1)	40.2 (35.2, 45.0)	41.3 (37.0, 45.5)	41.5 (37.1, 45.7)	39.9 (35.6, 44.3)	40.7 (35.6, 45.6)
		Male	51.8 (45.3, 58.4)	52.7 (46.9, 58.5)	52.2 (47.1, 57.3)	51.9 (46.6, 56.7)	49.5 (44.4, 54.5)	48.7 (41.3, 55.4)
	Chambers	Female	32.1 (26.7, 38.4)	34.2 (29.1, 40.2)	35.6 (30.2, 41.4)	34.6 (29.6, 40.0)	34.4 (29.4, 39.8)	34.7 (29.1, 41.1)
		Male	46.6 (39.0, 54.1)	48.7 (42.1, 55.8)	49.0 (42.6, 54.6)	49.8 (43.8, 56.2)	48.5 (42.2, 54.8)	46.9 (38.8, 56.3)
	Cherokee	Female	34.6 (28.4, 41.7)	36.7 (30.9, 43.1)	40.8 (34.9, 46.5)	41.2 (35.7, 47.8)	40.5 (34.6, 46.3)	40.8 (33.9, 47.7)
		Male	41.6 (33.7, 49.2)	43.4 (36.5, 50.2)	46.4 (39.9, 53.2)	46.2 (39.5, 52.0)	46.6 (39.8, 53.7)	44.8 (35.4, 54.0)
	Chilton	Female	35.3 (29.2, 41.8)	37.7 (31.9, 43.3)	38.8 (33.4, 44.9)	40.1 (34.4, 46.4)	37.6 (31.7, 43.6)	38.2 (31.5, 45.0)
		Male	48.9 (41.8, 56.9)	50.7 (44.0, 57.3)	49.7 (43.5, 56.2)	49.7 (43.9, 56.0)	46.1 (39.7, 52.7)	43.9 (34.9, 53.2)
	Choctaw	Female	31.8 (26.3, 38.3)	34.2 (28.5, 40.4)	33.5 (28.7, 38.7)	31.3 (26.8, 36.2)	32.7 (28.2, 37.6)	33.6 (28.0, 39.2)
		Male	44.9 (37.3, 52.8)	47.2 (40.4, 54.4)	45.1 (39.1, 51.2)	46.5 (40.7, 52.4)	45.6 (39.4, 52.1)	43.6 (35.1, 52.8)
	Clarke	Female	37.3 (30.9, 43.7)	38.6 (32.8, 44.4)	38.0 (32.4, 43.7)	36.5 (31.3, 42.0)	36.4 (31.2, 41.5)	37.4 (31.2, 43.6)
		Male	47.6 (40.3, 55.4)	48.2 (41.7, 54.8)	48.9 (43.0, 55.2)	51.3 (45.1, 57.5)	50.1 (43.5, 56.5)	48.5 (39.4, 56.9)
	Clay	Female	33.7 (27.3, 40.4)	35.7 (29.8, 41.8)	37.4 (31.9, 43.6)	38.2 (32.0, 44.2)	38.3 (32.4, 44.7)	39.0 (32.3, 46.6)
		Male	46.0 (38.7, 54.0)	47.7 (41.2, 54.4)	47.9 (41.5, 54.1)	48.0 (41.8, 54.1)	46.1 (39.4, 52.7)	44.1 (35.1, 53.4)
	Cleburne	Female	33.9 (27.2, 41.1)	36.3 (30.2, 42.8)	38.9 (33.3, 44.9)	39.9 (33.9, 46.5)	40.7 (34.7, 47.2)	41.7 (35.0, 49.3)
		Male	41.9 (35.1, 49.9)	44.0 (37.5, 51.3)	46.1 (39.4, 52.9)	46.8 (40.4, 54.0)	47.6 (40.2, 54.8)	46.4 (37.0, 56.3)
	Coffee	Female	43.5 (36.9, 50.4)	45.0 (38.8, 51.0)	44.8 (39.4, 50.2)	44.6 (38.9, 50.3)	45.5 (40.1, 50.7)	46.7 (40.7, 52.9)
		Male	51.3 (44.0, 58.3)	52.6 (45.9, 58.7)	51.8 (45.5, 57.3)	52.0 (46.0, 58.0)	49.9 (43.9, 56.3)	47.8 (38.8, 57.0)
	Colbert	Female	38.7 (32.5, 45.2)	40.7 (34.8, 46.5)	41.5 (36.1, 46.9)	41.5 (36.8, 46.5)	41.0 (36.3, 45.7)	42.1 (36.8, 47.7)
		Male	49.6 (41.8, 57.3)	51.4 (44.5, 58.2)	51.7 (46.0, 57.1)	54.7 (49.1, 60.1)	52.7 (47.4, 58.3)	51.2 (44.0, 58.8)
	Conecuh	Female	35.6 (29.3, 42.4)	37.3 (31.4, 43.8)	34.0 (28.0, 40.3)	33.2 (28.0, 39.4)	32.6 (27.4, 38.5)	33.5 (27.3, 40.6)
		Male	46.4 (38.8, 54.6)	48.2 (41.5, 55.3)	47.3 (41.1, 54.2)	49.3 (42.8, 56.0)	46.2 (39.3, 53.3)	44.5 (35.2, 53.5)
	Coosa	Female	33.1 (26.5, 40.3)	35.3 (29.4, 41.9)	35.5 (29.3, 41.7)	36.1 (29.9, 42.7)	37.5 (31.5, 44.6)	38.4 (31.4, 46.6)
		Male	49.0 (41.3, 57.0)	50.9 (43.8, 57.7)	49.3 (43.1, 56.2)	49.4 (43.2, 56.4)	48.3 (41.2, 55.7)	45.6 (36.2, 56.2)
	Covington	Female	41.6 (35.0, 48.1)	43.4 (37.4, 49.3)	41.7 (36.2, 47.5)	40.2 (34.9, 45.7)	39.6 (34.4, 45.0)	40.3 (34.0, 46.5)
		Male	49.2 (41.8, 56.6)	51.2 (44.2, 57.9)	50.2 (44.0, 56.8)	50.1 (44.7, 56.0)	47.7 (41.5, 54.5)	46.0 (37.0, 55.6)
	Crenshaw	Female	33.8 (27.5, 40.8)	37.0 (30.8, 43.7)	39.4 (33.5, 45.3)	42.0 (36.3, 48.2)	42.7 (36.5, 48.7)	43.8 (36.7, 51.0)
		Male	42.0 (34.5, 50.2)	45.1 (38.0, 52.5)	44.8 (37.7, 51.8)	48.3 (41.6, 54.9)	49.0 (42.0, 55.4)	47.7 (38.3, 56.8)
	Cullman	Female	40.2 (33.4, 46.9)	42.2 (36.3, 48.2)	41.7 (36.4, 47.3)	39.4 (33.8, 45.2)	40.2 (34.5, 45.5)	41.8 (35.0, 47.9)
		Male	49.8 (43.0, 57.4)	51.3 (45.0, 57.8)	51.3 (45.1, 57.5)	52.2 (46.3, 58.3)	47.1 (40.4, 53.3)	44.7 (36.3, 53.2)
	Dale	Female	44.8 (38.8, 51.4)	46.5 (40.9, 52.5)	46.2 (40.3, 51.5)	45.2 (39.6, 50.2)	43.7 (38.6, 49.3)	44.2 (38.3, 50.6)
		Male	54.7 (47.4, 62.1)	55.9 (49.2, 62.3)	56.6 (50.6, 62.7)	56.1 (49.9, 61.9)	55.9 (50.0, 61.8)	55.0 (46.7, 63.1)
	Dallas	Female	35.9 (29.7, 42.4)	37.9 (32.0, 43.7)	35.5 (31.4, 40.3)	35.6 (31.9, 40.0)	34.5 (30.6, 38.5)	35.5 (31.0, 40.6)
		Male	50.2 (42.7, 57.5)	52.0 (45.1, 59.0)	47.6 (41.9, 53.6)	49.7 (44.6, 55.1)	46.4 (40.9, 51.6)	44.2 (36.7, 51.8)
	DeKalb	Female	35.3 (28.9, 41.5)	37.1 (31.4, 42.8)	39.3 (34.4, 45.1)	39.4 (33.4, 44.9)	39.8 (34.8, 45.3)	40.6 (34.6, 47.3)
		Male	43.5 (35.9, 51.1)	44.9 (37.9, 51.7)	45.6 (39.2, 51.5)	44.5 (38.7, 50.2)	44.0 (37.8, 51.0)	41.9 (33.9, 50.9)
	Elmore	Female	41.5 (35.7, 48.0)	43.3 (37.7, 49.1)	43.2 (38.0, 48.7)	43.5 (38.3, 48.9)	43.6 (38.6, 49.2)	44.6 (38.7, 51.4)
		Male	53.7 (46.5, 60.5)	55.3 (49.2, 61.3)	56.6 (50.7, 62.6)	57.7 (51.8, 63.5)	56.2 (50.0, 62.0)	54.9 (46.7, 62.9)
	Escambia	Female	38.4 (32.0, 44.5)	40.3 (34.6, 46.2)	37.1 (32.0, 42.6)	36.8 (31.6, 42.4)	36.4 (31.7, 41.7)	37.6 (32.0, 43.5)
		Male	50.0 (43.0, 57.5)	52.4 (45.6, 59.1)	52.1 (45.4, 58.5)	51.2 (44.9, 57.8)	48.9 (42.3, 55.6)	47.9 (39.1, 56.7)
	Etowah	Female	39.3 (33.8, 45.1)	41.8 (36.9, 46.8)	42.2 (37.6, 47.3)	42.4 (37.8, 46.7)	40.0 (36.0, 44.3)	40.9 (36.1, 46.2)
		Male	49.9 (43.1, 57.1)	51.9 (46.2, 58.2)	52.8 (47.3, 58.0)	50.7 (45.6, 55.7)	49.8 (44.9, 54.9)	48.7 (41.4, 55.8)
	Fayette	Female	35.4 (28.9, 41.9)	37.8 (31.9, 43.7)	37.2 (31.6, 43.5)	38.2 (32.8, 44.4)	36.5 (30.9, 42.7)	37.6 (31.6, 44.1)
		Male	44.7 (37.6, 51.9)	46.7 (40.2, 53.4)	45.0 (38.8, 51.4)	49.3 (42.7, 56.3)	46.0 (39.3, 52.8)	44.6 (35.5, 53.7)
	Franklin	Female	33.1 (26.8, 39.8)	35.3 (29.4, 41.4)	36.6 (31.3, 42.1)	37.2 (31.5, 42.9)	38.0 (33.1, 43.1)	38.9 (33.0, 44.9)
		Male	40.1 (32.8, 47.3)	42.4 (35.8, 49.1)	43.5 (37.4, 50.5)	45.2 (38.9, 51.7)	46.7 (39.9, 53.0)	45.4 (36.2, 54.0)
	Geneva	Female	38.5 (32.0, 44.8)	40.2 (34.1, 45.9)	41.8 (36.5, 47.7)	43.0 (37.4, 49.0)	44.0 (38.4, 49.6)	44.8 (38.3, 51.5)
		Male	45.8 (38.9, 53.6)	47.1 (41.1, 54.0)	47.8 (41.5, 54.4)	48.5 (42.3, 55.1)	46.7 (40.1, 53.2)	44.6 (35.8, 53.9)
	Greene	Female	30.4 (24.8, 37.3)	31.9 (26.6, 38.7)	29.6 (24.5, 35.7)	28.8 (23.3, 35.2)	31.7 (26.0, 38.2)	32.6 (25.6, 40.0)
		Male	41.7 (34.5, 49.5)	43.8 (37.0, 51.0)	41.8 (35.0, 48.9)	45.0 (38.4, 51.7)	45.4 (37.8, 53.7)	42.8 (33.2, 53.2)
	Hale	Female	31.9 (26.2, 38.5)	33.5 (27.9, 39.7)	31.6 (26.7, 37.1)	31.3 (26.5, 36.7)	32.4 (27.8, 37.6)	33.4 (28.2, 39.8)
		Male	42.3 (34.8, 50.2)	44.0 (37.1, 51.1)	41.2 (35.2, 48.0)	44.7 (38.7, 51.2)	43.4 (37.3, 50.0)	41.2 (33.2, 50.3)
	Henry	Female	35.0 (28.6, 41.9)	37.0 (31.1, 43.6)	39.4 (33.9, 45.6)	39.5 (33.5, 45.8)	41.7 (35.9, 47.4)	42.8 (36.0, 49.4)
		Male	47.7 (39.9, 56.1)	49.5 (42.3, 56.9)	50.2 (43.5, 56.7)	51.0 (44.5, 57.6)	51.0 (44.7, 57.2)	50.3 (41.1, 59.0)
	Houston	Female	40.2 (34.5, 46.6)	41.9 (36.6, 47.6)	44.7 (40.0, 49.5)	44.2 (39.7, 48.6)	44.4 (40.4, 48.8)	44.8 (39.9, 50.0)
		Male	55.0 (48.0, 61.8)	56.4 (50.1, 62.5)	57.6 (51.5, 63.3)	56.4 (50.7, 61.5)	51.0 (45.7, 56.6)	47.8 (40.8, 54.9)
	Jackson	Female	36.0 (30.2, 42.5)	37.8 (32.2, 43.7)	40.3 (34.8, 45.7)	40.7 (35.1, 46.6)	39.3 (33.5, 45.0)	39.7 (33.0, 46.8)
		Male	47.6 (40.3, 55.0)	49.1 (42.4, 55.6)	47.6 (41.4, 54.4)	48.8 (42.3, 54.7)	45.6 (38.6, 52.5)	43.7 (34.3, 53.1)
	Jefferson	Female	42.0 (38.3, 45.8)	43.1 (40.3, 46.0)	41.0 (38.3, 43.7)	42.5 (39.8, 45.1)	41.1 (38.5, 43.7)	41.9 (38.6, 45.3)
		Male	54.7 (50.1, 58.9)	56.6 (52.7, 60.3)	56.4 (52.6, 60.1)	56.1 (52.3, 59.7)	52.1 (48.5, 55.6)	49.8 (45.0, 54.6)
	Lamar	Female	34.1 (28.3, 41.4)	36.8 (30.8, 43.4)	36.6 (30.7, 42.2)	37.0 (31.3, 42.8)	37.0 (31.8, 42.9)	38.0 (31.9, 44.5)
		Male	44.1 (36.2, 51.7)	46.2 (39.4, 53.3)	46.9 (40.6, 53.6)	50.4 (43.8, 56.7)	48.7 (41.6, 55.7)	46.4 (37.3, 55.9)
	Lauderdale	Female	41.7 (35.4, 47.6)	43.2 (37.4, 48.6)	43.1 (38.7, 47.8)	42.3 (38.5, 46.7)	41.8 (38.0, 46.1)	42.7 (37.6, 48.0)
		Male	56.0 (48.4, 63.1)	56.3 (49.6, 62.5)	54.5 (48.9, 59.7)	53.9 (48.4, 59.1)	50.5 (45.4, 55.7)	47.1 (40.1, 54.4)
	Lawrence	Female	35.9 (29.4, 42.6)	38.7 (32.8, 45.3)	40.5 (34.8, 46.3)	40.3 (34.2, 46.4)	40.1 (34.3, 46.6)	41.1 (34.6, 48.5)
		Male	46.3 (38.9, 53.9)	48.4 (41.6, 54.9)	49.9 (42.7, 56.7)	51.4 (45.0, 57.8)	48.2 (41.2, 55.6)	45.4 (35.4, 55.7)
	Lee	Female	45.0 (39.1, 51.1)	46.2 (40.8, 51.4)	47.6 (42.3, 53.0)	46.5 (41.2, 52.1)	48.1 (42.6, 53.1)	49.3 (43.5, 55.2)
		Male	57.8 (51.1, 64.7)	58.5 (53.1, 64.6)	57.7 (52.0, 63.3)	59.3 (53.6, 64.8)	58.7 (53.1, 64.0)	57.9 (50.1, 64.9)
	Limestone	Female	39.5 (33.4, 45.9)	41.5 (36.0, 47.1)	44.3 (38.8, 50.0)	41.1 (35.6, 46.9)	40.8 (35.2, 46.9)	41.5 (34.7, 49.2)
		Male	53.5 (45.9, 60.1)	55.0 (48.6, 60.8)	54.7 (48.3, 60.4)	56.3 (50.6, 62.1)	52.3 (45.9, 58.5)	50.4 (41.9, 59.5)
	Lowndes	Female	31.4 (25.8, 38.1)	34.3 (28.6, 40.7)	35.3 (29.5, 41.8)	36.7 (30.9, 43.5)	36.2 (30.0, 43.3)	37.3 (30.5, 45.7)
		Male	45.3 (37.2, 53.3)	48.5 (40.9, 55.8)	45.7 (39.1, 52.5)	48.1 (41.4, 55.1)	46.7 (39.7, 54.1)	44.7 (35.2, 54.9)
	Macon	Female	32.8 (26.5, 39.7)	35.3 (29.5, 41.8)	35.9 (30.5, 41.8)	36.4 (30.5, 42.3)	37.3 (31.1, 43.1)	38.6 (31.7, 45.3)
		Male	49.5 (41.7, 57.0)	51.9 (44.9, 58.7)	50.6 (43.6, 57.3)	53.0 (45.9, 58.9)	49.5 (42.2, 56.7)	48.0 (38.2, 58.1)
	Madison	Female	45.7 (40.5, 50.6)	46.6 (42.0, 50.6)	48.1 (43.9, 52.0)	46.8 (43.0, 50.8)	46.3 (42.6, 49.7)	46.1 (42.1, 50.2)
		Male	59.7 (53.7, 65.0)	60.4 (55.2, 65.0)	57.9 (53.2, 62.2)	58.5 (54.5, 62.9)	56.2 (52.2, 60.4)	54.3 (48.3, 60.5)
	Marengo	Female	37.6 (31.2, 44.4)	39.7 (33.3, 45.9)	37.8 (32.9, 42.9)	37.0 (32.5, 41.6)	36.1 (31.7, 40.7)	36.7 (31.4, 42.3)
		Male	47.6 (40.2, 54.9)	49.5 (42.7, 56.2)	49.7 (44.1, 55.6)	53.5 (47.7, 58.9)	53.1 (47.0, 59.2)	52.4 (43.7, 60.9)
	Marion	Female	34.3 (27.7, 41.7)	35.9 (29.5, 42.6)	35.9 (30.6, 41.3)	36.5 (31.2, 42.3)	34.2 (28.9, 39.6)	34.9 (29.0, 41.2)
		Male	42.7 (35.2, 50.6)	43.7 (37.0, 50.8)	42.9 (36.4, 48.9)	43.3 (37.3, 49.6)	40.6 (34.6, 47.0)	37.9 (29.8, 47.0)
	Marshall	Female	37.6 (32.0, 43.5)	39.3 (34.2, 44.8)	40.3 (35.4, 45.7)	39.2 (34.0, 44.4)	40.0 (35.0, 45.7)	41.2 (35.0, 47.9)
		Male	49.8 (43.0, 56.8)	50.5 (44.2, 57.0)	49.2 (43.6, 55.4)	49.6 (43.9, 55.3)	45.0 (38.7, 51.5)	41.8 (33.3, 51.0)
	Mobile	Female	39.4 (34.9, 43.8)	41.1 (37.3, 45.1)	42.3 (39.1, 45.5)	41.5 (38.6, 44.2)	39.5 (37.0, 42.1)	39.0 (35.6, 42.4)
		Male	52.8 (47.1, 58.2)	54.2 (49.3, 58.5)	54.1 (49.7, 58.4)	55.0 (50.7, 59.0)	53.6 (50.1, 57.3)	52.5 (47.2, 57.6)
	Monroe	Female	34.7 (28.7, 41.4)	37.2 (31.6, 43.2)	37.0 (31.7, 42.9)	37.5 (32.0, 43.5)	36.6 (31.5, 42.2)	37.7 (32.0, 44.1)
		Male	47.0 (39.2, 54.5)	49.1 (42.7, 56.0)	48.7 (42.8, 55.1)	51.2 (45.1, 57.6)	50.5 (44.2, 57.1)	49.3 (40.4, 58.7)
	Montgomery	Female	41.2 (35.9, 46.4)	43.4 (38.8, 47.7)	45.1 (41.4, 48.9)	45.1 (41.3, 48.6)	43.6 (40.1, 47.2)	44.3 (39.7, 48.9)
		Male	55.4 (49.0, 61.5)	56.6 (51.2, 62.1)	55.3 (50.2, 60.0)	56.9 (51.9, 61.7)	53.2 (48.2, 57.7)	50.7 (44.0, 57.1)
	Morgan	Female	44.6 (39.4, 50.8)	46.1 (41.0, 51.2)	45.1 (39.5, 50.8)	42.3 (37.1, 47.9)	43.1 (38.2, 48.2)	44.5 (38.7, 50.9)
		Male	53.6 (46.4, 60.3)	55.7 (49.3, 61.3)	57.2 (51.2, 63.1)	58.7 (52.6, 64.3)	53.5 (47.1, 59.5)	51.3 (42.6, 59.6)
	Perry	Female	30.9 (24.8, 37.9)	33.7 (28.0, 40.0)	32.8 (26.9, 38.7)	32.7 (27.0, 39.0)	31.2 (25.3, 37.9)	32.2 (25.5, 40.0)
		Male	43.6 (36.1, 51.4)	46.1 (39.4, 53.3)	44.6 (38.1, 51.7)	47.3 (40.1, 54.0)	43.7 (36.0, 51.3)	41.6 (31.9, 51.8)
	Pickens	Female	35.7 (29.4, 42.5)	37.4 (31.3, 43.6)	36.8 (31.1, 42.1)	37.0 (31.4, 42.4)	36.5 (31.0, 42.1)	37.5 (31.2, 44.1)
		Male	46.8 (39.3, 54.8)	48.2 (41.6, 55.1)	48.4 (41.8, 55.1)	52.3 (46.0, 58.8)	48.4 (41.6, 55.6)	46.3 (37.0, 55.4)
	Pike	Female	38.9 (32.2, 45.9)	41.4 (35.2, 47.8)	41.0 (35.3, 46.6)	41.4 (35.9, 47.2)	41.6 (36.7, 47.0)	42.3 (36.6, 48.4)
		Male	46.9 (39.6, 54.6)	49.4 (43.0, 56.6)	48.0 (41.3, 54.1)	49.4 (43.2, 55.8)	51.0 (44.5, 57.4)	50.0 (41.2, 59.0)
	Randolph	Female	31.6 (25.4, 37.9)	34.2 (28.2, 39.8)	37.9 (32.5, 43.7)	40.5 (34.6, 46.0)	39.0 (33.8, 44.6)	39.5 (33.3, 45.8)
		Male	43.8 (36.2, 50.9)	46.4 (39.8, 53.0)	47.7 (41.4, 54.1)	47.2 (41.2, 53.4)	43.8 (37.5, 50.5)	41.3 (33.0, 50.5)
	Russell	Female	32.7 (26.7, 39.1)	35.4 (29.7, 41.5)	37.3 (31.9, 42.9)	37.8 (32.5, 43.0)	38.9 (33.3, 44.9)	40.0 (33.9, 46.7)
		Male	49.2 (41.7, 57.2)	51.8 (45.2, 58.6)	50.0 (44.3, 56.4)	51.4 (45.6, 56.9)	50.4 (43.9, 57.2)	49.5 (40.9, 58.4)
	Shelby	Female	48.7 (42.8, 54.5)	50.3 (45.0, 55.2)	50.1 (45.5, 54.5)	50.5 (46.4, 55.0)	49.2 (45.0, 53.5)	49.7 (44.7, 55.0)
		Male	62.7 (55.9, 69.3)	64.0 (58.2, 69.3)	62.7 (57.8, 67.4)	61.0 (56.0, 65.5)	56.0 (51.5, 60.9)	52.9 (46.2, 59.3)
	St. Clair	Female	38.2 (32.0, 45.0)	40.5 (34.8, 46.7)	40.3 (35.3, 45.3)	39.7 (34.6, 44.9)	38.9 (34.1, 43.4)	39.4 (33.6, 45.1)
		Male	48.8 (41.4, 56.3)	50.7 (44.0, 57.5)	50.0 (43.7, 55.5)	49.6 (43.6, 55.3)	48.7 (42.6, 54.8)	47.5 (39.0, 55.6)
	Sumter	Female	30.2 (24.1, 36.6)	32.7 (27.1, 39.2)	32.1 (26.7, 38.1)	31.2 (25.8, 37.4)	33.2 (27.3, 39.8)	34.2 (27.2, 41.6)
		Male	45.7 (37.5, 53.8)	48.5 (40.9, 55.6)	45.4 (38.8, 52.0)	47.0 (39.6, 53.6)	46.6 (39.3, 54.3)	44.2 (34.5, 54.3)
	Talladega	Female	35.9 (30.0, 41.6)	37.4 (32.2, 42.8)	34.4 (30.2, 39.2)	34.9 (30.7, 39.6)	37.6 (33.3, 42.2)	39.6 (34.6, 44.6)
		Male	49.0 (41.7, 56.6)	50.9 (44.6, 57.0)	49.1 (43.0, 54.7)	48.8 (43.3, 54.0)	48.1 (42.6, 53.4)	46.1 (38.4, 54.0)
	Tallapoosa	Female	36.7 (30.8, 43.0)	38.1 (32.8, 43.6)	39.5 (34.4, 44.8)	38.6 (34.0, 44.3)	40.8 (36.2, 46.0)	41.6 (35.9, 48.2)
		Male	48.4 (41.1, 55.5)	49.7 (43.1, 56.6)	50.2 (44.0, 56.6)	50.9 (44.9, 57.0)	49.5 (43.3, 55.1)	47.1 (39.5, 54.7)
	Tuscaloosa	Female	41.1 (35.8, 46.3)	42.8 (38.2, 47.7)	41.5 (38.0, 45.6)	42.1 (38.7, 45.8)	40.4 (37.3, 43.7)	40.5 (36.6, 44.8)
		Male	51.6 (45.4, 58.1)	52.9 (47.5, 58.6)	53.1 (48.1, 58.0)	55.5 (51.1, 59.9)	54.4 (50.2, 58.6)	53.3 (47.6, 59.1)
	Walker	Female	38.4 (32.4, 44.7)	40.1 (34.8, 45.5)	37.0 (32.4, 42.0)	36.1 (31.5, 41.1)	34.8 (30.5, 39.2)	35.2 (30.4, 40.5)
		Male	46.4 (39.6, 53.0)	48.2 (41.8, 54.6)	46.4 (41.0, 52.3)	47.6 (41.9, 53.4)	45.1 (39.7, 50.6)	42.9 (35.6, 50.6)
	Washington	Female	40.4 (34.1, 47.2)	42.2 (36.1, 48.8)	40.1 (34.2, 46.3)	39.3 (33.6, 45.4)	41.6 (35.5, 47.4)	43.1 (35.9, 50.1)
		Male	49.0 (41.2, 57.2)	50.7 (44.0, 58.2)	49.1 (41.8, 55.6)	51.7 (45.6, 58.4)	51.4 (44.7, 58.6)	48.9 (39.6, 58.6)
	Wilcox	Female	28.1 (22.5, 34.4)	31.3 (25.7, 37.5)	31.0 (25.6, 36.9)	31.8 (25.9, 38.1)	31.9 (25.7, 37.9)	32.8 (26.1, 39.9)
		Male	41.7 (34.2, 49.8)	44.8 (38.1, 52.1)	42.6 (36.0, 49.8)	46.2 (39.4, 53.6)	46.0 (38.2, 54.2)	43.7 (33.8, 54.2)
	Winston	Female	35.2 (28.5, 42.4)	36.9 (30.9, 43.3)	35.7 (30.2, 41.4)	37.8 (31.7, 43.4)	37.6 (32.1, 43.4)	38.7 (32.0, 45.8)
		Male	44.1 (36.7, 51.8)	45.6 (38.7, 52.5)	43.5 (37.5, 49.6)	43.5 (37.4, 49.6)	42.8 (36.8, 49.5)	41.4 (33.3, 50.4)
Alaska
	Aleutians East	Female	46.1 (39.2, 53.0)	46.1 (39.4, 52.5)	47.1 (40.4, 54.0)	45.4 (38.2, 53.1)	57.3 (50.0, 64.4)	58.8 (50.4, 66.3)
		Male	53.7 (46.0, 61.8)	53.3 (46.2, 60.7)	51.7 (44.0, 58.5)	50.2 (43.3, 57.0)	62.2 (54.7, 69.5)	60.3 (50.1, 69.7)
	Aleutians West	Female	46.5 (39.5, 53.5)	47.1 (40.4, 53.3)	49.0 (42.6, 54.9)	47.8 (41.3, 54.4)	53.2 (46.1, 60.4)	54.7 (46.9, 62.8)
		Male	57.8 (49.9, 64.5)	57.6 (50.6, 63.8)	56.7 (49.6, 63.3)	53.8 (47.3, 60.5)	57.0 (49.5, 64.5)	54.8 (44.4, 65.3)
	Anchorage	Female	54.9 (50.9, 59.0)	56.6 (53.5, 59.9)	58.2 (54.8, 61.4)	57.4 (54.2, 60.7)	57.2 (52.8, 61.6)	58.2 (52.6, 63.6)
		Male	66.1 (61.6, 70.0)	66.6 (62.9, 69.9)	65.9 (62.3, 69.4)	65.8 (62.1, 69.3)	63.4 (58.3, 68.1)	61.3 (53.0, 69.2)
	Bethel	Female	37.9 (32.2, 44.0)	41.1 (35.7, 47.0)	41.1 (35.7, 46.6)	43.1 (37.2, 48.5)	42.0 (35.5, 48.4)	43.2 (35.9, 50.8)
		Male	51.2 (44.6, 58.1)	53.9 (47.7, 59.7)	51.9 (46.2, 57.5)	53.1 (46.9, 59.2)	53.9 (46.4, 60.8)	52.3 (42.1, 61.1)
	Bristol Bay	Female	58.6 (51.5, 65.7)	59.8 (53.0, 66.2)	59.1 (52.5, 65.2)	58.1 (51.4, 64.6)	54.5 (47.7, 61.5)	55.8 (48.2, 63.8)
		Male	62.1 (54.3, 68.9)	62.3 (55.5, 69.0)	60.3 (53.4, 66.7)	62.3 (56.1, 68.3)	61.6 (54.6, 67.8)	59.9 (49.9, 68.5)
	Denali	Female	46.9 (40.4, 53.2)	48.4 (42.5, 54.2)	46.0 (41.0, 51.4)	50.8 (45.3, 56.6)	50.1 (43.7, 56.9)	51.4 (44.1, 59.1)
		Male	58.4 (51.7, 64.3)	60.0 (53.9, 65.2)	56.6 (50.3, 62.4)	59.2 (52.8, 64.9)	56.8 (50.0, 63.2)	55.8 (46.6, 64.2)
	Dillingham	Female	44.8 (37.8, 51.8)	47.8 (41.2, 54.0)	47.6 (41.6, 53.6)	49.8 (43.5, 56.1)	44.5 (37.3, 51.6)	45.3 (37.3, 53.0)
		Male	51.3 (43.7, 59.3)	53.8 (46.6, 61.1)	53.9 (47.1, 60.4)	56.6 (49.7, 63.1)	57.5 (49.9, 65.3)	55.5 (45.4, 65.8)
	Fairbanks North Star	Female	54.2 (50.2, 58.0)	54.8 (51.4, 58.0)	54.6 (51.6, 57.9)	56.6 (53.4, 59.9)	58.3 (54.3, 62.3)	59.4 (54.2, 64.6)
		Male	64.0 (59.6, 67.7)	65.7 (62.1, 68.6)	65.5 (62.3, 68.5)	65.4 (62.1, 68.7)	63.4 (58.8, 67.8)	62.4 (54.9, 69.7)
	Haines	Female	56.4 (49.6, 62.9)	58.0 (51.6, 63.8)	59.1 (52.4, 64.3)	57.0 (50.9, 62.7)	57.0 (49.8, 63.8)	58.3 (50.3, 65.7)
		Male	64.7 (57.3, 71.3)	66.3 (59.1, 72.2)	67.5 (61.3, 73.3)	68.5 (62.4, 74.0)	64.9 (57.9, 71.4)	63.1 (52.3, 72.7)
	Hoonah-Angoon	Female	54.9 (48.6, 61.7)	56.6 (50.5, 62.7)	57.0 (50.7, 62.8)	56.0 (49.8, 62.4)	55.3 (48.5, 62.2)	56.4 (48.1, 64.2)
		Male	62.9 (56.0, 69.5)	64.1 (57.8, 69.8)	65.0 (58.6, 70.9)	65.4 (59.4, 70.8)	62.7 (55.1, 68.9)	61.1 (50.1, 70.7)
	Juneau City and	Female	59.7 (55.0, 64.6)	61.4 (57.4, 65.4)	62.7 (58.4, 66.5)	62.7 (58.6, 66.6)	59.2 (56.5, 61.9)	59.0 (56.5, 61.4)
		Male	69.0 (63.8, 73.3)	70.1 (65.8, 73.9)	70.6 (66.5, 74.6)	70.5 (66.3, 74.3)	63.3 (60.3, 66.1)	59.3 (56.6, 62.0)
	Kenai Peninsula	Female	55.3 (51.4, 59.2)	57.2 (53.7, 60.5)	59.2 (55.7, 62.7)	57.2 (53.5, 61.0)	56.6 (52.0, 61.1)	56.6 (50.4, 62.7)
		Male	64.5 (59.8, 69.1)	65.6 (61.6, 69.4)	63.6 (60.0, 67.2)	62.4 (58.4, 66.1)	59.8 (54.6, 64.7)	57.3 (48.9, 65.0)
	Ketchikan Gateway	Female	55.5 (50.4, 60.8)	57.4 (53.4, 62.1)	57.6 (53.6, 61.8)	57.1 (52.8, 61.2)	56.7 (51.1, 61.3)	57.8 (51.3, 64.0)
		Male	66.0 (60.8, 70.8)	66.8 (62.4, 70.8)	66.4 (62.2, 70.6)	65.2 (60.8, 69.1)	62.2 (56.3, 67.2)	60.2 (51.3, 67.7)
	Kodiak Island	Female	56.1 (50.2, 62.3)	57.7 (52.6, 62.9)	58.5 (53.3, 63.9)	58.9 (53.2, 64.0)	60.5 (54.5, 66.8)	62.0 (55.0, 69.7)
		Male	65.6 (59.8, 71.3)	66.6 (61.5, 71.6)	64.3 (59.4, 69.3)	63.3 (56.8, 68.2)	62.5 (56.1, 68.9)	60.7 (51.5, 69.7)
	Lake and Peninsula	Female	42.7 (35.8, 49.9)	45.6 (39.3, 52.6)	46.1 (39.5, 53.1)	46.9 (39.9, 53.3)	47.8 (40.5, 55.4)	49.0 (40.8, 57.5)
		Male	52.1 (44.1, 60.2)	55.1 (48.1, 62.3)	52.7 (45.4, 60.0)	53.7 (45.9, 60.7)	56.3 (48.4, 64.5)	54.1 (43.7, 64.9)
	Matanuska-Susitna	Female	50.7 (45.6, 56.4)	52.5 (47.6, 57.4)	56.8 (52.1, 61.3)	59.0 (54.0, 63.5)	60.3 (54.9, 65.2)	60.7 (54.5, 66.9)
		Male	60.9 (54.8, 67.0)	61.9 (56.9, 67.0)	63.2 (58.0, 68.1)	61.4 (56.6, 66.6)	61.4 (54.7, 67.3)	58.5 (48.9, 67.0)
	Nome	Female	41.2 (34.4, 48.0)	43.6 (37.2, 49.9)	40.9 (35.1, 46.8)	46.3 (40.4, 52.9)	47.3 (40.3, 54.5)	48.4 (40.5, 56.4)
		Male	53.3 (46.3, 59.9)	56.4 (49.8, 62.5)	55.0 (48.7, 60.8)	55.7 (49.3, 61.9)	53.7 (46.3, 60.4)	51.4 (41.0, 60.8)
	North Slope	Female	43.2 (36.0, 50.1)	45.1 (38.3, 51.7)	42.0 (36.0, 48.4)	44.9 (37.7, 51.1)	47.3 (40.2, 53.9)	48.5 (40.7, 55.8)
		Male	60.5 (53.1, 67.1)	61.3 (55.1, 67.3)	56.5 (50.4, 62.4)	57.4 (51.1, 63.5)	56.0 (48.5, 63.0)	54.2 (44.0, 64.0)
	Northwest Arctic	Female	39.1 (32.2, 46.0)	41.4 (35.1, 48.5)	38.1 (32.2, 44.3)	41.4 (34.9, 47.7)	41.8 (35.1, 49.2)	42.7 (34.9, 51.2)
		Male	55.4 (48.1, 62.3)	58.0 (51.2, 64.4)	54.1 (47.2, 61.0)	54.9 (48.2, 61.5)	52.3 (44.3, 60.7)	49.7 (39.1, 60.9)
	Petersburg	Female	55.5 (50.4, 60.8)	57.4 (53.4, 62.1)	57.6 (53.6, 61.8)	57.1 (52.8, 61.2)	56.7 (51.1, 61.3)	57.8 (51.3, 64.0)
		Male	66.0 (60.8, 70.8)	66.8 (62.4, 70.8)	66.4 (62.2, 70.6)	65.2 (60.8, 69.1)	62.2 (56.3, 67.2)	60.2 (51.3, 67.7)
	Prince of Wales-Hyder	Female	55.5 (50.4, 60.8)	57.4 (53.4, 62.1)	57.6 (53.6, 61.8)	57.1 (52.8, 61.2)	56.7 (51.1, 61.3)	57.8 (51.3, 64.0)
		Male	66.0 (60.8, 70.8)	66.8 (62.4, 70.8)	66.4 (62.2, 70.6)	65.2 (60.8, 69.1)	62.2 (56.3, 67.2)	60.2 (51.3, 67.7)
	Sitka City and	Female	62.2 (55.9, 67.9)	63.2 (57.5, 68.1)	59.9 (54.8, 65.3)	58.8 (53.2, 64.0)	57.4 (51.8, 63.5)	58.4 (51.2, 65.5)
		Male	67.9 (61.5, 73.5)	68.6 (63.1, 73.5)	68.1 (62.6, 73.2)	64.9 (59.3, 70.2)	62.1 (55.4, 68.1)	60.0 (50.4, 68.4)
	Skagway	Female	54.9 (48.6, 61.7)	56.6 (50.5, 62.7)	57.0 (50.7, 62.8)	56.0 (49.8, 62.4)	55.3 (48.5, 62.2)	56.4 (48.1, 64.2)
		Male	62.9 (56.0, 69.5)	64.1 (57.8, 69.8)	65.0 (58.6, 70.9)	65.4 (59.4, 70.8)	62.7 (55.1, 68.9)	61.1 (50.1, 70.7)
	Southeast Fairbanks	Female	47.0 (40.1, 54.0)	48.3 (42.4, 54.5)	49.1 (43.0, 54.7)	52.5 (46.0, 58.5)	57.9 (50.9, 64.1)	59.0 (51.6, 65.8)
		Male	60.4 (52.4, 68.0)	61.9 (55.1, 68.4)	61.1 (55.2, 66.9)	61.0 (54.7, 66.7)	62.7 (55.8, 69.1)	60.9 (51.7, 69.6)
	Valdez-Cordova	Female	53.5 (47.1, 59.7)	54.6 (49.1, 60.5)	54.9 (49.1, 60.5)	54.2 (48.6, 59.8)	56.2 (49.8, 62.4)	57.1 (49.7, 64.5)
		Male	66.5 (61.0, 72.3)	67.2 (62.2, 72.3)	66.3 (60.9, 71.3)	65.9 (60.8, 70.9)	64.8 (58.6, 70.5)	63.7 (54.6, 71.9)
	Wade Hampton	Female	33.0 (27.2, 40.2)	36.4 (30.7, 43.4)	32.4 (26.5, 38.6)	37.8 (31.2, 44.5)	37.3 (30.6, 44.8)	38.5 (31.0, 46.9)
		Male	45.8 (38.1, 54.0)	50.2 (43.0, 57.9)	47.0 (39.7, 54.0)	49.4 (42.2, 56.7)	49.2 (40.4, 57.4)	46.8 (36.8, 56.9)
	Wrangell City and	Female	55.5 (50.4, 60.8)	57.4 (53.4, 62.1)	57.6 (53.6, 61.8)	57.1 (52.8, 61.2)	56.7 (51.1, 61.3)	57.8 (51.3, 64.0)
		Male	66.0 (60.8, 70.8)	66.8 (62.4, 70.8)	66.4 (62.2, 70.6)	65.2 (60.8, 69.1)	62.2 (56.3, 67.2)	60.2 (51.3, 67.7)
	Yakutat City and	Female	52.8 (45.1, 60.6)	56.2 (49.3, 63.2)	55.0 (48.2, 61.2)	56.0 (48.8, 62.6)	54.8 (47.6, 62.1)	57.0 (49.3, 65.1)
		Male	65.6 (57.9, 72.6)	68.4 (61.7, 74.0)	66.8 (60.3, 72.9)	67.8 (61.7, 73.3)	66.4 (59.8, 72.9)	65.3 (56.4, 74.6)
	Yukon-Koyukuk	Female	46.9 (40.4, 53.2)	48.4 (42.5, 54.2)	46.0 (41.0, 51.4)	50.8 (45.3, 56.6)	50.1 (43.7, 56.9)	51.4 (44.1, 59.1)
		Male	58.4 (51.7, 64.3)	60.0 (53.9, 65.2)	56.6 (50.3, 62.4)	59.2 (52.8, 64.9)	56.8 (50.0, 63.2)	55.8 (46.6, 64.2)
Arizona
	Apache	Female	44.8 (38.6, 51.2)	46.6 (41.0, 52.1)	43.0 (37.3, 48.4)	44.6 (39.4, 49.8)	46.9 (41.6, 52.0)	48.7 (42.8, 54.3)
		Male	53.2 (45.7, 60.4)	55.4 (48.7, 61.8)	53.2 (46.9, 59.3)	56.2 (50.6, 61.8)	58.9 (53.5, 64.6)	59.3 (52.0, 66.2)
	Cochise	Female	51.7 (46.7, 56.8)	53.7 (49.6, 57.7)	54.8 (51.3, 58.0)	54.7 (51.0, 57.9)	54.5 (51.0, 58.5)	55.7 (51.0, 60.6)
		Male	59.3 (53.6, 64.7)	60.9 (56.4, 65.2)	62.9 (58.9, 66.6)	63.4 (59.6, 67.2)	61.4 (56.8, 65.6)	59.4 (53.0, 65.5)
	Coconino	Female	56.4 (51.7, 60.8)	57.9 (54.0, 61.6)	58.9 (54.6, 62.7)	60.9 (56.9, 64.7)	59.7 (56.2, 63.4)	60.3 (55.9, 64.7)
		Male	67.6 (63.1, 72.4)	68.3 (64.3, 72.4)	65.3 (60.6, 69.5)	68.0 (63.9, 71.9)	65.1 (60.8, 68.9)	64.8 (58.8, 70.0)
	Gila	Female	49.2 (42.9, 56.0)	51.0 (45.4, 56.2)	50.5 (45.1, 56.0)	55.0 (50.5, 59.7)	56.7 (52.5, 61.1)	58.4 (53.3, 63.2)
		Male	59.4 (52.2, 66.6)	61.0 (54.8, 67.3)	57.3 (51.1, 63.2)	58.8 (52.9, 64.2)	57.2 (51.9, 62.2)	55.7 (48.8, 63.0)
	Graham	Female	51.2 (44.5, 57.8)	53.4 (47.7, 59.3)	52.0 (46.9, 57.4)	54.4 (49.4, 59.1)	53.9 (49.2, 58.3)	55.2 (50.1, 60.3)
		Male	56.7 (49.5, 63.7)	58.7 (52.2, 65.0)	57.7 (50.8, 63.4)	60.1 (54.5, 65.2)	59.1 (53.7, 64.0)	57.0 (50.0, 63.5)
	Greenlee	Female	57.9 (51.1, 65.3)	59.7 (53.7, 66.4)	59.5 (53.1, 65.6)	60.3 (53.8, 66.4)	57.7 (51.1, 64.2)	58.7 (50.8, 66.0)
		Male	63.6 (55.9, 70.2)	64.6 (58.0, 70.5)	64.7 (58.1, 70.6)	65.6 (59.6, 71.4)	63.9 (56.7, 70.2)	62.2 (52.8, 70.7)
	La Paz	Female	38.7 (31.9, 45.6)	41.3 (35.1, 47.4)	43.3 (37.0, 49.3)	44.8 (39.4, 50.1)	46.3 (41.4, 51.2)	48.3 (42.5, 53.6)
		Male	49.8 (42.0, 57.3)	52.0 (45.3, 58.6)	49.4 (42.8, 55.5)	49.9 (44.3, 55.6)	51.0 (46.0, 56.0)	52.2 (45.4, 58.9)
	Maricopa	Female	52.6 (49.3, 55.9)	53.7 (51.2, 56.3)	53.9 (51.4, 56.4)	54.9 (52.8, 57.1)	55.9 (53.7, 58.1)	57.9 (55.2, 60.9)
		Male	61.9 (58.1, 65.4)	61.9 (59.2, 64.9)	60.6 (57.9, 63.4)	62.5 (59.8, 65.1)	61.1 (58.3, 63.6)	59.3 (55.7, 62.6)
	Mohave	Female	48.7 (44.1, 53.4)	50.4 (46.4, 54.4)	51.1 (47.3, 55.4)	50.7 (47.0, 54.6)	49.5 (46.0, 53.0)	49.8 (45.5, 54.0)
		Male	56.9 (51.4, 62.4)	58.3 (53.6, 62.9)	55.4 (50.9, 59.9)	55.5 (51.2, 59.4)	54.2 (50.3, 57.9)	54.2 (48.5, 59.6)
	Navajo	Female	47.9 (42.7, 52.9)	50.5 (45.9, 55.1)	49.4 (44.9, 53.9)	55.3 (50.8, 59.9)	56.2 (51.5, 60.7)	57.9 (52.6, 63.3)
		Male	59.2 (53.3, 65.2)	61.4 (56.3, 66.7)	59.1 (54.3, 64.1)	64.2 (59.8, 68.9)	63.9 (58.8, 68.7)	64.3 (57.7, 70.4)
	Pima	Female	55.3 (51.9, 58.5)	55.8 (53.5, 58.3)	56.4 (53.9, 59.0)	55.2 (52.6, 57.6)	55.7 (53.1, 58.3)	56.8 (53.5, 60.3)
		Male	63.1 (59.2, 66.8)	63.7 (60.6, 66.7)	63.7 (60.9, 66.6)	65.0 (61.8, 67.9)	63.7 (60.7, 66.9)	63.1 (58.8, 67.4)
	Pinal	Female	43.8 (39.0, 48.8)	47.5 (43.4, 51.8)	49.8 (46.1, 53.3)	51.5 (48.2, 54.6)	53.4 (50.1, 56.8)	55.4 (51.6, 59.6)
		Male	54.1 (48.8, 59.8)	57.0 (52.6, 61.7)	56.8 (52.4, 61.2)	61.8 (58.0, 65.6)	58.5 (54.3, 62.8)	55.6 (49.8, 61.3)
	Santa Cruz	Female	45.4 (39.5, 51.6)	48.4 (43.7, 53.4)	49.5 (45.8, 53.4)	50.7 (47.1, 54.4)	47.9 (44.0, 51.7)	47.5 (42.7, 52.2)
		Male	57.5 (50.5, 63.8)	60.1 (54.3, 65.5)	61.1 (56.5, 65.2)	62.9 (58.6, 67.0)	59.4 (54.9, 63.7)	57.4 (50.7, 63.6)
	Yavapai	Female	49.1 (44.1, 53.7)	50.3 (46.1, 54.4)	51.6 (47.6, 55.8)	54.3 (50.7, 58.2)	57.3 (53.4, 60.6)	58.8 (54.6, 62.9)
		Male	67.0 (62.0, 71.9)	67.8 (63.7, 72.0)	65.8 (61.5, 69.9)	64.8 (60.4, 68.8)	63.3 (59.1, 67.2)	63.2 (57.3, 68.4)
	Yuma	Female	40.8 (35.5, 46.4)	43.6 (38.9, 47.8)	46.0 (42.6, 49.9)	47.2 (43.9, 50.6)	48.1 (44.7, 51.5)	48.9 (44.7, 53.0)
		Male	54.3 (48.4, 60.6)	56.3 (51.0, 61.4)	53.1 (48.4, 57.3)	51.5 (47.4, 55.7)	51.0 (46.8, 55.0)	48.9 (43.1, 54.4)
Arkansas
	Arkansas	Female	35.4 (29.6, 41.8)	37.5 (32.4, 43.5)	38.7 (33.3, 44.1)	38.2 (33.1, 44.1)	38.4 (33.3, 43.8)	39.2 (33.1, 45.7)
		Male	49.8 (42.2, 57.0)	51.4 (44.2, 57.9)	53.5 (47.9, 59.5)	53.1 (47.2, 59.0)	50.7 (43.9, 57.1)	48.1 (39.2, 57.4)
	Ashley	Female	39.9 (34.0, 46.7)	42.0 (36.4, 47.7)	39.0 (33.8, 44.6)	38.6 (33.2, 44.0)	40.0 (34.5, 45.7)	41.2 (35.1, 48.3)
		Male	48.1 (40.8, 56.4)	50.3 (43.6, 57.2)	52.1 (45.4, 58.1)	55.5 (49.2, 61.6)	54.7 (47.3, 61.5)	52.8 (42.8, 62.5)
	Baxter	Female	49.3 (43.3, 55.4)	51.1 (45.8, 56.8)	51.7 (46.2, 56.3)	50.3 (44.5, 55.2)	49.5 (44.2, 54.9)	50.0 (43.8, 56.2)
		Male	55.7 (49.4, 62.1)	57.0 (51.5, 62.8)	58.5 (53.4, 63.5)	59.1 (53.4, 64.2)	58.6 (52.8, 64.2)	57.4 (48.8, 65.5)
	Benton	Female	45.7 (41.1, 50.7)	47.7 (43.9, 51.7)	49.4 (45.9, 53.0)	49.6 (46.0, 53.0)	50.3 (46.9, 53.8)	51.4 (47.1, 55.8)
		Male	61.3 (55.7, 66.9)	62.9 (58.4, 67.4)	64.5 (60.2, 68.4)	63.7 (60.1, 67.4)	59.4 (55.6, 63.1)	57.2 (51.5, 62.8)
	Boone	Female	44.7 (38.4, 50.5)	46.7 (41.0, 51.8)	48.4 (43.7, 53.7)	48.7 (43.1, 53.9)	49.7 (43.9, 55.1)	50.7 (44.0, 57.3)
		Male	55.0 (47.7, 61.8)	56.5 (50.2, 62.3)	56.7 (50.9, 62.6)	57.3 (51.8, 63.1)	54.5 (48.3, 60.5)	52.8 (44.5, 60.8)
	Bradley	Female	33.5 (27.8, 39.8)	33.4 (27.9, 39.2)	31.1 (26.2, 36.5)	29.5 (24.2, 35.2)	37.2 (31.1, 43.6)	38.4 (31.4, 45.8)
		Male	44.9 (37.5, 52.9)	44.7 (37.8, 51.6)	44.5 (38.2, 51.1)	44.2 (37.5, 51.1)	49.8 (42.3, 57.0)	48.0 (37.8, 57.9)
	Calhoun	Female	35.3 (29.0, 42.3)	38.3 (32.2, 45.0)	39.3 (33.5, 46.1)	40.1 (33.5, 46.8)	41.2 (34.3, 48.1)	42.3 (34.9, 49.8)
		Male	46.2 (38.6, 54.0)	49.5 (42.8, 56.5)	51.6 (45.2, 58.9)	54.0 (47.8, 60.5)	52.0 (44.9, 59.3)	50.1 (40.6, 59.6)
	Carroll	Female	43.9 (37.6, 51.4)	45.8 (39.6, 52.4)	46.5 (40.8, 52.1)	46.5 (40.8, 52.2)	47.7 (41.7, 53.6)	48.8 (42.2, 55.8)
		Male	51.7 (44.4, 58.6)	53.6 (47.2, 59.9)	54.6 (48.4, 60.2)	55.2 (49.4, 60.5)	53.8 (47.7, 59.9)	51.8 (42.9, 60.9)
	Chicot	Female	31.9 (26.0, 38.7)	34.2 (28.5, 40.7)	34.9 (29.9, 41.0)	34.9 (28.7, 41.2)	34.2 (28.1, 40.7)	35.1 (28.5, 42.6)
		Male	41.1 (33.6, 49.0)	43.5 (37.0, 50.3)	44.7 (37.9, 51.6)	46.9 (40.5, 53.6)	46.0 (38.6, 52.9)	44.2 (34.3, 53.7)
	Clark	Female	39.9 (33.6, 46.8)	41.8 (35.9, 47.5)	42.3 (36.9, 47.8)	43.3 (37.9, 48.9)	45.3 (39.2, 51.2)	46.2 (38.9, 53.1)
		Male	52.0 (44.0, 59.2)	53.7 (46.3, 60.2)	54.3 (47.7, 60.3)	54.8 (48.7, 61.6)	52.9 (45.4, 59.8)	50.8 (40.9, 60.5)
	Clay	Female	34.4 (28.2, 40.9)	36.9 (31.5, 43.0)	36.5 (31.3, 42.3)	37.1 (31.2, 42.7)	39.0 (33.3, 45.3)	40.1 (33.3, 47.6)
		Male	36.8 (29.5, 44.2)	39.4 (32.9, 45.8)	44.6 (38.3, 51.1)	47.9 (41.5, 54.4)	46.9 (40.3, 53.8)	44.2 (35.3, 54.5)
	Cleburne	Female	44.4 (37.8, 51.2)	45.9 (40.3, 52.1)	47.4 (41.9, 53.0)	45.8 (40.1, 51.9)	48.7 (42.8, 54.9)	49.8 (42.6, 57.0)
		Male	49.9 (42.2, 56.6)	51.3 (44.9, 57.2)	53.0 (46.9, 59.3)	53.8 (47.0, 59.8)	52.6 (45.9, 59.2)	51.0 (41.8, 60.7)
	Cleveland	Female	37.7 (31.1, 44.6)	41.0 (35.0, 47.6)	43.9 (38.1, 49.9)	46.6 (39.9, 53.1)	46.5 (39.8, 52.8)	47.5 (40.0, 55.3)
		Male	49.7 (41.9, 57.8)	52.4 (45.4, 59.4)	55.0 (48.4, 61.5)	57.9 (51.9, 64.3)	55.6 (48.4, 63.3)	53.9 (43.3, 64.8)
	Columbia	Female	39.4 (33.5, 45.8)	41.9 (36.3, 47.6)	43.4 (37.8, 49.1)	44.2 (38.3, 49.9)	42.9 (37.3, 49.2)	43.4 (36.8, 50.2)
		Male	50.5 (43.1, 57.8)	52.8 (46.3, 58.9)	58.2 (51.7, 63.7)	59.2 (53.0, 65.0)	57.3 (50.4, 64.3)	55.6 (46.1, 65.5)
	Conway	Female	38.8 (32.4, 45.7)	41.2 (35.2, 47.2)	45.4 (39.7, 51.3)	46.8 (40.7, 52.6)	49.2 (43.2, 54.7)	49.7 (42.4, 56.1)
		Male	49.0 (41.6, 56.4)	51.1 (44.9, 57.5)	51.2 (44.9, 57.2)	54.6 (48.6, 60.6)	52.2 (45.6, 58.6)	50.0 (41.0, 59.1)
	Craighead	Female	41.9 (36.4, 47.4)	43.9 (38.9, 48.9)	44.0 (39.5, 48.4)	43.2 (38.0, 47.7)	43.6 (38.4, 48.6)	45.1 (39.2, 51.1)
		Male	52.7 (46.2, 59.1)	53.7 (48.2, 59.2)	53.0 (47.4, 58.1)	54.0 (48.5, 59.0)	52.2 (46.7, 58.0)	49.6 (41.8, 57.8)
	Crawford	Female	41.1 (34.8, 47.6)	43.0 (37.5, 49.0)	44.7 (39.5, 49.6)	43.2 (38.4, 48.9)	45.4 (40.0, 50.5)	46.1 (39.3, 52.1)
		Male	49.8 (42.8, 56.3)	51.9 (46.0, 57.7)	52.3 (46.3, 58.3)	53.9 (48.3, 59.7)	50.7 (44.7, 57.0)	49.2 (40.7, 57.6)
	Crittenden	Female	34.1 (28.9, 39.7)	35.9 (31.1, 41.1)	35.8 (31.1, 40.8)	35.4 (30.7, 40.5)	36.2 (31.5, 41.1)	37.3 (32.0, 42.8)
		Male	44.9 (38.1, 52.4)	47.0 (41.1, 53.8)	48.3 (42.2, 54.0)	49.6 (43.6, 55.0)	49.2 (43.2, 55.6)	48.3 (39.6, 57.3)
	Cross	Female	38.7 (32.4, 45.0)	40.8 (35.0, 46.3)	38.7 (33.0, 44.6)	36.6 (30.9, 41.8)	38.0 (31.6, 43.9)	39.2 (32.1, 46.1)
		Male	46.2 (38.7, 53.7)	48.3 (41.1, 55.0)	48.3 (41.7, 54.7)	49.5 (43.6, 56.1)	51.3 (44.8, 58.6)	50.9 (41.9, 60.7)
	Dallas	Female	31.5 (25.8, 38.0)	34.8 (29.4, 40.8)	35.3 (30.1, 41.4)	36.7 (30.6, 43.1)	37.3 (31.1, 44.1)	38.6 (31.3, 46.4)
		Male	46.9 (39.5, 54.3)	50.1 (43.1, 56.5)	51.5 (44.9, 58.1)	54.1 (47.7, 60.7)	50.6 (43.2, 58.1)	48.8 (38.8, 59.0)
	Desha	Female	31.8 (25.9, 38.4)	33.1 (27.9, 39.0)	33.0 (28.0, 38.3)	32.1 (26.8, 38.1)	36.0 (29.9, 42.4)	37.1 (29.7, 44.2)
		Male	44.3 (37.4, 52.1)	45.3 (38.6, 52.2)	47.4 (41.0, 53.8)	48.6 (42.1, 55.5)	50.8 (43.4, 57.9)	48.5 (38.4, 58.1)
	Drew	Female	38.3 (32.1, 44.6)	40.1 (34.2, 46.6)	40.7 (34.9, 46.8)	40.8 (34.8, 47.0)	43.4 (37.1, 49.4)	44.9 (37.6, 51.8)
		Male	49.8 (41.5, 57.9)	50.6 (43.6, 57.8)	53.7 (47.3, 60.1)	54.9 (48.7, 61.7)	56.3 (49.4, 63.2)	54.9 (45.1, 64.4)
	Faulkner	Female	47.3 (41.9, 53.2)	48.5 (44.1, 53.4)	48.5 (43.8, 53.1)	48.0 (43.1, 52.8)	48.9 (44.1, 53.5)	49.9 (44.0, 55.6)
		Male	55.8 (49.2, 61.8)	56.3 (50.6, 61.5)	56.9 (51.9, 61.6)	57.5 (52.0, 62.7)	56.7 (50.7, 62.7)	54.3 (46.0, 62.4)
	Franklin	Female	39.9 (33.5, 47.3)	42.6 (36.2, 48.9)	44.2 (38.4, 49.7)	44.5 (38.2, 50.9)	47.6 (41.5, 54.0)	48.8 (41.6, 56.3)
		Male	47.9 (40.1, 55.3)	50.5 (43.5, 56.6)	53.0 (47.1, 59.6)	55.3 (48.8, 62.4)	52.6 (45.3, 59.5)	50.4 (40.9, 60.5)
	Fulton	Female	44.7 (37.8, 52.1)	47.3 (41.1, 53.9)	47.6 (41.8, 54.2)	45.9 (40.0, 52.3)	46.7 (39.9, 53.3)	48.0 (39.8, 56.1)
		Male	50.4 (42.9, 57.8)	52.8 (45.7, 59.3)	52.3 (45.6, 58.4)	54.3 (48.0, 60.9)	51.8 (44.0, 59.8)	50.1 (38.9, 60.4)
	Garland	Female	45.4 (40.3, 51.4)	47.8 (43.2, 52.8)	47.4 (43.0, 51.8)	47.8 (43.4, 52.3)	46.6 (42.0, 50.9)	47.7 (42.1, 53.1)
		Male	56.6 (50.3, 62.3)	58.4 (52.6, 63.1)	58.6 (53.6, 63.3)	57.6 (52.5, 62.7)	57.2 (51.8, 62.1)	56.9 (48.6, 63.9)
	Grant	Female	39.7 (33.0, 46.9)	42.2 (35.9, 48.5)	42.1 (36.7, 48.0)	42.6 (36.9, 49.0)	41.1 (35.5, 47.5)	42.4 (35.9, 49.6)
		Male	53.0 (45.7, 60.3)	55.0 (48.3, 61.5)	57.8 (50.7, 63.8)	58.9 (52.1, 64.9)	54.8 (47.5, 61.5)	52.7 (42.8, 61.4)
	Greene	Female	38.5 (32.8, 44.8)	40.1 (34.9, 45.8)	40.6 (35.0, 46.1)	40.2 (34.7, 46.1)	41.9 (36.0, 47.7)	42.5 (36.0, 49.5)
		Male	46.8 (39.5, 54.0)	47.6 (41.1, 53.6)	47.6 (41.7, 53.6)	50.2 (44.5, 56.6)	50.3 (43.4, 56.9)	47.6 (38.0, 56.7)
	Hempstead	Female	36.6 (30.6, 43.0)	39.3 (33.6, 44.9)	40.1 (34.8, 45.7)	43.6 (37.9, 49.6)	43.3 (37.5, 49.3)	44.1 (37.5, 51.0)
		Male	47.8 (40.7, 56.1)	49.9 (43.6, 57.0)	49.1 (43.0, 55.1)	52.5 (46.5, 58.9)	51.0 (44.1, 58.2)	50.2 (40.8, 59.8)
	Hot Spring	Female	39.7 (33.4, 46.0)	41.5 (36.1, 47.3)	40.3 (35.4, 45.6)	39.6 (34.5, 45.4)	39.3 (33.7, 44.9)	40.1 (33.6, 47.2)
		Male	51.0 (43.4, 58.4)	53.2 (46.7, 59.5)	53.0 (46.8, 58.7)	54.2 (48.0, 60.1)	51.4 (44.9, 57.8)	49.8 (40.3, 59.0)
	Howard	Female	39.8 (33.0, 47.5)	42.1 (36.1, 48.9)	42.6 (37.2, 49.1)	43.1 (36.8, 49.3)	43.2 (36.8, 49.6)	44.6 (37.7, 51.9)
		Male	47.7 (39.9, 56.1)	49.7 (42.6, 56.9)	50.5 (43.9, 57.7)	52.4 (46.0, 59.0)	49.4 (42.6, 56.5)	47.5 (37.9, 57.2)
	Independence	Female	44.0 (38.0, 51.3)	46.3 (40.7, 52.3)	45.9 (40.8, 51.2)	45.6 (39.9, 51.3)	44.1 (38.1, 50.1)	45.1 (38.3, 51.9)
		Male	50.6 (43.5, 57.7)	52.7 (46.4, 58.9)	53.4 (47.0, 59.4)	56.5 (50.6, 62.3)	52.3 (46.2, 58.8)	50.3 (41.8, 59.2)
	Izard	Female	43.7 (36.1, 50.6)	46.8 (40.4, 53.1)	48.0 (42.1, 54.6)	46.0 (39.5, 52.6)	45.4 (39.7, 51.6)	46.8 (40.0, 53.8)
		Male	50.9 (43.6, 58.2)	53.6 (47.4, 60.2)	54.4 (48.5, 60.3)	55.8 (49.8, 62.0)	51.5 (44.9, 58.2)	49.5 (40.3, 58.8)
	Jackson	Female	35.3 (29.2, 42.2)	37.6 (32.1, 43.9)	35.7 (30.3, 41.0)	34.2 (28.7, 40.0)	34.2 (28.9, 39.7)	35.2 (28.9, 41.8)
		Male	44.4 (36.6, 52.1)	46.5 (39.2, 53.2)	44.8 (38.6, 50.9)	46.1 (39.4, 52.5)	46.5 (39.8, 53.4)	45.4 (36.5, 54.2)
	Jefferson	Female	33.4 (28.5, 38.7)	35.3 (30.6, 40.0)	36.1 (31.5, 41.0)	39.2 (34.6, 44.2)	38.5 (34.2, 42.6)	39.0 (34.0, 43.8)
		Male	53.5 (46.7, 59.6)	55.5 (49.3, 60.6)	56.7 (51.2, 62.0)	55.8 (50.2, 61.2)	51.3 (45.8, 56.9)	48.8 (41.2, 56.4)
	Johnson	Female	36.3 (29.9, 42.7)	38.5 (32.9, 44.3)	40.7 (35.5, 46.4)	42.2 (37.3, 47.8)	43.6 (37.9, 49.8)	44.3 (37.5, 51.7)
		Male	47.8 (40.5, 55.4)	49.9 (43.2, 56.6)	50.5 (44.3, 56.7)	52.8 (46.1, 59.0)	49.9 (43.3, 57.1)	47.9 (39.1, 58.2)
	Lafayette	Female	33.5 (26.9, 40.9)	36.4 (30.3, 42.8)	38.2 (32.6, 43.9)	40.6 (33.9, 47.0)	41.0 (34.6, 47.9)	42.0 (34.4, 50.5)
		Male	42.6 (35.1, 51.0)	45.6 (38.7, 52.9)	47.9 (41.1, 55.0)	49.8 (43.7, 56.8)	49.0 (42.3, 56.6)	47.4 (37.5, 57.8)
	Lawrence	Female	33.4 (27.3, 39.9)	36.3 (30.7, 42.2)	36.7 (31.8, 42.6)	38.1 (32.4, 43.9)	39.4 (33.3, 45.1)	40.5 (33.2, 47.2)
		Male	42.0 (34.3, 49.3)	44.6 (37.6, 51.1)	43.4 (36.9, 49.6)	46.9 (40.2, 53.0)	46.2 (39.3, 53.3)	44.1 (35.3, 53.2)
	Lee	Female	25.8 (20.6, 31.8)	28.9 (23.7, 34.8)	29.6 (24.6, 35.6)	30.3 (24.7, 36.5)	32.1 (25.9, 38.5)	33.1 (26.0, 40.5)
		Male	38.7 (31.6, 46.6)	42.1 (35.6, 49.3)	43.2 (36.6, 49.8)	47.1 (40.8, 53.5)	44.9 (37.8, 52.7)	43.5 (34.2, 53.9)
	Lincoln	Female	30.0 (24.0, 36.2)	32.6 (26.6, 38.3)	34.4 (29.2, 40.1)	36.6 (31.0, 42.4)	35.7 (29.5, 41.9)	36.7 (29.7, 43.7)
		Male	41.9 (34.2, 49.5)	45.1 (38.3, 51.6)	47.9 (40.9, 54.5)	48.2 (40.9, 55.0)	45.1 (38.0, 52.3)	43.8 (34.3, 54.0)
	Little River	Female	41.0 (33.9, 48.2)	42.7 (36.5, 49.3)	41.5 (35.7, 47.6)	41.5 (35.1, 48.4)	42.8 (36.1, 49.4)	43.7 (36.4, 51.0)
		Male	49.9 (42.3, 57.2)	51.6 (44.5, 58.3)	50.2 (43.9, 57.0)	51.3 (44.8, 57.6)	50.1 (43.5, 57.8)	48.2 (38.4, 58.1)
	Logan	Female	38.4 (32.4, 45.0)	40.3 (34.7, 46.3)	41.3 (36.1, 47.2)	41.9 (36.0, 47.8)	43.4 (37.8, 49.6)	44.2 (37.8, 51.1)
		Male	46.7 (39.1, 53.9)	48.3 (41.5, 54.8)	49.1 (43.1, 54.7)	53.2 (47.2, 59.4)	48.4 (42.0, 55.6)	45.8 (37.3, 55.9)
	Lonoke	Female	41.8 (35.3, 48.3)	43.9 (37.9, 49.3)	42.6 (37.6, 47.4)	42.2 (36.9, 47.4)	42.2 (36.6, 48.0)	43.5 (36.4, 50.3)
		Male	53.9 (46.8, 61.1)	55.7 (49.7, 61.8)	55.9 (50.3, 61.3)	56.7 (50.5, 62.1)	53.1 (46.9, 59.6)	51.3 (42.9, 60.2)
	Madison	Female	39.6 (33.1, 46.4)	41.8 (35.5, 48.2)	44.6 (38.8, 50.3)	45.2 (38.8, 51.2)	45.9 (39.4, 52.2)	46.5 (38.8, 53.9)
		Male	48.9 (41.4, 56.5)	50.9 (44.2, 57.4)	52.8 (46.5, 59.1)	54.4 (47.9, 60.8)	52.0 (45.7, 58.6)	51.1 (42.4, 60.2)
	Marion	Female	46.8 (39.8, 53.6)	49.1 (43.0, 54.8)	50.4 (44.3, 56.2)	51.9 (45.7, 57.9)	53.2 (47.6, 59.0)	54.5 (47.5, 61.4)
		Male	52.9 (45.2, 60.9)	55.1 (48.3, 62.2)	55.4 (48.8, 61.4)	57.9 (51.8, 63.6)	55.3 (49.0, 62.0)	53.6 (44.5, 62.7)
	Miller	Female	38.1 (32.2, 44.5)	40.5 (35.2, 46.2)	41.3 (36.5, 46.5)	43.0 (37.5, 48.5)	43.8 (38.2, 49.3)	45.2 (39.0, 51.8)
		Male	49.9 (42.8, 56.8)	51.6 (45.2, 57.6)	49.2 (43.4, 55.1)	50.6 (44.4, 56.8)	48.9 (42.7, 55.3)	46.9 (38.6, 56.0)
	Mississippi	Female	32.6 (27.2, 38.7)	35.3 (30.6, 40.7)	36.7 (31.8, 41.3)	37.2 (32.4, 42.2)	36.0 (31.1, 40.8)	36.8 (31.1, 42.7)
		Male	43.6 (37.0, 50.9)	46.0 (39.9, 52.4)	47.6 (41.6, 53.5)	47.1 (41.2, 53.2)	45.7 (39.4, 52.2)	42.8 (34.7, 51.4)
	Monroe	Female	31.0 (25.1, 37.5)	32.5 (26.7, 38.4)	33.0 (27.7, 38.8)	31.6 (26.4, 37.9)	35.2 (29.1, 41.5)	36.1 (29.4, 42.9)
		Male	42.5 (35.2, 50.3)	44.1 (37.4, 50.8)	45.2 (38.8, 51.9)	45.6 (39.4, 52.0)	46.0 (38.9, 53.7)	43.9 (34.4, 54.5)
	Montgomery	Female	40.7 (33.9, 48.1)	44.0 (37.7, 50.6)	45.9 (40.0, 51.8)	47.9 (41.4, 53.9)	46.9 (40.0, 53.6)	47.8 (40.2, 55.1)
		Male	46.1 (38.5, 53.5)	49.2 (42.6, 56.0)	51.1 (44.2, 57.1)	54.1 (47.2, 60.2)	51.0 (44.1, 58.2)	49.3 (39.5, 59.4)
	Nevada	Female	37.7 (31.2, 44.9)	40.0 (34.1, 46.7)	40.4 (35.0, 46.9)	42.2 (35.7, 48.7)	40.2 (33.9, 47.0)	41.1 (33.7, 48.8)
		Male	47.8 (40.0, 55.0)	49.7 (42.4, 56.0)	51.6 (45.6, 58.6)	53.1 (46.6, 60.0)	48.9 (41.5, 56.0)	47.1 (36.4, 57.2)
	Newton	Female	40.1 (33.3, 47.1)	42.1 (35.5, 48.6)	44.0 (37.8, 49.9)	44.9 (37.8, 51.6)	48.1 (41.0, 55.2)	49.3 (41.1, 57.6)
		Male	49.7 (42.2, 57.4)	51.3 (44.6, 58.2)	51.0 (44.4, 58.0)	52.7 (46.3, 59.5)	51.1 (43.5, 58.3)	49.7 (40.1, 59.5)
	Ouachita	Female	36.2 (30.3, 42.6)	38.1 (32.9, 44.1)	38.6 (33.9, 44.1)	39.1 (34.0, 44.9)	42.1 (37.0, 47.4)	43.2 (37.2, 49.3)
		Male	50.4 (43.8, 57.5)	52.1 (45.9, 58.6)	55.0 (49.3, 60.7)	54.8 (48.2, 60.4)	51.4 (44.8, 57.9)	47.3 (38.9, 56.3)
	Perry	Female	40.8 (33.8, 48.1)	43.3 (36.3, 50.1)	43.5 (37.5, 50.2)	43.9 (37.7, 50.2)	44.5 (37.8, 51.2)	45.8 (37.8, 53.3)
		Male	50.0 (42.2, 57.8)	52.4 (45.7, 59.3)	54.5 (47.8, 60.5)	55.6 (49.4, 61.6)	53.5 (46.1, 61.3)	51.6 (41.8, 62.3)
	Phillips	Female	28.4 (23.0, 34.4)	30.2 (25.1, 35.5)	30.5 (25.6, 35.4)	28.1 (23.8, 32.9)	30.7 (26.0, 36.1)	31.4 (26.1, 37.9)
		Male	43.0 (35.7, 50.9)	45.4 (38.6, 52.8)	46.8 (40.8, 53.5)	48.8 (42.6, 55.3)	48.5 (41.9, 54.9)	47.1 (37.9, 55.6)
	Pike	Female	39.8 (33.2, 46.4)	42.0 (35.5, 48.1)	42.6 (36.8, 48.7)	43.9 (37.9, 50.5)	45.7 (39.0, 52.9)	46.7 (39.3, 55.0)
		Male	45.6 (37.7, 53.6)	47.4 (40.5, 54.7)	48.2 (41.4, 54.7)	50.4 (44.2, 57.4)	50.5 (43.3, 57.8)	48.6 (38.4, 59.1)
	Poinsett	Female	33.8 (27.9, 39.8)	36.5 (31.2, 42.0)	36.8 (31.6, 42.4)	36.4 (30.8, 42.0)	35.5 (30.3, 41.4)	36.3 (30.1, 42.8)
		Male	41.3 (34.0, 48.6)	43.5 (36.8, 49.9)	43.9 (37.4, 50.2)	44.8 (38.3, 50.9)	43.4 (36.6, 50.2)	41.4 (32.0, 50.9)
	Polk	Female	43.1 (36.4, 49.6)	45.4 (39.5, 51.2)	44.6 (39.2, 50.5)	44.8 (38.8, 50.7)	44.7 (38.9, 51.1)	45.6 (38.3, 53.0)
		Male	46.4 (39.5, 53.5)	49.0 (42.9, 55.2)	51.0 (45.0, 56.7)	53.3 (47.3, 59.6)	52.4 (45.7, 58.7)	50.1 (41.0, 58.5)
	Pope	Female	43.0 (37.0, 49.1)	44.9 (39.5, 50.3)	48.5 (43.3, 53.4)	49.6 (44.3, 54.6)	49.3 (44.1, 54.7)	49.8 (43.2, 56.0)
		Male	53.4 (46.3, 59.8)	55.2 (49.1, 60.9)	56.2 (50.6, 61.7)	59.7 (54.5, 64.8)	53.0 (46.6, 58.9)	50.3 (40.8, 58.4)
	Prairie	Female	36.5 (29.6, 43.3)	38.3 (32.3, 44.5)	38.2 (32.4, 44.5)	37.8 (32.1, 44.0)	38.8 (32.2, 45.9)	39.5 (32.3, 47.4)
		Male	45.6 (37.6, 53.6)	47.4 (40.3, 54.4)	48.6 (42.3, 55.6)	49.8 (43.0, 56.7)	47.5 (40.1, 54.4)	45.6 (35.4, 55.3)
	Pulaski	Female	43.5 (39.8, 47.4)	44.9 (41.9, 47.8)	45.6 (42.9, 48.3)	43.2 (40.4, 45.9)	43.5 (40.7, 46.3)	44.7 (41.1, 48.5)
		Male	57.5 (53.4, 61.7)	58.8 (55.5, 62.1)	61.5 (58.1, 64.8)	60.5 (57.1, 63.8)	56.9 (53.2, 60.2)	53.3 (47.9, 58.3)
	Randolph	Female	38.3 (32.0, 45.1)	40.9 (35.2, 47.3)	41.9 (36.4, 47.7)	43.3 (37.3, 50.0)	45.8 (39.6, 52.1)	46.7 (39.7, 54.2)
		Male	44.4 (37.5, 52.2)	46.9 (40.2, 53.9)	47.3 (41.2, 53.4)	51.7 (45.5, 57.9)	52.1 (45.2, 58.8)	49.6 (39.6, 58.6)
	Saline	Female	44.4 (38.9, 49.7)	46.1 (41.3, 51.1)	46.0 (41.7, 50.4)	45.2 (40.8, 49.6)	45.1 (40.0, 49.7)	45.9 (39.8, 51.5)
		Male	58.2 (51.8, 64.6)	59.3 (53.7, 64.7)	61.1 (56.2, 65.9)	61.2 (56.5, 65.7)	60.8 (54.9, 65.8)	58.9 (50.6, 66.9)
	Scott	Female	36.4 (30.0, 43.7)	39.3 (33.3, 45.7)	39.9 (34.1, 46.1)	41.7 (35.2, 48.5)	42.7 (36.3, 49.2)	43.9 (36.7, 51.7)
		Male	43.0 (35.3, 50.0)	45.3 (38.6, 51.6)	47.4 (40.9, 53.8)	51.2 (45.1, 57.9)	48.7 (41.1, 55.9)	47.1 (36.9, 57.5)
	Searcy	Female	37.1 (30.6, 44.6)	38.8 (33.0, 45.4)	42.4 (36.4, 49.3)	42.1 (35.9, 48.5)	45.0 (37.7, 51.5)	45.7 (37.3, 53.4)
		Male	46.6 (38.8, 53.4)	48.4 (41.4, 54.6)	49.2 (42.6, 55.1)	48.8 (41.7, 55.4)	46.6 (39.2, 53.8)	44.7 (34.8, 54.3)
	Sebastian	Female	43.5 (38.5, 48.8)	45.1 (40.8, 49.7)	44.8 (40.5, 49.3)	46.0 (41.4, 50.8)	45.8 (40.9, 50.5)	46.8 (41.1, 52.9)
		Male	53.3 (47.2, 59.1)	54.9 (49.4, 59.8)	55.8 (50.8, 60.7)	57.8 (53.1, 62.5)	52.4 (47.1, 57.8)	50.0 (42.4, 57.0)
	Sevier	Female	37.0 (30.4, 43.5)	39.0 (33.0, 45.0)	39.6 (34.3, 45.3)	38.8 (33.2, 44.7)	38.5 (32.7, 44.8)	39.4 (32.3, 46.6)
		Male	44.2 (37.1, 52.0)	45.7 (39.3, 52.5)	47.3 (41.1, 53.4)	49.4 (42.9, 55.4)	46.5 (39.8, 52.8)	44.4 (35.7, 53.0)
	Sharp	Female	41.5 (34.8, 49.0)	43.7 (37.7, 50.1)	44.5 (38.7, 50.5)	44.2 (38.0, 50.5)	49.9 (43.6, 55.7)	51.5 (44.3, 58.2)
		Male	49.1 (42.0, 56.4)	51.3 (44.9, 57.9)	49.4 (43.1, 55.7)	53.0 (46.5, 59.1)	53.2 (46.8, 59.9)	51.4 (42.6, 60.5)
	St. Francis	Female	32.6 (26.4, 38.6)	34.7 (29.0, 40.1)	34.3 (29.0, 40.1)	33.5 (28.6, 39.1)	37.4 (32.0, 43.4)	38.5 (32.2, 45.8)
		Male	44.8 (37.2, 51.9)	46.8 (40.0, 53.6)	47.0 (40.2, 53.4)	47.8 (41.3, 54.3)	48.5 (41.4, 55.3)	46.1 (36.6, 55.6)
	Stone	Female	38.9 (32.4, 46.3)	41.0 (35.2, 47.8)	43.3 (37.1, 49.4)	41.3 (34.6, 47.6)	46.9 (39.9, 54.1)	48.0 (40.2, 56.4)
		Male	46.9 (39.6, 54.5)	48.8 (42.4, 55.2)	50.0 (43.9, 56.1)	50.2 (43.8, 56.3)	52.1 (45.2, 59.2)	50.3 (40.6, 60.2)
	Union	Female	38.5 (32.8, 44.7)	40.7 (35.5, 45.9)	41.4 (36.8, 46.0)	40.7 (35.7, 46.1)	40.3 (34.8, 46.3)	41.0 (34.7, 47.8)
		Male	49.2 (42.5, 56.1)	51.7 (46.0, 57.6)	54.5 (48.9, 60.1)	56.6 (50.6, 62.2)	56.0 (49.4, 62.0)	55.7 (46.6, 64.4)
	Van Buren	Female	40.4 (34.0, 47.3)	43.1 (36.8, 49.2)	48.1 (42.4, 54.2)	48.6 (42.3, 54.8)	50.9 (44.9, 57.2)	51.8 (44.8, 59.0)
		Male	48.5 (40.9, 55.4)	51.3 (44.9, 57.6)	53.1 (46.7, 58.9)	55.9 (50.3, 62.0)	54.2 (47.3, 61.2)	53.0 (43.6, 62.4)
	Washington	Female	48.0 (43.0, 53.2)	49.3 (45.2, 53.4)	51.1 (47.5, 55.0)	51.0 (47.1, 54.3)	50.4 (46.7, 54.2)	50.4 (45.8, 55.1)
		Male	58.3 (53.1, 63.1)	60.2 (55.5, 64.3)	62.5 (58.2, 66.7)	62.6 (58.5, 66.5)	55.5 (51.3, 59.8)	51.8 (45.9, 58.1)
	White	Female	42.4 (36.5, 48.1)	45.0 (39.9, 50.3)	44.7 (40.4, 49.4)	44.8 (39.7, 49.7)	43.9 (38.6, 48.6)	44.9 (38.6, 51.2)
		Male	48.2 (41.3, 55.4)	50.5 (44.6, 56.6)	53.3 (47.8, 58.8)	56.5 (51.5, 61.3)	52.6 (46.6, 58.4)	49.8 (41.7, 57.8)
	Woodruff	Female	33.7 (27.7, 40.3)	37.4 (31.7, 43.6)	36.3 (30.7, 42.0)	36.5 (30.7, 42.6)	35.6 (29.6, 42.1)	36.6 (29.7, 44.3)
		Male	40.7 (33.8, 48.0)	44.8 (38.1, 51.8)	45.9 (39.5, 52.7)	49.3 (43.0, 55.6)	46.1 (39.2, 53.7)	44.3 (34.7, 54.2)
	Yell	Female	36.2 (29.9, 42.6)	38.2 (32.7, 44.1)	39.6 (34.0, 45.4)	40.2 (34.7, 46.2)	44.0 (38.4, 49.9)	45.9 (39.5, 52.7)
		Male	44.0 (36.8, 52.1)	46.0 (39.8, 52.9)	46.1 (40.0, 52.3)	49.1 (43.1, 54.8)	45.5 (38.8, 52.7)	43.1 (34.4, 52.2)
California
	Alameda	Female	56.5 (51.5, 61.3)	58.4 (54.2, 62.7)	59.7 (55.5, 63.6)	61.3 (57.6, 64.5)	62.2 (58.9, 65.1)	63.6 (59.7, 67.0)
		Male	60.8 (54.9, 65.7)	62.4 (57.3, 66.9)	63.2 (58.7, 67.4)	66.9 (63.4, 70.5)	65.4 (61.6, 68.7)	64.2 (59.1, 68.7)
	Alpine	Female	58.4 (51.4, 65.6)	59.7 (53.0, 66.4)	58.8 (52.1, 65.1)	59.5 (52.7, 65.7)	59.7 (52.1, 66.1)	61.1 (53.0, 68.4)
		Male	64.3 (56.8, 71.7)	65.6 (59.3, 72.1)	64.7 (58.1, 71.0)	65.6 (58.9, 71.4)	63.8 (56.5, 70.6)	62.3 (52.2, 71.3)
	Amador	Female	55.6 (48.1, 62.7)	57.5 (50.8, 64.0)	56.7 (50.2, 62.6)	56.5 (50.1, 63.0)	54.4 (48.6, 60.7)	55.3 (48.6, 62.7)
		Male	59.5 (51.5, 66.9)	60.7 (53.7, 67.5)	61.0 (54.0, 67.0)	61.5 (55.2, 67.5)	60.6 (54.0, 67.2)	59.4 (50.2, 68.2)
	Butte	Female	54.4 (47.9, 60.6)	56.6 (51.1, 61.9)	57.3 (51.8, 62.9)	61.0 (56.3, 65.4)	58.0 (53.1, 62.8)	59.0 (53.6, 64.6)
		Male	57.6 (50.5, 64.4)	59.0 (52.7, 64.9)	60.8 (54.6, 66.5)	61.6 (56.4, 66.6)	62.8 (57.6, 67.7)	62.0 (55.2, 69.0)
	Calaveras	Female	54.7 (47.1, 62.2)	56.7 (49.6, 63.0)	57.8 (51.4, 64.4)	59.9 (53.4, 66.0)	61.5 (55.3, 67.4)	62.7 (55.8, 69.0)
		Male	57.1 (49.3, 64.5)	58.9 (52.0, 65.2)	59.2 (52.6, 65.3)	59.9 (52.8, 65.7)	62.5 (55.8, 68.4)	61.5 (52.4, 69.8)
	Colusa	Female	44.5 (36.9, 51.9)	46.9 (39.8, 54.0)	43.8 (37.0, 50.4)	48.0 (41.1, 55.0)	50.0 (43.3, 56.6)	51.8 (44.2, 59.5)
		Male	50.9 (42.5, 58.8)	53.1 (45.6, 59.9)	52.3 (45.5, 58.8)	54.4 (47.5, 61.2)	54.6 (47.3, 61.8)	51.7 (42.2, 61.3)
	Contra Costa	Female	54.3 (48.6, 59.4)	57.0 (52.4, 61.4)	58.2 (54.0, 62.1)	60.9 (57.1, 64.4)	62.4 (59.3, 65.6)	65.3 (61.8, 69.0)
		Male	65.4 (59.6, 70.3)	66.6 (61.7, 70.7)	64.8 (60.0, 69.3)	67.2 (63.6, 70.9)	66.6 (62.9, 70.1)	67.7 (62.5, 72.4)
	Del Norte	Female	50.7 (43.6, 58.2)	53.6 (46.7, 60.3)	54.5 (47.9, 60.8)	56.1 (49.8, 62.6)	55.4 (49.0, 61.5)	56.9 (49.6, 63.8)
		Male	55.8 (47.8, 63.4)	58.2 (51.3, 65.3)	58.2 (50.9, 64.8)	61.6 (55.3, 67.8)	58.4 (50.9, 65.1)	57.1 (47.1, 66.1)
	El Dorado	Female	60.3 (53.4, 66.9)	61.7 (55.2, 67.1)	61.3 (55.3, 66.3)	61.3 (56.0, 66.1)	61.5 (56.6, 66.1)	62.7 (56.9, 67.6)
		Male	69.0 (62.2, 75.3)	70.2 (64.5, 75.3)	71.0 (65.9, 75.8)	70.7 (65.7, 75.3)	66.6 (61.4, 71.8)	64.7 (57.8, 71.1)
	Fresno	Female	48.5 (42.6, 54.0)	50.8 (45.7, 55.4)	52.6 (48.0, 57.8)	52.7 (48.7, 57.0)	53.5 (49.9, 57.3)	54.9 (50.8, 58.8)
		Male	54.8 (48.5, 61.4)	56.7 (50.7, 62.3)	57.1 (52.2, 61.9)	56.8 (52.6, 61.2)	56.2 (52.2, 60.2)	54.4 (48.9, 59.8)
	Glenn	Female	46.6 (40.0, 53.8)	48.9 (42.7, 55.5)	47.1 (40.7, 53.8)	51.3 (45.2, 57.5)	51.8 (45.3, 58.1)	53.4 (46.2, 60.8)
		Male	51.1 (43.1, 58.5)	53.2 (46.6, 59.8)	53.8 (46.7, 60.3)	56.7 (50.3, 63.0)	57.3 (50.1, 64.1)	55.6 (45.5, 64.9)
	Humboldt	Female	57.3 (50.7, 63.6)	58.8 (53.1, 64.4)	60.4 (54.4, 65.8)	59.8 (54.6, 64.8)	61.5 (56.6, 66.0)	62.7 (57.5, 68.0)
		Male	62.5 (55.2, 69.8)	63.6 (57.0, 70.1)	65.0 (59.0, 70.5)	67.1 (61.4, 72.2)	66.2 (60.5, 71.1)	65.2 (57.3, 71.8)
	Imperial	Female	40.2 (33.3, 47.3)	42.6 (36.5, 48.8)	43.0 (37.2, 49.0)	42.2 (36.6, 48.1)	43.7 (38.3, 49.2)	45.2 (38.8, 52.1)
		Male	52.4 (44.8, 60.1)	54.3 (47.5, 61.2)	51.4 (44.6, 58.3)	50.7 (44.2, 57.1)	48.8 (42.1, 55.2)	46.1 (37.0, 54.9)
	Inyo	Female	52.1 (44.5, 59.3)	54.7 (47.8, 61.2)	55.6 (49.5, 62.0)	57.1 (50.2, 64.0)	56.4 (49.3, 62.7)	57.6 (50.0, 64.9)
		Male	58.0 (50.2, 65.0)	60.1 (53.0, 66.4)	61.4 (55.6, 67.2)	61.9 (55.3, 68.1)	59.1 (51.7, 65.5)	57.7 (47.7, 66.6)
	Kern	Female	44.8 (39.5, 50.3)	47.3 (42.8, 52.2)	48.6 (44.3, 52.9)	50.6 (46.3, 54.7)	50.8 (47.2, 54.5)	52.7 (48.4, 57.0)
		Male	55.1 (48.1, 60.8)	56.7 (51.0, 61.6)	54.3 (49.0, 59.2)	54.7 (50.2, 59.4)	54.1 (49.5, 58.3)	53.8 (47.5, 59.4)
	Kings	Female	46.5 (38.9, 53.7)	48.5 (41.6, 55.0)	49.9 (44.3, 55.7)	50.0 (44.3, 55.8)	51.9 (46.0, 57.9)	53.6 (46.9, 60.5)
		Male	57.5 (49.8, 64.5)	58.9 (52.4, 65.5)	56.9 (50.2, 62.8)	55.1 (49.3, 61.3)	52.3 (45.6, 58.9)	49.6 (40.8, 58.0)
	Lake	Female	53.3 (46.1, 60.8)	56.5 (50.1, 63.1)	54.5 (48.5, 60.4)	58.1 (52.4, 64.0)	57.6 (51.4, 63.1)	58.8 (51.7, 65.1)
		Male	56.5 (48.6, 63.7)	59.4 (52.0, 65.8)	60.6 (54.0, 67.0)	65.3 (59.1, 70.7)	62.9 (56.3, 68.8)	60.8 (52.2, 69.2)
	Lassen	Female	52.0 (44.9, 58.9)	52.9 (46.4, 59.1)	52.8 (46.4, 58.8)	53.4 (47.0, 60.3)	54.2 (47.7, 60.7)	55.8 (48.8, 62.9)
		Male	57.2 (49.5, 64.5)	58.2 (51.2, 64.7)	59.8 (53.2, 65.9)	60.9 (54.6, 66.9)	60.6 (53.8, 66.9)	59.5 (50.4, 68.1)
	Los Angeles	Female	44.4 (41.6, 47.6)	48.0 (45.6, 50.5)	50.5 (47.9, 53.0)	51.6 (49.2, 54.0)	52.7 (50.7, 54.7)	55.5 (53.2, 57.7)
		Male	56.0 (52.4, 59.3)	57.0 (54.2, 59.8)	56.8 (53.7, 59.5)	58.5 (55.8, 61.1)	59.0 (56.8, 61.4)	59.5 (56.8, 62.1)
	Madera	Female	41.0 (34.1, 48.1)	43.0 (36.6, 49.3)	44.9 (38.6, 51.2)	48.1 (42.2, 54.2)	50.3 (44.9, 55.6)	52.1 (45.7, 58.3)
		Male	49.5 (42.1, 57.3)	51.3 (45.0, 58.3)	51.3 (45.1, 57.5)	53.0 (47.0, 58.7)	53.7 (47.6, 59.7)	53.3 (45.2, 61.2)
	Marin	Female	66.8 (60.7, 72.1)	68.0 (62.4, 72.8)	69.2 (64.3, 73.8)	71.7 (67.1, 75.9)	73.0 (69.1, 76.8)	74.2 (69.8, 78.3)
		Male	69.9 (63.6, 75.6)	70.3 (64.6, 75.3)	70.0 (64.1, 75.4)	71.2 (66.4, 75.3)	69.7 (65.3, 74.0)	70.1 (64.0, 75.9)
	Mariposa	Female	49.3 (42.0, 56.9)	51.6 (44.6, 58.2)	54.9 (48.2, 61.5)	58.4 (52.0, 64.9)	60.7 (54.8, 66.8)	62.0 (54.9, 68.5)
		Male	56.6 (48.9, 64.7)	58.3 (51.6, 65.5)	61.6 (54.5, 68.0)	63.0 (56.4, 68.8)	61.4 (54.5, 67.7)	59.4 (50.1, 68.3)
	Mendocino	Female	55.5 (48.6, 62.1)	57.2 (51.0, 62.8)	57.5 (51.4, 63.7)	58.6 (52.7, 64.1)	59.1 (53.6, 64.4)	60.4 (54.3, 66.5)
		Male	59.7 (51.7, 67.0)	60.7 (54.0, 67.5)	61.7 (55.5, 68.2)	64.2 (58.0, 69.4)	63.6 (57.0, 69.3)	62.9 (54.4, 70.7)
	Merced	Female	39.1 (32.9, 45.9)	41.2 (35.3, 47.3)	43.2 (37.8, 49.0)	45.0 (39.7, 50.7)	48.7 (43.5, 54.3)	50.6 (44.8, 57.0)
		Male	50.3 (42.4, 57.6)	52.2 (45.2, 58.8)	54.0 (47.0, 60.2)	53.5 (47.4, 59.2)	54.0 (48.0, 59.8)	53.1 (45.5, 60.7)
	Modoc	Female	51.4 (43.8, 58.8)	54.2 (47.3, 61.1)	56.4 (49.8, 63.1)	57.4 (50.8, 64.2)	56.3 (48.9, 63.0)	57.3 (49.0, 64.8)
		Male	54.4 (45.8, 62.5)	56.8 (48.7, 63.9)	59.0 (52.3, 65.3)	61.8 (55.3, 67.9)	60.0 (53.0, 67.3)	58.1 (48.6, 68.0)
	Mono	Female	57.9 (51.0, 65.7)	59.2 (53.0, 65.9)	59.6 (53.6, 65.8)	61.2 (54.6, 67.2)	59.3 (52.7, 65.5)	60.9 (52.9, 67.9)
		Male	64.9 (57.5, 71.5)	65.7 (59.1, 71.7)	65.4 (59.6, 71.0)	66.0 (59.7, 71.3)	62.6 (55.5, 68.9)	61.8 (52.0, 70.7)
	Monterey	Female	51.0 (44.7, 57.3)	52.7 (47.0, 58.5)	53.2 (47.9, 58.7)	55.6 (50.2, 60.3)	55.2 (50.9, 59.8)	56.4 (51.8, 61.8)
		Male	59.0 (52.0, 65.9)	60.1 (54.3, 66.2)	58.7 (52.4, 64.6)	59.5 (54.2, 64.4)	60.3 (55.4, 65.3)	60.1 (53.5, 66.6)
	Napa	Female	57.3 (50.8, 63.7)	59.5 (53.8, 65.1)	57.6 (51.5, 63.2)	61.1 (55.2, 66.6)	61.4 (56.0, 66.9)	63.2 (56.9, 68.9)
		Male	60.1 (52.4, 67.6)	61.7 (54.5, 68.2)	62.9 (56.9, 69.0)	64.6 (58.8, 69.7)	63.8 (58.3, 69.5)	63.4 (55.7, 70.7)
	Nevada	Female	61.9 (54.7, 68.0)	63.5 (57.1, 69.0)	64.5 (58.9, 70.2)	63.7 (58.5, 69.4)	63.7 (58.3, 68.8)	65.2 (59.2, 70.7)
		Male	67.0 (59.7, 73.3)	68.0 (61.5, 73.4)	67.9 (62.1, 73.6)	69.5 (64.0, 74.3)	71.3 (66.4, 75.7)	71.9 (64.9, 78.0)
	Orange	Female	53.5 (48.6, 57.6)	55.6 (52.0, 59.1)	57.5 (54.0, 60.7)	60.5 (57.9, 63.2)	60.3 (57.9, 62.6)	61.9 (59.0, 64.8)
		Male	61.4 (56.6, 65.8)	62.6 (58.7, 66.3)	65.1 (61.5, 68.5)	64.7 (61.5, 67.7)	63.7 (60.9, 66.6)	63.4 (59.7, 66.9)
	Placer	Female	60.8 (54.0, 67.1)	62.6 (57.0, 67.9)	64.3 (58.8, 69.1)	64.1 (59.6, 68.4)	63.8 (59.7, 67.9)	65.0 (60.4, 69.5)
		Male	70.1 (63.7, 75.4)	70.8 (65.1, 75.4)	69.7 (64.7, 74.6)	71.2 (66.8, 75.4)	69.5 (65.0, 73.5)	68.9 (62.3, 74.6)
	Plumas	Female	59.5 (51.9, 66.3)	61.1 (54.4, 67.2)	61.2 (54.7, 67.0)	64.4 (58.4, 69.9)	63.0 (56.6, 68.9)	64.2 (57.1, 70.7)
		Male	60.6 (52.8, 68.1)	62.0 (55.1, 68.2)	63.6 (57.0, 69.4)	64.8 (58.8, 70.3)	65.1 (58.8, 71.0)	63.7 (55.5, 72.0)
	Riverside	Female	48.7 (44.0, 53.9)	51.6 (47.8, 55.7)	52.8 (49.3, 56.2)	53.6 (50.7, 56.6)	54.7 (52.1, 57.3)	58.1 (55.0, 61.1)
		Male	57.3 (52.2, 62.4)	59.4 (55.1, 63.4)	59.0 (54.9, 62.7)	59.3 (56.1, 62.5)	57.7 (54.6, 60.6)	58.1 (53.9, 62.1)
	Sacramento	Female	56.0 (51.3, 60.8)	57.4 (53.7, 61.4)	55.3 (51.6, 59.0)	56.4 (53.4, 59.5)	56.0 (53.1, 58.9)	57.8 (54.4, 61.2)
		Male	63.3 (57.2, 68.5)	64.3 (59.2, 68.9)	63.6 (59.5, 67.8)	62.6 (58.9, 66.3)	63.1 (59.7, 66.4)	64.4 (59.8, 68.7)
	San Benito	Female	53.3 (45.6, 60.2)	54.1 (47.4, 60.4)	54.6 (48.0, 60.9)	55.0 (48.9, 61.0)	56.8 (50.6, 63.1)	58.2 (51.5, 65.0)
		Male	59.9 (52.2, 67.6)	60.3 (53.2, 67.2)	60.2 (53.1, 66.4)	59.7 (53.1, 65.3)	61.8 (55.2, 68.1)	61.4 (52.2, 70.0)
	San Bernardino	Female	45.8 (41.3, 50.0)	47.5 (43.7, 51.4)	48.2 (44.9, 51.9)	49.6 (46.6, 52.7)	52.4 (49.6, 55.1)	55.3 (52.2, 58.5)
		Male	56.5 (51.0, 61.8)	57.7 (53.3, 62.4)	56.9 (52.3, 60.9)	57.4 (53.8, 61.1)	57.6 (54.5, 60.7)	58.3 (54.3, 62.4)
	San Diego	Female	51.8 (47.2, 56.2)	54.6 (51.2, 57.8)	57.3 (54.5, 60.2)	60.3 (57.9, 62.5)	60.4 (58.1, 62.5)	62.5 (60.0, 64.9)
		Male	63.8 (59.1, 68.3)	65.2 (61.5, 68.6)	65.8 (62.4, 68.9)	65.2 (62.6, 67.9)	64.5 (62.0, 66.9)	65.3 (62.1, 68.5)
	San Francisco	Female	62.2 (56.0, 67.6)	63.9 (58.6, 68.7)	60.1 (55.2, 65.0)	62.4 (58.2, 66.7)	62.6 (58.6, 66.7)	64.6 (60.1, 69.1)
		Male	62.8 (56.8, 68.4)	63.7 (58.6, 68.7)	63.0 (57.8, 68.2)	64.7 (60.4, 68.6)	65.5 (61.2, 69.2)	65.8 (60.5, 70.4)
	San Joaquin	Female	47.8 (42.1, 53.6)	50.9 (45.7, 55.8)	52.2 (47.2, 57.1)	54.4 (50.0, 58.5)	55.3 (51.1, 59.5)	57.1 (52.2, 61.7)
		Male	53.6 (46.9, 59.8)	55.7 (50.1, 61.3)	55.4 (49.8, 60.9)	57.8 (53.1, 62.8)	56.9 (52.4, 61.1)	55.3 (49.4, 61.3)
	San Luis Obispo	Female	58.6 (52.2, 64.7)	60.2 (54.7, 65.3)	60.2 (55.2, 64.9)	64.5 (59.7, 69.0)	64.5 (60.2, 68.4)	66.3 (61.4, 70.5)
		Male	66.4 (59.8, 72.6)	67.1 (61.0, 72.4)	66.6 (61.4, 71.7)	65.7 (60.7, 70.3)	65.3 (60.3, 69.9)	65.1 (57.9, 71.0)
	San Mateo	Female	61.7 (56.0, 66.9)	63.8 (58.5, 68.3)	63.0 (57.9, 67.8)	65.6 (61.2, 69.5)	63.5 (59.6, 67.1)	64.6 (59.9, 68.7)
		Male	63.5 (57.5, 69.4)	65.0 (59.9, 70.2)	65.9 (60.6, 70.7)	69.4 (64.9, 73.4)	67.9 (63.7, 71.7)	67.6 (61.9, 72.4)
	Santa Barbara	Female	57.8 (51.4, 63.7)	59.2 (53.6, 64.5)	56.6 (51.2, 62.1)	58.6 (53.8, 63.3)	58.6 (54.7, 62.6)	61.0 (56.1, 65.5)
		Male	62.7 (55.7, 69.1)	63.5 (57.3, 68.8)	63.0 (57.3, 68.2)	62.9 (58.0, 67.6)	61.8 (57.1, 66.7)	61.9 (55.6, 68.3)
	Santa Clara	Female	56.6 (51.4, 61.4)	59.3 (54.9, 63.5)	60.2 (56.1, 64.3)	60.2 (56.7, 63.5)	62.3 (58.9, 65.1)	64.6 (60.7, 68.1)
		Male	63.7 (58.8, 68.9)	66.2 (62.2, 70.8)	68.4 (64.0, 72.4)	67.3 (63.8, 70.7)	65.4 (61.9, 68.9)	63.6 (59.1, 67.9)
	Santa Cruz	Female	55.4 (49.0, 61.8)	57.3 (51.5, 62.9)	59.3 (53.5, 64.5)	63.6 (58.6, 68.6)	63.3 (58.8, 67.8)	65.4 (60.5, 70.5)
		Male	61.2 (54.1, 67.7)	62.3 (56.1, 67.9)	63.5 (57.8, 68.8)	65.0 (59.9, 69.9)	63.1 (57.9, 68.1)	62.6 (55.8, 69.3)
	Shasta	Female	57.6 (50.4, 64.3)	59.7 (53.4, 65.3)	60.7 (55.0, 66.2)	61.7 (56.3, 66.6)	57.6 (52.9, 62.6)	57.7 (51.8, 63.4)
		Male	60.0 (52.5, 66.9)	61.5 (54.9, 67.5)	62.8 (57.0, 68.6)	65.1 (59.8, 70.0)	64.3 (58.8, 69.0)	63.3 (55.6, 69.7)
	Sierra	Female	57.2 (49.3, 64.1)	59.8 (53.0, 66.1)	59.7 (52.7, 65.6)	61.0 (54.4, 67.6)	59.2 (52.2, 65.8)	60.3 (52.6, 67.9)
		Male	60.8 (52.4, 68.4)	62.5 (55.4, 69.3)	63.6 (57.2, 69.7)	64.6 (58.3, 70.6)	62.9 (55.0, 69.3)	61.2 (50.7, 70.5)
	Siskiyou	Female	58.5 (51.4, 65.3)	60.3 (54.0, 66.3)	60.9 (54.9, 67.3)	61.8 (55.5, 67.4)	62.4 (56.7, 67.8)	63.7 (57.2, 69.5)
		Male	61.5 (53.4, 69.0)	62.8 (55.8, 69.1)	62.9 (56.8, 68.5)	64.1 (57.5, 69.6)	64.1 (57.7, 70.0)	62.3 (53.1, 70.4)
	Solano	Female	58.2 (52.0, 64.2)	60.2 (54.7, 65.5)	58.5 (52.9, 64.4)	59.2 (54.4, 64.2)	59.5 (55.0, 64.0)	60.9 (55.6, 66.3)
		Male	64.6 (57.5, 71.0)	66.1 (59.9, 71.8)	65.4 (59.9, 70.7)	65.9 (60.6, 70.9)	63.3 (57.9, 68.3)	62.0 (54.9, 68.7)
	Sonoma	Female	60.5 (54.2, 66.1)	61.8 (56.6, 66.6)	61.8 (57.1, 66.3)	64.8 (60.9, 68.8)	66.0 (62.9, 69.3)	67.9 (63.6, 71.8)
		Male	63.3 (56.7, 68.9)	64.4 (58.9, 69.3)	64.9 (59.6, 69.6)	66.5 (62.1, 70.9)	65.8 (61.4, 69.8)	65.9 (60.4, 71.5)
	Stanislaus	Female	40.0 (33.8, 45.6)	42.2 (36.8, 47.0)	45.1 (40.1, 50.0)	48.1 (43.5, 52.4)	53.1 (49.1, 57.0)	54.9 (50.4, 59.8)
		Male	50.2 (43.0, 56.9)	53.0 (46.4, 58.7)	56.2 (50.5, 62.2)	56.4 (51.2, 61.2)	57.3 (52.2, 62.2)	56.9 (50.1, 62.9)
	Sutter	Female	49.8 (42.7, 57.1)	52.6 (46.0, 59.3)	53.6 (47.7, 59.5)	56.8 (50.4, 62.8)	56.6 (50.7, 62.5)	58.2 (51.6, 64.5)
		Male	57.5 (49.3, 64.6)	59.8 (52.6, 66.1)	59.7 (53.0, 65.7)	61.2 (55.2, 67.3)	59.7 (53.2, 66.1)	57.8 (49.5, 66.5)
	Tehama	Female	50.7 (43.6, 58.0)	52.7 (46.7, 59.0)	53.0 (46.4, 59.4)	56.1 (50.2, 62.3)	56.8 (50.4, 62.6)	58.2 (51.2, 64.6)
		Male	54.2 (46.4, 61.4)	56.2 (49.3, 62.6)	57.6 (50.8, 63.7)	59.9 (53.6, 65.7)	60.9 (54.3, 67.0)	60.3 (51.5, 68.8)
	Trinity	Female	56.9 (48.8, 64.0)	59.9 (52.8, 66.3)	61.3 (54.2, 67.4)	61.3 (54.7, 67.7)	62.2 (55.0, 68.5)	63.2 (55.6, 70.7)
		Male	59.4 (52.2, 67.1)	62.1 (55.5, 69.0)	64.3 (57.8, 70.2)	65.8 (59.5, 71.5)	64.5 (57.9, 70.9)	62.1 (53.0, 70.9)
	Tulare	Female	43.2 (36.6, 50.0)	46.1 (40.1, 51.7)	49.6 (44.1, 55.3)	47.5 (42.7, 52.4)	51.1 (46.6, 55.5)	53.1 (48.1, 58.3)
		Male	50.4 (43.1, 57.6)	52.8 (46.1, 58.9)	53.3 (47.4, 59.2)	51.9 (46.8, 57.0)	53.0 (48.1, 58.2)	51.5 (44.9, 58.3)
	Tuolumne	Female	50.9 (43.7, 58.0)	52.8 (46.3, 59.2)	54.4 (48.1, 60.4)	57.6 (52.0, 63.4)	59.7 (53.8, 65.0)	61.3 (54.7, 67.5)
		Male	58.9 (50.9, 65.8)	59.9 (53.0, 66.4)	60.3 (54.3, 66.3)	61.5 (54.6, 67.7)	61.9 (55.3, 67.9)	61.0 (52.3, 68.7)
	Ventura	Female	57.0 (51.4, 62.5)	58.3 (53.7, 63.0)	56.6 (52.0, 61.1)	55.6 (51.7, 59.3)	56.6 (53.3, 60.3)	58.8 (54.5, 62.9)
		Male	60.9 (54.4, 66.9)	62.2 (56.4, 67.4)	61.7 (56.5, 66.2)	63.8 (59.7, 67.7)	62.0 (57.8, 65.7)	61.8 (56.3, 66.5)
	Yolo	Female	55.0 (48.6, 61.9)	57.3 (51.6, 63.2)	55.9 (50.1, 61.8)	60.4 (54.8, 65.5)	62.1 (57.2, 67.1)	64.6 (58.3, 69.9)
		Male	61.1 (54.0, 68.0)	62.5 (56.2, 68.6)	62.8 (56.5, 68.5)	65.2 (60.2, 70.5)	64.7 (59.6, 69.9)	64.1 (56.8, 71.1)
	Yuba	Female	49.3 (42.3, 56.8)	52.5 (45.7, 59.2)	54.4 (48.1, 60.4)	56.7 (50.4, 62.6)	54.8 (49.1, 60.8)	56.0 (49.3, 62.7)
		Male	55.0 (47.0, 62.7)	57.6 (50.4, 64.2)	57.2 (50.8, 63.6)	56.5 (50.2, 62.4)	57.5 (50.9, 63.5)	55.8 (46.8, 64.4)
Colorado
	Adams	Female	57.2 (53.9, 60.5)	59.0 (56.8, 61.1)	60.8 (59.1, 62.5)	60.3 (58.8, 61.7)	61.4 (60.2, 62.6)	62.6 (60.6, 64.4)
		Male	66.5 (63.1, 69.5)	67.6 (65.1, 69.8)	68.3 (66.5, 70.1)	68.6 (66.9, 70.1)	66.5 (65.0, 68.0)	64.0 (61.8, 66.3)
	Alamosa	Female	52.3 (45.4, 59.5)	53.6 (46.9, 59.6)	51.9 (45.9, 58.0)	52.1 (45.7, 57.9)	55.6 (50.5, 60.9)	57.5 (51.8, 63.7)
		Male	59.9 (52.1, 67.2)	60.9 (54.0, 67.3)	60.8 (54.3, 66.7)	60.4 (54.7, 66.4)	61.8 (56.3, 67.4)	59.6 (51.9, 67.7)
	Arapahoe	Female	56.6 (52.1, 61.1)	58.3 (55.1, 61.7)	60.9 (58.4, 63.3)	60.6 (58.3, 62.9)	61.3 (58.9, 63.6)	62.0 (58.9, 65.1)
		Male	64.2 (59.9, 68.4)	65.0 (61.4, 68.5)	65.1 (62.1, 67.9)	64.1 (61.3, 66.7)	65.4 (62.7, 67.9)	66.2 (62.3, 69.8)
	Archuleta	Female	54.7 (47.4, 61.7)	56.3 (49.4, 62.6)	58.0 (52.2, 63.7)	59.7 (54.1, 65.4)	61.2 (56.0, 66.0)	62.2 (55.9, 68.0)
		Male	62.3 (54.6, 69.2)	63.7 (56.8, 69.7)	63.7 (57.8, 69.5)	65.1 (59.6, 70.4)	66.2 (60.8, 72.0)	65.8 (57.3, 73.3)
	Baca	Female	44.1 (37.4, 51.6)	46.2 (40.1, 53.5)	46.8 (40.1, 53.0)	48.3 (41.7, 55.5)	50.0 (42.9, 56.8)	51.1 (43.2, 58.8)
		Male	50.9 (43.3, 58.5)	52.6 (46.2, 59.5)	54.5 (47.9, 60.6)	56.4 (50.3, 62.6)	55.1 (47.9, 62.5)	53.3 (43.5, 63.2)
	Bent	Female	45.5 (37.9, 53.3)	47.5 (40.2, 54.7)	47.6 (41.0, 53.9)	48.4 (41.8, 55.4)	47.2 (40.4, 54.5)	48.0 (39.8, 55.9)
		Male	54.1 (45.9, 61.5)	56.9 (49.8, 63.4)	57.1 (50.1, 63.6)	57.3 (50.7, 64.2)	53.6 (46.4, 60.8)	51.8 (41.7, 61.8)
	Boulder	Female	57.2 (53.9, 60.5)	59.0 (56.8, 61.1)	60.8 (59.1, 62.5)	60.3 (58.8, 61.7)	61.4 (60.2, 62.6)	62.6 (60.6, 64.4)
		Male	66.5 (63.1, 69.5)	67.6 (65.1, 69.8)	68.3 (66.5, 70.1)	68.6 (66.9, 70.1)	66.5 (65.0, 68.0)	64.0 (61.8, 66.3)
	Broomfield	Female	57.2 (53.9, 60.5)	59.0 (56.8, 61.1)	60.8 (59.1, 62.5)	60.3 (58.8, 61.7)	61.4 (60.2, 62.6)	62.6 (60.6, 64.4)
		Male	66.5 (63.1, 69.5)	67.6 (65.1, 69.8)	68.3 (66.5, 70.1)	68.6 (66.9, 70.1)	66.5 (65.0, 68.0)	64.0 (61.8, 66.3)
	Chaffee	Female	59.4 (52.8, 66.4)	60.7 (54.7, 66.8)	62.4 (57.1, 68.4)	63.2 (57.9, 68.5)	62.8 (58.1, 67.4)	64.1 (58.7, 69.3)
		Male	64.8 (57.1, 72.2)	65.8 (59.3, 71.9)	66.7 (61.2, 72.2)	67.2 (61.8, 72.2)	65.2 (59.9, 70.5)	64.2 (57.4, 71.0)
	Cheyenne	Female	50.4 (43.3, 58.1)	52.2 (45.5, 59.5)	53.0 (46.3, 59.2)	54.1 (47.1, 60.9)	51.8 (44.7, 58.8)	52.6 (44.6, 60.5)
		Male	54.6 (46.5, 62.0)	55.9 (48.9, 62.6)	56.8 (50.0, 63.3)	59.4 (53.1, 65.6)	54.2 (46.9, 60.7)	52.6 (42.8, 61.5)
	Clear Creek	Female	59.0 (52.3, 66.1)	60.1 (53.8, 66.3)	62.1 (55.9, 67.5)	62.9 (56.7, 69.3)	64.7 (58.2, 70.8)	65.6 (58.1, 72.4)
		Male	67.8 (60.5, 74.7)	68.7 (62.6, 74.7)	71.0 (65.3, 76.0)	71.6 (65.9, 76.5)	69.9 (63.3, 76.0)	68.2 (59.1, 77.0)
	Conejos	Female	45.7 (38.2, 52.7)	47.8 (41.0, 54.4)	48.8 (42.4, 55.1)	51.1 (44.5, 57.6)	53.7 (46.4, 60.6)	54.8 (46.5, 62.4)
		Male	54.5 (46.2, 62.2)	56.2 (49.1, 63.1)	56.4 (49.7, 63.1)	58.6 (52.0, 65.2)	60.6 (54.0, 67.8)	58.9 (49.6, 67.7)
	Costilla	Female	45.8 (38.1, 54.2)	47.5 (40.5, 54.5)	46.9 (40.1, 53.3)	48.3 (41.1, 55.0)	49.5 (42.7, 56.7)	50.1 (42.6, 58.1)
		Male	52.8 (44.5, 61.2)	54.2 (46.8, 61.7)	53.4 (46.3, 59.9)	55.8 (48.5, 62.2)	56.9 (50.4, 64.0)	54.9 (45.1, 64.6)
	Crowley	Female	44.4 (37.4, 52.4)	45.1 (38.6, 52.6)	44.7 (38.4, 51.1)	42.6 (36.2, 50.0)	41.8 (34.7, 48.9)	42.7 (34.9, 50.9)
		Male	48.2 (39.9, 56.3)	50.4 (43.0, 57.2)	49.5 (42.7, 56.8)	48.5 (41.6, 55.3)	45.4 (37.8, 53.3)	44.1 (34.3, 54.8)
	Custer	Female	56.6 (48.9, 63.9)	57.9 (50.7, 64.1)	60.6 (54.5, 66.4)	60.8 (53.9, 67.3)	60.6 (53.9, 67.7)	61.5 (53.8, 69.2)
		Male	60.8 (52.9, 68.2)	62.0 (54.6, 68.3)	63.2 (57.2, 69.3)	65.2 (58.9, 71.0)	62.9 (55.5, 69.4)	61.3 (51.1, 70.2)
	Delta	Female	49.6 (42.6, 56.7)	51.5 (45.4, 57.8)	55.7 (50.4, 61.1)	55.6 (50.6, 60.6)	59.6 (55.4, 63.7)	60.7 (55.6, 65.5)
		Male	58.3 (51.1, 65.1)	59.8 (53.4, 65.6)	59.6 (53.6, 64.9)	61.4 (56.2, 66.4)	64.5 (59.3, 69.3)	65.1 (57.8, 71.5)
	Denver	Female	52.7 (48.3, 57.1)	54.0 (50.8, 57.4)	56.5 (53.9, 59.1)	57.9 (55.3, 60.2)	60.5 (58.3, 62.7)	62.3 (59.4, 65.3)
		Male	61.4 (56.9, 65.9)	63.1 (59.6, 66.7)	64.0 (61.2, 66.8)	64.8 (61.9, 67.5)	64.7 (61.7, 67.5)	64.9 (60.7, 69.1)
	Dolores	Female	50.8 (43.5, 58.5)	54.1 (47.2, 61.2)	54.7 (48.1, 60.8)	56.5 (49.9, 62.8)	57.5 (50.6, 63.9)	58.9 (50.9, 66.6)
		Male	56.3 (48.4, 64.3)	59.3 (52.2, 66.1)	60.9 (54.2, 67.2)	62.1 (55.4, 68.6)	61.6 (54.4, 68.5)	59.6 (49.4, 68.6)
	Douglas	Female	65.6 (60.3, 70.5)	66.8 (62.6, 70.7)	68.5 (65.1, 71.8)	67.8 (64.9, 70.7)	66.9 (63.8, 69.5)	66.7 (62.9, 70.0)
		Male	69.8 (64.3, 74.6)	70.7 (66.3, 74.9)	72.5 (68.7, 75.7)	72.2 (69.1, 75.3)	71.5 (68.6, 74.5)	70.8 (66.3, 74.7)
	Eagle	Female	61.7 (55.4, 67.5)	63.1 (57.6, 68.5)	65.8 (60.7, 70.9)	67.7 (62.6, 72.6)	68.6 (63.9, 73.5)	69.6 (64.6, 75.0)
		Male	68.3 (61.6, 74.4)	69.4 (63.4, 74.6)	70.7 (65.5, 75.3)	71.2 (66.4, 75.6)	70.5 (65.5, 75.4)	70.3 (63.2, 76.7)
	El Paso	Female	58.9 (54.8, 63.3)	60.6 (57.4, 63.8)	60.6 (58.2, 63.1)	61.1 (58.8, 63.2)	61.7 (59.6, 63.8)	63.7 (60.8, 66.7)
		Male	66.3 (62.2, 70.7)	67.1 (63.7, 70.5)	66.8 (64.2, 69.4)	66.9 (64.4, 69.4)	64.3 (61.9, 66.6)	62.9 (59.1, 66.5)
	Elbert	Female	61.3 (54.2, 67.4)	62.6 (56.2, 68.3)	64.7 (59.7, 70.1)	63.6 (58.6, 68.5)	65.2 (60.5, 69.2)	66.2 (60.6, 70.8)
		Male	62.6 (54.8, 69.9)	63.6 (56.9, 70.1)	66.0 (60.0, 71.8)	65.7 (60.2, 70.7)	62.5 (57.2, 67.1)	59.2 (52.0, 65.8)
	Fremont	Female	49.6 (43.0, 56.5)	50.2 (44.3, 56.2)	52.6 (46.9, 57.7)	54.4 (49.4, 58.7)	57.2 (53.0, 61.1)	58.0 (52.7, 62.6)
		Male	59.5 (52.3, 66.6)	60.2 (53.6, 66.6)	59.8 (54.1, 65.2)	58.4 (53.7, 63.7)	60.6 (56.2, 65.5)	60.5 (54.4, 66.8)
	Garfield	Female	59.4 (52.3, 65.6)	61.1 (54.7, 66.2)	64.6 (59.6, 69.3)	65.3 (60.5, 70.0)	64.3 (59.9, 68.7)	64.8 (59.5, 69.8)
		Male	64.1 (57.9, 70.7)	65.2 (59.8, 70.9)	63.6 (58.1, 68.9)	63.6 (58.8, 68.6)	64.8 (59.6, 69.9)	65.7 (58.5, 72.5)
	Gilpin	Female	60.7 (53.2, 67.3)	62.0 (55.4, 68.3)	63.8 (57.2, 69.9)	62.9 (56.0, 68.9)	63.0 (56.1, 69.6)	63.9 (55.5, 71.3)
		Male	68.0 (60.3, 74.9)	69.0 (62.3, 74.9)	70.3 (64.8, 75.9)	71.4 (65.3, 76.9)	68.6 (61.6, 74.5)	67.1 (56.9, 75.0)
	Grand	Female	61.6 (54.6, 68.3)	62.8 (56.7, 68.7)	65.0 (59.4, 70.6)	64.7 (59.2, 70.4)	66.3 (60.5, 72.1)	67.1 (60.4, 73.4)
		Male	68.8 (61.8, 75.3)	69.7 (63.5, 75.3)	71.2 (65.5, 76.2)	73.2 (67.8, 78.0)	71.8 (66.2, 77.0)	71.4 (63.1, 78.3)
	Gunnison	Female	62.4 (55.1, 69.0)	63.2 (57.0, 69.4)	65.8 (59.7, 71.0)	65.2 (59.5, 70.7)	66.2 (60.7, 71.4)	67.3 (60.6, 72.8)
		Male	67.2 (60.0, 73.4)	67.8 (61.2, 72.9)	66.6 (60.6, 72.5)	67.2 (61.6, 72.7)	65.8 (59.7, 71.4)	64.9 (56.2, 72.3)
	Hinsdale	Female	59.9 (52.0, 67.0)	62.1 (54.9, 68.7)	64.8 (58.6, 70.3)	65.3 (59.0, 71.1)	63.0 (56.4, 69.3)	64.4 (56.7, 71.5)
		Male	64.7 (56.8, 72.3)	66.4 (59.7, 73.0)	67.9 (60.9, 73.6)	69.3 (63.6, 74.8)	64.2 (57.2, 71.0)	62.6 (53.3, 72.0)
	Huerfano	Female	49.0 (42.3, 56.3)	51.5 (45.2, 58.2)	51.1 (44.8, 57.3)	51.5 (44.5, 58.4)	50.1 (43.0, 56.9)	51.4 (43.8, 59.2)
		Male	55.7 (48.2, 63.6)	57.6 (51.0, 64.2)	57.7 (51.0, 64.0)	59.1 (53.0, 65.5)	57.1 (50.2, 64.2)	55.7 (46.1, 65.5)
	Jackson	Female	56.3 (50.1, 62.6)	58.2 (53.1, 63.6)	59.7 (55.0, 64.6)	60.3 (55.1, 65.6)	61.3 (55.2, 67.7)	62.5 (55.4, 70.0)
		Male	63.0 (56.9, 69.4)	64.8 (59.6, 69.8)	66.8 (62.0, 71.4)	67.5 (62.1, 72.0)	64.3 (57.2, 70.5)	62.2 (52.4, 70.9)
	Jefferson	Female	57.2 (53.9, 60.5)	59.0 (56.8, 61.1)	60.8 (59.1, 62.5)	60.3 (58.8, 61.7)	61.4 (60.2, 62.6)	62.6 (60.6, 64.4)
		Male	66.5 (63.1, 69.5)	67.6 (65.1, 69.8)	68.3 (66.5, 70.1)	68.6 (66.9, 70.1)	66.5 (65.0, 68.0)	64.0 (61.8, 66.3)
	Kiowa	Female	51.1 (43.1, 59.2)	52.8 (45.4, 59.8)	54.2 (48.0, 60.7)	54.8 (48.2, 61.7)	56.3 (49.2, 63.5)	57.3 (48.9, 65.7)
		Male	56.1 (47.8, 64.2)	57.8 (50.3, 64.9)	58.4 (51.5, 65.3)	59.1 (52.8, 65.2)	59.3 (52.1, 66.8)	57.9 (48.0, 67.6)
	Kit Carson	Female	44.3 (37.1, 51.5)	46.5 (39.9, 53.0)	46.4 (40.1, 52.6)	48.2 (41.5, 54.9)	49.8 (43.2, 57.1)	51.0 (43.9, 59.1)
		Male	51.7 (42.7, 59.8)	53.8 (46.1, 61.0)	53.4 (46.5, 59.8)	55.9 (49.4, 62.4)	55.0 (47.3, 62.3)	52.8 (42.3, 63.1)
	La Plata	Female	61.9 (55.0, 68.2)	63.1 (57.0, 68.4)	65.2 (60.6, 69.8)	65.3 (61.1, 69.8)	66.0 (61.9, 70.0)	67.3 (62.7, 71.7)
		Male	67.7 (61.0, 73.8)	68.3 (62.3, 74.0)	68.2 (63.1, 72.7)	68.9 (64.5, 73.3)	70.6 (66.6, 74.7)	71.9 (66.2, 76.9)
	Lake	Female	56.2 (49.0, 63.3)	57.9 (51.1, 64.3)	58.4 (51.9, 64.2)	60.8 (54.1, 67.0)	60.3 (53.6, 66.8)	61.2 (53.4, 68.2)
		Male	64.2 (56.3, 71.0)	65.0 (58.1, 71.0)	66.2 (60.1, 71.7)	66.0 (59.6, 71.3)	62.4 (55.1, 69.1)	60.2 (49.8, 70.0)
	Larimer	Female	61.0 (56.1, 65.4)	62.0 (58.0, 65.5)	63.4 (60.4, 66.2)	63.1 (60.1, 65.5)	65.4 (62.6, 67.8)	67.3 (63.9, 70.6)
		Male	68.8 (64.1, 73.5)	69.7 (65.8, 73.7)	69.6 (66.3, 72.6)	69.8 (66.8, 72.8)	67.8 (64.8, 70.9)	66.9 (62.4, 71.3)
	Las Animas	Female	48.7 (41.7, 55.3)	50.8 (44.2, 56.7)	50.7 (44.3, 57.1)	50.5 (44.8, 56.0)	52.0 (46.5, 57.4)	53.8 (47.8, 59.9)
		Male	55.5 (47.7, 62.9)	57.3 (50.5, 63.9)	57.5 (51.1, 63.6)	60.2 (54.3, 65.8)	60.0 (53.8, 66.1)	59.4 (50.8, 67.4)
	Lincoln	Female	48.4 (40.7, 56.2)	49.5 (42.4, 56.5)	51.2 (44.7, 57.4)	51.1 (43.9, 58.0)	49.7 (43.0, 56.4)	50.9 (43.3, 58.1)
		Male	53.3 (45.1, 61.5)	54.3 (47.0, 61.8)	54.8 (47.8, 61.4)	56.1 (49.4, 62.4)	51.8 (44.5, 59.3)	50.2 (40.3, 60.3)
	Logan	Female	47.9 (41.1, 55.0)	49.1 (42.7, 55.4)	52.9 (47.4, 58.5)	55.4 (49.6, 60.7)	58.0 (52.6, 63.0)	58.9 (53.1, 64.5)
		Male	56.3 (48.6, 63.3)	57.5 (50.7, 64.1)	57.9 (52.0, 64.2)	58.7 (53.3, 64.1)	58.0 (52.2, 63.3)	55.9 (48.0, 63.5)
	Mesa	Female	55.6 (49.8, 61.6)	56.8 (51.8, 61.5)	58.6 (54.7, 62.1)	58.3 (55.2, 61.4)	60.2 (57.0, 63.3)	61.3 (57.2, 65.2)
		Male	64.7 (58.5, 70.7)	65.5 (59.9, 70.5)	65.2 (60.8, 69.3)	65.9 (62.2, 69.4)	68.1 (64.4, 71.5)	69.1 (64.1, 73.7)
	Mineral	Female	57.4 (50.1, 64.2)	59.3 (53.0, 65.7)	61.2 (54.6, 67.1)	62.2 (55.6, 68.9)	62.0 (55.1, 68.4)	63.5 (55.9, 70.9)
		Male	61.8 (54.0, 69.2)	63.2 (56.4, 69.5)	65.0 (58.6, 71.6)	66.8 (60.0, 72.8)	65.3 (57.8, 71.3)	63.8 (53.5, 72.7)
	Moffat	Female	50.1 (42.5, 57.6)	53.0 (46.2, 59.6)	55.9 (50.2, 61.9)	57.5 (52.1, 62.9)	58.2 (53.5, 63.3)	59.5 (54.0, 65.5)
		Male	59.5 (52.3, 66.9)	61.6 (55.4, 68.0)	60.3 (54.3, 66.1)	61.2 (55.2, 66.3)	55.1 (49.3, 60.2)	51.7 (44.5, 59.0)
	Montezuma	Female	55.2 (47.5, 61.9)	56.8 (50.3, 63.0)	57.4 (51.7, 63.1)	57.2 (51.7, 62.5)	58.8 (53.5, 63.3)	59.7 (53.4, 64.9)
		Male	62.3 (54.6, 68.9)	63.5 (56.4, 69.3)	63.8 (58.1, 69.5)	63.5 (58.1, 68.9)	61.2 (55.7, 66.6)	58.1 (50.6, 65.7)
	Montrose	Female	51.7 (44.9, 58.1)	53.6 (47.8, 59.3)	56.8 (51.9, 61.6)	57.3 (52.6, 61.6)	58.5 (53.9, 63.0)	60.1 (54.5, 64.8)
		Male	58.7 (51.2, 65.7)	60.0 (53.3, 66.1)	60.3 (54.8, 65.7)	63.0 (57.6, 68.0)	62.1 (57.2, 66.8)	61.4 (54.9, 67.7)
	Morgan	Female	42.9 (36.3, 49.4)	45.2 (39.2, 51.4)	49.9 (43.8, 55.6)	53.9 (48.4, 59.2)	57.0 (52.4, 61.5)	59.1 (53.9, 64.7)
		Male	52.5 (44.1, 60.5)	54.1 (47.0, 60.8)	55.6 (49.4, 61.9)	55.6 (50.0, 61.3)	56.6 (51.3, 61.7)	56.0 (48.8, 63.2)
	Otero	Female	46.1 (39.1, 53.1)	48.1 (42.2, 54.5)	49.0 (43.4, 54.6)	49.8 (44.2, 55.4)	50.3 (45.1, 55.8)	51.8 (45.7, 58.2)
		Male	53.7 (46.1, 61.3)	55.0 (48.2, 62.0)	55.1 (49.2, 61.1)	55.3 (49.3, 61.3)	57.1 (51.2, 62.9)	56.3 (47.9, 64.2)
	Ouray	Female	60.2 (52.7, 67.3)	61.0 (54.4, 67.5)	63.0 (57.1, 68.9)	62.4 (55.3, 68.9)	64.5 (58.0, 70.1)	65.2 (57.4, 71.6)
		Male	64.2 (57.0, 71.2)	64.7 (58.0, 71.1)	65.1 (58.8, 70.8)	66.2 (60.1, 71.9)	66.0 (58.8, 72.0)	64.5 (53.8, 73.0)
	Park	Female	59.2 (51.9, 66.3)	60.2 (53.9, 66.4)	62.5 (56.9, 67.8)	64.4 (58.6, 70.1)	63.4 (58.1, 68.6)	63.6 (57.3, 69.3)
		Male	66.4 (58.5, 72.7)	66.9 (60.7, 72.3)	69.5 (63.3, 74.6)	68.9 (63.4, 73.7)	68.6 (63.6, 73.4)	67.8 (60.6, 74.5)
	Phillips	Female	44.8 (37.5, 52.6)	45.5 (38.7, 52.7)	48.2 (41.9, 54.6)	49.5 (43.0, 56.3)	55.6 (48.9, 62.1)	56.6 (48.7, 63.9)
		Male	53.9 (46.0, 61.9)	54.6 (47.5, 61.5)	55.8 (49.0, 61.6)	56.1 (49.2, 62.6)	57.2 (49.4, 64.5)	55.8 (45.4, 66.2)
	Pitkin	Female	67.4 (60.7, 73.9)	68.2 (62.0, 74.0)	70.3 (64.7, 75.2)	71.0 (65.6, 75.8)	71.2 (66.2, 76.3)	72.4 (66.8, 77.7)
		Male	70.9 (63.3, 77.1)	71.1 (64.6, 76.7)	71.2 (65.6, 76.4)	70.5 (65.3, 75.4)	69.4 (63.7, 74.4)	68.9 (61.5, 76.1)
	Prowers	Female	40.9 (34.3, 48.3)	43.5 (37.6, 50.2)	45.4 (39.5, 51.0)	48.2 (41.9, 54.8)	49.5 (42.5, 55.8)	50.7 (42.8, 58.0)
		Male	51.5 (44.2, 59.6)	53.6 (46.7, 60.6)	53.2 (46.6, 59.9)	54.8 (47.8, 61.6)	53.9 (46.7, 61.4)	52.8 (43.7, 63.2)
	Pueblo	Female	50.4 (44.5, 55.8)	52.2 (47.2, 56.8)	52.9 (48.9, 56.8)	53.0 (49.7, 56.8)	53.7 (50.3, 56.8)	54.9 (50.9, 58.9)
		Male	59.4 (53.0, 65.6)	60.7 (55.4, 66.0)	59.9 (55.6, 64.7)	61.0 (56.9, 64.6)	63.5 (59.5, 67.1)	65.0 (59.2, 70.2)
	Rio Blanco	Female	59.8 (53.4, 66.5)	61.7 (55.5, 67.6)	65.4 (59.2, 70.5)	65.4 (58.7, 71.5)	68.2 (61.9, 73.7)	68.8 (61.3, 75.1)
		Male	62.5 (55.0, 69.4)	63.8 (57.3, 70.1)	64.3 (58.6, 70.1)	65.1 (58.7, 70.9)	63.4 (56.7, 70.2)	61.6 (52.0, 70.5)
	Rio Grande	Female	49.6 (42.2, 57.1)	50.6 (43.9, 57.4)	51.2 (44.9, 57.7)	52.7 (46.4, 59.1)	56.2 (49.0, 62.4)	57.3 (49.2, 64.6)
		Male	56.6 (49.0, 63.8)	56.6 (49.8, 62.8)	56.4 (50.0, 62.3)	56.6 (49.8, 62.8)	59.8 (52.6, 66.9)	58.1 (48.5, 68.5)
	Routt	Female	63.8 (57.1, 69.9)	64.9 (58.9, 70.5)	68.4 (63.2, 73.4)	70.3 (65.2, 75.0)	73.1 (68.9, 76.7)	74.7 (70.2, 78.7)
		Male	69.7 (62.8, 75.8)	70.6 (64.6, 76.0)	71.6 (66.0, 76.4)	72.7 (68.1, 77.0)	72.6 (68.1, 76.7)	72.9 (66.9, 78.4)
	Saguache	Female	46.0 (38.4, 53.9)	48.2 (41.1, 55.4)	48.5 (41.9, 55.1)	49.1 (42.5, 55.5)	53.0 (45.9, 59.3)	53.3 (45.8, 60.4)
		Male	50.4 (42.0, 58.1)	51.9 (44.5, 58.8)	50.9 (44.4, 57.0)	52.8 (46.4, 59.4)	55.4 (48.1, 62.7)	52.1 (42.6, 62.3)
	San Juan	Female	60.7 (53.2, 68.4)	62.1 (55.3, 69.0)	62.5 (55.7, 68.6)	62.8 (56.3, 69.0)	60.3 (53.4, 67.1)	60.8 (52.6, 68.0)
		Male	65.7 (57.4, 72.7)	66.6 (59.0, 72.7)	66.2 (59.3, 72.1)	67.3 (61.2, 72.9)	62.1 (55.2, 69.0)	59.5 (49.5, 69.3)
	San Miguel	Female	61.5 (54.6, 68.3)	62.3 (55.9, 68.2)	62.3 (56.0, 67.7)	63.1 (56.6, 69.7)	62.5 (55.0, 68.7)	63.4 (54.8, 70.6)
		Male	65.1 (57.9, 71.7)	65.3 (58.6, 71.1)	67.4 (61.4, 73.2)	68.7 (62.2, 73.9)	67.5 (60.6, 73.3)	65.8 (55.7, 73.7)
	Sedgwick	Female	46.3 (38.5, 53.6)	47.5 (40.4, 54.1)	49.2 (42.5, 55.2)	51.0 (44.5, 57.5)	54.4 (47.7, 61.4)	55.6 (47.9, 63.4)
		Male	49.8 (41.7, 57.6)	50.3 (42.5, 57.0)	51.6 (44.2, 58.4)	53.5 (47.4, 59.8)	55.2 (48.0, 61.9)	54.0 (43.8, 63.4)
	Summit	Female	60.7 (53.6, 67.1)	62.1 (56.0, 67.9)	63.5 (58.0, 68.9)	65.7 (60.0, 71.3)	66.3 (60.5, 71.5)	67.7 (61.3, 73.3)
		Male	71.1 (64.2, 77.0)	72.0 (66.2, 77.4)	74.7 (70.2, 79.0)	74.3 (69.0, 78.6)	72.9 (67.9, 77.9)	72.7 (65.2, 79.0)
	Teller	Female	61.2 (54.6, 68.1)	62.1 (56.0, 68.2)	63.8 (58.2, 68.9)	62.4 (57.4, 67.3)	62.1 (57.5, 66.4)	63.0 (57.5, 67.8)
		Male	66.1 (58.5, 72.9)	66.7 (60.0, 73.0)	68.4 (63.0, 73.4)	68.0 (62.8, 72.6)	67.0 (62.1, 71.6)	65.6 (58.7, 72.1)
	Washington	Female	48.4 (41.2, 55.4)	49.9 (43.2, 56.6)	52.3 (46.4, 58.5)	53.5 (46.4, 60.0)	57.0 (49.9, 63.4)	58.1 (50.4, 65.8)
		Male	54.6 (46.6, 62.7)	55.7 (48.4, 62.6)	56.1 (49.3, 62.9)	56.7 (50.0, 63.0)	57.2 (50.4, 64.8)	55.5 (45.5, 65.7)
	Weld	Female	57.2 (53.9, 60.5)	59.0 (56.8, 61.1)	60.8 (59.1, 62.5)	60.3 (58.8, 61.7)	61.4 (60.2, 62.6)	62.6 (60.6, 64.4)
		Male	66.5 (63.1, 69.5)	67.6 (65.1, 69.8)	68.3 (66.5, 70.1)	68.6 (66.9, 70.1)	66.5 (65.0, 68.0)	64.0 (61.8, 66.3)
	Yuma	Female	43.2 (35.6, 50.6)	44.8 (37.9, 51.6)	47.7 (41.6, 54.2)	49.7 (42.6, 56.5)	54.6 (47.6, 61.2)	55.8 (47.9, 63.2)
		Male	54.3 (46.7, 62.2)	55.0 (47.8, 61.9)	55.3 (48.4, 61.7)	56.7 (50.4, 63.1)	57.0 (49.6, 63.7)	55.5 (45.3, 64.9)
Connecticut
	Fairfield	Female	52.4 (49.4, 55.2)	54.0 (51.8, 56.0)	55.8 (54.0, 57.7)	56.3 (54.4, 57.9)	55.5 (53.8, 57.2)	55.6 (53.1, 58.1)
		Male	58.0 (54.9, 60.9)	59.0 (56.7, 61.4)	62.2 (60.0, 64.3)	62.6 (60.4, 64.5)	61.0 (58.9, 63.1)	58.2 (54.7, 61.4)
	Hartford	Female	46.9 (44.2, 49.5)	49.7 (47.6, 51.8)	52.0 (50.1, 53.8)	52.9 (51.0, 54.8)	52.2 (50.5, 54.0)	52.6 (50.3, 54.9)
		Male	59.2 (56.1, 62.3)	60.7 (58.4, 63.1)	61.4 (59.1, 63.7)	63.2 (60.8, 65.5)	58.8 (56.5, 61.0)	55.4 (52.2, 58.6)
	Litchfield	Female	53.6 (49.6, 57.6)	55.9 (52.3, 59.4)	58.4 (54.4, 62.1)	59.0 (55.3, 62.7)	57.9 (54.3, 61.4)	58.6 (53.8, 62.9)
		Male	64.0 (59.0, 68.2)	64.8 (60.8, 68.6)	63.8 (59.7, 67.8)	65.2 (61.2, 69.0)	59.9 (55.7, 64.1)	56.5 (50.5, 63.1)
	Middlesex	Female	54.6 (50.8, 58.4)	56.4 (53.3, 59.9)	58.8 (55.3, 62.7)	59.0 (54.9, 62.5)	58.4 (54.6, 62.0)	58.8 (54.2, 63.2)
		Male	63.8 (59.4, 68.0)	64.4 (60.7, 67.9)	62.7 (58.6, 67.0)	63.3 (58.8, 67.5)	62.5 (57.7, 66.8)	62.2 (55.6, 68.6)
	New Haven	Female	47.5 (44.9, 50.3)	49.0 (47.2, 51.2)	50.2 (48.3, 52.3)	50.1 (48.2, 52.0)	50.5 (48.7, 52.3)	52.0 (49.2, 54.7)
		Male	56.1 (53.3, 59.2)	57.7 (55.2, 60.2)	58.1 (55.7, 60.5)	58.9 (56.6, 61.2)	57.8 (55.2, 60.2)	57.6 (53.9, 61.0)
	New London	Female	54.9 (51.2, 58.5)	56.6 (53.3, 59.6)	57.4 (54.4, 60.4)	57.1 (53.7, 60.5)	55.8 (52.7, 59.1)	56.2 (52.1, 60.2)
		Male	60.2 (56.0, 64.2)	62.3 (58.6, 65.7)	63.3 (59.7, 66.7)	63.5 (59.6, 67.1)	61.3 (57.6, 64.9)	60.7 (55.5, 66.0)
	Tolland	Female	52.7 (48.6, 56.4)	54.3 (50.5, 57.5)	55.4 (51.4, 59.2)	56.6 (52.6, 60.0)	58.8 (55.2, 62.6)	60.9 (56.1, 65.6)
		Male	62.2 (57.9, 66.4)	63.6 (60.1, 67.6)	63.2 (59.1, 67.3)	61.2 (57.1, 65.3)	59.3 (55.0, 63.6)	58.7 (52.2, 64.6)
	Windham	Female	48.1 (44.2, 51.9)	50.3 (46.8, 53.6)	52.6 (48.6, 56.8)	51.3 (47.2, 55.8)	52.9 (48.7, 57.0)	54.0 (49.1, 58.8)
		Male	56.8 (52.6, 61.4)	58.2 (54.3, 62.3)	57.5 (52.7, 62.3)	57.5 (52.5, 62.4)	54.2 (49.4, 59.1)	52.1 (45.2, 58.8)
Delaware
	Kent	Female	38.1 (35.3, 40.6)	40.2 (38.4, 42.2)	43.2 (41.2, 45.2)	45.2 (43.4, 47.2)	45.2 (43.2, 47.1)	44.8 (42.0, 47.6)
		Male	54.9 (51.5, 58.3)	55.8 (53.3, 58.3)	56.0 (53.6, 58.5)	56.4 (53.9, 58.8)	52.2 (49.7, 54.7)	48.4 (44.7, 52.0)
	New Castle	Female	43.9 (41.4, 46.6)	46.8 (44.8, 48.8)	48.6 (46.6, 50.7)	51.0 (48.9, 52.9)	50.1 (48.4, 52.1)	50.5 (47.8, 52.9)
		Male	55.7 (52.3, 58.8)	55.8 (53.3, 58.3)	57.3 (54.9, 59.6)	59.1 (56.8, 61.6)	58.3 (55.9, 60.6)	54.2 (50.8, 57.1)
	Sussex	Female	42.3 (39.4, 45.1)	45.3 (43.3, 47.4)	48.2 (46.4, 50.3)	50.7 (48.9, 52.6)	49.0 (47.1, 51.1)	48.7 (46.1, 51.5)
		Male	52.0 (48.6, 55.3)	54.1 (51.4, 56.8)	56.3 (53.9, 58.7)	59.3 (56.8, 61.5)	57.9 (55.3, 60.6)	57.4 (53.6, 61.0)
District of Columbia
	District of Columbia	Female	50.2 (47.4, 53.0)	52.9 (50.9, 55.1)	54.6 (52.8, 56.5)	56.1 (54.4, 57.8)	56.8 (55.1, 58.5)	57.9 (55.9, 60.0)
		Male	63.9 (60.9, 66.9)	64.8 (62.6, 67.1)	64.9 (62.8, 66.8)	65.2 (63.3, 67.0)	63.5 (61.6, 65.2)	62.6 (60.0, 64.9)
Florida
	Alachua	Female	52.4 (46.7, 57.9)	53.5 (48.2, 58.4)	52.5 (48.8, 56.2)	52.6 (48.6, 56.3)	52.9 (49.3, 56.5)	53.8 (49.1, 58.6)
		Male	62.6 (56.1, 68.8)	62.9 (57.1, 68.3)	64.8 (60.5, 69.1)	64.7 (60.3, 68.6)	64.1 (59.8, 68.3)	63.3 (56.9, 69.3)
	Baker	Female	38.4 (32.7, 44.7)	40.8 (35.6, 46.3)	44.3 (40.6, 48.0)	47.1 (43.5, 51.0)	44.7 (40.6, 48.5)	44.8 (39.4, 50.0)
		Male	50.8 (43.9, 58.7)	52.2 (46.2, 59.2)	52.6 (48.0, 57.3)	53.9 (49.4, 58.4)	49.9 (44.5, 56.0)	48.2 (40.2, 57.0)
	Bay	Female	46.5 (40.4, 52.7)	48.1 (42.7, 53.7)	50.1 (46.3, 54.2)	51.0 (47.1, 54.9)	51.6 (47.8, 55.4)	52.4 (47.1, 57.5)
		Male	55.9 (49.2, 62.3)	56.9 (51.2, 62.6)	58.6 (53.8, 63.0)	60.4 (55.8, 64.8)	60.5 (55.8, 65.2)	60.9 (53.6, 68.4)
	Bradford	Female	40.7 (34.3, 48.3)	42.0 (36.3, 48.5)	41.4 (37.0, 45.0)	42.8 (38.9, 46.8)	39.9 (36.3, 44.2)	41.2 (36.1, 46.8)
		Male	51.1 (44.0, 58.2)	52.8 (46.5, 59.6)	52.1 (47.3, 56.9)	54.6 (50.2, 58.9)	49.3 (44.5, 54.5)	48.9 (41.2, 56.6)
	Brevard	Female	48.6 (42.9, 54.2)	50.3 (45.4, 55.4)	53.3 (49.5, 57.2)	56.2 (52.8, 59.9)	56.2 (52.4, 59.9)	57.4 (52.5, 62.1)
		Male	59.6 (53.4, 65.8)	60.8 (55.5, 65.9)	61.6 (57.5, 65.9)	63.5 (59.5, 67.1)	62.9 (58.8, 66.9)	63.8 (57.7, 69.8)
	Broward	Female	45.5 (41.0, 49.8)	47.5 (44.0, 51.1)	50.1 (46.9, 53.3)	52.6 (49.5, 55.9)	51.1 (47.6, 54.5)	51.1 (46.6, 55.6)
		Male	53.8 (49.1, 58.8)	55.6 (51.6, 59.9)	55.0 (51.3, 58.9)	56.6 (53.0, 60.3)	54.7 (50.3, 59.1)	54.2 (47.7, 60.0)
	Calhoun	Female	40.7 (34.0, 47.5)	42.2 (36.3, 48.3)	42.6 (38.3, 46.6)	42.6 (38.9, 46.8)	41.3 (37.2, 45.5)	41.8 (36.5, 47.4)
		Male	45.2 (38.0, 53.1)	46.4 (39.5, 53.3)	46.5 (41.8, 51.1)	49.3 (44.9, 53.9)	48.1 (43.3, 53.2)	47.8 (40.6, 55.6)
	Charlotte	Female	46.6 (39.9, 52.7)	48.9 (43.1, 54.6)	54.5 (50.5, 58.5)	56.1 (51.9, 60.2)	57.5 (53.4, 61.8)	59.1 (53.7, 64.6)
		Male	59.8 (52.7, 66.1)	61.8 (56.0, 67.4)	61.8 (57.3, 66.0)	64.8 (60.7, 69.2)	61.0 (55.4, 65.5)	60.5 (52.1, 67.3)
	Citrus	Female	48.6 (42.3, 55.0)	50.8 (45.3, 56.4)	53.4 (49.4, 57.2)	54.6 (51.0, 58.4)	53.7 (49.4, 57.7)	54.7 (49.4, 59.9)
		Male	52.2 (45.2, 58.7)	53.8 (47.8, 59.4)	55.3 (50.7, 59.6)	59.8 (55.5, 63.8)	58.3 (53.5, 62.7)	59.3 (52.4, 66.4)
	Clay	Female	49.5 (43.2, 56.0)	51.5 (45.8, 57.1)	51.4 (47.7, 55.3)	52.7 (49.0, 56.7)	50.7 (46.6, 54.5)	51.2 (45.3, 56.4)
		Male	61.1 (54.8, 67.6)	62.3 (56.6, 67.8)	58.0 (53.3, 62.6)	60.3 (55.7, 64.8)	57.5 (52.8, 62.3)	57.0 (49.8, 64.2)
	Collier	Female	46.0 (39.9, 52.5)	48.1 (43.0, 53.4)	53.9 (50.2, 57.3)	56.3 (53.1, 59.8)	58.9 (55.7, 62.4)	61.1 (56.8, 65.7)
		Male	60.5 (54.6, 66.3)	62.1 (57.3, 67.0)	61.0 (57.1, 64.7)	61.7 (57.7, 65.4)	58.2 (53.7, 62.2)	57.9 (51.2, 64.2)
	Columbia	Female	42.3 (35.9, 49.5)	44.3 (38.5, 50.8)	44.5 (40.2, 48.9)	45.2 (41.4, 49.1)	43.7 (39.9, 47.7)	43.9 (38.9, 49.2)
		Male	53.5 (45.8, 61.6)	54.7 (47.7, 61.5)	56.4 (51.5, 61.0)	57.0 (52.3, 61.1)	54.5 (49.8, 59.5)	52.8 (45.3, 60.2)
	DeSoto	Female	35.0 (29.4, 41.1)	36.5 (31.5, 41.9)	41.1 (37.5, 44.5)	40.6 (37.1, 44.3)	44.3 (40.6, 48.4)	44.6 (39.3, 50.5)
		Male	45.8 (38.5, 53.3)	47.2 (40.7, 53.4)	45.8 (41.2, 50.8)	47.4 (43.2, 51.7)	48.5 (43.4, 53.4)	47.1 (39.4, 54.0)
	Dixie	Female	37.8 (31.3, 44.5)	39.8 (34.1, 45.9)	44.5 (40.7, 48.7)	45.8 (41.4, 49.7)	48.0 (44.1, 51.9)	48.5 (42.9, 53.9)
		Male	45.0 (38.2, 52.9)	46.4 (40.4, 53.2)	48.1 (43.4, 52.9)	50.7 (46.4, 55.2)	52.4 (47.2, 57.1)	52.5 (44.2, 59.6)
	Duval	Female	42.6 (38.2, 47.4)	44.4 (40.5, 48.8)	46.8 (43.9, 49.6)	48.7 (46.1, 51.3)	49.7 (46.9, 52.3)	51.3 (47.2, 55.3)
		Male	56.8 (51.4, 62.1)	58.4 (53.8, 63.1)	59.1 (55.5, 62.7)	60.4 (57.1, 63.7)	57.5 (53.9, 61.0)	56.4 (50.5, 61.9)
	Escambia	Female	47.0 (41.1, 53.1)	48.9 (44.0, 54.3)	51.0 (47.2, 54.6)	52.5 (48.6, 56.3)	52.2 (48.4, 56.1)	53.1 (48.2, 58.3)
		Male	59.5 (53.1, 65.7)	60.2 (54.5, 65.7)	61.5 (57.0, 66.0)	61.9 (57.9, 66.1)	56.8 (51.9, 61.2)	53.4 (46.4, 59.9)
	Flagler	Female	52.3 (46.8, 58.3)	54.3 (50.0, 59.0)	55.3 (51.8, 59.0)	55.8 (52.4, 59.4)	56.2 (52.0, 60.0)	57.5 (51.8, 62.7)
		Male	59.1 (52.8, 65.2)	60.5 (55.5, 65.6)	61.4 (57.4, 65.3)	63.3 (59.1, 67.3)	62.4 (57.7, 66.9)	62.0 (54.6, 69.1)
	Franklin	Female	38.9 (32.0, 46.0)	42.3 (35.8, 48.6)	45.4 (39.5, 51.3)	47.2 (40.6, 54.3)	48.7 (42.2, 55.1)	50.3 (43.2, 57.3)
		Male	48.1 (40.2, 55.8)	51.5 (44.5, 58.2)	54.1 (47.9, 60.1)	58.6 (52.2, 64.8)	57.1 (50.4, 63.6)	57.5 (49.1, 65.9)
	Gadsden	Female	39.4 (32.8, 46.5)	41.1 (34.8, 47.7)	41.7 (37.4, 45.8)	40.0 (36.2, 44.2)	40.4 (36.8, 44.5)	40.7 (35.7, 46.3)
		Male	49.5 (41.5, 56.9)	51.0 (44.1, 57.8)	55.2 (50.3, 60.2)	54.7 (49.6, 59.3)	49.9 (44.6, 54.9)	46.4 (38.4, 53.7)
	Gilchrist	Female	44.0 (36.7, 51.6)	47.2 (40.8, 53.7)	47.8 (43.5, 52.0)	49.3 (45.0, 53.4)	47.0 (42.7, 51.3)	47.7 (41.9, 53.6)
		Male	53.5 (46.3, 60.8)	55.7 (49.4, 62.1)	59.6 (54.6, 64.4)	60.4 (55.4, 64.9)	55.4 (50.2, 61.1)	53.2 (44.9, 61.3)
	Glades	Female	39.7 (33.0, 47.0)	41.7 (35.6, 48.2)	46.6 (40.0, 52.8)	47.0 (40.1, 53.1)	48.8 (41.8, 55.7)	50.1 (42.1, 57.5)
		Male	49.2 (41.7, 56.7)	51.0 (44.2, 57.4)	50.0 (43.5, 56.4)	51.6 (44.8, 58.7)	48.2 (40.5, 55.4)	46.5 (36.5, 56.5)
	Gulf	Female	42.0 (35.6, 49.2)	43.5 (37.4, 50.0)	46.6 (42.5, 50.5)	45.5 (41.4, 49.2)	45.3 (40.9, 49.8)	45.6 (40.1, 51.7)
		Male	49.0 (41.8, 56.5)	50.6 (44.4, 57.0)	52.9 (48.0, 57.7)	55.7 (51.0, 60.5)	54.7 (49.4, 59.7)	54.5 (46.6, 62.2)
	Hamilton	Female	32.8 (26.9, 40.1)	34.8 (29.3, 41.4)	37.1 (33.2, 41.1)	39.2 (35.3, 43.0)	42.8 (38.9, 47.0)	44.2 (38.6, 49.5)
		Male	46.5 (38.6, 53.6)	48.0 (40.7, 54.4)	48.0 (43.2, 53.0)	46.7 (41.6, 51.3)	46.1 (40.7, 51.3)	43.2 (35.3, 50.7)
	Hardee	Female	31.4 (25.8, 38.7)	32.9 (27.9, 39.3)	33.9 (30.5, 37.5)	34.4 (30.9, 38.2)	38.3 (34.3, 42.6)	40.1 (34.8, 45.5)
		Male	42.8 (35.2, 50.0)	44.1 (37.2, 50.5)	44.4 (39.7, 49.0)	45.6 (41.1, 50.2)	45.4 (40.2, 50.8)	43.7 (35.8, 51.7)
	Hendry	Female	30.7 (25.1, 37.0)	33.4 (28.1, 39.3)	36.7 (33.1, 40.5)	38.8 (35.0, 42.7)	42.9 (38.6, 46.8)	44.9 (38.8, 50.7)
		Male	48.1 (40.9, 55.2)	50.0 (43.7, 56.5)	46.9 (42.1, 51.9)	45.2 (40.5, 49.9)	42.6 (37.7, 47.4)	39.1 (31.9, 46.6)
	Hernando	Female	47.6 (41.4, 53.8)	50.3 (44.9, 56.1)	54.4 (50.4, 58.6)	55.2 (51.6, 58.9)	55.0 (50.9, 58.8)	56.0 (50.5, 61.0)
		Male	53.4 (46.5, 60.0)	55.6 (49.4, 61.2)	55.4 (50.8, 60.1)	59.1 (54.7, 63.3)	55.3 (49.7, 59.9)	53.9 (45.8, 60.7)
	Highlands	Female	40.1 (33.9, 47.3)	41.5 (35.7, 47.7)	47.1 (43.3, 51.0)	46.8 (43.3, 50.2)	47.5 (43.6, 51.8)	48.1 (42.9, 53.9)
		Male	51.2 (44.0, 58.7)	52.6 (46.1, 59.0)	55.0 (50.3, 59.4)	55.1 (50.8, 59.0)	54.0 (49.3, 58.9)	54.0 (46.5, 61.1)
	Hillsborough	Female	45.5 (41.0, 50.6)	46.8 (42.9, 51.2)	47.9 (44.5, 51.4)	48.9 (45.6, 52.2)	51.7 (48.3, 55.1)	53.2 (49.1, 57.6)
		Male	56.4 (51.1, 62.0)	57.9 (53.4, 62.4)	57.7 (53.8, 61.9)	59.0 (55.2, 62.8)	55.7 (51.7, 59.7)	53.5 (47.3, 59.4)
	Holmes	Female	38.9 (32.3, 44.9)	41.6 (35.7, 47.2)	41.7 (37.6, 45.8)	44.1 (40.2, 47.7)	42.7 (38.9, 46.8)	44.7 (39.5, 50.4)
		Male	45.0 (37.3, 52.4)	46.9 (40.3, 53.3)	50.7 (46.1, 55.5)	52.0 (47.1, 56.3)	44.5 (39.5, 49.5)	40.6 (33.2, 48.4)
	Indian River	Female	47.7 (40.8, 54.4)	50.0 (44.2, 56.0)	52.5 (47.9, 56.7)	54.6 (50.2, 58.7)	55.4 (51.4, 59.5)	57.7 (52.3, 62.3)
		Male	59.6 (52.4, 66.8)	60.8 (54.6, 67.3)	58.6 (53.3, 63.6)	60.7 (56.2, 65.5)	59.8 (54.9, 64.9)	60.9 (53.8, 67.8)
	Jackson	Female	40.1 (33.9, 47.2)	42.2 (36.6, 48.5)	44.8 (41.0, 48.7)	45.1 (41.3, 48.8)	47.0 (43.1, 50.9)	48.3 (43.2, 53.3)
		Male	47.4 (39.6, 55.5)	49.3 (42.1, 56.8)	51.5 (46.7, 56.2)	51.5 (47.2, 56.2)	51.6 (46.9, 56.3)	51.2 (43.9, 58.3)
	Jefferson	Female	40.0 (33.7, 46.9)	42.1 (36.2, 48.2)	47.1 (42.8, 51.5)	48.6 (44.7, 52.5)	48.6 (44.4, 52.9)	49.1 (43.5, 54.9)
		Male	52.1 (45.1, 59.9)	53.8 (47.5, 60.5)	54.6 (49.0, 59.8)	56.4 (51.3, 61.0)	52.5 (47.2, 57.3)	50.7 (42.2, 58.1)
	Lafayette	Female	39.0 (32.1, 47.2)	42.0 (35.7, 49.1)	45.7 (39.1, 52.0)	48.8 (41.7, 55.2)	52.3 (45.6, 59.1)	53.3 (45.9, 60.9)
		Male	47.3 (39.0, 56.3)	50.0 (42.3, 57.9)	51.8 (44.6, 58.1)	54.4 (47.3, 61.4)	54.3 (47.1, 61.4)	52.9 (43.0, 62.7)
	Lake	Female	42.2 (36.5, 48.2)	44.5 (39.5, 49.5)	48.7 (44.9, 52.4)	53.3 (49.7, 56.8)	54.1 (50.5, 57.9)	55.4 (50.1, 60.6)
		Male	55.6 (49.1, 61.4)	57.4 (51.9, 62.1)	58.1 (54.1, 62.1)	59.7 (55.6, 63.9)	58.7 (54.3, 62.9)	58.8 (52.0, 65.3)
	Lee	Female	45.9 (40.4, 51.5)	47.3 (42.4, 52.1)	51.2 (47.3, 54.9)	54.2 (50.6, 57.8)	56.9 (53.1, 60.3)	58.9 (54.1, 63.4)
		Male	60.8 (54.7, 66.2)	62.1 (56.6, 67.0)	58.6 (54.6, 63.0)	60.4 (56.6, 63.9)	58.3 (54.1, 62.2)	58.4 (52.2, 64.7)
	Leon	Female	50.3 (44.4, 56.3)	51.6 (46.5, 56.8)	54.9 (50.9, 58.5)	55.0 (51.2, 58.8)	56.5 (53.0, 60.0)	57.6 (52.8, 62.2)
		Male	63.9 (58.2, 69.2)	64.4 (59.7, 69.2)	64.9 (60.9, 69.3)	65.3 (61.0, 69.2)	62.0 (57.7, 66.1)	60.7 (54.2, 66.8)
	Levy	Female	45.1 (39.3, 51.0)	47.5 (42.6, 52.4)	48.9 (45.4, 52.4)	49.4 (46.1, 53.1)	49.0 (45.3, 52.9)	50.0 (44.9, 55.2)
		Male	49.8 (42.8, 56.6)	51.7 (45.7, 57.5)	53.4 (48.9, 57.5)	56.0 (51.9, 60.4)	52.2 (47.1, 57.3)	50.6 (42.8, 58.3)
	Liberty	Female	37.5 (30.6, 44.5)	40.3 (34.2, 47.0)	43.3 (37.0, 49.9)	46.0 (39.6, 53.0)	45.1 (38.0, 52.3)	46.2 (38.3, 54.4)
		Male	46.9 (39.1, 54.4)	49.4 (42.5, 56.3)	52.0 (45.4, 58.5)	55.5 (49.0, 62.5)	48.5 (41.1, 55.4)	46.7 (36.4, 56.8)
	Madison	Female	34.8 (28.7, 41.7)	37.1 (31.4, 43.5)	41.6 (37.7, 45.6)	43.7 (40.0, 47.5)	47.2 (43.5, 51.2)	49.3 (43.8, 55.1)
		Male	47.7 (40.1, 55.1)	49.7 (43.0, 56.4)	49.2 (44.3, 53.9)	51.1 (46.8, 55.6)	49.0 (44.0, 54.2)	47.9 (40.3, 55.9)
	Manatee	Female	45.6 (39.8, 51.6)	47.7 (42.5, 52.5)	52.1 (48.0, 55.8)	53.9 (50.0, 57.5)	55.7 (51.8, 59.3)	57.5 (52.2, 62.5)
		Male	56.2 (49.5, 62.6)	57.7 (52.1, 63.1)	58.2 (53.7, 62.8)	58.9 (54.5, 63.4)	56.9 (52.2, 61.6)	56.6 (49.6, 63.9)
	Marion	Female	46.9 (41.2, 52.6)	48.8 (44.0, 53.4)	51.0 (47.4, 54.7)	52.9 (49.5, 56.5)	53.3 (49.7, 56.9)	54.9 (49.9, 59.9)
		Male	52.8 (46.2, 59.0)	54.2 (48.6, 59.7)	54.0 (49.7, 58.1)	55.1 (51.1, 58.8)	56.3 (51.9, 60.3)	57.7 (51.2, 63.9)
	Martin	Female	52.2 (45.7, 58.9)	53.7 (48.1, 59.7)	60.3 (56.4, 64.5)	61.7 (57.9, 65.2)	59.9 (56.2, 63.4)	60.2 (55.2, 65.4)
		Male	59.2 (51.5, 66.2)	60.2 (54.0, 66.4)	62.1 (57.4, 66.5)	63.2 (59.0, 67.4)	61.6 (57.1, 65.9)	61.6 (54.5, 68.1)
	Miami-Dade	Female	39.7 (36.0, 43.6)	42.1 (39.0, 45.3)	40.9 (37.9, 44.3)	41.9 (38.8, 45.3)	42.6 (39.5, 45.8)	44.7 (40.7, 48.9)
		Male	48.1 (43.2, 52.7)	51.7 (47.8, 55.5)	52.0 (48.0, 55.7)	53.9 (49.8, 57.8)	50.6 (46.8, 54.9)	50.2 (44.9, 56.1)
	Monroe	Female	49.9 (43.0, 56.6)	51.7 (45.2, 57.6)	56.3 (51.7, 60.4)	58.1 (54.3, 62.0)	57.3 (53.4, 61.4)	58.5 (53.1, 63.6)
		Male	60.9 (53.6, 67.9)	61.9 (55.7, 68.1)	59.1 (54.5, 63.6)	61.1 (56.8, 65.3)	59.0 (54.1, 63.8)	60.8 (53.2, 67.8)
	Nassau	Female	43.9 (37.3, 51.8)	45.6 (39.7, 52.2)	51.1 (47.2, 55.1)	53.6 (49.6, 57.3)	54.4 (50.5, 58.2)	55.5 (50.1, 60.9)
		Male	55.6 (47.4, 62.7)	57.1 (50.2, 63.2)	59.3 (54.4, 64.1)	59.8 (55.3, 64.4)	58.4 (53.4, 63.3)	57.5 (49.9, 64.9)
	Okaloosa	Female	55.4 (49.0, 60.9)	56.1 (50.6, 61.2)	53.8 (49.7, 57.7)	51.9 (48.0, 55.9)	51.2 (46.9, 55.5)	51.8 (45.8, 57.1)
		Male	67.3 (61.5, 73.3)	67.5 (62.4, 72.7)	66.4 (62.5, 70.5)	64.6 (60.3, 68.8)	61.3 (56.7, 65.9)	59.6 (52.6, 66.1)
	Okeechobee	Female	34.9 (29.4, 41.2)	36.8 (32.1, 42.4)	39.0 (35.4, 42.4)	40.4 (37.1, 44.0)	41.4 (37.6, 45.5)	43.2 (37.6, 48.5)
		Male	44.7 (37.8, 51.9)	46.8 (40.6, 53.3)	45.7 (41.2, 50.2)	48.8 (44.6, 53.0)	46.4 (41.4, 51.5)	45.8 (37.6, 53.6)
	Orange	Female	46.4 (41.6, 51.1)	48.1 (44.0, 51.9)	47.7 (44.6, 51.1)	49.4 (46.2, 52.8)	50.0 (46.9, 53.2)	51.2 (46.9, 55.8)
		Male	53.8 (48.6, 59.2)	55.8 (51.5, 60.3)	58.0 (54.4, 61.5)	61.3 (57.6, 64.6)	58.7 (54.8, 62.6)	56.8 (50.8, 62.8)
	Osceola	Female	42.5 (36.8, 48.6)	45.2 (39.9, 50.2)	43.6 (40.2, 47.0)	45.6 (42.0, 49.0)	47.7 (44.1, 51.2)	50.5 (45.6, 55.1)
		Male	55.2 (48.6, 61.9)	57.5 (51.3, 63.2)	55.1 (50.4, 59.6)	57.4 (53.1, 61.2)	52.7 (48.4, 57.1)	49.9 (43.2, 56.6)
	Palm Beach	Female	48.7 (44.3, 53.4)	50.2 (46.4, 54.1)	53.0 (49.5, 56.3)	55.4 (52.2, 58.7)	55.4 (52.0, 58.7)	56.5 (51.9, 60.9)
		Male	58.9 (53.9, 64.2)	60.0 (55.4, 64.2)	60.7 (56.5, 64.4)	60.3 (56.5, 63.6)	58.1 (54.1, 62.3)	57.5 (51.4, 63.5)
	Pasco	Female	47.1 (40.9, 53.2)	50.0 (44.8, 55.4)	50.1 (46.0, 54.0)	50.9 (47.0, 55.1)	53.0 (49.3, 56.9)	55.6 (50.8, 60.4)
		Male	56.3 (50.0, 62.3)	58.0 (52.1, 63.5)	57.7 (53.1, 62.2)	58.5 (54.3, 62.7)	55.0 (50.6, 59.3)	53.3 (46.3, 59.6)
	Pinellas	Female	50.7 (45.5, 55.5)	52.1 (48.1, 56.2)	50.7 (47.1, 54.3)	51.9 (48.3, 55.5)	51.6 (48.1, 55.3)	53.6 (48.9, 58.3)
		Male	57.7 (52.0, 62.8)	58.7 (53.7, 63.1)	58.4 (54.3, 62.7)	59.7 (55.7, 63.5)	59.8 (55.7, 63.9)	61.2 (55.0, 67.4)
	Polk	Female	41.4 (36.0, 47.0)	43.3 (38.2, 48.0)	42.5 (38.6, 46.4)	45.7 (42.2, 49.4)	46.9 (43.6, 50.6)	49.2 (44.5, 54.3)
		Male	52.4 (45.6, 58.7)	53.6 (47.7, 58.9)	53.6 (49.2, 58.3)	55.3 (50.9, 59.5)	54.4 (50.1, 59.1)	53.6 (47.2, 60.3)
	Putnam	Female	38.8 (32.3, 45.4)	41.0 (35.1, 47.0)	43.7 (39.5, 47.9)	46.4 (42.4, 50.5)	46.1 (41.8, 50.4)	47.0 (41.5, 52.5)
		Male	49.5 (42.5, 57.4)	50.9 (44.4, 58.1)	50.9 (45.9, 56.2)	53.2 (48.6, 57.9)	48.7 (43.9, 54.3)	46.8 (39.4, 54.6)
	Santa Rosa	Female	51.3 (44.7, 57.7)	52.5 (46.7, 57.8)	54.2 (50.5, 58.2)	54.4 (50.5, 58.5)	54.4 (50.3, 58.5)	54.8 (49.1, 60.2)
		Male	62.2 (55.6, 68.7)	63.0 (57.0, 68.4)	62.9 (58.4, 67.7)	61.9 (57.5, 66.2)	61.2 (56.3, 66.3)	60.3 (52.7, 67.9)
	Sarasota	Female	53.7 (48.1, 59.3)	55.4 (50.4, 60.1)	58.8 (55.4, 61.9)	58.9 (55.4, 61.9)	59.0 (55.5, 62.1)	60.5 (55.8, 65.1)
		Male	63.4 (57.5, 69.3)	64.1 (58.8, 69.4)	61.8 (57.8, 65.8)	64.6 (60.9, 68.0)	64.4 (60.4, 68.1)	67.1 (60.8, 72.8)
	Seminole	Female	49.0 (43.3, 54.6)	50.7 (45.8, 55.8)	54.4 (50.6, 58.1)	56.1 (52.4, 59.9)	55.1 (51.3, 58.8)	55.5 (50.4, 60.3)
		Male	60.0 (53.4, 66.1)	61.0 (55.1, 66.2)	62.0 (57.4, 66.3)	63.7 (59.3, 67.9)	59.6 (55.1, 64.1)	57.0 (50.4, 63.7)
	St. Johns	Female	51.3 (45.3, 57.7)	52.6 (47.2, 58.1)	56.8 (52.9, 60.9)	59.6 (56.1, 63.2)	62.3 (58.5, 65.9)	64.2 (59.2, 68.9)
		Male	59.0 (52.5, 65.6)	60.3 (54.4, 66.1)	61.0 (56.6, 65.3)	62.9 (58.2, 67.0)	63.0 (58.1, 67.5)	63.9 (56.4, 70.2)
	St. Lucie	Female	47.2 (41.1, 52.4)	49.2 (43.8, 54.1)	53.2 (49.3, 56.9)	53.9 (50.0, 57.4)	54.1 (49.9, 57.8)	55.0 (49.5, 59.7)
		Male	55.4 (48.8, 62.1)	57.0 (51.4, 62.8)	60.1 (55.4, 64.7)	61.9 (57.7, 65.8)	56.4 (51.8, 60.8)	53.3 (46.6, 60.4)
	Sumter	Female	44.9 (37.8, 52.1)	46.6 (40.3, 53.0)	53.2 (48.6, 57.8)	54.8 (50.2, 59.1)	55.1 (50.8, 59.6)	55.2 (49.2, 61.0)
		Male	54.1 (45.9, 61.7)	55.5 (48.4, 62.5)	57.5 (52.5, 62.4)	57.4 (52.6, 62.2)	57.4 (52.1, 62.5)	57.0 (49.1, 64.5)
	Suwannee	Female	41.5 (35.8, 47.6)	43.5 (38.5, 48.7)	44.9 (41.2, 48.8)	46.0 (42.2, 49.9)	49.2 (44.8, 53.1)	51.5 (45.6, 56.7)
		Male	52.4 (46.0, 59.5)	53.3 (47.9, 59.3)	54.5 (49.7, 58.6)	54.0 (49.4, 58.2)	52.7 (47.5, 57.8)	50.2 (42.3, 58.5)
	Taylor	Female	40.2 (34.1, 46.6)	42.9 (37.4, 48.6)	45.5 (41.6, 49.2)	48.2 (44.5, 52.2)	46.3 (42.3, 50.4)	48.0 (42.5, 53.5)
		Male	48.6 (40.6, 55.7)	51.1 (44.1, 57.2)	51.7 (47.0, 56.5)	54.6 (49.7, 59.2)	48.9 (43.9, 53.4)	46.8 (39.6, 54.2)
	Union	Female	39.8 (33.0, 47.3)	41.4 (35.3, 48.1)	39.6 (35.7, 43.9)	40.8 (37.1, 44.9)	41.2 (37.4, 45.0)	43.1 (37.7, 48.6)
		Male	49.1 (41.8, 56.5)	50.2 (43.6, 57.1)	49.2 (44.4, 54.2)	50.2 (45.3, 54.9)	49.6 (43.8, 55.0)	50.0 (41.0, 58.0)
	Volusia	Female	47.4 (41.9, 52.7)	49.1 (44.3, 53.8)	51.3 (47.3, 55.3)	54.5 (50.8, 58.4)	55.2 (51.6, 58.9)	56.7 (51.9, 61.8)
		Male	55.1 (49.3, 61.1)	56.6 (51.4, 61.6)	59.0 (54.4, 63.0)	61.5 (57.5, 65.6)	58.8 (54.5, 63.0)	57.0 (50.4, 63.4)
	Wakulla	Female	45.2 (38.6, 51.7)	47.3 (41.4, 52.9)	48.5 (44.8, 52.3)	49.5 (45.9, 53.5)	51.8 (47.5, 56.2)	53.1 (47.3, 58.8)
		Male	57.8 (50.3, 65.0)	59.8 (53.3, 66.0)	58.9 (54.6, 63.6)	59.8 (55.4, 64.1)	57.9 (53.3, 62.6)	56.5 (49.0, 63.8)
	Walton	Female	43.9 (37.9, 49.6)	46.7 (41.7, 51.4)	48.0 (44.1, 51.8)	50.3 (46.7, 54.3)	50.5 (45.8, 54.7)	51.4 (45.6, 56.8)
		Male	53.0 (45.8, 60.0)	55.3 (48.9, 61.0)	56.9 (52.6, 61.3)	58.6 (54.4, 62.6)	59.3 (53.9, 63.7)	60.0 (52.1, 66.8)
	Washington	Female	41.6 (35.4, 47.9)	43.5 (38.3, 48.9)	43.3 (39.6, 47.2)	43.0 (39.2, 47.1)	43.2 (38.8, 47.2)	43.6 (37.7, 49.4)
		Male	48.8 (41.4, 55.9)	50.1 (43.4, 56.1)	54.2 (49.3, 58.5)	54.6 (50.0, 59.1)	52.4 (47.0, 57.3)	49.0 (40.9, 56.6)
Georgia
	Appling	Female	34.9 (28.5, 42.0)	37.2 (31.1, 43.6)	40.0 (34.1, 45.9)	40.0 (33.7, 45.8)	40.6 (34.8, 47.0)	41.7 (35.1, 48.8)
		Male	45.4 (38.2, 52.8)	47.2 (40.6, 53.8)	47.5 (40.9, 54.1)	49.2 (42.9, 55.5)	49.6 (42.7, 56.9)	49.5 (40.2, 59.7)
	Atkinson	Female	30.0 (24.0, 36.5)	33.1 (27.6, 38.9)	35.8 (30.3, 41.5)	38.4 (32.5, 44.8)	37.7 (31.1, 44.5)	38.9 (31.4, 46.8)
		Male	37.4 (30.4, 44.9)	40.5 (34.2, 47.3)	42.7 (36.4, 49.2)	47.3 (41.2, 54.2)	42.2 (35.0, 49.3)	40.0 (30.1, 49.5)
	Bacon	Female	35.4 (28.4, 42.4)	37.2 (31.3, 43.5)	39.1 (33.3, 45.3)	38.6 (32.6, 44.9)	38.1 (31.4, 44.1)	39.2 (31.6, 45.9)
		Male	43.4 (35.7, 51.8)	44.6 (37.8, 51.8)	45.5 (39.5, 52.3)	47.2 (40.2, 54.7)	44.0 (37.0, 51.3)	42.2 (33.0, 51.9)
	Baker	Female	33.4 (27.3, 40.4)	36.0 (30.1, 42.8)	39.9 (33.9, 46.9)	39.8 (33.4, 46.5)	46.7 (39.9, 53.4)	47.6 (39.8, 55.4)
		Male	45.7 (37.0, 54.2)	48.6 (40.7, 55.8)	49.4 (42.2, 56.4)	52.2 (45.3, 59.3)	52.2 (45.4, 59.1)	50.7 (41.1, 60.3)
	Baldwin	Female	38.6 (32.5, 44.8)	40.1 (34.4, 45.7)	41.0 (35.5, 46.3)	40.6 (35.1, 46.4)	44.3 (39.0, 50.6)	45.4 (39.0, 52.3)
		Male	52.3 (44.8, 59.8)	52.8 (46.1, 59.6)	52.0 (45.2, 58.6)	53.1 (46.8, 59.1)	54.2 (47.5, 60.8)	52.4 (43.4, 61.4)
	Banks	Female	35.8 (29.2, 42.9)	37.8 (31.5, 44.1)	42.1 (35.8, 48.7)	46.2 (39.6, 52.7)	49.3 (42.1, 56.1)	50.2 (42.4, 57.2)
		Male	47.3 (39.8, 55.2)	48.9 (42.1, 55.9)	49.1 (42.6, 56.0)	50.0 (44.0, 56.7)	47.3 (39.7, 54.4)	45.0 (35.5, 54.6)
	Barrow	Female	38.7 (32.6, 45.2)	40.0 (34.5, 45.8)	43.1 (37.2, 49.2)	43.1 (37.7, 48.9)	48.6 (42.5, 54.8)	49.1 (42.3, 56.0)
		Male	49.6 (42.0, 57.1)	51.1 (44.4, 57.4)	52.7 (46.9, 58.7)	52.1 (45.5, 58.0)	51.7 (45.0, 58.2)	49.4 (40.7, 58.1)
	Bartow	Female	41.8 (34.8, 48.4)	44.3 (38.1, 50.3)	45.3 (39.5, 50.9)	45.4 (40.0, 51.3)	48.2 (42.8, 54.0)	50.0 (43.9, 56.7)
		Male	52.4 (44.9, 59.8)	54.2 (47.8, 60.8)	57.5 (51.8, 63.2)	58.1 (52.3, 63.6)	53.0 (47.0, 59.4)	49.9 (41.0, 58.3)
	Ben Hill	Female	32.2 (26.8, 38.8)	33.5 (28.6, 38.9)	35.3 (29.9, 40.9)	33.5 (28.5, 39.5)	39.8 (34.4, 45.7)	41.1 (34.8, 47.7)
		Male	45.6 (37.9, 53.4)	47.0 (40.2, 54.3)	47.0 (41.2, 53.2)	47.7 (41.2, 54.5)	45.2 (38.3, 52.0)	42.4 (33.0, 51.3)
	Berrien	Female	32.1 (26.3, 38.5)	32.9 (27.5, 38.5)	35.3 (30.3, 41.0)	36.6 (31.3, 42.6)	41.8 (36.1, 47.7)	43.2 (36.9, 49.8)
		Male	44.7 (37.9, 52.2)	44.9 (39.0, 51.4)	47.1 (40.8, 53.7)	46.7 (40.5, 53.3)	46.5 (39.8, 53.1)	45.2 (35.7, 53.6)
	Bibb	Female	35.1 (29.5, 40.8)	36.8 (31.5, 42.2)	39.1 (34.4, 44.4)	40.6 (35.5, 45.8)	43.6 (38.6, 48.7)	45.1 (39.6, 50.7)
		Male	52.6 (45.5, 59.6)	53.4 (47.1, 59.6)	56.3 (50.6, 61.9)	57.2 (51.4, 62.8)	54.3 (48.0, 60.3)	51.3 (42.8, 59.9)
	Bleckley	Female	35.8 (29.7, 42.3)	36.8 (31.2, 42.5)	36.7 (31.9, 42.7)	37.6 (31.8, 43.8)	37.0 (30.9, 44.2)	37.9 (30.9, 45.3)
		Male	48.7 (41.6, 56.2)	49.0 (42.8, 55.8)	52.3 (46.5, 58.2)	52.2 (45.3, 58.9)	50.3 (42.9, 58.0)	48.2 (38.5, 58.9)
	Brantley	Female	36.9 (30.8, 43.7)	38.1 (32.5, 44.4)	40.7 (35.2, 46.5)	40.7 (34.7, 46.7)	44.8 (38.6, 51.4)	45.9 (38.9, 53.1)
		Male	49.8 (42.4, 57.4)	50.7 (44.2, 57.5)	52.3 (45.7, 59.6)	50.4 (44.2, 56.7)	47.9 (41.2, 54.4)	45.6 (36.4, 54.7)
	Brooks	Female	34.5 (28.4, 41.4)	37.5 (31.7, 43.3)	41.3 (35.4, 47.0)	43.8 (37.6, 50.1)	45.9 (40.0, 52.3)	46.9 (40.2, 54.3)
		Male	46.8 (38.8, 54.6)	49.6 (42.5, 56.6)	51.7 (45.2, 58.1)	53.9 (47.3, 60.3)	51.5 (45.0, 58.5)	49.5 (40.1, 58.7)
	Bryan	Female	43.1 (36.5, 50.1)	45.8 (39.9, 51.9)	49.3 (43.5, 55.2)	50.4 (44.4, 56.5)	54.2 (48.3, 60.6)	55.9 (48.8, 63.0)
		Male	54.3 (46.6, 61.4)	56.5 (50.1, 62.8)	58.1 (51.2, 64.0)	61.4 (55.3, 67.0)	59.3 (52.8, 66.0)	58.6 (49.0, 67.4)
	Bulloch	Female	42.5 (36.6, 48.7)	44.7 (39.1, 50.2)	46.4 (41.9, 51.8)	45.6 (39.5, 51.7)	48.7 (43.3, 54.1)	50.3 (44.4, 56.8)
		Male	52.3 (44.8, 58.5)	53.8 (46.9, 59.3)	55.5 (49.3, 61.2)	58.2 (52.3, 63.6)	58.1 (51.8, 63.8)	57.2 (48.7, 66.0)
	Burke	Female	30.8 (24.9, 37.1)	33.0 (27.9, 38.9)	34.1 (28.7, 39.9)	35.9 (30.0, 42.0)	38.1 (32.0, 44.6)	38.9 (31.7, 46.0)
		Male	47.0 (39.2, 54.4)	48.8 (42.0, 55.6)	50.1 (43.7, 57.1)	51.7 (45.3, 58.5)	52.3 (45.3, 59.9)	50.1 (41.3, 60.3)
	Butts	Female	34.5 (28.0, 41.4)	36.2 (30.1, 42.7)	39.4 (33.3, 46.0)	38.4 (32.4, 45.4)	40.2 (34.3, 46.9)	41.0 (34.5, 49.0)
		Male	49.1 (41.3, 57.3)	50.3 (43.2, 57.2)	51.4 (44.5, 58.2)	51.7 (44.9, 58.4)	49.1 (42.0, 55.8)	47.0 (37.4, 56.4)
	Calhoun	Female	31.9 (25.8, 39.1)	33.8 (28.5, 40.2)	35.7 (30.1, 42.0)	35.4 (29.5, 42.1)	34.0 (27.8, 40.7)	34.7 (27.7, 42.4)
		Male	44.5 (37.3, 52.1)	46.4 (39.7, 53.2)	46.6 (39.8, 52.6)	48.9 (42.3, 55.1)	42.0 (35.3, 49.6)	39.6 (31.1, 49.6)
	Camden	Female	46.9 (40.7, 53.4)	48.9 (42.9, 54.6)	52.6 (46.8, 58.0)	54.1 (48.6, 59.8)	51.8 (45.9, 57.4)	51.7 (44.9, 58.4)
		Male	59.2 (52.4, 66.0)	61.0 (55.0, 67.1)	66.0 (60.4, 71.0)	64.5 (58.9, 69.7)	61.3 (54.8, 67.2)	59.5 (50.5, 68.0)
	Candler	Female	29.6 (23.6, 36.3)	32.7 (27.0, 38.8)	36.4 (30.6, 42.8)	38.0 (31.8, 44.5)	44.2 (37.3, 51.3)	45.0 (36.7, 53.0)
		Male	39.3 (32.1, 46.9)	42.2 (35.6, 49.2)	44.6 (38.4, 50.9)	48.3 (41.6, 54.9)	50.1 (42.4, 57.6)	48.6 (38.8, 58.8)
	Carroll	Female	37.2 (31.2, 43.3)	39.4 (33.8, 44.9)	43.1 (37.7, 48.7)	45.0 (39.7, 51.0)	46.9 (41.3, 52.2)	47.9 (41.1, 54.4)
		Male	49.0 (41.9, 56.5)	51.0 (44.6, 57.8)	54.2 (47.8, 60.4)	53.6 (47.5, 59.9)	50.9 (44.7, 56.9)	48.3 (40.3, 56.7)
	Catoosa	Female	40.5 (34.2, 47.2)	42.6 (36.5, 48.9)	45.2 (39.4, 51.0)	45.0 (38.7, 51.0)	44.4 (38.7, 50.4)	45.4 (39.0, 51.8)
		Male	53.3 (45.4, 61.0)	54.7 (47.7, 61.5)	54.1 (48.1, 60.5)	53.4 (47.3, 59.7)	47.4 (40.7, 54.2)	44.9 (36.2, 53.7)
	Charlton	Female	32.4 (26.1, 39.4)	34.6 (28.6, 41.1)	37.7 (31.8, 43.7)	38.8 (32.4, 45.5)	35.4 (29.2, 42.0)	36.2 (29.2, 44.3)
		Male	44.9 (37.3, 52.5)	47.4 (41.0, 54.3)	49.0 (42.2, 55.7)	49.4 (41.9, 55.7)	41.5 (34.7, 48.5)	39.9 (30.5, 49.6)
	Chatham	Female	40.6 (36.0, 45.4)	42.4 (38.6, 46.2)	45.3 (41.6, 49.4)	48.0 (43.9, 52.3)	52.1 (47.6, 56.5)	53.1 (47.7, 58.1)
		Male	56.8 (51.0, 62.5)	58.2 (53.1, 62.8)	58.2 (53.5, 62.9)	60.7 (55.4, 65.3)	60.3 (55.6, 65.2)	60.2 (53.6, 67.0)
	Chattahoochee	Female	49.1 (41.8, 56.2)	51.5 (44.8, 58.2)	51.5 (45.3, 58.2)	50.7 (44.4, 56.9)	51.6 (45.0, 58.7)	52.8 (45.1, 60.7)
		Male	62.4 (54.5, 69.8)	65.1 (58.3, 71.1)	62.9 (56.9, 69.2)	63.4 (57.0, 69.4)	61.7 (54.4, 68.1)	60.7 (50.5, 69.2)
	Chattooga	Female	33.9 (27.3, 41.1)	35.9 (29.9, 42.7)	39.2 (33.6, 45.5)	39.5 (33.9, 46.0)	38.3 (32.5, 45.3)	39.1 (32.1, 47.1)
		Male	43.2 (36.0, 51.5)	44.9 (38.3, 52.3)	47.1 (40.8, 53.9)	48.5 (42.0, 55.1)	45.4 (38.9, 52.3)	43.8 (35.0, 53.9)
	Cherokee	Female	50.3 (44.4, 56.4)	52.5 (47.3, 58.2)	54.4 (49.6, 59.1)	55.7 (50.5, 59.9)	55.8 (51.3, 60.0)	56.8 (51.2, 61.4)
		Male	59.3 (52.6, 65.2)	61.0 (55.3, 66.1)	63.3 (58.2, 67.8)	65.5 (60.7, 70.3)	63.1 (58.3, 67.9)	62.3 (55.1, 68.8)
	Clarke	Female	42.1 (36.5, 47.7)	43.5 (38.4, 48.2)	46.2 (41.3, 51.3)	48.1 (43.2, 53.3)	52.3 (47.0, 57.7)	53.3 (47.3, 59.2)
		Male	56.0 (49.4, 62.8)	57.1 (51.3, 62.9)	59.2 (53.1, 64.6)	60.5 (55.3, 66.2)	54.8 (49.0, 61.0)	51.5 (43.6, 59.6)
	Clay	Female	31.7 (25.2, 38.5)	34.5 (28.5, 41.1)	36.9 (31.0, 43.3)	37.6 (31.1, 44.5)	38.7 (32.0, 45.9)	39.4 (32.0, 47.5)
		Male	43.6 (35.9, 51.7)	45.9 (38.4, 53.0)	47.1 (40.4, 54.6)	50.4 (43.7, 57.0)	48.2 (41.2, 56.0)	46.3 (36.7, 56.3)
	Clayton	Female	39.4 (35.0, 44.2)	42.4 (38.5, 46.5)	45.1 (41.2, 48.8)	46.5 (42.5, 50.3)	46.4 (42.8, 49.9)	47.7 (43.1, 52.0)
		Male	51.2 (45.1, 57.3)	53.6 (48.2, 58.9)	57.7 (53.0, 62.3)	56.3 (51.5, 61.0)	54.6 (50.0, 59.2)	51.6 (45.0, 58.3)
	Clinch	Female	29.4 (23.6, 35.8)	30.9 (25.6, 37.1)	33.1 (27.8, 39.5)	34.1 (27.8, 41.4)	37.2 (30.6, 43.6)	38.1 (30.8, 45.1)
		Male	39.4 (32.1, 47.2)	40.6 (34.0, 47.6)	41.7 (35.3, 48.1)	42.9 (36.7, 49.4)	43.1 (35.8, 50.3)	41.3 (31.7, 51.5)
	Cobb	Female	49.3 (44.4, 54.2)	51.0 (46.7, 55.1)	54.6 (51.1, 58.2)	56.1 (52.1, 59.4)	57.7 (54.4, 61.0)	59.2 (55.3, 63.1)
		Male	60.1 (54.9, 65.5)	61.2 (56.6, 65.8)	65.1 (60.9, 69.7)	64.7 (60.4, 68.7)	62.1 (57.7, 66.2)	59.9 (54.1, 65.6)
	Coffee	Female	30.4 (24.9, 36.1)	33.1 (28.1, 38.2)	37.4 (32.3, 43.2)	38.5 (33.0, 43.9)	41.1 (35.2, 47.0)	41.9 (35.0, 48.4)
		Male	42.6 (35.3, 49.8)	45.5 (39.3, 51.8)	46.1 (40.2, 51.7)	49.0 (42.5, 55.7)	45.3 (38.8, 51.8)	43.3 (34.4, 52.2)
	Colquitt	Female	34.5 (28.4, 40.9)	37.0 (31.3, 42.6)	38.9 (33.9, 44.4)	40.8 (35.7, 46.9)	41.3 (36.1, 46.9)	42.5 (35.9, 49.4)
		Male	43.8 (37.0, 51.6)	45.5 (39.5, 51.9)	48.5 (42.8, 55.1)	50.3 (43.9, 56.6)	49.9 (43.1, 56.6)	48.5 (38.7, 57.5)
	Columbia	Female	49.9 (43.8, 55.3)	51.3 (46.3, 56.1)	54.8 (49.9, 59.3)	57.4 (52.4, 62.3)	55.9 (51.1, 61.1)	56.2 (50.8, 62.1)
		Male	59.0 (52.6, 65.3)	59.9 (54.3, 65.4)	61.5 (56.3, 66.5)	62.8 (57.6, 68.0)	63.4 (58.3, 68.9)	63.0 (55.9, 70.1)
	Cook	Female	31.6 (25.8, 38.1)	33.7 (28.4, 39.8)	35.5 (29.9, 41.1)	36.7 (31.4, 42.1)	38.0 (32.5, 44.2)	38.7 (32.4, 46.0)
		Male	45.8 (37.8, 54.1)	47.8 (40.9, 55.2)	50.6 (43.7, 57.0)	50.3 (43.5, 56.7)	47.8 (41.4, 54.3)	45.6 (37.2, 54.9)
	Coweta	Female	39.7 (33.4, 46.4)	41.4 (35.7, 47.4)	47.4 (41.3, 53.1)	49.4 (43.9, 55.6)	52.5 (46.8, 58.0)	52.7 (46.1, 58.8)
		Male	58.1 (50.7, 65.2)	59.4 (52.9, 65.1)	62.1 (55.8, 67.9)	59.5 (53.3, 65.0)	56.6 (50.3, 62.7)	53.9 (44.9, 62.5)
	Crawford	Female	34.3 (27.7, 41.6)	36.7 (30.1, 43.4)	39.7 (33.7, 45.8)	41.0 (34.9, 47.6)	42.9 (36.5, 49.7)	44.0 (36.0, 52.0)
		Male	45.3 (37.3, 53.0)	47.0 (40.0, 54.1)	49.7 (42.7, 56.6)	51.8 (44.7, 58.2)	50.9 (43.7, 58.5)	49.3 (38.8, 59.8)
	Crisp	Female	31.2 (25.2, 37.8)	33.3 (27.6, 39.4)	36.0 (30.2, 41.8)	36.5 (30.9, 42.4)	39.7 (33.6, 46.3)	40.7 (33.4, 48.4)
		Male	44.6 (37.1, 52.5)	46.2 (39.4, 53.4)	47.8 (41.2, 54.7)	49.7 (43.1, 56.2)	48.3 (41.0, 55.5)	46.4 (36.9, 56.1)
	Dade	Female	35.7 (29.0, 42.6)	38.3 (31.9, 44.6)	40.3 (34.6, 46.7)	41.3 (35.0, 48.0)	42.5 (35.9, 49.6)	43.4 (35.7, 51.4)
		Male	47.6 (39.6, 55.5)	49.8 (42.7, 56.9)	49.9 (42.9, 56.6)	50.4 (43.9, 56.7)	48.9 (42.3, 55.8)	47.2 (38.4, 56.2)
	Dawson	Female	47.4 (40.7, 54.0)	49.5 (43.2, 55.5)	52.5 (46.8, 58.4)	53.3 (46.9, 59.8)	53.0 (46.5, 59.5)	54.0 (46.7, 61.6)
		Male	56.4 (48.5, 64.0)	58.1 (51.3, 64.8)	59.2 (53.0, 65.8)	60.9 (54.6, 66.7)	57.9 (50.7, 64.6)	56.5 (46.5, 65.6)
	Decatur	Female	36.9 (30.7, 43.2)	38.0 (32.6, 43.6)	39.0 (33.8, 44.7)	37.9 (32.0, 43.4)	44.1 (38.0, 49.7)	45.3 (38.3, 52.2)
		Male	48.6 (41.3, 55.9)	50.2 (43.9, 56.8)	52.7 (46.6, 59.1)	53.1 (46.9, 59.4)	52.7 (46.6, 58.9)	51.7 (42.6, 60.0)
	DeKalb	Female	47.8 (43.2, 52.2)	49.2 (45.2, 53.3)	52.1 (48.4, 55.7)	51.9 (48.5, 55.5)	53.7 (50.4, 57.1)	54.8 (50.6, 58.5)
		Male	57.2 (51.5, 63.0)	58.2 (53.4, 63.2)	63.7 (59.4, 67.7)	62.4 (57.7, 66.8)	61.1 (56.8, 65.2)	58.5 (52.5, 64.2)
	Dodge	Female	34.7 (28.7, 41.5)	37.1 (31.8, 43.0)	37.5 (32.2, 42.7)	39.5 (33.9, 45.1)	38.8 (33.4, 44.5)	39.6 (33.4, 45.9)
		Male	44.6 (38.2, 51.8)	47.0 (41.0, 53.5)	50.0 (44.2, 55.8)	52.1 (45.8, 58.5)	51.5 (45.4, 57.4)	49.7 (41.1, 58.2)
	Dooly	Female	34.7 (28.1, 41.4)	35.7 (29.7, 41.9)	34.7 (29.2, 40.9)	34.5 (28.3, 41.4)	35.2 (29.2, 41.5)	35.9 (29.0, 43.7)
		Male	47.5 (40.2, 55.6)	48.2 (41.7, 55.4)	49.1 (42.9, 55.7)	48.4 (41.3, 54.8)	46.2 (38.9, 53.9)	44.0 (34.4, 54.6)
	Dougherty	Female	35.9 (30.7, 41.1)	38.2 (33.8, 43.2)	42.5 (38.0, 47.2)	42.6 (37.6, 47.5)	44.1 (39.2, 48.9)	45.2 (39.3, 51.2)
		Male	54.6 (47.9, 60.9)	56.1 (50.6, 61.5)	58.0 (52.1, 63.6)	58.6 (53.0, 64.2)	55.6 (49.4, 61.6)	54.8 (46.2, 62.8)
	Douglas	Female	39.6 (33.5, 46.5)	42.4 (36.8, 48.2)	49.9 (44.6, 55.4)	51.7 (46.1, 57.1)	53.4 (47.7, 59.0)	53.8 (47.0, 60.3)
		Male	53.0 (45.7, 60.3)	55.0 (48.5, 61.5)	59.3 (53.5, 64.9)	59.8 (53.7, 65.8)	57.4 (51.8, 63.4)	54.7 (46.3, 63.0)
	Early	Female	33.2 (27.1, 39.8)	34.7 (28.8, 40.4)	37.5 (32.2, 43.4)	36.5 (30.4, 43.1)	40.9 (34.6, 47.5)	41.9 (34.8, 49.8)
		Male	46.3 (38.7, 54.4)	47.8 (41.0, 55.1)	47.4 (40.7, 54.1)	48.2 (41.6, 55.0)	46.8 (39.4, 54.3)	45.5 (35.9, 55.0)
	Echols	Female	32.2 (25.7, 39.2)	34.1 (28.4, 40.6)	37.7 (31.4, 43.6)	39.3 (32.8, 46.1)	37.6 (30.9, 44.2)	38.7 (31.4, 46.7)
		Male	42.8 (35.2, 50.9)	45.3 (38.1, 52.7)	47.0 (39.5, 54.0)	46.3 (39.4, 53.1)	42.5 (35.1, 49.5)	39.9 (30.2, 49.7)
	Effingham	Female	40.4 (34.3, 47.6)	42.4 (36.8, 48.8)	46.9 (41.3, 52.4)	48.4 (42.0, 54.6)	52.0 (46.1, 57.6)	53.0 (45.9, 59.8)
		Male	53.3 (46.1, 60.6)	54.6 (48.1, 60.8)	56.2 (49.8, 62.0)	59.0 (52.6, 65.0)	56.9 (49.9, 63.3)	54.8 (45.4, 64.0)
	Elbert	Female	34.9 (29.4, 41.5)	36.5 (31.2, 42.5)	37.5 (31.9, 43.3)	38.0 (32.1, 43.8)	41.4 (35.2, 48.2)	42.4 (35.5, 49.7)
		Male	47.4 (40.4, 55.5)	48.5 (42.2, 55.7)	48.5 (41.9, 55.1)	51.5 (45.4, 57.8)	50.6 (44.2, 58.1)	48.6 (40.0, 59.0)
	Emanuel	Female	31.1 (25.2, 37.6)	32.9 (27.7, 38.8)	34.3 (29.0, 39.9)	35.7 (30.4, 41.3)	39.6 (33.1, 46.2)	40.6 (33.5, 48.1)
		Male	41.8 (34.7, 49.4)	43.0 (36.7, 50.2)	44.3 (37.9, 50.5)	47.4 (41.0, 53.8)	50.4 (43.7, 57.1)	49.6 (40.2, 58.4)
	Evans	Female	32.9 (26.8, 39.4)	35.2 (29.5, 41.1)	36.9 (31.8, 42.7)	36.6 (30.6, 43.4)	41.1 (34.3, 48.1)	41.9 (34.7, 49.3)
		Male	43.8 (36.7, 51.5)	45.6 (39.2, 52.4)	45.7 (38.9, 52.5)	47.9 (41.5, 54.7)	47.9 (40.8, 55.3)	46.4 (36.4, 56.9)
	Fannin	Female	39.6 (33.6, 46.5)	41.9 (36.0, 48.1)	45.0 (39.2, 51.3)	47.4 (41.0, 53.1)	48.2 (41.6, 54.7)	49.2 (41.6, 56.5)
		Male	50.4 (42.3, 58.2)	52.3 (45.2, 59.3)	51.9 (45.6, 57.8)	50.9 (44.6, 56.8)	51.8 (45.1, 58.5)	51.2 (42.0, 60.3)
	Fayette	Female	50.4 (43.7, 57.0)	52.1 (45.8, 58.3)	54.6 (49.1, 60.1)	55.3 (49.5, 60.8)	58.1 (52.6, 63.3)	60.0 (54.0, 66.3)
		Male	60.7 (52.6, 68.1)	61.6 (54.3, 68.1)	64.0 (57.9, 69.2)	61.4 (55.6, 66.6)	62.1 (55.7, 68.0)	61.4 (52.5, 69.1)
	Floyd	Female	40.2 (34.1, 46.7)	42.4 (37.0, 47.9)	44.7 (39.6, 49.9)	44.1 (39.0, 49.8)	42.6 (37.4, 48.0)	43.2 (36.9, 49.5)
		Male	49.7 (42.5, 57.3)	51.1 (44.7, 57.7)	54.5 (47.8, 60.6)	56.3 (50.0, 62.1)	54.3 (48.3, 60.1)	53.2 (45.1, 61.6)
	Forsyth	Female	49.3 (43.0, 55.8)	51.6 (46.4, 56.6)	55.4 (50.8, 60.1)	57.4 (52.2, 62.3)	58.6 (53.6, 63.1)	59.5 (53.7, 64.9)
		Male	59.0 (52.1, 65.8)	60.9 (54.6, 66.7)	64.5 (59.2, 69.4)	66.5 (61.6, 71.8)	63.3 (57.5, 68.4)	61.9 (54.5, 68.9)
	Franklin	Female	38.1 (31.4, 45.0)	40.1 (34.0, 46.6)	42.7 (37.1, 49.0)	45.8 (39.5, 52.3)	47.4 (40.8, 54.2)	48.8 (41.8, 56.2)
		Male	49.5 (42.0, 57.3)	50.9 (44.4, 57.9)	52.7 (46.1, 58.8)	52.8 (46.3, 59.1)	46.3 (39.3, 53.3)	43.9 (35.4, 53.4)
	Fulton	Female	44.8 (39.8, 49.4)	46.0 (41.8, 49.8)	50.6 (46.8, 54.2)	52.5 (48.9, 55.9)	57.6 (54.3, 60.9)	59.0 (54.9, 62.8)
		Male	55.9 (50.7, 61.2)	56.8 (52.1, 61.2)	60.5 (56.2, 64.6)	60.2 (55.9, 64.0)	61.4 (57.6, 64.7)	59.9 (54.9, 64.7)
	Gilmer	Female	39.2 (31.9, 45.9)	41.6 (35.0, 47.8)	45.9 (39.9, 51.5)	47.1 (40.7, 53.1)	46.6 (40.3, 53.1)	46.8 (39.8, 54.2)
		Male	47.7 (40.1, 55.2)	49.4 (43.0, 56.2)	52.0 (45.8, 58.3)	51.1 (44.8, 57.6)	50.9 (44.8, 57.4)	49.4 (41.1, 58.2)
	Glascock	Female	33.5 (27.1, 40.1)	34.2 (27.9, 40.2)	35.9 (30.2, 41.8)	35.7 (29.2, 42.1)	41.2 (33.9, 48.2)	42.2 (33.7, 49.9)
		Male	43.4 (36.0, 51.2)	43.9 (37.1, 51.3)	45.6 (38.6, 51.9)	45.3 (39.1, 52.1)	48.9 (41.4, 56.3)	47.4 (37.1, 57.4)
	Glynn	Female	42.7 (37.3, 48.9)	44.1 (39.2, 49.6)	49.0 (44.1, 54.0)	52.8 (47.4, 58.2)	54.0 (48.9, 59.3)	54.7 (49.1, 60.8)
		Male	57.7 (51.0, 63.7)	58.9 (52.9, 64.3)	59.7 (54.3, 65.3)	58.7 (52.8, 64.2)	55.6 (49.3, 61.8)	54.0 (45.2, 62.5)
	Gordon	Female	41.6 (34.2, 48.8)	43.6 (37.2, 50.0)	45.7 (39.7, 51.8)	44.0 (37.8, 50.4)	44.7 (38.8, 51.0)	45.8 (38.5, 53.3)
		Male	46.7 (39.3, 54.6)	48.6 (41.8, 55.6)	54.2 (48.1, 60.2)	54.8 (48.2, 61.2)	51.9 (44.9, 58.5)	50.3 (40.9, 58.6)
	Grady	Female	37.9 (31.9, 44.7)	40.2 (34.3, 46.3)	43.3 (37.3, 49.4)	44.4 (38.6, 50.6)	46.0 (39.7, 51.5)	47.2 (39.9, 53.9)
		Male	46.7 (39.3, 54.3)	48.7 (42.0, 55.2)	51.9 (45.7, 58.0)	52.8 (46.2, 59.1)	49.0 (42.2, 56.1)	46.8 (37.8, 56.5)
	Greene	Female	33.7 (27.8, 40.5)	34.9 (29.4, 40.8)	37.7 (32.0, 43.7)	40.0 (34.0, 46.5)	44.7 (38.4, 51.6)	45.8 (38.8, 53.4)
		Male	48.5 (40.6, 56.4)	49.2 (42.0, 55.8)	49.4 (42.7, 56.0)	50.5 (43.9, 57.1)	46.4 (39.6, 53.3)	43.5 (34.8, 52.9)
	Gwinnett	Female	43.9 (39.1, 48.7)	45.4 (41.2, 49.4)	48.3 (44.5, 52.2)	51.2 (47.6, 55.2)	54.5 (50.7, 57.9)	56.0 (51.4, 60.2)
		Male	57.5 (51.4, 63.1)	58.5 (53.2, 63.4)	61.5 (56.9, 65.7)	60.9 (56.1, 65.1)	59.4 (54.7, 63.5)	56.8 (50.3, 62.6)
	Habersham	Female	41.5 (34.6, 47.9)	43.0 (36.7, 48.7)	45.8 (40.0, 51.4)	47.4 (40.8, 53.3)	46.6 (40.5, 52.9)	46.9 (40.1, 54.2)
		Male	52.1 (44.1, 59.1)	52.5 (45.8, 58.8)	53.4 (47.1, 60.0)	53.6 (47.1, 60.1)	54.0 (47.0, 60.5)	53.5 (43.7, 62.8)
	Hall	Female	40.0 (34.9, 45.5)	41.9 (37.3, 46.6)	44.8 (40.1, 49.3)	45.2 (39.9, 50.2)	47.6 (42.7, 52.3)	48.5 (42.7, 54.0)
		Male	51.9 (45.4, 58.1)	53.1 (47.4, 58.7)	54.1 (49.0, 59.2)	53.2 (47.3, 58.9)	52.1 (46.7, 57.7)	50.2 (42.5, 58.0)
	Hancock	Female	27.8 (22.2, 34.1)	28.8 (23.8, 34.6)	30.3 (24.6, 36.4)	30.3 (24.5, 36.7)	37.6 (31.2, 44.4)	38.5 (30.7, 46.1)
		Male	44.9 (36.6, 52.7)	45.6 (38.0, 53.2)	45.4 (38.4, 52.1)	46.2 (39.5, 52.2)	49.2 (41.9, 56.1)	47.0 (37.2, 56.7)
	Haralson	Female	33.7 (28.1, 40.6)	35.8 (30.5, 41.8)	39.0 (33.0, 45.5)	39.1 (32.8, 45.4)	40.4 (34.4, 46.9)	41.5 (34.7, 49.4)
		Male	42.8 (35.6, 51.2)	43.9 (37.3, 51.3)	46.4 (39.6, 52.4)	48.1 (41.3, 54.3)	46.3 (39.7, 53.0)	44.3 (35.7, 53.4)
	Harris	Female	44.0 (37.6, 50.9)	46.5 (40.7, 52.6)	48.1 (41.8, 54.0)	47.4 (41.0, 53.7)	49.2 (43.4, 55.4)	50.2 (43.5, 57.3)
		Male	55.0 (47.0, 63.0)	56.9 (49.7, 64.2)	59.1 (52.5, 65.3)	60.9 (54.8, 66.6)	60.4 (54.2, 66.7)	58.9 (50.2, 67.0)
	Hart	Female	40.0 (33.7, 47.2)	40.9 (35.1, 47.6)	41.4 (35.5, 47.4)	42.3 (36.1, 49.0)	47.0 (40.4, 53.5)	48.3 (40.9, 55.9)
		Male	53.1 (45.8, 60.7)	53.2 (46.8, 59.8)	54.6 (48.6, 61.0)	53.2 (46.9, 59.6)	50.6 (43.3, 57.7)	48.1 (38.7, 58.2)
	Heard	Female	31.2 (25.3, 37.7)	32.8 (27.1, 39.0)	38.0 (32.4, 43.7)	40.3 (34.2, 46.6)	41.0 (34.4, 47.8)	41.9 (34.5, 49.4)
		Male	46.3 (38.7, 54.6)	47.6 (40.6, 54.8)	49.3 (42.9, 56.5)	47.5 (41.0, 54.5)	43.4 (36.6, 51.0)	41.1 (32.8, 51.3)
	Henry	Female	42.2 (35.9, 48.6)	45.2 (39.9, 50.6)	49.9 (44.7, 54.9)	50.0 (44.8, 55.4)	49.1 (44.3, 53.9)	49.4 (43.5, 54.9)
		Male	56.5 (49.2, 63.4)	58.9 (51.9, 64.7)	63.2 (57.3, 68.9)	62.2 (56.7, 67.6)	60.6 (55.2, 66.2)	58.6 (51.3, 65.8)
	Houston	Female	45.6 (39.2, 51.4)	47.2 (41.6, 52.5)	47.0 (41.7, 52.3)	48.4 (43.2, 53.6)	47.0 (42.2, 51.9)	48.3 (42.7, 54.5)
		Male	59.6 (52.8, 66.3)	60.5 (54.7, 66.1)	63.0 (57.6, 68.1)	64.5 (59.3, 69.7)	61.8 (56.4, 66.7)	60.9 (53.5, 67.4)
	Irwin	Female	30.9 (24.9, 37.4)	30.7 (25.2, 36.2)	31.8 (26.4, 37.8)	30.4 (24.9, 36.9)	42.6 (35.8, 49.0)	43.6 (35.5, 51.0)
		Male	43.9 (36.1, 51.6)	43.6 (36.8, 50.4)	44.8 (38.1, 51.6)	41.6 (34.8, 48.3)	49.2 (42.3, 56.9)	47.6 (37.8, 58.3)
	Jackson	Female	37.5 (31.6, 43.4)	39.6 (34.1, 45.1)	41.9 (37.1, 47.2)	45.8 (40.3, 51.5)	51.1 (45.2, 56.9)	52.8 (45.8, 59.8)
		Male	47.8 (40.6, 54.9)	49.5 (43.1, 55.7)	53.1 (46.9, 59.0)	54.3 (48.8, 60.0)	53.3 (47.2, 59.8)	51.4 (43.4, 60.2)
	Jasper	Female	35.5 (28.8, 42.5)	37.6 (31.2, 44.1)	41.1 (35.2, 47.2)	40.1 (33.8, 47.0)	47.5 (41.3, 54.3)	48.2 (41.1, 55.9)
		Male	47.9 (39.6, 55.9)	49.7 (42.2, 56.6)	49.6 (42.7, 56.2)	49.9 (43.1, 56.5)	51.4 (44.4, 58.7)	49.3 (39.7, 59.3)
	Jeff Davis	Female	32.4 (26.4, 39.2)	35.4 (29.8, 41.9)	38.6 (33.2, 44.9)	40.5 (34.5, 47.6)	42.0 (35.2, 49.1)	43.1 (35.5, 51.0)
		Male	43.0 (35.5, 51.1)	45.5 (38.7, 52.6)	47.3 (40.5, 53.7)	49.9 (43.6, 56.2)	49.2 (41.6, 55.9)	47.4 (37.2, 56.8)
	Jefferson	Female	27.4 (22.1, 33.7)	30.3 (25.2, 36.2)	32.3 (26.9, 38.2)	34.9 (29.3, 41.2)	36.8 (30.9, 43.1)	38.2 (31.1, 45.4)
		Male	42.5 (35.2, 50.0)	44.9 (38.5, 51.5)	47.9 (41.3, 54.5)	50.5 (43.9, 57.6)	48.5 (41.8, 55.9)	46.0 (36.5, 56.3)
	Jenkins	Female	30.1 (23.7, 37.2)	31.1 (25.3, 37.6)	32.6 (27.0, 38.8)	32.3 (26.6, 38.4)	33.9 (27.8, 40.6)	34.5 (27.2, 42.1)
		Male	42.2 (34.9, 49.4)	42.7 (36.1, 49.4)	43.4 (37.4, 50.0)	44.2 (37.8, 51.0)	45.8 (38.6, 53.2)	43.5 (34.1, 54.0)
	Johnson	Female	32.4 (26.5, 39.2)	33.2 (27.9, 39.3)	32.8 (27.8, 38.6)	31.1 (25.5, 37.1)	36.3 (30.1, 43.4)	37.2 (30.2, 45.4)
		Male	39.3 (31.4, 47.0)	41.0 (34.2, 48.1)	40.5 (34.7, 47.0)	40.7 (34.1, 47.1)	45.0 (38.2, 52.0)	43.0 (34.0, 52.8)
	Jones	Female	41.7 (34.9, 48.2)	43.1 (36.8, 49.5)	44.7 (39.3, 50.7)	43.5 (37.6, 49.9)	49.2 (42.9, 55.4)	50.0 (43.2, 56.9)
		Male	52.2 (44.0, 59.9)	53.5 (46.0, 60.6)	54.7 (48.7, 61.2)	55.4 (49.0, 61.6)	57.0 (50.3, 64.2)	55.1 (46.1, 65.0)
	Lamar	Female	35.9 (29.3, 42.8)	37.1 (30.7, 43.8)	38.5 (32.4, 44.7)	37.2 (31.0, 43.9)	41.2 (35.1, 47.9)	42.4 (35.5, 49.6)
		Male	48.8 (40.9, 56.9)	49.9 (42.9, 57.0)	50.0 (42.7, 56.8)	50.4 (43.8, 57.0)	50.8 (43.8, 58.3)	48.7 (38.9, 58.9)
	Lanier	Female	34.8 (28.3, 42.0)	37.2 (31.2, 44.1)	40.1 (34.0, 46.1)	41.4 (35.2, 48.5)	41.7 (35.0, 48.5)	42.6 (35.0, 50.4)
		Male	44.7 (36.6, 51.9)	47.0 (40.0, 53.4)	50.4 (43.4, 56.4)	51.4 (44.5, 58.0)	47.3 (39.2, 54.4)	45.3 (34.4, 55.1)
	Laurens	Female	36.7 (31.9, 41.7)	39.1 (34.8, 43.3)	40.7 (36.6, 44.6)	39.7 (35.7, 43.8)	42.1 (38.1, 46.6)	43.5 (38.7, 48.8)
		Male	48.8 (42.8, 54.9)	50.7 (45.3, 55.8)	52.6 (47.1, 57.5)	53.4 (48.0, 58.9)	52.2 (46.9, 57.6)	50.1 (43.1, 57.0)
	Lee	Female	43.1 (36.7, 49.5)	44.5 (39.1, 50.3)	48.3 (42.5, 54.2)	50.2 (44.2, 56.4)	50.4 (44.6, 55.9)	51.1 (44.8, 57.5)
		Male	57.3 (49.6, 64.2)	57.7 (51.0, 63.9)	59.6 (53.6, 65.8)	59.3 (52.9, 65.3)	59.0 (51.8, 65.9)	58.7 (49.3, 67.7)
	Liberty	Female	46.3 (40.2, 52.8)	47.5 (41.6, 53.3)	47.7 (42.3, 53.4)	46.7 (40.7, 52.5)	49.2 (43.2, 55.7)	50.4 (43.1, 57.7)
		Male	59.5 (52.6, 66.2)	60.5 (54.6, 66.3)	58.3 (52.2, 64.3)	58.7 (51.9, 64.3)	58.3 (51.8, 64.7)	56.6 (47.6, 65.8)
	Lincoln	Female	37.4 (30.5, 44.6)	38.8 (32.3, 45.5)	39.9 (34.0, 45.7)	41.2 (34.9, 47.9)	44.3 (37.7, 51.5)	45.4 (38.1, 53.4)
		Male	45.6 (38.2, 53.6)	46.5 (39.8, 53.6)	46.5 (40.1, 53.0)	49.3 (42.5, 55.8)	50.6 (43.2, 57.6)	48.4 (38.3, 58.3)
	Long	Female	37.2 (31.1, 44.5)	39.3 (33.6, 46.0)	42.0 (36.4, 48.0)	43.6 (37.3, 50.4)	44.1 (37.5, 51.3)	45.2 (37.8, 53.4)
		Male	47.2 (39.8, 55.0)	49.0 (42.2, 56.1)	50.8 (43.9, 57.7)	51.2 (44.1, 58.4)	49.2 (41.9, 56.8)	47.5 (37.4, 57.5)
	Lowndes	Female	41.3 (35.8, 47.2)	42.7 (37.9, 47.7)	44.6 (39.7, 49.0)	44.8 (40.3, 49.5)	44.9 (40.0, 49.2)	45.3 (39.7, 50.3)
		Male	56.2 (49.6, 62.8)	57.1 (51.4, 62.6)	58.7 (53.5, 64.2)	56.5 (51.4, 62.0)	55.4 (50.2, 60.6)	54.3 (46.4, 61.7)
	Lumpkin	Female	42.6 (35.2, 49.6)	45.1 (38.4, 51.7)	47.4 (41.3, 54.0)	48.9 (42.9, 55.8)	49.0 (42.7, 55.2)	49.8 (42.7, 57.1)
		Male	51.3 (43.3, 59.1)	52.9 (45.9, 59.9)	52.8 (46.0, 58.7)	54.1 (48.0, 60.3)	54.1 (46.7, 60.6)	53.1 (42.8, 62.6)
	Macon	Female	30.6 (25.1, 37.5)	32.6 (27.2, 38.8)	32.9 (27.2, 38.9)	34.3 (28.3, 40.4)	36.4 (30.2, 42.6)	37.4 (30.4, 44.8)
		Male	44.6 (36.9, 52.3)	46.8 (39.8, 53.6)	46.5 (39.9, 53.7)	47.5 (40.9, 54.1)	46.7 (39.2, 53.7)	44.7 (34.7, 54.4)
	Madison	Female	38.5 (31.8, 45.3)	39.5 (33.9, 45.3)	41.8 (36.2, 47.4)	43.8 (37.5, 50.1)	46.8 (40.5, 53.3)	47.7 (40.3, 54.6)
		Male	49.5 (41.6, 57.1)	50.1 (43.3, 56.3)	51.5 (44.4, 57.6)	53.7 (46.9, 60.2)	48.9 (42.8, 55.7)	47.2 (38.9, 56.7)
	Marion	Female	34.9 (28.3, 42.0)	38.6 (32.2, 45.0)	42.4 (36.7, 48.4)	44.2 (37.6, 50.6)	41.8 (35.4, 48.8)	42.8 (35.5, 50.4)
		Male	45.5 (37.8, 53.5)	48.5 (41.5, 55.6)	49.9 (43.2, 56.9)	53.3 (46.6, 59.7)	48.5 (41.3, 55.3)	46.7 (36.4, 56.6)
	McDuffie	Female	32.3 (26.6, 38.9)	33.9 (28.6, 40.0)	35.3 (29.9, 41.1)	37.7 (32.1, 44.2)	38.9 (33.2, 45.1)	40.3 (33.6, 47.8)
		Male	44.2 (36.9, 52.0)	45.5 (39.0, 52.2)	47.3 (41.0, 54.3)	49.0 (42.4, 56.0)	47.2 (40.3, 54.1)	45.6 (36.9, 55.1)
	McIntosh	Female	33.3 (27.4, 39.9)	35.3 (29.5, 41.2)	39.4 (34.1, 45.1)	41.9 (35.1, 48.6)	44.4 (37.8, 50.9)	45.4 (37.6, 53.1)
		Male	47.6 (40.1, 55.3)	49.0 (42.2, 55.8)	47.0 (40.7, 53.8)	47.8 (41.4, 54.0)	46.5 (38.9, 53.3)	44.9 (34.9, 54.5)
	Meriwether	Female	32.2 (26.1, 39.3)	34.1 (28.3, 40.5)	36.7 (30.7, 43.0)	36.7 (30.7, 43.0)	36.5 (30.5, 42.6)	37.5 (30.6, 44.6)
		Male	47.2 (39.2, 55.0)	48.7 (41.6, 56.2)	50.6 (43.8, 56.9)	51.5 (44.9, 57.8)	47.1 (40.6, 54.5)	45.6 (36.5, 55.4)
	Miller	Female	34.3 (27.9, 41.8)	36.6 (30.6, 43.4)	40.4 (34.2, 46.4)	39.7 (33.5, 47.1)	44.3 (37.4, 51.0)	45.1 (36.9, 52.8)
		Male	46.4 (38.0, 54.6)	48.1 (40.3, 55.7)	48.6 (41.8, 55.8)	51.0 (43.9, 57.6)	48.5 (40.8, 56.0)	46.6 (36.9, 56.9)
	Mitchell	Female	34.1 (28.3, 40.7)	34.8 (29.3, 40.4)	36.4 (31.3, 42.4)	35.9 (30.3, 41.9)	39.8 (34.3, 45.7)	40.6 (34.6, 47.3)
		Male	44.7 (37.2, 51.9)	45.3 (38.6, 51.4)	46.5 (40.0, 53.4)	46.5 (40.4, 53.4)	44.3 (37.4, 51.8)	42.0 (32.9, 52.3)
	Monroe	Female	40.3 (33.8, 47.2)	41.6 (35.8, 47.7)	43.6 (37.8, 50.0)	42.6 (36.3, 48.5)	42.7 (36.6, 49.1)	43.7 (36.8, 51.0)
		Male	52.1 (44.7, 59.9)	53.1 (46.1, 59.8)	54.0 (47.7, 60.8)	55.3 (48.9, 61.2)	52.6 (45.8, 59.3)	51.8 (42.4, 61.1)
	Montgomery	Female	37.1 (30.5, 43.9)	39.7 (33.3, 45.6)	42.2 (36.0, 48.2)	45.2 (38.7, 51.6)	46.3 (40.2, 53.4)	47.4 (39.7, 55.0)
		Male	48.8 (40.7, 56.5)	50.9 (43.5, 58.1)	52.4 (45.6, 59.1)	55.6 (49.0, 62.1)	53.1 (45.9, 60.6)	51.2 (41.5, 61.9)
	Morgan	Female	37.1 (31.0, 43.8)	38.8 (32.9, 44.9)	42.9 (37.2, 48.9)	43.4 (36.7, 49.8)	51.1 (44.3, 57.6)	52.4 (44.8, 60.4)
		Male	51.1 (43.7, 59.1)	52.5 (46.1, 59.5)	51.9 (45.5, 58.6)	52.9 (46.1, 60.0)	50.6 (43.2, 57.3)	48.5 (39.0, 57.8)
	Murray	Female	32.4 (26.1, 39.1)	34.1 (28.2, 40.2)	37.9 (32.1, 44.0)	39.4 (33.8, 45.7)	40.6 (34.8, 46.9)	41.3 (34.5, 48.5)
		Male	41.2 (33.6, 49.2)	42.6 (35.3, 49.6)	45.5 (39.3, 52.0)	44.3 (38.2, 50.9)	41.9 (34.8, 48.5)	39.1 (29.9, 48.1)
	Muscogee	Female	37.7 (32.8, 42.8)	40.2 (36.0, 44.6)	44.7 (40.7, 48.8)	44.8 (40.6, 49.2)	45.1 (40.8, 49.0)	45.7 (41.0, 50.7)
		Male	57.9 (51.6, 64.1)	59.1 (53.4, 64.7)	58.6 (53.1, 63.8)	58.6 (53.3, 63.5)	56.9 (52.2, 61.8)	55.8 (48.3, 62.5)
	Newton	Female	34.6 (28.6, 41.2)	37.1 (31.5, 43.1)	41.8 (36.6, 47.7)	42.2 (36.6, 48.0)	48.2 (42.6, 53.7)	49.6 (43.1, 56.2)
		Male	54.3 (47.3, 61.9)	56.5 (49.9, 63.1)	56.9 (50.3, 63.2)	57.3 (51.4, 63.5)	52.7 (45.7, 59.2)	49.4 (40.5, 58.0)
	Oconee	Female	48.7 (41.8, 55.7)	49.6 (43.5, 55.9)	52.9 (47.1, 58.5)	53.0 (47.3, 59.3)	58.2 (51.8, 64.2)	59.3 (52.1, 65.6)
		Male	59.0 (51.5, 66.1)	59.3 (52.6, 65.5)	60.4 (53.8, 66.7)	60.5 (54.4, 66.1)	61.4 (55.1, 67.6)	61.1 (51.9, 69.4)
	Oglethorpe	Female	36.6 (29.9, 43.6)	37.5 (31.4, 43.8)	40.1 (34.5, 46.4)	40.9 (34.8, 47.6)	46.7 (40.8, 53.7)	47.8 (41.2, 55.8)
		Male	47.8 (40.5, 55.6)	48.2 (41.3, 55.1)	49.0 (41.7, 55.5)	50.8 (44.2, 57.3)	49.1 (42.2, 56.0)	46.9 (37.4, 56.8)
	Paulding	Female	43.9 (38.0, 50.3)	46.1 (40.8, 51.7)	50.3 (44.6, 55.5)	51.1 (45.5, 56.4)	52.4 (47.0, 58.6)	52.7 (46.7, 59.5)
		Male	54.4 (47.0, 61.2)	56.7 (50.1, 62.9)	59.9 (53.7, 65.7)	61.3 (55.8, 66.6)	58.5 (51.9, 64.7)	56.3 (47.5, 64.8)
	Peach	Female	36.6 (30.0, 43.4)	38.7 (32.6, 44.7)	40.3 (34.4, 46.4)	42.3 (36.3, 48.6)	42.8 (36.5, 49.4)	43.7 (36.4, 51.3)
		Male	50.1 (41.6, 57.7)	52.0 (44.1, 58.9)	53.3 (46.2, 59.9)	55.4 (48.7, 61.7)	52.9 (45.6, 60.0)	51.0 (41.6, 60.8)
	Pickens	Female	43.4 (36.1, 50.5)	46.4 (39.7, 53.0)	49.7 (43.7, 55.9)	50.8 (44.5, 57.0)	50.2 (43.9, 56.4)	51.1 (43.9, 58.3)
		Male	51.4 (43.6, 59.6)	53.8 (47.2, 60.9)	57.2 (51.4, 63.9)	58.3 (51.5, 64.3)	55.3 (48.0, 61.8)	54.0 (43.7, 62.7)
	Pierce	Female	35.3 (28.7, 41.8)	36.9 (31.2, 42.8)	38.9 (33.1, 44.4)	38.8 (32.7, 44.9)	41.7 (35.8, 47.9)	42.5 (35.3, 49.6)
		Male	47.4 (40.0, 55.0)	48.9 (42.3, 55.7)	49.4 (42.7, 56.2)	49.6 (43.3, 56.0)	47.6 (40.9, 55.4)	45.8 (36.9, 56.3)
	Pike	Female	42.0 (35.0, 49.7)	44.3 (37.9, 51.3)	46.6 (40.0, 53.4)	45.9 (39.2, 52.5)	45.7 (39.3, 52.0)	46.5 (39.6, 53.7)
		Male	50.9 (43.0, 58.6)	52.5 (45.8, 59.0)	55.1 (48.3, 61.6)	56.4 (49.7, 62.9)	53.9 (46.9, 60.4)	51.4 (41.6, 60.3)
	Polk	Female	35.3 (29.3, 42.1)	37.9 (31.9, 44.2)	41.5 (35.6, 47.9)	41.2 (34.9, 47.0)	41.5 (35.4, 47.7)	42.7 (36.0, 49.9)
		Male	45.7 (38.9, 53.5)	47.6 (41.3, 54.7)	51.1 (44.8, 57.7)	52.7 (46.3, 59.3)	49.9 (42.6, 56.1)	48.4 (39.3, 57.0)
	Pulaski	Female	39.3 (33.4, 45.6)	40.3 (35.2, 46.3)	37.9 (32.1, 43.8)	39.1 (32.9, 45.3)	36.0 (29.9, 42.7)	37.2 (30.1, 44.8)
		Male	50.3 (43.3, 57.6)	50.5 (44.0, 56.7)	52.6 (46.4, 59.1)	53.4 (46.8, 59.7)	50.0 (42.9, 57.1)	48.2 (38.2, 57.7)
	Putnam	Female	40.2 (33.3, 48.2)	41.9 (35.6, 49.0)	44.2 (38.0, 51.1)	44.1 (37.8, 50.8)	49.9 (43.9, 56.5)	51.4 (44.0, 58.6)
		Male	52.5 (45.0, 60.2)	53.3 (46.8, 59.9)	53.4 (46.9, 60.3)	54.0 (47.7, 60.3)	54.6 (47.8, 61.8)	53.8 (44.5, 63.3)
	Quitman	Female	27.4 (21.9, 33.9)	28.9 (23.4, 34.9)	30.0 (24.7, 36.1)	30.2 (24.3, 36.1)	32.0 (26.3, 37.6)	32.9 (26.2, 39.9)
		Male	39.4 (31.6, 46.8)	40.9 (33.5, 47.7)	42.0 (34.9, 48.8)	43.2 (36.4, 49.6)	42.2 (35.3, 49.2)	40.7 (32.0, 50.3)
	Rabun	Female	45.8 (38.6, 52.7)	47.2 (40.6, 53.5)	46.8 (40.9, 53.0)	47.7 (41.2, 54.8)	50.6 (43.8, 57.3)	51.6 (44.2, 59.6)
		Male	53.3 (45.3, 60.4)	54.5 (47.2, 60.7)	57.5 (51.2, 63.4)	58.0 (51.3, 64.0)	59.8 (53.1, 66.1)	58.9 (49.4, 67.2)
	Randolph	Female	30.8 (24.6, 38.0)	33.8 (28.0, 40.5)	35.5 (29.7, 41.7)	37.7 (31.4, 44.3)	35.4 (29.2, 42.8)	36.3 (29.0, 44.6)
		Male	44.6 (37.0, 53.2)	47.5 (40.4, 55.1)	49.0 (41.5, 56.4)	52.4 (45.1, 58.9)	46.1 (38.7, 53.2)	43.6 (34.0, 53.5)
	Richmond	Female	35.8 (31.2, 40.4)	37.3 (33.3, 41.5)	39.5 (35.6, 43.6)	39.8 (35.6, 44.2)	42.1 (37.8, 46.4)	43.0 (37.8, 48.1)
		Male	57.1 (51.2, 62.7)	58.4 (53.5, 63.3)	59.3 (54.3, 63.7)	57.9 (53.0, 62.8)	56.7 (51.1, 61.8)	55.4 (47.7, 62.5)
	Rockdale	Female	38.0 (31.8, 45.0)	40.1 (34.3, 46.4)	45.1 (39.6, 51.2)	46.7 (40.5, 53.1)	48.9 (42.6, 55.0)	49.7 (42.3, 56.9)
		Male	56.9 (49.5, 64.8)	58.4 (51.7, 65.3)	61.0 (54.6, 66.3)	59.2 (53.3, 65.1)	56.9 (50.1, 63.5)	54.9 (45.5, 63.7)
	Schley	Female	39.5 (32.9, 47.2)	40.1 (34.0, 46.6)	41.0 (35.2, 47.6)	40.4 (33.4, 47.1)	38.0 (31.7, 45.0)	38.9 (31.5, 46.7)
		Male	47.5 (39.5, 55.4)	47.7 (40.6, 54.8)	48.1 (41.3, 55.2)	47.7 (40.7, 54.5)	43.7 (36.5, 51.0)	42.0 (32.0, 51.7)
	Screven	Female	33.2 (27.0, 40.5)	35.0 (29.1, 41.9)	38.3 (32.6, 44.4)	39.3 (32.9, 45.8)	37.6 (31.7, 43.4)	37.9 (31.4, 45.2)
		Male	46.7 (39.2, 54.3)	47.9 (41.1, 54.6)	48.5 (42.0, 55.5)	50.0 (43.3, 56.4)	48.6 (40.9, 55.4)	46.8 (37.5, 55.8)
	Seminole	Female	35.1 (28.6, 42.3)	37.0 (31.4, 43.3)	39.9 (34.4, 45.9)	38.7 (32.4, 45.8)	45.1 (38.2, 52.2)	46.1 (38.7, 54.5)
		Male	46.2 (38.6, 54.6)	47.6 (40.8, 54.7)	50.3 (43.1, 57.4)	51.3 (44.3, 57.5)	51.9 (44.5, 59.3)	50.2 (40.3, 60.7)
	Spalding	Female	32.3 (26.7, 38.2)	34.3 (28.7, 40.1)	36.5 (30.8, 41.8)	36.5 (30.8, 42.3)	37.5 (31.9, 43.5)	38.4 (31.5, 45.4)
		Male	46.1 (38.8, 54.2)	48.0 (41.5, 54.9)	51.1 (44.4, 57.6)	50.7 (44.2, 56.8)	49.4 (42.7, 57.2)	48.0 (38.7, 57.5)
	Stephens	Female	40.3 (33.9, 47.3)	41.8 (36.1, 47.9)	43.9 (37.9, 49.6)	47.4 (41.5, 54.1)	48.6 (42.4, 54.7)	49.8 (42.7, 56.8)
		Male	51.7 (44.4, 59.5)	52.7 (45.9, 59.8)	52.9 (46.2, 59.0)	52.4 (46.3, 58.2)	51.3 (44.9, 57.9)	49.9 (40.4, 59.2)
	Stewart	Female	29.9 (24.0, 37.0)	31.4 (25.7, 37.8)	32.2 (26.9, 38.0)	32.1 (26.6, 39.0)	34.5 (28.7, 40.9)	35.1 (28.2, 42.7)
		Male	42.9 (35.6, 51.3)	46.2 (39.5, 53.5)	46.7 (39.8, 53.9)	49.4 (42.3, 56.2)	51.2 (43.5, 58.5)	48.9 (38.5, 58.7)
	Sumter	Female	36.0 (30.1, 42.7)	37.7 (32.4, 43.7)	39.7 (33.9, 45.4)	41.2 (35.4, 47.1)	42.6 (36.7, 48.7)	43.9 (37.0, 50.9)
		Male	49.0 (40.8, 56.6)	50.2 (43.0, 56.9)	51.9 (45.6, 58.2)	52.3 (45.8, 58.3)	49.7 (43.0, 56.7)	47.3 (37.9, 56.7)
	Talbot	Female	32.0 (26.0, 38.9)	34.2 (28.3, 40.5)	37.1 (31.2, 43.6)	36.5 (29.9, 43.1)	39.0 (33.0, 46.3)	40.0 (32.9, 48.0)
		Male	46.9 (38.8, 54.5)	48.4 (41.2, 55.5)	49.6 (42.6, 56.1)	50.9 (44.2, 57.6)	49.5 (42.1, 56.8)	47.8 (38.3, 57.8)
	Taliaferro	Female	24.3 (19.0, 30.6)	26.0 (20.9, 31.9)	28.3 (23.2, 33.8)	30.0 (24.5, 36.3)	30.4 (24.6, 36.5)	31.3 (25.0, 38.2)
		Male	39.1 (31.4, 47.2)	40.8 (33.9, 48.2)	41.7 (35.0, 48.3)	44.2 (37.0, 51.0)	37.9 (31.1, 45.1)	36.4 (27.7, 46.3)
	Tattnall	Female	32.9 (27.1, 39.2)	35.0 (29.3, 40.9)	37.7 (32.3, 44.0)	38.6 (32.6, 44.5)	41.1 (35.0, 47.4)	42.1 (34.9, 49.0)
		Male	43.4 (36.2, 50.9)	45.5 (39.0, 52.4)	46.3 (39.8, 52.7)	47.6 (40.9, 53.8)	47.1 (40.4, 54.4)	44.8 (35.3, 55.1)
	Taylor	Female	31.6 (25.3, 37.9)	31.8 (25.6, 37.8)	32.1 (26.8, 38.2)	31.6 (26.3, 37.8)	37.6 (31.8, 44.5)	38.6 (31.6, 46.5)
		Male	41.7 (34.1, 48.9)	41.6 (34.8, 47.9)	40.7 (34.2, 47.1)	40.9 (34.5, 48.1)	44.6 (37.3, 52.1)	42.5 (32.7, 52.6)
	Telfair	Female	30.7 (25.0, 37.2)	32.4 (27.0, 38.1)	35.6 (30.1, 41.1)	34.2 (29.0, 40.0)	37.7 (31.7, 43.5)	38.7 (32.2, 45.5)
		Male	43.8 (36.6, 51.9)	46.7 (40.0, 53.4)	47.9 (41.7, 54.1)	49.0 (42.1, 56.0)	47.9 (40.9, 55.4)	45.7 (36.3, 55.5)
	Terrell	Female	31.6 (25.8, 39.0)	32.2 (26.6, 38.7)	33.1 (27.3, 39.0)	33.9 (27.9, 40.5)	33.3 (27.4, 39.7)	34.0 (27.4, 41.5)
		Male	46.7 (38.7, 54.5)	47.1 (39.7, 54.2)	47.0 (40.9, 53.7)	46.1 (39.4, 52.6)	40.7 (33.5, 47.8)	38.5 (29.5, 47.6)
	Thomas	Female	39.4 (33.6, 45.4)	41.1 (35.6, 46.5)	45.6 (40.8, 50.8)	47.9 (42.8, 53.3)	52.2 (46.4, 57.7)	53.4 (47.1, 59.8)
		Male	49.5 (42.3, 56.9)	50.8 (44.9, 57.0)	52.9 (46.8, 58.5)	54.6 (49.0, 59.9)	53.2 (46.9, 59.4)	51.3 (42.7, 59.8)
	Tift	Female	32.0 (26.2, 38.0)	34.2 (28.3, 39.8)	36.7 (31.7, 42.1)	39.3 (33.1, 44.8)	40.5 (35.2, 46.1)	41.5 (35.5, 48.1)
		Male	45.7 (38.4, 52.7)	47.4 (41.1, 53.6)	52.4 (46.4, 58.7)	53.2 (47.3, 59.1)	54.6 (48.5, 60.8)	54.8 (46.1, 63.1)
	Toombs	Female	33.9 (27.9, 40.2)	36.9 (31.4, 42.7)	40.7 (35.3, 46.1)	42.9 (36.3, 49.2)	46.0 (39.9, 52.3)	47.3 (40.0, 54.6)
		Male	46.3 (39.0, 53.4)	48.9 (42.6, 55.4)	50.4 (43.9, 56.8)	53.5 (47.2, 59.5)	54.2 (47.3, 60.9)	53.4 (44.0, 63.0)
	Towns	Female	47.6 (40.2, 55.2)	50.2 (43.4, 56.6)	50.9 (44.9, 57.1)	51.7 (44.0, 58.2)	51.1 (44.1, 58.2)	52.0 (44.2, 59.9)
		Male	50.4 (42.5, 57.6)	52.5 (45.6, 59.0)	56.4 (49.9, 63.2)	58.9 (52.7, 65.7)	57.4 (50.1, 64.1)	55.3 (45.4, 65.0)
	Treutlen	Female	31.6 (25.7, 38.2)	33.7 (28.4, 39.9)	35.2 (29.7, 40.5)	35.8 (29.7, 41.9)	39.3 (32.8, 46.4)	40.5 (33.1, 48.6)
		Male	43.8 (36.3, 51.4)	45.5 (38.5, 52.2)	45.6 (39.6, 52.4)	46.9 (40.4, 53.4)	47.3 (39.4, 54.7)	45.6 (35.8, 56.0)
	Troup	Female	34.4 (28.1, 40.4)	36.3 (31.0, 42.0)	40.1 (34.9, 46.2)	41.4 (35.3, 47.5)	43.4 (37.7, 49.8)	44.6 (38.4, 52.2)
		Male	52.8 (45.2, 60.0)	54.0 (46.7, 60.4)	55.1 (48.7, 61.2)	54.4 (48.3, 60.6)	53.8 (47.2, 60.5)	53.0 (44.2, 62.0)
	Turner	Female	31.5 (25.7, 38.1)	31.3 (25.7, 37.7)	30.4 (25.2, 36.5)	29.6 (24.0, 35.8)	35.1 (29.1, 41.9)	36.2 (28.9, 44.2)
		Male	44.3 (37.0, 52.5)	44.1 (37.6, 51.6)	44.5 (37.5, 51.3)	44.6 (38.3, 51.5)	44.6 (37.5, 52.0)	42.9 (33.2, 53.6)
	Twiggs	Female	29.6 (23.2, 36.6)	29.4 (23.6, 35.6)	29.1 (23.9, 35.0)	28.2 (22.5, 34.1)	31.7 (26.1, 38.2)	32.6 (26.1, 40.2)
		Male	42.9 (35.3, 50.9)	42.3 (36.0, 49.3)	42.4 (36.0, 49.0)	42.1 (35.6, 48.7)	41.6 (34.6, 48.8)	39.8 (30.2, 49.7)
	Union	Female	45.5 (39.2, 53.0)	48.1 (42.2, 54.9)	48.6 (42.4, 54.6)	51.0 (44.5, 57.3)	51.1 (44.9, 57.5)	52.6 (45.6, 59.8)
		Male	51.5 (44.5, 58.9)	53.5 (47.0, 59.9)	55.0 (48.6, 60.9)	56.1 (49.7, 62.3)	55.1 (47.8, 62.3)	53.7 (43.9, 63.2)
	Upson	Female	34.4 (28.3, 41.2)	35.8 (29.9, 42.0)	38.7 (32.7, 45.1)	39.3 (32.7, 45.4)	40.6 (34.6, 47.3)	41.3 (34.7, 49.0)
		Male	47.6 (39.8, 55.3)	48.3 (41.2, 55.0)	49.4 (42.5, 56.1)	50.5 (44.8, 57.5)	49.8 (42.8, 56.4)	48.4 (39.0, 58.2)
	Walker	Female	37.5 (31.5, 44.3)	39.2 (33.7, 45.5)	40.5 (34.9, 45.9)	39.3 (33.5, 45.0)	40.8 (35.2, 46.7)	41.7 (35.1, 48.4)
		Male	47.9 (40.0, 55.5)	49.2 (42.3, 56.3)	50.8 (44.7, 57.3)	51.0 (45.0, 57.0)	49.5 (43.3, 55.5)	48.4 (40.1, 56.7)
	Walton	Female	35.3 (29.1, 41.1)	36.6 (31.3, 41.9)	40.2 (35.2, 45.6)	40.4 (34.6, 45.7)	47.7 (41.9, 53.7)	48.9 (42.7, 55.3)
		Male	49.8 (41.8, 56.6)	51.2 (44.6, 57.1)	51.8 (46.2, 57.7)	51.7 (45.8, 57.8)	52.0 (46.1, 57.9)	50.7 (42.5, 59.1)
	Ware	Female	36.6 (30.8, 42.7)	38.9 (33.6, 44.5)	41.7 (36.8, 47.1)	42.1 (36.5, 47.8)	43.6 (37.5, 49.5)	44.4 (37.6, 51.2)
		Male	47.0 (39.8, 55.0)	49.0 (42.4, 56.1)	49.8 (43.7, 56.2)	50.8 (44.3, 57.1)	50.0 (43.8, 56.5)	48.2 (39.6, 57.0)
	Warren	Female	26.1 (20.6, 32.5)	28.5 (23.4, 34.5)	29.9 (24.6, 35.3)	31.4 (25.8, 37.5)	35.6 (28.8, 42.0)	36.6 (29.0, 44.1)
		Male	40.2 (32.5, 47.8)	42.7 (35.6, 49.3)	44.6 (37.5, 51.0)	46.0 (38.9, 52.6)	47.1 (39.6, 54.6)	45.0 (35.4, 55.2)
	Washington	Female	34.6 (27.8, 41.7)	36.4 (30.0, 42.7)	38.2 (32.2, 44.5)	38.6 (32.2, 45.0)	40.4 (34.6, 46.7)	41.2 (34.4, 48.7)
		Male	46.7 (39.0, 54.2)	48.3 (41.3, 54.9)	49.3 (42.9, 55.8)	51.1 (44.6, 57.5)	51.9 (45.0, 58.6)	50.4 (41.3, 59.7)
	Wayne	Female	33.5 (28.1, 40.2)	35.5 (30.5, 41.2)	38.9 (33.5, 44.5)	42.1 (36.3, 47.9)	46.4 (40.9, 52.5)	47.8 (41.4, 54.4)
		Male	50.1 (43.1, 57.5)	52.1 (45.6, 58.6)	51.8 (45.9, 57.8)	51.0 (44.8, 57.0)	49.6 (42.8, 56.3)	48.3 (38.8, 57.0)
	Webster	Female	31.8 (25.9, 38.1)	34.3 (28.1, 40.3)	37.1 (31.6, 43.9)	39.2 (33.2, 45.9)	45.1 (38.3, 51.9)	45.7 (38.1, 53.8)
		Male	43.3 (35.6, 51.5)	45.4 (38.6, 52.5)	47.4 (40.1, 53.8)	49.0 (42.0, 55.6)	52.5 (44.5, 59.7)	50.5 (40.2, 60.3)
	Wheeler	Female	34.7 (28.8, 41.9)	35.6 (30.2, 42.4)	36.3 (31.1, 42.0)	36.0 (30.2, 42.4)	40.4 (34.4, 47.4)	41.2 (34.2, 49.8)
		Male	44.9 (37.6, 52.7)	45.6 (38.9, 52.5)	45.5 (38.5, 51.8)	46.1 (39.5, 52.3)	47.6 (39.9, 54.9)	45.8 (36.1, 55.7)
	White	Female	46.2 (38.9, 53.0)	48.1 (41.4, 53.9)	48.4 (42.8, 54.3)	48.4 (42.5, 55.9)	49.3 (43.0, 55.7)	50.4 (42.8, 57.5)
		Male	52.5 (44.7, 59.7)	53.9 (46.8, 60.2)	55.2 (48.7, 61.3)	55.8 (49.2, 62.1)	56.4 (49.4, 62.9)	55.9 (46.5, 64.2)
	Whitfield	Female	34.4 (29.0, 40.4)	36.5 (31.4, 42.0)	39.2 (34.1, 44.2)	39.1 (33.9, 44.4)	39.0 (33.9, 44.1)	40.2 (34.3, 46.3)
		Male	45.1 (38.3, 53.0)	46.6 (40.6, 53.3)	49.7 (43.6, 55.4)	48.5 (42.5, 54.3)	44.8 (39.4, 50.2)	43.7 (36.3, 51.6)
	Wilcox	Female	35.5 (29.3, 42.2)	36.9 (31.5, 43.0)	36.1 (30.3, 41.6)	35.0 (28.9, 41.5)	38.0 (31.5, 44.9)	38.9 (31.7, 47.0)
		Male	44.7 (37.1, 52.0)	46.4 (40.0, 52.5)	46.6 (40.0, 53.1)	47.4 (40.9, 54.0)	47.6 (40.3, 55.2)	45.8 (36.4, 56.5)
	Wilkes	Female	31.3 (25.4, 38.1)	32.8 (27.3, 39.2)	34.4 (29.1, 40.0)	35.7 (29.6, 41.7)	38.4 (31.8, 45.4)	39.3 (31.6, 47.6)
		Male	45.1 (37.8, 52.1)	46.1 (39.5, 52.3)	46.7 (40.0, 53.6)	48.6 (41.4, 55.2)	47.5 (40.2, 54.5)	45.5 (35.7, 55.4)
	Wilkinson	Female	37.1 (30.5, 44.1)	39.4 (33.1, 45.9)	40.8 (34.7, 47.1)	41.1 (34.7, 47.4)	42.1 (35.0, 49.9)	43.1 (35.5, 51.4)
		Male	47.3 (39.6, 54.9)	49.2 (42.7, 56.1)	49.6 (43.0, 56.1)	52.6 (45.6, 59.5)	51.1 (44.0, 58.3)	49.6 (39.8, 59.0)
	Worth	Female	36.3 (30.2, 42.8)	37.7 (31.8, 43.8)	40.2 (34.6, 46.1)	40.5 (34.8, 47.2)	41.2 (35.0, 47.5)	42.2 (35.2, 49.7)
		Male	45.8 (38.1, 53.6)	46.8 (40.0, 53.6)	50.2 (43.2, 57.1)	52.4 (45.9, 58.8)	51.1 (43.7, 58.0)	50.2 (40.7, 59.1)
Hawaii
	Hawaii	Female	57.6 (53.2, 61.6)	60.0 (56.4, 63.1)	60.5 (57.4, 63.5)	61.5 (58.6, 64.3)	62.0 (59.0, 65.0)	64.3 (60.8, 67.7)
		Male	67.2 (62.8, 71.4)	68.9 (65.4, 72.4)	71.3 (68.1, 74.4)	72.1 (69.2, 75.0)	69.9 (67.0, 72.8)	66.8 (62.9, 70.5)
	Honolulu	Female	54.9 (50.8, 59.1)	57.8 (53.9, 61.5)	59.1 (55.4, 62.6)	59.9 (56.3, 63.3)	58.4 (54.5, 62.2)	59.2 (55.3, 63.0)
		Male	69.4 (65.5, 73.2)	69.7 (66.3, 73.2)	69.8 (66.2, 73.2)	71.0 (67.8, 74.0)	68.5 (64.9, 71.6)	65.1 (61.2, 68.8)
	Kalawao	Female	54.4 (50.1, 59.0)	59.5 (56.0, 63.2)	60.0 (56.6, 63.6)	65.9 (62.2, 69.1)	63.6 (60.1, 66.7)	65.9 (62.1, 69.2)
		Male	67.0 (62.2, 71.5)	69.8 (65.7, 73.8)	70.0 (66.1, 73.9)	72.7 (69.6, 75.6)	68.9 (65.5, 72.0)	68.4 (64.2, 72.2)
	Kauai	Female	56.0 (51.0, 61.1)	57.9 (53.7, 62.2)	60.4 (56.6, 64.1)	63.9 (60.3, 67.2)	64.1 (60.5, 67.5)	65.7 (61.9, 69.5)
		Male	69.8 (64.7, 74.4)	70.5 (66.3, 74.6)	72.4 (68.6, 76.3)	74.8 (71.0, 78.1)	73.2 (69.6, 76.5)	71.6 (66.9, 75.8)
	Maui	Female	54.4 (50.1, 59.0)	59.5 (56.0, 63.2)	60.0 (56.6, 63.6)	65.9 (62.2, 69.1)	63.6 (60.1, 66.7)	65.9 (62.1, 69.2)
		Male	67.0 (62.2, 71.5)	69.8 (65.7, 73.8)	70.0 (66.1, 73.9)	72.7 (69.6, 75.6)	68.9 (65.5, 72.0)	68.4 (64.2, 72.2)
Idaho
	Ada	Female	58.2 (54.7, 61.6)	59.0 (56.5, 61.8)	60.4 (57.7, 63.1)	62.9 (60.4, 65.4)	63.0 (60.3, 65.6)	63.8 (60.4, 67.1)
		Male	66.6 (62.7, 70.2)	67.3 (64.0, 70.3)	67.9 (64.9, 71.1)	69.9 (66.9, 72.8)	66.9 (63.9, 69.9)	64.8 (60.6, 69.2)
	Adams	Female	54.8 (47.8, 61.8)	57.5 (50.9, 63.5)	58.3 (52.0, 64.0)	59.3 (52.4, 65.7)	53.6 (46.5, 60.2)	54.7 (46.9, 62.1)
		Male	56.2 (48.5, 63.9)	58.1 (51.2, 64.7)	58.4 (51.8, 64.3)	60.1 (53.5, 66.6)	58.9 (50.7, 66.0)	56.6 (45.4, 66.5)
	Bannock	Female	58.9 (54.6, 63.1)	59.5 (56.1, 62.7)	57.8 (54.6, 60.9)	58.7 (55.5, 62.0)	59.2 (56.1, 62.6)	60.7 (56.6, 64.9)
		Male	63.7 (58.6, 68.2)	64.1 (60.1, 68.1)	62.8 (58.8, 66.5)	65.5 (61.4, 69.2)	62.4 (58.4, 66.1)	60.1 (54.6, 65.8)
	Bear Lake	Female	52.2 (45.5, 58.9)	54.0 (47.9, 59.8)	54.2 (47.9, 60.4)	56.7 (49.3, 62.7)	57.7 (50.3, 64.3)	58.9 (50.1, 66.4)
		Male	60.7 (54.0, 67.1)	61.8 (55.8, 67.4)	61.5 (55.2, 67.5)	61.6 (55.4, 67.7)	61.6 (54.2, 68.0)	59.8 (49.0, 68.9)
	Benewah	Female	52.1 (45.3, 58.6)	54.5 (48.3, 60.4)	56.8 (50.8, 62.7)	53.8 (47.1, 59.9)	54.0 (47.3, 61.4)	55.3 (47.2, 63.2)
		Male	59.7 (52.8, 66.6)	61.2 (55.4, 67.1)	59.8 (53.5, 65.7)	60.9 (55.0, 66.8)	58.4 (50.5, 65.2)	56.4 (46.1, 66.4)
	Bingham	Female	52.4 (47.3, 57.1)	54.0 (49.8, 58.3)	53.3 (48.9, 57.1)	54.7 (50.5, 58.6)	51.6 (47.0, 55.8)	52.3 (46.6, 57.3)
		Male	59.0 (53.8, 64.9)	59.6 (54.9, 64.6)	56.2 (51.5, 60.9)	56.1 (51.1, 60.8)	55.9 (51.0, 60.8)	55.7 (48.9, 62.4)
	Blaine	Female	64.4 (58.6, 69.2)	66.2 (61.2, 70.4)	65.6 (60.6, 69.8)	66.1 (61.3, 70.7)	61.4 (56.1, 66.5)	62.8 (56.5, 68.6)
		Male	70.3 (64.3, 75.8)	71.0 (65.8, 75.6)	71.2 (66.1, 75.8)	70.8 (65.9, 75.2)	69.2 (63.2, 74.1)	69.4 (61.2, 75.8)
	Boise	Female	54.1 (47.1, 61.2)	55.3 (49.2, 61.5)	55.4 (48.9, 61.6)	55.0 (47.5, 61.9)	55.3 (48.1, 62.3)	56.3 (48.2, 64.2)
		Male	62.0 (54.5, 69.1)	62.5 (55.8, 68.8)	61.2 (55.0, 67.0)	63.5 (57.0, 69.4)	60.5 (53.8, 67.4)	58.4 (48.6, 67.8)
	Bonner	Female	56.7 (51.4, 62.0)	58.6 (54.0, 63.0)	59.4 (55.3, 63.5)	61.3 (56.9, 65.1)	59.1 (54.9, 63.4)	59.8 (54.5, 64.6)
		Male	68.2 (62.2, 73.4)	68.7 (63.8, 73.4)	67.8 (63.2, 72.3)	67.4 (62.9, 71.5)	66.8 (62.0, 70.9)	66.5 (59.6, 72.0)
	Bonneville	Female	52.5 (48.2, 56.7)	53.1 (49.4, 56.5)	53.5 (50.3, 56.8)	54.6 (50.9, 57.9)	57.2 (53.7, 60.9)	58.7 (54.6, 62.7)
		Male	65.5 (60.9, 70.2)	65.3 (61.6, 68.9)	63.8 (59.9, 67.4)	62.7 (59.0, 66.3)	62.8 (59.1, 66.6)	61.8 (56.6, 67.5)
	Boundary	Female	55.0 (48.5, 61.3)	56.4 (50.7, 62.1)	56.1 (49.9, 61.9)	56.5 (49.7, 63.0)	51.8 (44.1, 58.6)	52.8 (43.9, 60.8)
		Male	61.6 (54.7, 68.5)	62.4 (55.9, 68.5)	62.5 (55.8, 68.2)	59.9 (53.4, 65.8)	59.3 (51.9, 66.2)	57.2 (46.9, 66.8)
	Butte	Female	55.5 (48.6, 62.7)	57.5 (51.3, 63.8)	57.0 (50.8, 62.9)	57.2 (50.3, 63.4)	57.2 (50.1, 64.3)	58.2 (50.5, 66.2)
		Male	58.0 (50.2, 65.0)	59.7 (53.3, 65.9)	59.7 (53.0, 66.0)	59.6 (52.8, 65.9)	59.8 (52.1, 67.1)	58.0 (47.4, 67.7)
	Camas	Female	59.9 (52.3, 68.1)	60.1 (52.9, 67.2)	58.7 (52.3, 65.1)	57.8 (50.9, 64.1)	54.3 (47.2, 60.8)	55.6 (47.9, 63.2)
		Male	64.0 (56.0, 70.7)	64.2 (56.8, 70.0)	63.0 (56.2, 69.0)	62.3 (55.7, 68.6)	57.5 (50.3, 65.2)	56.1 (46.2, 66.4)
	Canyon	Female	51.4 (47.3, 55.3)	52.4 (49.1, 55.5)	50.8 (47.6, 54.0)	53.1 (50.2, 56.1)	54.0 (50.7, 57.3)	55.9 (52.0, 60.1)
		Male	58.0 (53.6, 62.3)	59.0 (55.4, 62.8)	59.4 (55.9, 62.8)	59.2 (55.7, 62.7)	57.2 (53.6, 60.7)	53.8 (48.4, 58.9)
	Caribou	Female	53.6 (47.2, 60.3)	54.6 (48.8, 60.8)	53.4 (47.2, 59.2)	55.4 (49.1, 61.8)	56.0 (48.9, 63.0)	57.4 (49.3, 65.2)
		Male	62.5 (55.7, 69.2)	63.0 (56.7, 69.0)	60.8 (53.9, 66.9)	59.6 (53.2, 66.3)	60.6 (53.2, 67.4)	58.6 (48.4, 67.4)
	Cassia	Female	49.8 (43.9, 55.9)	52.1 (46.9, 57.2)	53.1 (48.0, 58.0)	51.7 (46.8, 57.1)	50.1 (44.8, 55.3)	51.9 (45.5, 57.8)
		Male	55.3 (48.9, 61.1)	57.0 (51.4, 62.5)	56.6 (51.1, 61.9)	56.2 (51.0, 61.5)	54.3 (48.4, 60.1)	53.4 (45.3, 61.6)
	Clark	Female	42.8 (35.4, 50.6)	46.1 (39.0, 53.4)	45.7 (39.7, 52.7)	47.0 (39.6, 54.6)	46.3 (39.7, 53.5)	47.2 (39.4, 55.2)
		Male	49.0 (40.7, 56.6)	51.1 (43.6, 57.8)	52.6 (46.4, 59.5)	52.1 (44.4, 58.7)	50.4 (42.5, 57.1)	48.3 (38.4, 57.9)
	Clearwater	Female	52.1 (45.7, 58.8)	53.4 (48.0, 59.2)	53.9 (48.2, 59.4)	55.0 (48.3, 61.5)	53.7 (46.7, 60.9)	55.0 (46.9, 62.7)
		Male	63.2 (56.7, 69.6)	63.4 (57.8, 69.0)	64.3 (58.7, 70.0)	62.4 (56.3, 68.4)	59.7 (52.5, 66.6)	57.5 (47.7, 67.0)
	Custer	Female	58.1 (51.2, 64.8)	60.3 (54.0, 66.2)	60.1 (53.8, 66.1)	60.7 (54.2, 67.0)	56.8 (50.3, 63.0)	57.9 (50.4, 65.0)
		Male	62.4 (55.1, 69.4)	64.2 (57.4, 70.2)	64.0 (56.8, 69.9)	66.1 (60.0, 72.1)	61.7 (54.6, 68.1)	59.8 (50.1, 68.7)
	Elmore	Female	56.5 (50.4, 62.2)	56.9 (51.4, 62.2)	54.7 (49.0, 60.0)	54.6 (48.7, 60.5)	54.9 (48.6, 61.0)	56.0 (49.1, 62.8)
		Male	63.7 (57.1, 70.3)	64.4 (58.2, 70.0)	63.2 (57.4, 68.5)	63.9 (57.9, 69.4)	62.2 (55.9, 67.9)	61.6 (52.4, 69.1)
	Franklin	Female	55.3 (49.1, 61.5)	56.0 (50.3, 61.6)	55.2 (49.3, 61.3)	57.6 (51.1, 64.1)	57.5 (50.8, 64.3)	58.5 (50.8, 66.5)
		Male	61.7 (55.1, 68.4)	62.1 (56.3, 68.1)	61.2 (54.9, 67.3)	62.8 (56.6, 68.7)	61.5 (53.9, 68.4)	60.0 (49.6, 69.4)
	Fremont	Female	54.4 (47.5, 61.2)	56.3 (50.4, 62.4)	57.3 (51.3, 62.9)	58.1 (51.8, 64.1)	57.4 (50.5, 64.3)	58.4 (50.2, 66.2)
		Male	62.1 (55.3, 68.3)	63.5 (57.5, 68.7)	63.8 (58.1, 69.7)	63.8 (57.6, 69.8)	60.2 (53.2, 67.5)	58.1 (48.3, 67.9)
	Gem	Female	48.6 (42.2, 54.7)	49.5 (43.5, 55.6)	50.1 (44.8, 55.6)	50.7 (45.0, 56.1)	51.2 (45.8, 56.9)	52.2 (46.0, 58.5)
		Male	57.5 (50.4, 64.2)	58.2 (52.3, 63.9)	58.3 (52.2, 63.8)	60.1 (54.3, 65.9)	59.3 (53.4, 64.8)	57.4 (49.0, 65.6)
	Gooding	Female	44.2 (38.4, 50.4)	46.6 (41.3, 52.0)	48.9 (43.8, 54.5)	51.6 (46.1, 57.5)	52.0 (46.7, 57.5)	53.6 (47.2, 59.8)
		Male	50.7 (44.1, 57.8)	52.7 (46.6, 59.0)	53.3 (47.6, 59.2)	53.9 (47.8, 59.4)	52.1 (46.2, 58.1)	50.1 (41.8, 59.1)
	Idaho	Female	54.0 (48.5, 60.1)	55.0 (50.3, 59.7)	54.9 (50.1, 59.8)	56.1 (51.4, 60.6)	57.1 (52.6, 61.6)	58.5 (53.4, 63.5)
		Male	57.0 (50.8, 62.7)	58.1 (52.7, 63.1)	60.3 (55.3, 65.0)	59.5 (54.3, 64.4)	59.4 (54.3, 64.2)	57.3 (49.8, 64.3)
	Jefferson	Female	53.9 (47.9, 59.4)	53.9 (48.7, 58.8)	52.2 (47.2, 57.0)	51.6 (46.5, 56.5)	53.9 (48.6, 59.3)	55.0 (48.5, 61.1)
		Male	57.4 (50.8, 63.3)	57.8 (51.9, 63.4)	58.8 (53.0, 64.4)	55.4 (49.8, 60.7)	53.8 (48.3, 59.3)	49.7 (41.6, 57.5)
	Jerome	Female	48.5 (42.8, 54.1)	50.1 (44.6, 55.1)	51.6 (46.6, 56.5)	55.2 (50.0, 60.1)	49.4 (44.2, 54.6)	50.4 (44.8, 56.7)
		Male	54.5 (48.2, 61.0)	55.0 (49.6, 60.9)	53.7 (48.4, 59.6)	52.6 (46.7, 58.5)	49.0 (43.3, 54.7)	47.0 (39.0, 54.8)
	Kootenai	Female	58.2 (54.2, 61.9)	59.0 (55.9, 62.1)	58.8 (55.8, 61.8)	58.8 (55.8, 61.8)	60.0 (56.6, 63.1)	61.8 (57.6, 65.8)
		Male	62.9 (58.0, 67.5)	64.4 (60.7, 68.2)	63.6 (60.3, 67.3)	65.5 (61.9, 69.0)	65.4 (62.0, 69.0)	66.1 (61.2, 71.0)
	Latah	Female	60.4 (55.5, 64.9)	61.6 (57.5, 65.5)	62.3 (58.4, 66.0)	59.5 (54.9, 63.7)	58.0 (53.8, 61.9)	58.8 (53.6, 63.9)
		Male	66.6 (61.7, 71.6)	67.2 (63.0, 71.4)	67.5 (63.3, 71.4)	66.8 (62.4, 70.8)	65.9 (61.0, 70.4)	64.9 (58.0, 71.4)
	Lemhi	Female	55.2 (48.1, 61.4)	58.2 (52.1, 63.8)	61.1 (55.0, 67.2)	61.3 (54.7, 67.6)	57.6 (50.8, 64.7)	58.6 (51.1, 66.0)
		Male	62.4 (54.8, 69.5)	64.1 (57.4, 69.9)	64.6 (58.4, 70.1)	65.4 (58.9, 71.2)	60.9 (53.6, 67.9)	59.0 (48.3, 68.8)
	Lewis	Female	52.9 (45.8, 59.7)	54.7 (48.5, 60.6)	55.9 (49.8, 61.9)	58.8 (52.2, 65.4)	55.2 (48.1, 62.5)	56.2 (48.1, 64.3)
		Male	59.8 (52.7, 66.7)	60.6 (54.3, 66.9)	63.2 (57.0, 69.0)	63.5 (57.2, 69.3)	59.6 (52.3, 66.4)	57.6 (47.0, 66.7)
	Lincoln	Female	53.2 (46.6, 60.0)	55.6 (49.5, 61.3)	56.5 (50.6, 62.9)	57.6 (51.3, 63.8)	51.8 (44.7, 59.2)	52.6 (44.7, 60.6)
		Male	57.2 (50.1, 64.5)	58.8 (52.6, 65.2)	58.6 (51.8, 64.5)	58.9 (52.3, 65.7)	54.8 (47.4, 61.8)	53.1 (43.4, 62.7)
	Madison	Female	53.3 (47.8, 59.3)	55.6 (50.6, 60.9)	56.0 (51.1, 60.9)	57.7 (52.3, 63.0)	55.8 (50.3, 61.3)	56.4 (50.1, 62.6)
		Male	62.4 (56.3, 68.2)	63.9 (58.8, 68.8)	64.3 (58.8, 69.1)	64.8 (59.5, 69.5)	61.4 (55.5, 66.8)	58.0 (49.6, 65.5)
	Minidoka	Female	50.9 (44.7, 57.2)	53.1 (47.7, 58.5)	52.2 (46.8, 57.2)	52.1 (47.0, 57.0)	46.4 (41.1, 51.5)	46.8 (41.1, 52.7)
		Male	59.2 (52.8, 65.5)	60.8 (55.1, 66.4)	59.1 (53.6, 64.3)	58.9 (53.3, 64.3)	55.0 (48.7, 61.0)	52.8 (44.2, 60.4)
	Nez Perce	Female	53.4 (48.8, 57.9)	54.4 (50.7, 57.8)	53.5 (49.9, 57.1)	53.4 (49.9, 57.1)	53.9 (50.2, 57.7)	55.6 (51.1, 59.8)
		Male	62.9 (57.7, 67.6)	62.8 (58.4, 67.3)	62.5 (57.8, 66.7)	62.4 (58.1, 66.4)	60.9 (56.0, 65.5)	58.6 (52.0, 65.0)
	Oneida	Female	56.1 (49.1, 62.6)	57.9 (51.5, 63.8)	58.2 (52.5, 64.5)	58.4 (51.9, 64.8)	59.0 (51.5, 65.4)	60.0 (51.2, 67.3)
		Male	57.0 (49.6, 64.3)	58.3 (51.6, 64.7)	58.4 (51.3, 64.7)	62.7 (56.5, 68.8)	61.9 (54.9, 69.0)	60.0 (50.4, 69.5)
	Owyhee	Female	42.9 (36.4, 48.9)	45.3 (39.3, 51.0)	46.2 (40.1, 51.8)	49.7 (42.3, 56.4)	48.6 (41.6, 55.8)	49.7 (41.7, 57.7)
		Male	47.6 (40.2, 54.7)	49.1 (42.6, 55.4)	51.4 (44.9, 57.5)	53.5 (46.9, 59.8)	54.0 (46.6, 61.8)	51.6 (41.6, 62.3)
	Payette	Female	49.1 (42.9, 55.3)	50.8 (45.5, 56.1)	51.4 (46.4, 56.6)	52.1 (46.6, 56.9)	53.0 (48.2, 58.4)	54.1 (48.4, 60.1)
		Male	52.0 (45.2, 58.8)	54.0 (47.8, 60.1)	58.3 (52.3, 63.9)	59.9 (54.2, 65.3)	59.4 (53.3, 65.2)	57.3 (49.5, 65.2)
	Power	Female	51.8 (45.4, 58.5)	53.9 (48.1, 59.8)	53.7 (47.3, 59.6)	52.7 (45.9, 59.3)	53.7 (46.6, 60.2)	55.0 (46.9, 61.9)
		Male	55.2 (49.0, 62.6)	57.4 (51.5, 64.0)	56.9 (50.6, 63.0)	58.7 (52.3, 65.0)	57.6 (49.9, 64.8)	55.8 (45.3, 65.4)
	Shoshone	Female	52.3 (46.1, 58.3)	53.1 (47.5, 58.5)	52.4 (47.2, 57.5)	49.7 (44.0, 55.2)	51.0 (45.7, 57.0)	51.9 (45.0, 58.9)
		Male	60.9 (53.9, 67.2)	61.7 (55.6, 67.0)	59.0 (53.0, 64.6)	56.7 (50.8, 62.3)	55.4 (48.3, 62.6)	52.8 (43.1, 63.5)
	Teton	Female	58.3 (51.4, 64.6)	59.6 (53.6, 65.4)	61.1 (55.0, 66.5)	60.3 (54.1, 67.0)	59.8 (52.8, 66.1)	60.8 (53.0, 68.0)
		Male	68.1 (61.7, 74.5)	68.4 (62.9, 74.1)	66.6 (60.5, 72.2)	66.4 (60.9, 72.1)	62.7 (55.4, 69.7)	61.3 (51.7, 70.6)
	Twin Falls	Female	48.7 (44.1, 53.0)	50.4 (47.1, 54.0)	51.5 (47.7, 54.9)	54.1 (50.6, 57.7)	54.6 (50.8, 58.2)	56.4 (51.1, 60.9)
		Male	60.0 (54.9, 65.1)	60.3 (56.1, 64.5)	59.9 (55.5, 63.9)	59.8 (55.5, 64.0)	60.4 (55.7, 64.8)	60.0 (53.5, 66.4)
	Valley	Female	60.0 (53.1, 66.7)	61.4 (55.3, 67.4)	61.1 (55.5, 67.1)	60.7 (54.6, 66.9)	58.7 (51.9, 65.4)	59.7 (52.1, 67.0)
		Male	63.6 (56.1, 70.1)	64.6 (58.2, 70.3)	64.0 (57.5, 69.8)	65.1 (58.4, 70.9)	63.8 (56.4, 70.4)	61.9 (51.8, 70.8)
	Washington	Female	48.5 (41.7, 54.9)	50.9 (44.9, 56.5)	52.3 (45.8, 58.3)	52.2 (45.6, 58.4)	48.1 (41.2, 55.3)	49.5 (41.6, 57.3)
		Male	52.2 (44.8, 60.1)	54.3 (47.8, 60.8)	54.9 (48.8, 61.4)	57.2 (50.6, 64.0)	55.1 (47.4, 62.3)	53.2 (42.8, 63.7)
Illinois
	Adams	Female	45.5 (38.7, 52.5)	47.8 (41.6, 54.2)	50.0 (44.1, 56.1)	51.2 (45.2, 56.9)	50.8 (44.8, 57.2)	52.1 (45.1, 59.4)
		Male	55.3 (48.1, 62.3)	56.8 (50.5, 63.2)	60.1 (53.9, 65.7)	61.1 (55.2, 66.6)	60.2 (54.1, 66.3)	59.6 (50.7, 68.0)
	Alexander	Female	34.2 (27.3, 41.8)	37.0 (30.5, 44.2)	37.9 (31.8, 44.2)	39.0 (32.5, 45.5)	38.8 (32.5, 45.6)	39.9 (32.3, 48.1)
		Male	47.3 (39.8, 55.5)	49.8 (43.3, 57.3)	49.5 (41.9, 56.4)	51.7 (45.3, 58.5)	47.2 (39.7, 54.4)	45.3 (35.4, 55.9)
	Bond	Female	37.5 (30.6, 44.7)	40.9 (34.4, 47.6)	44.8 (38.4, 50.8)	48.7 (42.1, 55.5)	50.5 (42.9, 57.4)	51.2 (42.8, 59.0)
		Male	44.0 (36.2, 51.5)	47.0 (39.7, 54.0)	52.1 (45.0, 58.8)	56.2 (50.0, 62.8)	57.3 (49.8, 64.0)	55.9 (46.0, 65.4)
	Boone	Female	45.8 (38.6, 53.2)	48.1 (41.6, 54.8)	50.4 (44.6, 56.5)	50.9 (44.5, 57.2)	51.9 (45.8, 58.5)	52.9 (46.1, 60.2)
		Male	54.3 (46.2, 61.2)	56.0 (49.0, 62.6)	58.6 (51.8, 65.5)	59.3 (52.9, 65.2)	59.7 (52.9, 66.4)	58.3 (49.1, 67.4)
	Brown	Female	33.2 (26.5, 39.9)	36.6 (30.1, 43.3)	40.5 (33.9, 47.2)	43.6 (36.7, 50.4)	45.7 (38.7, 53.1)	46.7 (38.4, 54.7)
		Male	46.6 (37.8, 54.4)	50.0 (41.9, 57.1)	52.9 (45.8, 59.3)	53.9 (47.2, 60.6)	52.9 (45.2, 60.4)	51.2 (41.5, 61.2)
	Bureau	Female	48.7 (41.3, 55.6)	50.5 (44.1, 56.2)	51.8 (45.8, 57.8)	50.0 (43.5, 56.1)	49.7 (42.9, 56.2)	50.7 (43.1, 57.9)
		Male	55.2 (48.3, 62.6)	56.6 (50.6, 63.0)	56.6 (50.1, 62.6)	58.3 (52.0, 64.7)	56.7 (49.5, 63.4)	54.9 (45.0, 64.1)
	Calhoun	Female	45.8 (38.3, 53.5)	47.6 (40.2, 54.6)	50.1 (43.3, 56.8)	49.6 (42.7, 57.1)	51.2 (44.9, 58.7)	52.2 (44.8, 60.1)
		Male	53.8 (45.9, 61.2)	55.1 (48.3, 61.4)	55.7 (49.5, 62.2)	56.5 (50.0, 62.4)	54.6 (47.6, 62.1)	52.8 (42.6, 63.2)
	Carroll	Female	47.1 (39.6, 54.4)	48.5 (41.5, 55.3)	50.6 (44.3, 57.4)	50.7 (44.3, 57.6)	53.2 (46.6, 59.8)	54.2 (46.7, 61.7)
		Male	55.2 (47.4, 62.5)	56.2 (49.3, 62.9)	57.8 (50.9, 64.2)	57.9 (51.3, 64.0)	57.6 (50.2, 65.0)	55.5 (45.6, 65.7)
	Cass	Female	44.7 (37.6, 51.9)	46.3 (40.0, 53.0)	48.4 (42.1, 54.6)	48.4 (42.0, 55.0)	47.7 (40.9, 54.3)	48.8 (40.9, 56.4)
		Male	54.3 (46.2, 61.4)	55.3 (48.2, 61.8)	57.1 (50.9, 63.3)	56.4 (49.3, 63.2)	54.0 (46.9, 60.7)	52.3 (42.1, 61.3)
	Champaign	Female	46.4 (39.7, 52.5)	47.9 (42.3, 53.2)	51.0 (46.3, 56.4)	51.9 (46.6, 57.2)	55.2 (49.5, 60.7)	56.5 (49.6, 62.7)
		Male	62.2 (55.8, 68.2)	62.9 (57.3, 68.3)	62.5 (56.9, 67.7)	63.8 (58.1, 68.5)	60.7 (54.7, 66.5)	58.5 (49.4, 66.8)
	Christian	Female	40.1 (33.2, 47.9)	41.4 (35.2, 48.1)	44.7 (38.9, 51.0)	46.9 (40.8, 53.0)	48.3 (42.0, 55.0)	49.0 (42.0, 56.4)
		Male	50.9 (42.9, 58.7)	51.8 (44.8, 58.8)	53.9 (47.6, 60.5)	56.0 (49.9, 62.7)	55.4 (48.9, 62.0)	53.7 (44.7, 62.8)
	Clark	Female	44.6 (37.2, 51.9)	46.8 (40.2, 53.4)	48.3 (42.0, 54.5)	49.9 (43.6, 56.7)	50.6 (43.7, 57.4)	51.8 (43.7, 59.5)
		Male	53.8 (46.0, 61.2)	55.5 (48.6, 61.7)	56.3 (49.7, 62.9)	56.7 (50.1, 62.9)	57.1 (50.1, 64.0)	55.9 (46.8, 65.5)
	Clay	Female	42.6 (35.5, 50.3)	45.1 (38.6, 52.0)	47.7 (40.9, 54.2)	49.8 (42.8, 56.2)	49.0 (42.3, 55.8)	50.1 (42.4, 58.1)
		Male	49.4 (41.8, 57.2)	51.2 (44.3, 57.6)	55.5 (48.8, 61.9)	58.0 (51.2, 64.4)	55.4 (48.2, 61.9)	52.8 (43.6, 62.0)
	Clinton	Female	43.1 (36.2, 50.3)	45.1 (38.6, 51.8)	46.0 (39.4, 52.2)	46.5 (40.7, 53.0)	47.9 (41.7, 54.4)	48.8 (41.7, 56.2)
		Male	48.6 (41.0, 56.3)	50.6 (44.0, 57.4)	54.8 (48.0, 61.3)	56.8 (50.5, 63.1)	56.0 (49.7, 62.8)	53.2 (44.3, 61.9)
	Coles	Female	46.5 (39.3, 53.4)	48.6 (42.2, 54.9)	49.3 (43.4, 55.3)	50.1 (43.6, 56.5)	50.5 (44.4, 56.3)	51.8 (45.1, 58.5)
		Male	57.0 (48.5, 63.9)	58.2 (50.5, 64.4)	58.2 (51.9, 64.1)	59.2 (52.8, 65.4)	60.8 (54.4, 66.5)	60.7 (52.1, 68.2)
	Cook	Female	39.6 (36.9, 42.4)	43.6 (41.7, 45.6)	47.1 (44.9, 49.3)	51.1 (48.8, 53.1)	52.1 (49.9, 54.2)	53.9 (51.3, 56.5)
		Male	52.3 (49.0, 55.5)	54.1 (51.5, 56.6)	56.4 (53.5, 59.4)	55.6 (52.7, 58.1)	54.6 (51.8, 57.3)	53.0 (49.4, 56.3)
	Crawford	Female	42.4 (35.4, 50.3)	44.8 (38.4, 51.6)	48.2 (42.0, 54.7)	50.1 (43.1, 57.0)	50.2 (43.7, 56.7)	51.5 (44.2, 59.2)
		Male	54.2 (46.1, 61.8)	55.9 (48.9, 62.5)	56.1 (49.3, 62.2)	55.8 (49.7, 62.0)	52.0 (44.9, 58.5)	49.3 (39.0, 58.5)
	Cumberland	Female	46.3 (39.1, 53.5)	48.5 (41.8, 55.0)	48.9 (42.7, 55.5)	49.8 (43.0, 56.6)	49.0 (41.7, 56.1)	50.0 (41.1, 58.0)
		Male	52.8 (44.9, 60.5)	54.5 (47.6, 61.5)	57.1 (50.7, 63.8)	59.4 (52.4, 65.1)	58.3 (50.7, 65.0)	56.4 (46.6, 66.1)
	De Witt	Female	44.7 (37.6, 52.5)	46.7 (40.3, 53.9)	49.4 (43.0, 55.5)	52.0 (45.4, 58.5)	53.3 (46.5, 59.8)	54.6 (47.1, 62.2)
		Male	54.4 (45.8, 61.9)	56.1 (48.5, 62.8)	57.1 (50.3, 63.6)	59.9 (53.6, 65.8)	56.0 (49.0, 62.8)	53.4 (43.9, 62.3)
	DeKalb	Female	48.0 (41.5, 55.1)	49.7 (44.1, 55.8)	52.6 (47.0, 58.6)	55.1 (49.8, 61.2)	55.2 (49.4, 60.8)	56.2 (49.4, 62.7)
		Male	56.8 (49.7, 63.8)	57.7 (51.8, 63.9)	59.0 (52.8, 64.8)	59.5 (53.4, 65.4)	60.7 (54.4, 66.9)	60.0 (50.3, 68.3)
	Douglas	Female	42.6 (35.9, 50.0)	44.2 (37.9, 51.0)	47.5 (41.1, 54.0)	45.7 (39.0, 52.3)	46.2 (39.8, 53.3)	47.4 (40.1, 55.0)
		Male	53.9 (45.9, 61.2)	55.0 (47.7, 61.5)	55.7 (48.9, 62.0)	56.8 (50.6, 63.2)	53.2 (46.2, 60.2)	51.7 (41.8, 61.3)
	DuPage	Female	50.6 (46.0, 55.1)	51.8 (48.2, 55.7)	54.8 (51.7, 58.0)	56.9 (53.7, 60.1)	60.7 (57.3, 63.9)	62.6 (58.3, 66.7)
		Male	54.6 (49.6, 60.0)	56.1 (51.7, 60.2)	62.1 (58.2, 66.1)	62.9 (59.2, 66.3)	63.3 (59.4, 67.2)	61.7 (55.7, 67.6)
	Edgar	Female	41.2 (34.5, 48.6)	43.4 (37.2, 50.2)	46.8 (39.9, 52.8)	47.0 (40.2, 53.8)	50.1 (43.9, 56.8)	51.4 (44.2, 59.0)
		Male	53.9 (46.0, 61.0)	55.3 (48.4, 61.7)	56.2 (49.7, 62.8)	56.9 (50.1, 63.0)	55.0 (48.0, 61.8)	52.9 (44.1, 62.7)
	Edwards	Female	45.9 (38.3, 53.0)	47.9 (40.6, 54.4)	49.6 (43.2, 56.1)	51.2 (43.8, 58.2)	49.4 (42.3, 56.5)	50.4 (42.9, 58.2)
		Male	52.4 (44.8, 60.4)	53.9 (46.9, 60.7)	55.9 (49.6, 62.5)	56.7 (50.1, 63.1)	55.6 (48.2, 63.0)	53.8 (43.4, 64.0)
	Effingham	Female	48.1 (40.9, 55.4)	49.9 (43.2, 56.5)	50.3 (44.1, 56.4)	50.7 (44.1, 56.7)	50.7 (44.3, 57.2)	51.8 (44.3, 59.1)
		Male	53.9 (46.4, 61.4)	55.2 (48.6, 61.9)	60.0 (53.8, 66.2)	62.2 (56.4, 67.6)	63.2 (57.3, 69.3)	62.8 (54.4, 70.9)
	Fayette	Female	39.8 (33.6, 46.5)	42.7 (36.6, 48.9)	44.3 (38.6, 50.9)	46.0 (39.4, 52.8)	46.5 (40.1, 52.9)	47.8 (40.4, 55.1)
		Male	45.1 (37.0, 52.7)	47.3 (40.3, 54.6)	52.7 (45.5, 59.6)	54.9 (48.7, 61.6)	54.3 (47.9, 60.8)	52.6 (43.7, 61.2)
	Ford	Female	46.0 (38.9, 53.4)	46.9 (40.2, 53.4)	47.3 (40.9, 54.0)	49.1 (42.6, 55.9)	48.2 (41.5, 55.5)	49.1 (41.4, 57.1)
		Male	57.5 (49.3, 64.8)	58.0 (50.2, 64.6)	58.0 (51.4, 64.6)	59.4 (52.6, 66.1)	55.1 (47.8, 61.9)	53.4 (44.1, 62.2)
	Franklin	Female	40.1 (33.4, 47.0)	42.3 (35.9, 48.5)	44.1 (38.1, 50.6)	44.0 (37.5, 50.3)	44.2 (38.3, 50.6)	45.3 (38.0, 52.7)
		Male	51.1 (42.8, 58.8)	52.7 (45.7, 59.6)	53.9 (47.4, 60.3)	56.5 (49.6, 62.7)	54.6 (47.1, 61.1)	52.5 (42.5, 61.2)
	Fulton	Female	43.6 (36.4, 50.9)	45.4 (39.1, 52.2)	46.8 (40.8, 53.0)	47.5 (41.2, 54.2)	48.0 (41.3, 54.4)	49.2 (41.6, 56.4)
		Male	50.3 (42.4, 58.2)	51.9 (44.6, 59.2)	54.1 (47.0, 60.1)	55.0 (48.6, 60.9)	53.1 (46.2, 60.1)	50.6 (40.4, 60.2)
	Gallatin	Female	37.5 (30.5, 44.1)	39.5 (32.8, 45.8)	41.5 (34.7, 48.3)	43.0 (36.4, 50.3)	43.6 (36.2, 50.5)	44.6 (36.5, 52.5)
		Male	45.0 (37.0, 53.7)	46.7 (39.6, 54.4)	49.0 (42.7, 56.2)	49.7 (42.9, 56.3)	49.3 (41.4, 57.0)	47.5 (37.2, 57.8)
	Greene	Female	43.2 (36.2, 50.8)	44.8 (38.2, 52.1)	47.0 (40.9, 53.0)	48.3 (41.5, 55.1)	49.5 (42.6, 56.7)	50.5 (43.0, 58.8)
		Male	52.2 (44.3, 60.1)	53.3 (46.4, 59.9)	56.1 (49.0, 62.9)	57.4 (51.2, 64.3)	56.0 (48.8, 62.5)	54.4 (44.0, 64.0)
	Grundy	Female	46.2 (39.1, 53.0)	48.3 (41.7, 54.5)	50.3 (44.1, 56.4)	50.5 (43.7, 57.1)	51.3 (44.7, 57.7)	52.4 (44.8, 59.5)
		Male	55.6 (48.1, 63.7)	57.4 (50.5, 64.5)	59.0 (52.8, 64.9)	58.7 (52.0, 64.7)	56.5 (49.6, 63.0)	54.4 (44.9, 63.3)
	Hamilton	Female	38.4 (30.9, 45.8)	40.0 (33.6, 46.9)	41.8 (35.3, 48.5)	43.5 (36.7, 50.0)	45.3 (38.7, 52.0)	46.3 (38.7, 53.6)
		Male	49.3 (41.4, 57.3)	50.3 (43.5, 57.6)	50.8 (43.8, 57.7)	51.8 (44.8, 58.5)	52.3 (44.6, 59.4)	50.5 (39.8, 60.3)
	Hancock	Female	48.6 (41.1, 56.2)	49.9 (43.3, 56.7)	50.1 (43.9, 56.4)	50.6 (44.1, 57.5)	51.4 (44.5, 57.8)	52.6 (44.8, 59.7)
		Male	56.2 (48.1, 64.4)	56.9 (49.9, 64.1)	59.3 (52.9, 65.6)	61.6 (55.2, 67.2)	59.9 (53.1, 66.6)	58.0 (48.7, 66.9)
	Hardin	Female	33.5 (26.6, 40.1)	36.2 (29.7, 43.0)	39.2 (33.3, 45.7)	41.2 (34.6, 48.0)	44.2 (37.3, 51.5)	45.2 (37.7, 52.8)
		Male	44.4 (36.6, 52.4)	46.8 (39.7, 54.0)	49.1 (42.0, 55.6)	49.1 (41.4, 56.0)	50.3 (42.7, 58.0)	48.5 (38.2, 58.9)
	Henderson	Female	46.3 (39.0, 53.7)	47.9 (41.0, 54.4)	49.5 (43.0, 56.8)	49.6 (42.7, 56.4)	49.4 (42.3, 56.8)	50.3 (42.2, 58.8)
		Male	51.8 (43.7, 59.5)	52.9 (45.5, 59.9)	55.9 (49.3, 62.8)	57.9 (50.8, 64.2)	56.9 (49.2, 63.8)	55.2 (45.4, 64.5)
	Henry	Female	50.8 (44.0, 58.1)	52.4 (46.0, 58.8)	53.5 (47.1, 59.2)	52.1 (46.1, 58.6)	49.5 (43.3, 56.1)	50.3 (43.1, 58.0)
		Male	55.9 (48.7, 63.3)	56.9 (50.4, 63.3)	59.4 (53.2, 65.7)	61.0 (54.2, 67.2)	58.1 (50.8, 64.5)	56.2 (46.2, 65.2)
	Iroquois	Female	42.7 (35.7, 50.1)	44.7 (38.3, 51.6)	46.2 (39.8, 52.6)	48.4 (42.0, 54.8)	49.4 (42.7, 55.6)	50.5 (42.5, 57.8)
		Male	54.4 (46.8, 61.9)	55.6 (48.7, 62.3)	56.5 (50.1, 63.2)	57.7 (51.9, 64.1)	56.5 (48.9, 63.6)	54.8 (45.0, 64.3)
	Jackson	Female	49.1 (41.6, 56.2)	50.7 (43.8, 56.9)	50.8 (44.7, 56.7)	50.8 (44.7, 57.0)	50.0 (43.5, 56.5)	51.1 (43.9, 58.7)
		Male	56.6 (48.7, 63.9)	57.7 (50.8, 64.0)	56.7 (50.2, 63.2)	58.3 (52.0, 64.5)	57.4 (50.2, 64.2)	55.4 (45.5, 64.4)
	Jasper	Female	46.8 (39.3, 54.3)	48.5 (41.8, 55.4)	50.0 (43.9, 56.2)	50.3 (43.1, 56.9)	51.7 (44.1, 58.6)	52.7 (44.7, 61.1)
		Male	54.7 (46.5, 62.3)	55.9 (48.4, 62.7)	57.5 (50.7, 63.4)	58.5 (51.7, 64.8)	58.4 (51.2, 65.7)	56.4 (46.2, 66.1)
	Jefferson	Female	40.1 (33.5, 47.4)	42.0 (36.0, 48.9)	45.3 (39.1, 51.6)	46.7 (40.6, 53.1)	46.5 (40.5, 53.1)	47.3 (40.5, 54.7)
		Male	51.9 (44.7, 59.5)	53.0 (46.6, 60.0)	54.2 (47.4, 60.6)	56.6 (49.9, 62.8)	55.7 (48.9, 62.6)	54.1 (44.3, 63.4)
	Jersey	Female	44.3 (37.8, 51.6)	45.6 (39.2, 52.4)	47.5 (40.7, 54.4)	48.7 (42.0, 55.1)	51.7 (45.5, 57.9)	53.0 (45.4, 60.1)
		Male	53.6 (45.8, 61.6)	54.6 (47.8, 61.4)	56.3 (50.0, 62.9)	58.1 (51.1, 64.3)	55.3 (48.0, 62.3)	53.0 (43.2, 62.5)
	Jo Daviess	Female	48.6 (41.0, 56.1)	50.5 (43.8, 57.4)	53.4 (47.1, 59.3)	55.3 (48.5, 61.4)	55.4 (48.4, 61.6)	56.5 (48.2, 63.4)
		Male	58.4 (50.8, 65.8)	59.8 (52.7, 66.3)	61.1 (54.6, 67.1)	62.8 (56.4, 68.5)	57.8 (50.7, 64.9)	55.2 (45.8, 64.9)
	Johnson	Female	35.6 (28.8, 42.6)	38.7 (32.5, 45.0)	42.2 (35.8, 49.1)	43.8 (37.0, 50.5)	44.8 (38.2, 52.3)	45.7 (37.8, 54.0)
		Male	47.2 (39.6, 56.0)	50.0 (42.7, 58.0)	50.9 (44.2, 58.0)	53.0 (46.8, 59.1)	51.7 (45.0, 59.3)	50.0 (40.4, 60.2)
	Kane	Female	42.8 (37.2, 48.1)	44.2 (39.4, 48.6)	46.2 (42.1, 50.6)	49.2 (44.9, 53.1)	52.1 (47.6, 56.3)	53.1 (47.7, 58.3)
		Male	52.2 (45.2, 58.1)	53.7 (47.6, 59.0)	60.2 (55.3, 64.9)	60.2 (55.4, 64.7)	57.0 (51.8, 61.6)	52.5 (44.8, 59.4)
	Kankakee	Female	41.9 (36.2, 48.4)	44.2 (38.8, 50.1)	44.6 (39.4, 50.2)	47.6 (42.0, 52.9)	48.2 (42.1, 53.5)	50.0 (43.1, 56.8)
		Male	53.7 (46.0, 60.8)	55.7 (49.0, 62.2)	57.0 (51.3, 62.8)	57.7 (52.3, 63.8)	53.7 (47.8, 60.1)	51.8 (43.5, 60.2)
	Kendall	Female	48.0 (41.2, 55.2)	49.7 (43.6, 56.1)	53.8 (47.5, 59.3)	54.4 (48.0, 59.9)	57.0 (50.9, 62.5)	58.0 (50.9, 64.3)
		Male	56.6 (48.7, 63.8)	58.2 (51.3, 64.8)	62.5 (56.4, 68.6)	62.2 (56.5, 68.0)	61.7 (55.3, 67.5)	59.7 (50.1, 67.6)
	Knox	Female	47.2 (40.4, 54.0)	48.6 (42.4, 54.5)	49.5 (43.8, 55.3)	48.9 (42.7, 54.6)	47.2 (40.6, 53.1)	47.8 (40.6, 54.7)
		Male	53.3 (46.2, 61.2)	54.6 (48.1, 61.4)	56.6 (50.5, 62.7)	56.5 (50.1, 62.3)	55.0 (47.7, 61.7)	52.5 (42.9, 62.1)
	La Salle	Female	44.3 (38.0, 50.9)	46.5 (40.6, 52.3)	49.0 (43.7, 54.2)	50.4 (45.0, 56.0)	50.5 (44.8, 55.6)	51.5 (44.7, 57.7)
		Male	55.1 (48.3, 62.0)	56.3 (50.3, 62.6)	56.3 (50.3, 61.9)	56.2 (50.1, 61.7)	55.8 (49.8, 61.7)	54.8 (46.4, 63.3)
	Lake	Female	51.7 (46.7, 56.9)	53.4 (49.5, 57.5)	55.2 (51.4, 58.5)	56.4 (52.5, 59.8)	56.9 (53.2, 60.8)	57.9 (53.0, 62.8)
		Male	61.5 (55.6, 66.6)	62.9 (58.4, 67.2)	63.4 (59.1, 67.3)	64.0 (59.6, 67.8)	59.7 (55.4, 64.2)	57.5 (51.2, 64.0)
	Lawrence	Female	42.9 (35.5, 50.9)	43.5 (36.7, 50.3)	45.2 (38.8, 51.7)	46.0 (39.3, 53.3)	44.4 (37.1, 51.0)	45.6 (37.6, 53.3)
		Male	52.4 (44.2, 60.5)	54.1 (47.1, 61.2)	54.2 (47.3, 60.9)	53.8 (47.5, 60.5)	49.9 (42.4, 57.5)	48.7 (39.0, 59.5)
	Lee	Female	44.3 (37.6, 51.8)	46.1 (40.0, 52.8)	49.1 (42.9, 55.2)	48.5 (42.0, 55.2)	49.0 (42.5, 55.7)	50.0 (42.7, 57.2)
		Male	52.6 (45.0, 59.6)	53.6 (46.7, 60.1)	53.7 (47.0, 60.2)	54.3 (48.4, 60.3)	53.2 (46.0, 59.8)	51.1 (41.1, 60.2)
	Livingston	Female	43.1 (35.7, 50.0)	44.9 (38.4, 51.0)	46.2 (39.6, 52.2)	47.4 (41.0, 54.0)	47.2 (40.8, 53.3)	48.1 (40.6, 55.4)
		Male	50.3 (42.2, 58.1)	51.7 (44.3, 59.0)	53.7 (47.3, 60.1)	55.8 (49.0, 61.7)	52.2 (45.0, 58.7)	50.3 (41.0, 59.3)
	Logan	Female	43.1 (35.4, 50.2)	45.1 (38.1, 51.4)	46.6 (40.3, 53.2)	47.9 (41.9, 54.9)	48.7 (42.2, 55.3)	49.7 (42.3, 56.8)
		Male	53.6 (45.1, 60.5)	55.6 (48.4, 61.9)	56.5 (49.8, 62.8)	58.8 (52.2, 65.0)	55.8 (48.8, 63.0)	54.2 (44.0, 63.4)
	Macon	Female	41.6 (35.8, 48.3)	43.2 (37.5, 48.9)	46.3 (40.3, 51.8)	47.9 (42.7, 53.5)	48.3 (42.2, 54.0)	49.3 (42.1, 55.7)
		Male	54.6 (46.9, 62.4)	55.8 (48.8, 62.4)	56.6 (50.5, 62.6)	58.2 (52.7, 63.7)	56.2 (49.7, 62.6)	55.0 (46.3, 63.6)
	Macoupin	Female	42.5 (35.9, 49.2)	44.2 (38.0, 50.4)	48.0 (42.1, 53.9)	48.7 (42.5, 54.6)	49.9 (44.7, 55.8)	50.6 (44.4, 57.7)
		Male	51.1 (44.1, 59.1)	52.4 (46.3, 59.4)	56.3 (49.9, 63.0)	58.5 (51.8, 64.6)	57.3 (50.6, 63.1)	55.8 (46.1, 63.7)
	Madison	Female	42.7 (37.3, 48.4)	44.6 (39.6, 49.3)	47.6 (43.0, 51.9)	51.4 (46.8, 56.1)	52.5 (48.7, 56.2)	53.7 (49.3, 58.2)
		Male	53.3 (47.0, 59.5)	54.7 (49.3, 60.0)	56.3 (50.9, 61.4)	59.1 (53.5, 64.2)	58.4 (53.9, 62.9)	58.1 (52.0, 63.9)
	Marion	Female	43.8 (36.7, 50.5)	45.2 (38.9, 51.3)	46.0 (40.1, 51.6)	45.8 (39.0, 52.1)	45.6 (39.8, 51.8)	46.6 (39.9, 53.5)
		Male	51.9 (44.3, 59.5)	52.7 (46.2, 59.8)	54.1 (47.6, 60.0)	55.9 (49.5, 62.1)	55.0 (48.5, 61.1)	53.1 (44.2, 62.1)
	Marshall	Female	47.9 (40.4, 55.5)	49.9 (43.1, 56.4)	51.5 (44.2, 58.1)	53.0 (46.0, 59.8)	52.3 (44.7, 58.9)	53.4 (44.9, 61.1)
		Male	54.8 (46.7, 62.4)	55.9 (48.8, 62.6)	57.1 (50.2, 63.4)	58.4 (52.0, 64.9)	57.0 (49.4, 64.3)	55.2 (45.2, 64.8)
	Mason	Female	45.9 (38.9, 53.4)	47.5 (41.1, 54.5)	48.0 (41.3, 54.1)	49.1 (42.3, 55.7)	48.8 (42.1, 55.6)	49.8 (42.3, 57.9)
		Male	53.8 (45.9, 61.6)	54.9 (48.0, 61.8)	55.8 (49.3, 62.2)	57.1 (50.7, 63.7)	55.8 (48.0, 62.5)	54.4 (43.8, 63.1)
	Massac	Female	37.6 (31.2, 44.8)	39.6 (33.5, 46.2)	42.3 (36.2, 48.8)	44.6 (38.1, 51.4)	45.1 (38.6, 52.1)	45.9 (38.2, 53.7)
		Male	50.0 (42.2, 57.6)	51.4 (44.7, 58.5)	53.5 (46.8, 60.1)	55.1 (47.7, 61.5)	52.8 (45.7, 59.8)	50.2 (40.4, 59.7)
	McDonough	Female	48.7 (41.6, 55.5)	50.6 (44.6, 56.8)	50.5 (44.2, 56.4)	51.4 (44.7, 58.1)	51.2 (44.4, 58.1)	52.6 (44.6, 59.7)
		Male	55.1 (46.0, 62.6)	56.7 (49.1, 63.4)	59.9 (53.3, 66.4)	61.1 (54.9, 67.0)	59.0 (51.4, 65.7)	57.1 (47.4, 66.2)
	McHenry	Female	53.3 (47.8, 59.1)	54.3 (48.9, 59.0)	55.3 (50.6, 59.7)	56.0 (51.2, 60.6)	58.2 (53.9, 62.9)	59.3 (54.0, 64.6)
		Male	60.8 (54.6, 66.4)	62.2 (57.0, 67.1)	65.0 (60.3, 69.8)	65.5 (61.0, 70.1)	60.9 (55.4, 65.6)	57.3 (49.8, 65.1)
	McLean	Female	50.3 (43.7, 56.8)	51.6 (46.0, 57.4)	52.2 (46.8, 57.2)	54.0 (48.9, 59.2)	54.6 (49.4, 60.0)	55.9 (49.6, 62.3)
		Male	58.3 (51.3, 65.0)	59.2 (52.9, 64.8)	60.7 (55.0, 66.0)	64.0 (58.6, 69.2)	60.4 (54.7, 66.3)	58.4 (50.2, 66.7)
	Menard	Female	51.1 (44.1, 58.1)	52.5 (45.7, 59.1)	54.4 (47.9, 60.5)	54.3 (47.8, 61.1)	52.7 (45.6, 60.2)	53.6 (45.8, 61.8)
		Male	58.9 (51.6, 66.3)	59.6 (53.2, 65.9)	60.7 (54.0, 67.3)	61.3 (54.5, 67.2)	58.5 (51.1, 65.5)	56.8 (46.6, 66.3)
	Mercer	Female	50.4 (42.7, 57.5)	51.7 (45.0, 58.1)	53.1 (46.4, 59.3)	52.0 (45.5, 59.0)	49.9 (43.3, 56.9)	50.9 (43.2, 58.6)
		Male	55.8 (48.0, 63.0)	56.6 (49.4, 62.8)	59.2 (52.4, 66.0)	59.3 (53.2, 65.2)	55.5 (48.7, 62.3)	53.0 (43.7, 62.6)
	Monroe	Female	51.8 (44.4, 58.6)	53.2 (46.3, 59.2)	53.2 (46.9, 59.4)	53.6 (47.4, 60.0)	53.2 (47.0, 59.6)	54.1 (47.2, 60.9)
		Male	61.7 (53.5, 68.6)	62.7 (55.6, 68.7)	64.5 (57.8, 70.5)	63.4 (56.6, 69.0)	59.6 (53.1, 65.5)	57.3 (48.4, 65.2)
	Montgomery	Female	38.5 (31.9, 45.3)	40.7 (34.6, 47.1)	44.4 (38.5, 51.1)	47.5 (40.8, 54.1)	49.3 (42.7, 54.8)	50.7 (43.0, 57.2)
		Male	48.1 (40.4, 55.7)	49.9 (42.7, 56.5)	52.4 (46.0, 59.1)	55.2 (48.4, 61.6)	53.1 (46.5, 59.4)	51.0 (42.6, 60.1)
	Morgan	Female	44.1 (37.2, 51.2)	46.0 (39.5, 52.4)	48.2 (41.2, 54.7)	49.5 (42.6, 55.6)	49.1 (42.8, 55.7)	50.0 (42.8, 57.4)
		Male	54.5 (47.7, 62.3)	56.0 (50.2, 62.7)	59.0 (51.9, 65.2)	58.2 (51.5, 64.0)	54.7 (47.7, 61.1)	52.2 (42.9, 61.8)
	Moultrie	Female	43.7 (36.0, 51.4)	45.0 (38.2, 51.9)	47.2 (40.6, 53.6)	48.4 (41.6, 54.9)	48.8 (42.6, 55.6)	49.7 (42.1, 57.3)
		Male	53.0 (45.6, 60.9)	53.9 (47.1, 61.2)	54.5 (47.8, 61.2)	54.8 (48.4, 61.5)	52.4 (45.1, 59.1)	50.0 (40.3, 59.6)
	Ogle	Female	46.6 (39.8, 53.7)	48.6 (42.4, 55.2)	50.8 (45.1, 56.9)	50.5 (44.3, 56.8)	51.1 (44.6, 57.5)	52.5 (44.9, 60.1)
		Male	54.7 (47.0, 62.0)	55.9 (48.6, 62.5)	56.7 (50.6, 63.0)	57.7 (51.9, 63.6)	56.4 (49.7, 64.1)	54.5 (44.9, 64.9)
	Peoria	Female	44.3 (37.9, 50.7)	46.4 (40.7, 52.1)	48.4 (43.4, 53.1)	49.9 (44.5, 55.3)	51.3 (46.0, 56.7)	52.8 (46.3, 59.4)
		Male	53.7 (47.2, 60.1)	55.0 (49.3, 60.4)	56.7 (50.8, 62.2)	59.7 (54.2, 64.8)	57.9 (51.9, 63.7)	56.5 (48.7, 64.6)
	Perry	Female	39.9 (33.1, 47.1)	42.4 (35.8, 48.9)	44.0 (38.0, 50.5)	45.8 (39.7, 52.5)	44.2 (37.8, 50.6)	45.1 (37.8, 52.4)
		Male	49.5 (41.8, 58.1)	51.6 (44.7, 59.1)	52.5 (45.5, 58.9)	55.0 (48.1, 61.8)	54.2 (46.9, 61.5)	52.4 (42.4, 62.6)
	Piatt	Female	48.8 (41.7, 55.9)	49.8 (43.2, 55.9)	51.7 (45.1, 58.2)	52.2 (45.6, 58.5)	54.0 (46.7, 60.7)	55.1 (46.7, 62.6)
		Male	57.8 (50.0, 65.6)	58.4 (51.0, 65.4)	58.8 (52.4, 65.0)	59.8 (53.3, 66.6)	58.2 (50.7, 65.7)	56.1 (45.9, 66.2)
	Pike	Female	45.0 (37.8, 52.6)	47.2 (40.9, 54.2)	50.0 (43.2, 56.6)	51.9 (45.3, 58.8)	50.1 (43.0, 57.1)	51.1 (43.3, 59.2)
		Male	53.8 (45.6, 61.4)	55.4 (47.9, 62.2)	57.3 (50.6, 63.6)	59.2 (52.2, 65.4)	55.3 (47.4, 62.3)	53.8 (43.4, 63.2)
	Pope	Female	40.6 (33.5, 48.3)	43.2 (36.4, 49.9)	45.1 (38.4, 51.9)	46.3 (40.0, 53.4)	49.1 (41.9, 56.6)	50.1 (41.9, 58.5)
		Male	50.6 (42.2, 58.2)	52.9 (45.4, 59.5)	53.8 (46.7, 60.4)	55.5 (48.9, 63.0)	56.6 (49.4, 64.5)	54.6 (44.7, 65.0)
	Pulaski	Female	34.6 (27.7, 41.8)	36.7 (30.6, 43.2)	37.7 (31.8, 44.7)	39.3 (33.1, 45.5)	40.7 (34.4, 47.7)	41.8 (33.9, 49.6)
		Male	46.5 (39.0, 54.1)	48.5 (41.7, 55.4)	48.4 (41.7, 55.0)	50.7 (43.6, 57.2)	49.6 (42.5, 57.1)	47.8 (37.9, 58.6)
	Putnam	Female	47.0 (39.4, 54.4)	48.9 (42.1, 55.6)	50.4 (43.6, 56.7)	50.4 (43.3, 57.6)	49.4 (42.1, 56.7)	50.6 (42.2, 59.0)
		Male	54.5 (47.5, 62.1)	56.0 (49.7, 63.0)	56.3 (48.6, 62.9)	56.7 (49.8, 63.3)	55.6 (48.4, 63.0)	53.6 (43.7, 64.0)
	Randolph	Female	40.6 (34.1, 47.7)	42.9 (36.4, 49.4)	44.7 (38.4, 50.5)	47.3 (41.0, 54.1)	46.2 (40.0, 53.0)	47.3 (40.4, 55.4)
		Male	50.5 (42.8, 58.4)	51.9 (44.8, 59.0)	53.1 (46.9, 59.8)	54.4 (47.7, 60.3)	52.5 (46.0, 59.2)	51.1 (42.5, 60.1)
	Richland	Female	45.7 (38.6, 53.1)	47.5 (40.7, 54.4)	49.5 (43.3, 55.5)	50.7 (44.0, 57.2)	49.8 (43.3, 56.5)	50.6 (43.1, 58.5)
		Male	55.3 (47.8, 63.1)	56.3 (49.4, 63.1)	57.5 (51.0, 63.5)	57.9 (51.1, 64.2)	56.7 (49.5, 63.3)	54.8 (45.5, 64.0)
	Rock Island	Female	47.2 (40.7, 53.3)	48.8 (43.2, 54.3)	49.9 (44.7, 55.4)	51.1 (46.2, 56.0)	51.1 (45.6, 56.2)	52.4 (45.7, 58.5)
		Male	56.8 (49.4, 63.7)	57.8 (51.2, 64.2)	58.7 (52.5, 64.2)	59.1 (53.9, 64.3)	55.3 (48.4, 61.3)	53.1 (43.6, 61.5)
	Saline	Female	39.0 (32.1, 46.2)	40.9 (34.2, 47.3)	42.4 (36.5, 48.9)	43.4 (36.9, 50.0)	44.4 (37.7, 51.0)	45.2 (37.6, 52.8)
		Male	51.1 (43.3, 58.9)	52.8 (46.0, 59.2)	53.1 (46.0, 59.5)	54.2 (47.7, 60.7)	53.3 (46.4, 60.5)	51.0 (42.0, 60.7)
	Sangamon	Female	45.8 (40.0, 51.5)	47.5 (42.2, 52.5)	50.7 (45.9, 55.9)	50.5 (45.7, 55.4)	51.0 (46.0, 55.7)	52.0 (46.0, 58.0)
		Male	57.2 (50.3, 63.5)	58.4 (52.4, 64.0)	60.5 (55.0, 65.8)	61.0 (55.4, 65.9)	58.8 (53.0, 64.4)	57.0 (48.4, 65.0)
	Schuyler	Female	47.1 (39.7, 54.9)	48.9 (41.9, 55.5)	50.3 (44.1, 57.0)	51.6 (44.7, 58.4)	50.6 (43.4, 57.4)	51.6 (43.2, 59.1)
		Male	55.3 (47.3, 63.4)	56.7 (49.8, 64.0)	59.8 (52.8, 66.0)	60.3 (54.0, 66.5)	57.8 (50.4, 65.0)	56.1 (45.6, 65.9)
	Scott	Female	48.0 (40.8, 55.5)	50.0 (43.1, 56.5)	51.5 (44.6, 58.3)	53.5 (46.4, 60.1)	52.4 (45.3, 59.6)	53.5 (45.1, 60.7)
		Male	55.8 (47.9, 63.7)	57.4 (50.5, 64.5)	60.3 (53.2, 66.8)	61.0 (54.6, 67.1)	57.9 (50.3, 65.0)	56.1 (45.1, 66.1)
	Shelby	Female	45.6 (38.5, 52.8)	47.5 (41.3, 54.0)	49.1 (42.8, 55.6)	51.2 (44.4, 57.4)	50.2 (43.5, 56.6)	51.2 (43.4, 58.2)
		Male	53.7 (45.5, 61.7)	54.9 (47.7, 62.0)	57.3 (50.9, 63.7)	58.6 (51.9, 64.9)	57.7 (50.9, 64.0)	56.3 (47.4, 64.9)
	St. Clair	Female	41.8 (36.4, 47.7)	43.9 (39.2, 48.9)	46.0 (41.4, 50.5)	47.6 (42.7, 52.5)	48.6 (44.5, 52.5)	49.8 (45.3, 54.4)
		Male	55.2 (48.8, 62.0)	56.5 (50.7, 62.4)	58.9 (53.1, 64.2)	58.2 (52.9, 63.5)	56.3 (51.6, 61.0)	53.9 (47.7, 60.4)
	Stark	Female	49.3 (41.9, 56.7)	51.1 (44.3, 57.4)	52.3 (45.9, 58.8)	52.0 (45.3, 58.7)	50.6 (43.7, 57.9)	51.8 (43.7, 60.5)
		Male	53.0 (45.0, 60.8)	54.3 (47.1, 61.1)	56.2 (48.8, 62.8)	59.0 (52.2, 65.0)	57.5 (50.0, 64.5)	55.6 (45.2, 64.8)
	Stephenson	Female	49.5 (41.9, 57.0)	51.1 (44.6, 57.4)	52.2 (46.7, 58.1)	52.3 (46.2, 57.9)	51.9 (45.3, 58.3)	53.0 (45.5, 60.8)
		Male	58.3 (50.9, 65.6)	59.4 (53.0, 65.2)	59.9 (53.5, 65.9)	61.1 (54.7, 66.9)	59.0 (52.1, 65.2)	57.9 (48.7, 66.5)
	Tazewell	Female	47.3 (40.9, 54.0)	49.1 (43.2, 55.1)	49.5 (43.8, 54.6)	51.6 (46.1, 56.6)	51.3 (45.8, 56.8)	52.4 (45.4, 58.7)
		Male	55.5 (48.2, 62.7)	56.7 (50.1, 62.6)	59.8 (54.4, 65.7)	63.8 (58.2, 69.0)	59.6 (53.1, 65.6)	56.7 (47.3, 64.7)
	Union	Female	41.9 (35.2, 49.3)	43.1 (36.9, 49.6)	44.8 (38.9, 51.9)	43.2 (36.9, 50.3)	46.7 (39.9, 53.7)	47.6 (39.9, 55.6)
		Male	51.0 (42.8, 59.2)	51.7 (44.6, 58.5)	51.1 (44.5, 57.5)	50.5 (44.0, 56.7)	52.6 (46.0, 59.9)	51.0 (41.2, 60.7)
	Vermilion	Female	38.1 (31.5, 45.0)	39.8 (33.9, 46.3)	41.3 (35.5, 47.0)	41.0 (36.0, 47.3)	44.5 (38.6, 50.9)	45.7 (38.9, 52.6)
		Male	54.6 (46.7, 62.3)	55.9 (49.2, 62.7)	55.6 (49.8, 61.3)	57.7 (51.8, 63.4)	56.8 (50.5, 63.1)	55.9 (46.6, 64.7)
	Wabash	Female	44.7 (37.4, 51.9)	45.9 (39.4, 52.6)	47.0 (40.4, 54.1)	47.9 (40.8, 54.7)	47.8 (40.8, 54.5)	48.8 (40.9, 56.6)
		Male	56.0 (48.6, 63.9)	56.5 (49.8, 63.8)	55.6 (48.5, 62.3)	55.5 (48.8, 61.6)	54.4 (47.3, 62.0)	52.5 (43.2, 62.4)
	Warren	Female	46.2 (38.1, 53.3)	48.2 (41.3, 54.7)	50.3 (43.9, 57.3)	50.0 (43.4, 56.9)	48.0 (40.8, 54.9)	49.0 (41.2, 56.6)
		Male	52.3 (44.8, 60.5)	54.0 (47.3, 61.1)	56.8 (50.0, 63.1)	58.1 (50.8, 64.3)	56.1 (48.5, 63.0)	54.7 (44.0, 64.2)
	Washington	Female	44.6 (37.3, 52.5)	46.5 (39.7, 53.4)	48.8 (42.0, 55.2)	49.2 (42.3, 55.5)	48.0 (41.6, 55.0)	48.6 (41.8, 56.4)
		Male	51.2 (43.7, 59.2)	52.7 (45.5, 59.8)	55.0 (48.1, 61.6)	56.9 (50.0, 63.2)	57.0 (50.1, 63.7)	55.7 (46.1, 64.7)
	Wayne	Female	39.7 (32.7, 46.9)	42.2 (35.7, 49.1)	44.7 (37.9, 50.7)	48.0 (41.1, 54.9)	47.3 (40.9, 53.8)	48.5 (41.1, 56.0)
		Male	49.8 (42.6, 57.8)	51.5 (45.0, 58.4)	52.4 (45.8, 58.8)	54.4 (47.3, 61.2)	52.5 (45.3, 59.7)	50.4 (40.5, 60.3)
	White	Female	40.0 (33.1, 47.0)	43.0 (36.3, 49.9)	45.7 (39.6, 52.2)	49.5 (43.2, 56.2)	48.1 (41.2, 54.9)	49.1 (41.3, 57.0)
		Male	48.4 (40.7, 56.5)	50.7 (43.7, 58.1)	52.9 (46.2, 59.1)	55.0 (48.0, 61.7)	53.9 (46.6, 61.0)	52.3 (42.5, 62.2)
	Whiteside	Female	46.8 (40.2, 53.4)	48.2 (42.5, 53.9)	50.3 (44.3, 55.9)	50.2 (44.1, 56.1)	50.9 (44.6, 57.1)	51.8 (44.5, 58.9)
		Male	53.9 (46.7, 61.3)	55.1 (48.6, 61.3)	57.4 (51.1, 64.0)	58.5 (52.6, 64.4)	54.5 (48.0, 61.1)	51.3 (42.4, 60.7)
	Will	Female	45.8 (40.6, 51.9)	47.9 (43.4, 52.9)	52.1 (48.0, 56.1)	53.6 (49.8, 57.3)	56.7 (52.6, 60.4)	58.3 (53.4, 62.8)
		Male	54.4 (48.2, 60.5)	55.9 (50.7, 61.1)	60.8 (56.1, 65.3)	59.8 (55.4, 64.3)	56.9 (52.4, 61.6)	52.6 (45.6, 59.6)
	Williamson	Female	41.6 (34.6, 48.1)	44.1 (37.7, 50.3)	47.6 (41.8, 53.7)	47.6 (41.2, 54.1)	48.4 (42.0, 54.9)	49.4 (42.0, 56.7)
		Male	55.1 (47.8, 62.4)	56.7 (50.3, 63.3)	57.3 (51.5, 63.6)	58.6 (52.9, 64.8)	58.6 (51.6, 64.8)	58.2 (49.1, 66.4)
	Winnebago	Female	43.4 (38.5, 49.0)	45.2 (40.9, 50.0)	48.3 (43.9, 52.5)	49.4 (45.0, 53.8)	50.7 (45.9, 55.6)	51.7 (45.9, 57.6)
		Male	53.1 (46.5, 59.5)	54.7 (49.2, 60.2)	56.7 (51.3, 61.5)	58.4 (53.3, 63.4)	57.8 (52.0, 63.5)	56.7 (48.8, 64.8)
	Woodford	Female	50.9 (43.8, 58.2)	52.3 (45.9, 58.5)	52.2 (46.1, 58.4)	55.0 (48.8, 60.8)	54.4 (47.7, 60.8)	55.6 (47.5, 62.8)
		Male	54.8 (47.3, 62.3)	56.2 (49.1, 62.8)	59.2 (52.9, 65.2)	61.3 (54.8, 67.3)	60.4 (53.7, 67.3)	59.4 (50.3, 68.8)
Indiana
	Adams	Female	42.0 (35.5, 49.2)	43.0 (37.1, 49.5)	44.1 (38.4, 50.3)	46.0 (39.7, 51.9)	46.1 (40.0, 52.3)	47.2 (40.6, 54.2)
		Male	50.4 (42.8, 58.2)	51.2 (44.3, 57.8)	51.3 (44.2, 58.1)	52.5 (46.3, 58.8)	50.8 (44.3, 57.3)	49.2 (40.2, 58.7)
	Allen	Female	43.2 (38.6, 48.2)	44.8 (41.0, 48.6)	46.8 (43.2, 50.4)	49.3 (46.0, 52.5)	49.6 (46.4, 52.8)	50.3 (46.4, 54.1)
		Male	56.3 (50.9, 61.4)	56.9 (52.2, 61.4)	56.7 (52.6, 61.1)	56.9 (52.8, 60.8)	57.6 (53.6, 61.4)	57.7 (52.3, 62.9)
	Bartholomew	Female	46.5 (40.3, 52.4)	48.1 (42.6, 53.8)	49.2 (44.0, 54.8)	50.1 (45.2, 55.4)	49.8 (44.1, 55.9)	50.5 (43.9, 57.2)
		Male	59.1 (52.6, 65.7)	60.0 (54.3, 65.6)	60.0 (54.5, 65.3)	61.2 (55.9, 66.3)	54.1 (47.8, 60.1)	49.8 (40.9, 57.9)
	Benton	Female	45.9 (38.1, 53.6)	47.4 (40.5, 54.3)	48.3 (42.0, 54.0)	48.2 (40.9, 54.8)	49.6 (42.8, 56.5)	50.5 (42.8, 58.4)
		Male	54.4 (46.5, 61.7)	55.5 (48.1, 62.2)	57.1 (50.2, 63.4)	58.4 (52.0, 64.9)	58.7 (50.9, 65.6)	56.8 (46.4, 66.2)
	Blackford	Female	44.2 (37.3, 51.4)	45.6 (39.5, 52.3)	43.7 (37.4, 49.6)	42.0 (36.1, 48.2)	41.3 (35.4, 47.3)	42.2 (35.9, 49.2)
		Male	55.2 (47.5, 63.0)	56.2 (49.1, 63.2)	58.2 (51.6, 64.1)	55.5 (48.8, 61.8)	56.1 (48.9, 62.5)	54.4 (45.5, 62.8)
	Boone	Female	50.6 (43.4, 57.3)	52.4 (46.4, 58.5)	52.0 (46.3, 58.0)	50.3 (44.3, 56.3)	51.3 (45.0, 57.2)	52.4 (45.1, 59.1)
		Male	60.6 (52.8, 67.5)	61.7 (55.1, 67.7)	62.2 (56.4, 68.0)	60.7 (54.9, 66.7)	57.7 (51.3, 64.2)	54.9 (45.6, 63.4)
	Brown	Female	48.8 (41.7, 56.2)	50.5 (43.8, 56.9)	50.9 (43.9, 57.2)	51.6 (45.6, 57.9)	51.2 (44.8, 58.0)	52.4 (45.1, 59.8)
		Male	58.1 (50.4, 65.8)	59.2 (52.3, 65.9)	58.7 (51.8, 64.8)	60.5 (54.4, 66.6)	58.0 (51.4, 65.1)	56.8 (47.5, 66.7)
	Carroll	Female	45.7 (38.5, 53.2)	47.1 (40.4, 53.8)	45.7 (39.6, 52.1)	44.5 (38.4, 51.3)	45.3 (38.8, 51.3)	46.3 (39.0, 53.1)
		Male	53.2 (45.2, 60.5)	54.2 (47.1, 60.5)	55.6 (49.3, 62.0)	57.8 (51.7, 63.9)	57.3 (49.9, 63.7)	54.9 (44.8, 63.6)
	Cass	Female	44.2 (37.8, 50.8)	45.2 (39.6, 50.8)	43.8 (38.2, 49.3)	41.8 (35.4, 47.9)	43.2 (36.9, 49.5)	44.4 (37.4, 51.5)
		Male	54.2 (46.9, 61.5)	54.7 (47.9, 61.6)	55.2 (49.0, 61.3)	56.3 (50.0, 62.0)	55.7 (49.6, 61.9)	54.5 (45.7, 62.4)
	Clark	Female	40.4 (34.7, 46.0)	42.3 (37.3, 47.2)	45.1 (40.0, 50.0)	49.1 (43.5, 54.3)	46.0 (40.8, 51.7)	46.3 (40.3, 52.8)
		Male	50.4 (43.4, 57.1)	51.4 (45.3, 57.0)	53.7 (48.2, 59.0)	54.9 (48.5, 60.2)	53.1 (47.5, 59.4)	50.7 (43.1, 59.6)
	Clay	Female	45.4 (38.4, 52.7)	47.1 (40.8, 53.8)	48.4 (41.9, 54.6)	48.7 (41.9, 54.8)	48.8 (43.0, 55.5)	50.2 (43.3, 57.6)
		Male	54.8 (47.9, 61.9)	55.6 (49.4, 62.0)	56.2 (49.5, 62.6)	54.5 (47.8, 60.4)	52.9 (45.7, 59.7)	50.6 (41.3, 60.0)
	Clinton	Female	42.2 (35.8, 49.3)	43.3 (37.4, 49.4)	42.2 (36.1, 48.3)	39.8 (33.8, 45.9)	42.6 (36.3, 48.6)	44.1 (36.9, 50.9)
		Male	52.0 (44.0, 59.3)	52.6 (45.6, 59.4)	54.0 (47.5, 59.9)	53.7 (47.4, 59.7)	53.5 (46.1, 60.1)	51.1 (41.4, 60.2)
	Crawford	Female	34.7 (28.3, 42.1)	37.4 (31.2, 44.2)	40.8 (34.6, 47.3)	41.2 (34.7, 48.1)	44.1 (37.5, 51.0)	45.1 (37.4, 52.9)
		Male	48.4 (40.7, 56.2)	50.5 (44.2, 57.8)	51.7 (45.6, 58.5)	53.5 (46.6, 60.4)	50.7 (43.2, 58.1)	48.9 (38.8, 59.3)
	Daviess	Female	36.2 (30.1, 43.0)	37.4 (31.8, 43.6)	39.8 (34.0, 46.0)	41.9 (35.6, 47.7)	42.3 (36.3, 48.8)	43.3 (36.4, 50.9)
		Male	48.3 (40.5, 56.1)	48.8 (41.7, 56.0)	48.2 (41.7, 54.9)	48.6 (42.0, 54.7)	47.4 (40.8, 54.3)	46.6 (37.6, 56.2)
	Dearborn	Female	45.1 (38.0, 51.6)	46.8 (40.8, 52.6)	48.6 (43.1, 54.1)	50.6 (45.0, 56.3)	50.8 (44.7, 56.8)	51.4 (44.3, 58.6)
		Male	56.2 (48.9, 64.0)	57.6 (50.9, 63.8)	60.9 (54.9, 66.7)	58.5 (52.5, 64.5)	57.8 (51.4, 63.6)	55.5 (46.0, 63.4)
	Decatur	Female	42.4 (34.9, 50.0)	44.1 (37.9, 50.8)	44.7 (38.7, 51.2)	46.6 (40.6, 53.0)	46.9 (40.9, 53.1)	48.3 (41.4, 55.4)
		Male	51.3 (43.2, 59.5)	52.7 (45.6, 59.9)	54.9 (47.6, 61.9)	56.1 (49.8, 62.3)	51.0 (43.7, 58.2)	48.2 (38.8, 57.1)
	DeKalb	Female	47.0 (39.9, 54.6)	48.2 (41.8, 54.7)	50.0 (44.5, 55.8)	53.6 (47.9, 59.6)	54.2 (48.4, 60.0)	55.0 (48.2, 61.7)
		Male	58.0 (50.9, 65.1)	58.7 (52.3, 64.9)	60.5 (54.7, 66.3)	61.4 (55.6, 67.0)	57.7 (51.5, 63.5)	55.1 (46.6, 63.1)
	Delaware	Female	43.0 (37.3, 48.9)	44.0 (39.0, 49.3)	43.7 (38.9, 48.4)	41.8 (37.4, 47.2)	38.8 (34.1, 43.5)	38.9 (33.5, 44.5)
		Male	55.3 (49.0, 62.0)	56.2 (50.8, 61.9)	58.4 (52.6, 63.9)	54.5 (49.1, 59.8)	54.1 (48.5, 59.3)	52.9 (45.5, 60.0)
	Dubois	Female	44.6 (38.0, 51.8)	46.2 (40.5, 52.6)	48.6 (42.8, 54.2)	48.4 (42.2, 54.2)	50.3 (44.0, 56.6)	51.6 (44.3, 58.3)
		Male	56.0 (48.7, 63.9)	56.8 (50.4, 63.6)	58.1 (51.5, 64.1)	58.5 (52.3, 64.2)	55.3 (48.8, 61.5)	52.5 (43.6, 61.1)
	Elkhart	Female	43.3 (37.7, 48.7)	44.7 (40.0, 49.2)	47.0 (42.2, 51.2)	46.8 (42.5, 51.1)	47.3 (43.1, 51.7)	48.2 (43.2, 53.7)
		Male	53.3 (46.9, 59.0)	54.4 (49.0, 59.5)	56.4 (51.4, 61.4)	57.6 (52.7, 62.0)	52.6 (47.2, 57.2)	49.6 (42.1, 56.2)
	Fayette	Female	40.5 (33.7, 47.3)	41.8 (35.8, 48.2)	43.5 (37.4, 49.3)	43.3 (37.0, 49.9)	42.0 (36.3, 48.4)	42.9 (36.3, 49.6)
		Male	49.3 (41.5, 56.7)	50.2 (43.3, 56.9)	51.5 (45.1, 58.1)	49.9 (44.2, 56.6)	48.3 (41.9, 55.7)	46.0 (37.1, 55.5)
	Floyd	Female	42.9 (36.8, 49.3)	44.5 (39.2, 50.5)	48.0 (42.4, 53.6)	48.1 (42.6, 53.7)	44.6 (38.9, 50.4)	45.0 (38.4, 51.4)
		Male	53.2 (46.5, 60.1)	54.2 (48.3, 60.2)	55.9 (49.7, 62.2)	58.4 (52.2, 64.5)	53.8 (47.4, 60.3)	51.9 (43.4, 60.8)
	Fountain	Female	41.4 (34.7, 48.7)	42.5 (36.0, 49.4)	44.6 (39.0, 50.8)	45.7 (39.6, 51.5)	44.3 (38.3, 50.3)	44.7 (37.6, 51.6)
		Male	53.6 (46.0, 61.0)	54.2 (47.5, 60.8)	54.0 (47.9, 60.8)	53.1 (46.6, 59.6)	53.2 (46.8, 59.4)	52.0 (43.0, 61.1)
	Franklin	Female	42.2 (35.2, 49.6)	45.0 (38.6, 51.6)	48.5 (42.3, 54.6)	52.1 (46.2, 58.1)	50.0 (43.0, 55.9)	50.7 (42.7, 57.2)
		Male	50.7 (42.9, 57.8)	52.5 (45.2, 58.8)	56.4 (50.0, 62.7)	56.2 (50.1, 61.8)	55.3 (48.8, 61.7)	53.8 (44.9, 63.0)
	Fulton	Female	44.3 (36.8, 51.7)	45.6 (38.7, 52.3)	45.9 (39.9, 51.7)	47.9 (42.3, 53.7)	48.5 (42.7, 54.2)	49.6 (42.6, 56.0)
		Male	52.2 (44.6, 59.9)	53.1 (46.3, 59.9)	54.0 (47.3, 60.2)	56.4 (50.4, 62.5)	56.8 (50.6, 62.5)	55.9 (47.5, 63.6)
	Gibson	Female	43.8 (37.5, 51.0)	46.1 (40.1, 52.1)	49.6 (43.9, 55.7)	50.8 (44.8, 57.4)	47.1 (41.3, 52.8)	47.1 (40.3, 54.0)
		Male	56.2 (48.9, 63.2)	57.3 (50.5, 63.2)	58.4 (51.4, 64.4)	59.1 (53.1, 64.8)	55.0 (48.0, 61.5)	52.0 (42.9, 60.7)
	Grant	Female	45.9 (40.0, 52.1)	47.4 (42.0, 52.9)	44.7 (39.7, 50.1)	43.9 (38.4, 48.8)	41.5 (36.1, 46.8)	42.6 (36.5, 48.8)
		Male	53.8 (46.5, 60.8)	55.1 (48.8, 61.3)	57.6 (51.6, 63.5)	56.8 (51.4, 62.2)	55.7 (49.6, 61.8)	54.2 (46.3, 63.0)
	Greene	Female	43.0 (35.6, 49.6)	44.6 (37.9, 50.5)	45.9 (40.1, 51.5)	47.2 (40.9, 53.4)	45.6 (39.5, 52.0)	46.2 (39.2, 53.5)
		Male	54.8 (47.2, 62.2)	55.7 (48.7, 62.2)	55.1 (48.0, 61.2)	55.2 (48.5, 61.2)	53.6 (46.9, 59.8)	51.9 (43.0, 60.9)
	Hamilton	Female	53.1 (48.0, 58.2)	54.7 (50.5, 59.0)	56.0 (51.8, 60.2)	55.9 (51.8, 60.2)	54.2 (49.6, 58.7)	54.8 (49.5, 60.1)
		Male	64.9 (59.5, 70.2)	65.5 (61.0, 70.0)	66.7 (62.0, 71.1)	65.0 (60.3, 69.2)	61.4 (56.5, 66.2)	58.5 (51.8, 65.6)
	Hancock	Female	46.9 (40.0, 53.8)	48.3 (42.0, 54.1)	48.2 (42.1, 54.1)	48.8 (43.1, 54.8)	48.4 (42.6, 54.5)	49.2 (42.9, 56.2)
		Male	61.6 (54.6, 68.2)	62.6 (56.8, 68.2)	62.0 (56.1, 67.2)	60.4 (54.7, 66.2)	57.3 (51.1, 62.9)	55.6 (46.6, 63.7)
	Harrison	Female	39.0 (32.9, 46.0)	41.3 (35.5, 47.6)	46.4 (40.6, 52.2)	44.8 (38.4, 51.7)	44.6 (38.6, 50.8)	45.1 (38.5, 52.5)
		Male	51.3 (44.1, 58.7)	52.8 (46.6, 59.3)	56.1 (49.3, 62.4)	57.8 (51.4, 64.0)	52.2 (45.2, 58.9)	49.0 (40.1, 58.1)
	Hendricks	Female	53.6 (47.6, 59.6)	54.7 (49.5, 59.7)	51.8 (46.8, 57.1)	52.5 (47.3, 57.7)	52.0 (46.9, 57.1)	53.3 (47.0, 59.1)
		Male	62.2 (55.6, 68.4)	63.3 (57.6, 68.7)	61.7 (56.0, 66.9)	60.2 (54.8, 65.5)	56.9 (51.1, 62.1)	54.1 (45.8, 61.2)
	Henry	Female	44.1 (37.7, 50.7)	45.4 (39.7, 51.2)	46.0 (40.4, 51.9)	44.7 (38.8, 50.2)	44.2 (38.1, 49.9)	45.3 (38.1, 51.7)
		Male	55.8 (48.7, 63.2)	56.4 (50.0, 63.2)	57.5 (50.7, 63.5)	54.0 (47.4, 60.1)	50.6 (44.2, 56.8)	47.4 (38.6, 56.0)
	Howard	Female	48.1 (41.8, 54.1)	49.2 (43.6, 54.9)	46.8 (41.6, 52.0)	44.0 (38.9, 49.7)	43.4 (38.1, 48.5)	44.4 (38.4, 50.7)
		Male	55.1 (47.8, 62.1)	55.8 (49.7, 61.9)	58.3 (52.6, 63.9)	58.2 (52.3, 63.8)	55.5 (49.4, 60.8)	52.7 (44.7, 60.7)
	Huntington	Female	49.4 (42.2, 56.4)	50.6 (44.1, 56.7)	49.1 (43.1, 55.2)	49.7 (43.6, 56.0)	45.5 (39.6, 51.4)	45.9 (39.3, 52.7)
		Male	56.0 (48.9, 63.0)	56.5 (50.0, 62.8)	57.0 (50.7, 62.9)	55.9 (49.4, 62.0)	51.5 (45.5, 57.6)	47.8 (39.3, 56.4)
	Jackson	Female	43.8 (37.7, 50.4)	44.9 (39.5, 50.9)	45.2 (39.6, 50.6)	46.6 (40.8, 52.7)	47.8 (42.1, 53.9)	48.7 (41.9, 55.3)
		Male	55.9 (48.3, 62.7)	56.6 (50.2, 62.8)	55.1 (49.4, 61.6)	57.8 (51.5, 63.1)	53.3 (46.2, 60.2)	51.0 (42.0, 60.3)
	Jasper	Female	46.4 (39.6, 53.4)	47.8 (41.9, 54.1)	47.9 (42.1, 54.2)	47.7 (41.3, 54.3)	47.1 (41.3, 53.9)	47.8 (41.0, 55.4)
		Male	53.3 (45.6, 60.5)	54.5 (47.5, 61.1)	57.1 (50.4, 63.4)	56.3 (50.3, 62.3)	53.5 (46.6, 60.3)	50.7 (41.3, 59.9)
	Jay	Female	39.7 (32.7, 46.5)	41.3 (35.1, 47.6)	43.4 (37.8, 49.3)	44.5 (38.7, 50.3)	43.0 (37.4, 48.3)	43.2 (36.9, 49.7)
		Male	52.3 (43.8, 59.7)	53.7 (46.2, 60.2)	54.2 (47.6, 60.2)	53.1 (46.5, 59.1)	50.5 (43.7, 56.6)	48.5 (39.4, 57.1)
	Jefferson	Female	44.8 (37.7, 52.0)	45.9 (39.6, 52.2)	45.7 (39.4, 51.8)	46.9 (41.2, 53.0)	45.1 (38.9, 50.9)	45.9 (39.0, 52.7)
		Male	54.8 (47.4, 62.1)	55.4 (48.9, 61.6)	56.8 (50.7, 63.1)	55.8 (49.4, 61.9)	52.7 (45.8, 59.2)	50.5 (40.9, 59.3)
	Jennings	Female	41.1 (34.5, 48.5)	42.6 (36.5, 49.8)	41.0 (35.2, 47.0)	41.1 (35.1, 47.7)	44.0 (37.7, 50.4)	45.1 (37.9, 52.7)
		Male	52.1 (44.6, 59.8)	53.4 (46.8, 59.9)	54.7 (48.0, 61.4)	56.0 (49.9, 62.2)	52.9 (45.9, 59.7)	50.8 (41.6, 60.0)
	Johnson	Female	46.1 (40.2, 52.4)	47.5 (42.1, 52.6)	48.6 (43.7, 53.6)	48.0 (42.7, 53.2)	48.6 (43.2, 53.8)	49.5 (42.9, 55.9)
		Male	60.7 (54.6, 66.5)	62.1 (56.9, 67.0)	62.7 (57.5, 68.0)	62.5 (57.0, 67.8)	55.2 (49.9, 61.0)	51.9 (44.3, 59.7)
	Knox	Female	42.3 (35.5, 49.2)	43.5 (36.5, 49.8)	46.7 (40.4, 53.0)	47.7 (41.4, 53.9)	46.7 (40.7, 52.8)	47.4 (40.5, 54.3)
		Male	54.9 (47.3, 62.5)	55.8 (49.4, 62.6)	55.1 (48.7, 61.3)	53.5 (47.5, 59.2)	49.6 (42.9, 56.2)	47.4 (38.8, 56.4)
	Kosciusko	Female	46.4 (40.1, 52.8)	47.5 (41.9, 53.2)	48.5 (43.1, 54.1)	50.6 (45.0, 56.2)	48.2 (43.2, 54.0)	48.7 (42.6, 55.6)
		Male	52.1 (45.5, 58.8)	52.8 (47.1, 59.0)	55.5 (49.7, 61.5)	58.3 (52.8, 64.3)	54.5 (48.5, 60.8)	51.9 (44.1, 60.4)
	LaGrange	Female	32.6 (26.4, 39.2)	33.0 (27.8, 39.2)	36.3 (31.1, 41.9)	39.8 (34.1, 45.8)	40.9 (35.7, 46.2)	42.3 (35.9, 48.8)
		Male	45.6 (38.5, 53.0)	45.5 (39.6, 52.4)	47.2 (40.7, 53.3)	48.6 (42.6, 55.0)	44.3 (38.1, 50.2)	43.7 (34.7, 52.3)
	Lake	Female	43.7 (39.5, 48.0)	45.2 (42.0, 48.8)	44.4 (41.3, 47.4)	43.0 (40.1, 45.7)	44.5 (42.1, 47.2)	46.9 (43.9, 50.2)
		Male	54.1 (48.6, 59.7)	55.2 (50.5, 59.9)	55.8 (51.6, 59.7)	55.1 (51.7, 58.6)	52.9 (49.6, 56.3)	50.7 (46.0, 55.7)
	LaPorte	Female	47.4 (41.3, 53.6)	49.7 (44.1, 55.3)	50.3 (44.9, 55.3)	51.4 (46.0, 56.5)	47.9 (42.9, 53.1)	48.9 (43.1, 54.5)
		Male	54.2 (47.5, 60.8)	56.1 (50.5, 61.7)	56.7 (51.0, 62.2)	56.8 (51.0, 62.1)	54.6 (49.4, 60.1)	53.1 (45.8, 60.2)
	Lawrence	Female	43.4 (37.1, 50.4)	44.4 (38.5, 50.4)	45.3 (39.6, 51.3)	44.5 (38.5, 50.0)	45.2 (39.2, 51.0)	46.0 (38.9, 52.6)
		Male	55.3 (47.8, 62.7)	55.6 (49.0, 62.5)	53.8 (47.8, 59.6)	56.6 (50.3, 62.5)	54.5 (48.2, 60.9)	53.1 (44.4, 61.9)
	Madison	Female	42.9 (37.3, 48.6)	44.2 (39.0, 49.2)	44.0 (39.3, 48.6)	42.6 (37.3, 47.5)	42.7 (37.8, 47.8)	43.3 (37.5, 49.3)
		Male	57.8 (51.5, 64.1)	58.8 (53.2, 64.3)	60.2 (54.9, 65.5)	55.7 (50.5, 60.8)	53.3 (47.8, 58.9)	50.4 (42.7, 58.1)
	Marion	Female	44.2 (40.7, 47.9)	45.6 (42.9, 48.3)	45.7 (43.4, 47.9)	45.9 (43.8, 48.1)	45.1 (43.1, 47.1)	46.1 (43.2, 49.0)
		Male	57.1 (52.9, 60.9)	57.6 (54.3, 60.7)	55.7 (52.8, 58.7)	56.0 (53.1, 58.7)	51.9 (49.3, 54.5)	49.7 (45.8, 53.6)
	Marshall	Female	43.7 (37.4, 50.1)	45.5 (39.8, 51.2)	45.8 (40.4, 51.7)	48.5 (43.0, 54.1)	48.9 (43.2, 55.2)	50.6 (44.1, 57.5)
		Male	51.9 (44.4, 59.0)	53.2 (46.8, 59.6)	53.9 (47.8, 60.1)	55.1 (49.2, 61.0)	53.8 (47.5, 60.3)	52.5 (43.9, 61.2)
	Martin	Female	39.6 (33.5, 46.5)	41.7 (35.5, 48.0)	44.0 (38.3, 50.7)	45.4 (39.0, 51.8)	46.1 (39.2, 52.7)	47.2 (39.3, 54.9)
		Male	51.5 (43.6, 58.8)	53.1 (45.6, 59.7)	54.3 (47.4, 60.6)	56.8 (50.2, 62.9)	53.7 (46.7, 61.2)	51.8 (41.5, 62.1)
	Miami	Female	48.6 (41.9, 55.6)	48.9 (43.1, 55.2)	45.3 (39.4, 51.0)	43.8 (37.9, 49.7)	43.2 (37.1, 49.6)	44.2 (37.3, 51.3)
		Male	54.4 (47.2, 61.8)	55.3 (48.8, 61.8)	56.2 (49.9, 61.9)	55.9 (49.4, 62.2)	53.8 (47.1, 59.9)	51.7 (42.5, 60.4)
	Monroe	Female	52.0 (46.5, 58.0)	53.1 (48.2, 58.3)	53.1 (47.7, 58.3)	54.5 (49.1, 59.3)	54.3 (49.2, 59.3)	55.2 (48.7, 60.9)
		Male	61.5 (55.1, 67.3)	61.9 (56.4, 67.3)	59.8 (54.4, 65.2)	60.2 (55.1, 65.3)	59.9 (54.7, 65.0)	58.3 (51.5, 65.6)
	Montgomery	Female	46.0 (39.4, 53.1)	46.3 (40.4, 52.4)	45.2 (39.3, 51.6)	43.7 (37.6, 50.0)	44.9 (38.4, 51.1)	45.8 (37.7, 53.2)
		Male	58.3 (50.9, 64.8)	58.1 (51.7, 64.0)	56.8 (50.0, 62.4)	55.4 (49.5, 61.2)	53.9 (47.3, 60.4)	51.4 (41.7, 60.4)
	Morgan	Female	46.9 (40.5, 53.4)	48.5 (42.8, 54.5)	48.7 (43.3, 53.9)	46.0 (40.2, 51.9)	44.2 (38.4, 50.0)	44.6 (37.6, 51.0)
		Male	55.0 (47.4, 61.9)	56.3 (49.9, 62.6)	56.3 (50.5, 62.0)	56.6 (50.9, 62.5)	55.0 (48.2, 61.3)	53.8 (44.5, 63.0)
	Newton	Female	42.6 (35.4, 50.1)	44.9 (37.9, 51.6)	45.4 (39.1, 52.0)	47.2 (41.0, 54.0)	47.7 (41.1, 54.4)	48.8 (41.6, 56.3)
		Male	50.6 (42.9, 58.0)	52.5 (45.5, 59.3)	55.0 (48.3, 61.9)	54.8 (48.2, 61.3)	53.7 (46.5, 60.7)	51.3 (41.2, 60.6)
	Noble	Female	44.4 (38.5, 51.0)	45.6 (39.8, 51.9)	46.4 (40.7, 51.8)	47.8 (42.0, 53.7)	49.2 (43.2, 55.1)	50.4 (43.4, 57.5)
		Male	50.7 (43.4, 57.9)	51.6 (45.1, 58.2)	53.9 (48.0, 59.9)	55.2 (49.2, 61.2)	51.8 (45.6, 57.9)	49.0 (40.4, 57.9)
	Ohio	Female	40.8 (33.1, 48.3)	42.6 (35.9, 49.5)	45.9 (39.4, 52.7)	46.1 (39.5, 53.1)	46.6 (39.3, 54.1)	47.6 (39.4, 55.9)
		Male	51.5 (43.5, 59.1)	53.0 (45.8, 59.8)	57.8 (50.8, 64.4)	55.4 (48.2, 62.0)	54.1 (46.9, 61.4)	52.2 (42.2, 61.7)
	Orange	Female	38.1 (31.8, 44.8)	39.4 (33.1, 45.5)	40.7 (35.4, 46.9)	41.2 (35.6, 46.9)	45.2 (39.5, 50.4)	46.4 (40.1, 52.3)
		Male	51.9 (44.6, 59.6)	52.8 (46.0, 59.3)	51.7 (45.2, 58.4)	54.1 (48.0, 60.3)	49.2 (43.1, 55.3)	45.7 (37.8, 54.7)
	Owen	Female	42.2 (35.4, 49.1)	44.2 (37.7, 50.7)	46.0 (39.4, 52.6)	46.0 (39.8, 52.3)	45.0 (38.5, 51.3)	45.8 (38.5, 52.9)
		Male	49.1 (41.3, 57.0)	50.8 (44.0, 57.7)	52.7 (46.0, 59.3)	52.5 (45.7, 59.1)	50.7 (43.6, 57.1)	48.4 (38.9, 57.5)
	Parke	Female	43.0 (35.4, 50.3)	43.7 (37.3, 50.6)	43.7 (37.9, 49.8)	43.6 (38.0, 50.0)	43.5 (37.7, 49.2)	44.3 (37.5, 50.9)
		Male	52.4 (44.5, 60.0)	52.8 (46.4, 59.5)	52.2 (45.9, 59.2)	49.2 (43.1, 56.3)	50.4 (44.0, 57.1)	49.3 (40.3, 58.2)
	Perry	Female	38.4 (31.6, 45.7)	40.3 (34.3, 47.1)	42.6 (36.7, 48.7)	43.8 (37.9, 49.7)	44.9 (39.5, 50.4)	46.0 (39.5, 52.9)
		Male	51.9 (44.5, 60.0)	53.2 (46.6, 60.3)	54.1 (48.1, 61.0)	53.9 (47.9, 60.4)	52.2 (45.4, 59.0)	50.6 (42.0, 59.7)
	Pike	Female	41.9 (34.6, 49.2)	44.3 (37.7, 50.8)	48.3 (41.8, 54.8)	49.7 (43.1, 56.6)	49.0 (42.4, 56.3)	49.9 (42.5, 58.3)
		Male	51.1 (43.3, 59.0)	53.0 (46.0, 60.3)	53.4 (47.0, 60.1)	54.8 (48.2, 61.3)	52.5 (44.6, 59.6)	50.8 (39.6, 60.1)
	Porter	Female	52.3 (46.9, 57.8)	54.1 (49.0, 58.6)	54.3 (49.4, 59.1)	51.3 (46.4, 56.3)	47.4 (42.0, 52.4)	48.1 (42.1, 53.9)
		Male	62.0 (55.8, 68.1)	62.7 (57.3, 68.2)	63.7 (58.2, 68.2)	61.4 (56.3, 66.4)	55.7 (50.4, 61.5)	52.1 (44.8, 60.1)
	Posey	Female	43.7 (36.5, 51.0)	44.9 (38.8, 51.6)	47.0 (41.0, 53.4)	47.8 (41.4, 54.5)	49.2 (42.6, 55.0)	50.5 (42.9, 57.4)
		Male	53.0 (45.1, 60.1)	53.6 (46.7, 60.3)	55.8 (49.5, 62.4)	57.4 (50.9, 63.2)	56.5 (49.4, 63.6)	54.0 (44.2, 63.5)
	Pulaski	Female	43.2 (36.2, 50.0)	44.9 (38.1, 51.5)	44.2 (38.0, 50.1)	46.6 (40.6, 52.8)	47.3 (41.7, 53.0)	48.7 (42.2, 55.1)
		Male	51.0 (43.0, 59.3)	52.4 (45.5, 59.7)	53.6 (46.7, 60.3)	54.5 (47.8, 60.8)	51.4 (44.6, 58.0)	48.9 (40.3, 57.3)
	Putnam	Female	45.6 (39.5, 52.1)	46.9 (41.0, 53.0)	46.8 (40.7, 52.4)	45.3 (38.9, 51.0)	45.0 (38.8, 51.1)	45.4 (38.0, 52.8)
		Male	53.0 (45.5, 60.9)	54.1 (47.7, 61.1)	55.5 (48.7, 61.8)	53.8 (46.9, 60.3)	53.8 (47.0, 60.4)	51.9 (42.6, 60.9)
	Randolph	Female	42.8 (35.4, 50.0)	45.0 (38.4, 51.5)	47.2 (41.4, 53.4)	43.6 (38.5, 48.9)	41.7 (36.7, 47.2)	42.5 (36.5, 48.8)
		Male	54.1 (47.0, 61.6)	55.9 (48.8, 62.3)	55.6 (49.7, 62.0)	54.6 (48.5, 60.3)	49.4 (43.3, 55.9)	46.5 (37.6, 55.0)
	Ripley	Female	42.8 (36.0, 50.3)	44.4 (38.6, 51.3)	46.3 (40.6, 52.6)	45.9 (40.6, 51.5)	48.4 (43.4, 53.7)	49.4 (43.6, 55.0)
		Male	53.9 (46.1, 61.3)	55.1 (47.7, 61.3)	59.1 (53.1, 65.2)	56.6 (50.4, 62.3)	53.9 (48.3, 60.1)	50.8 (42.8, 59.1)
	Rush	Female	42.3 (35.3, 49.2)	44.0 (37.7, 50.2)	46.4 (40.2, 52.3)	46.5 (40.3, 53.3)	47.1 (40.8, 53.4)	47.9 (40.7, 55.1)
		Male	51.6 (43.9, 59.1)	53.0 (46.5, 59.5)	54.7 (48.3, 61.0)	54.2 (47.9, 61.0)	51.1 (44.1, 57.5)	48.8 (39.3, 57.5)
	Scott	Female	36.9 (30.5, 43.6)	38.1 (31.8, 44.4)	37.3 (31.0, 43.4)	38.6 (32.3, 44.9)	40.6 (34.5, 47.3)	41.8 (34.4, 49.0)
		Male	47.8 (40.4, 55.9)	48.5 (42.2, 55.4)	48.0 (41.3, 54.8)	49.1 (42.8, 55.2)	46.8 (40.0, 53.5)	44.6 (35.4, 54.3)
	Shelby	Female	40.3 (33.6, 47.3)	42.4 (36.3, 48.7)	44.7 (38.9, 50.7)	46.4 (40.3, 52.5)	46.7 (40.4, 53.1)	47.5 (40.2, 55.1)
		Male	54.8 (47.3, 61.6)	56.4 (49.6, 62.5)	55.9 (49.4, 62.4)	57.4 (50.8, 63.4)	52.0 (45.2, 59.2)	50.1 (41.2, 59.6)
	Spencer	Female	45.0 (38.2, 51.3)	46.8 (40.5, 52.7)	47.7 (41.5, 53.6)	47.4 (41.7, 53.3)	47.6 (42.0, 53.6)	49.1 (42.4, 56.0)
		Male	52.0 (44.2, 59.9)	53.2 (46.1, 59.9)	57.9 (51.4, 63.7)	59.0 (52.8, 64.5)	56.2 (50.2, 62.0)	53.4 (45.2, 61.2)
	St. Joseph	Female	48.2 (43.6, 53.1)	50.0 (46.0, 54.0)	48.8 (44.8, 52.8)	47.4 (43.6, 51.3)	46.1 (42.3, 49.9)	47.7 (42.9, 52.5)
		Male	60.5 (54.9, 65.5)	60.6 (55.9, 65.0)	59.9 (55.0, 64.2)	60.3 (55.8, 64.5)	59.3 (55.0, 63.5)	59.0 (52.6, 64.9)
	Starke	Female	41.2 (34.3, 47.9)	43.3 (37.0, 49.9)	42.5 (36.6, 48.6)	44.8 (39.2, 50.5)	43.8 (38.2, 49.7)	44.9 (38.5, 51.4)
		Male	48.2 (41.2, 56.2)	49.9 (43.6, 57.0)	51.2 (45.1, 57.7)	50.5 (44.2, 56.6)	47.8 (41.3, 54.1)	45.1 (36.3, 53.9)
	Steuben	Female	49.3 (42.5, 55.7)	51.4 (45.5, 57.4)	53.4 (47.6, 58.5)	54.1 (48.3, 60.0)	53.9 (47.2, 60.2)	54.8 (47.3, 61.9)
		Male	58.2 (50.3, 65.7)	59.6 (53.0, 66.1)	61.1 (54.2, 67.0)	61.6 (55.2, 67.1)	57.8 (51.0, 64.0)	55.6 (46.4, 65.2)
	Sullivan	Female	43.1 (36.2, 49.9)	45.2 (38.9, 51.6)	47.3 (41.2, 53.4)	47.8 (41.4, 54.2)	45.4 (39.2, 51.7)	45.9 (38.7, 52.8)
		Male	54.8 (47.0, 62.4)	56.4 (49.4, 62.9)	55.8 (49.3, 62.1)	53.9 (47.2, 60.8)	50.7 (43.8, 57.6)	48.8 (39.0, 58.3)
	Switzerland	Female	37.7 (30.7, 45.0)	40.8 (34.3, 47.5)	45.3 (38.7, 51.7)	46.9 (40.2, 54.0)	43.7 (37.0, 50.5)	44.6 (36.8, 52.3)
		Male	47.5 (39.9, 55.7)	50.0 (43.1, 57.4)	54.0 (47.3, 60.7)	54.1 (47.2, 61.3)	48.9 (40.9, 56.2)	46.8 (36.4, 56.9)
	Tippecanoe	Female	46.6 (40.8, 52.3)	48.0 (43.1, 52.9)	48.4 (43.4, 53.2)	50.9 (46.3, 55.9)	50.1 (44.9, 54.8)	50.8 (44.9, 56.8)
		Male	59.9 (53.5, 66.0)	59.9 (54.2, 65.0)	59.9 (54.4, 64.8)	60.9 (55.6, 66.1)	61.5 (56.2, 66.7)	59.3 (51.8, 66.3)
	Tipton	Female	46.7 (39.8, 54.4)	48.6 (42.2, 55.4)	49.1 (43.3, 55.6)	47.3 (41.0, 54.1)	46.6 (39.7, 53.0)	47.7 (40.3, 55.2)
		Male	55.4 (47.9, 62.2)	56.6 (49.5, 62.9)	60.3 (54.1, 66.0)	59.9 (53.3, 66.1)	57.2 (50.1, 64.3)	54.9 (44.8, 64.4)
	Union	Female	46.1 (38.9, 53.9)	47.6 (41.0, 54.7)	49.1 (42.6, 55.8)	48.9 (42.8, 55.7)	49.2 (41.9, 56.2)	50.4 (42.4, 58.4)
		Male	51.4 (42.6, 59.5)	52.4 (44.4, 59.6)	54.0 (47.0, 60.6)	55.2 (48.1, 62.3)	55.0 (47.5, 62.0)	53.2 (42.8, 63.0)
	Vanderburgh	Female	44.4 (38.9, 50.0)	45.4 (40.7, 50.4)	46.0 (41.4, 50.3)	45.3 (40.9, 49.7)	43.9 (39.7, 48.2)	44.5 (39.8, 49.8)
		Male	53.8 (48.0, 59.8)	54.5 (49.1, 59.7)	56.5 (51.0, 61.3)	58.0 (53.0, 63.2)	56.1 (51.1, 61.2)	53.4 (46.6, 60.5)
	Vermillion	Female	41.4 (34.4, 48.9)	42.8 (36.1, 49.5)	44.0 (37.9, 50.3)	44.6 (38.4, 51.2)	47.7 (41.5, 54.4)	48.9 (41.4, 56.2)
		Male	54.7 (46.3, 61.8)	55.6 (47.9, 62.0)	56.1 (49.8, 62.1)	54.8 (48.9, 61.3)	54.5 (47.0, 60.9)	52.5 (42.2, 61.0)
	Vigo	Female	43.9 (38.2, 49.9)	44.9 (39.8, 50.1)	45.0 (40.0, 50.3)	45.9 (40.8, 51.0)	46.2 (40.9, 51.2)	47.1 (40.8, 52.4)
		Male	54.4 (47.5, 60.8)	55.3 (49.4, 61.0)	54.6 (48.9, 60.2)	52.3 (46.4, 58.0)	49.6 (43.8, 55.6)	47.0 (39.3, 54.8)
	Wabash	Female	45.7 (38.7, 52.9)	47.2 (41.1, 53.5)	46.6 (40.8, 52.7)	49.8 (43.8, 55.7)	47.0 (41.0, 53.3)	47.9 (41.2, 55.2)
		Male	54.1 (46.5, 61.9)	54.8 (48.1, 61.5)	56.9 (50.7, 62.9)	58.5 (52.4, 64.2)	55.9 (49.6, 62.2)	53.5 (43.8, 61.7)
	Warren	Female	44.1 (36.9, 51.5)	44.3 (37.8, 51.1)	45.1 (38.9, 51.4)	44.7 (38.2, 51.6)	44.1 (37.7, 51.5)	45.0 (37.4, 53.6)
		Male	54.4 (46.0, 62.0)	54.8 (47.4, 62.0)	55.6 (48.6, 61.9)	55.9 (49.5, 62.3)	53.3 (45.7, 60.4)	51.3 (41.6, 60.8)
	Warrick	Female	46.8 (40.4, 53.8)	48.8 (43.2, 55.2)	52.0 (46.6, 57.2)	51.6 (45.9, 57.0)	49.6 (43.5, 55.2)	50.3 (43.4, 56.4)
		Male	56.0 (48.0, 63.3)	56.8 (50.0, 63.0)	60.1 (53.8, 65.9)	62.4 (56.0, 68.1)	63.3 (56.6, 68.7)	62.3 (53.2, 70.0)
	Washington	Female	39.1 (32.8, 46.4)	40.8 (34.6, 47.6)	43.3 (37.7, 49.3)	43.0 (36.9, 49.0)	42.7 (36.6, 48.9)	43.7 (36.4, 51.0)
		Male	50.9 (42.8, 58.6)	52.2 (44.9, 59.3)	52.3 (46.1, 58.8)	54.4 (48.0, 60.4)	47.9 (41.0, 55.3)	45.3 (36.1, 54.9)
	Wayne	Female	43.2 (37.2, 49.9)	44.6 (39.2, 50.3)	46.7 (41.5, 51.8)	44.3 (38.8, 49.7)	42.7 (37.8, 48.3)	43.1 (37.4, 49.8)
		Male	53.5 (46.5, 60.4)	54.4 (48.1, 60.5)	54.5 (48.3, 60.6)	54.6 (48.7, 60.3)	52.6 (47.2, 58.6)	51.7 (44.2, 59.5)
	Wells	Female	50.3 (43.0, 57.4)	51.1 (44.4, 57.6)	49.3 (43.2, 55.4)	48.7 (42.4, 54.6)	46.1 (39.6, 52.5)	46.9 (39.4, 54.4)
		Male	56.4 (48.9, 63.6)	57.2 (50.4, 63.5)	58.6 (52.1, 64.8)	57.3 (51.0, 63.1)	54.8 (48.0, 61.4)	52.6 (43.1, 62.0)
	White	Female	43.7 (36.4, 51.5)	45.1 (38.5, 52.0)	44.0 (38.0, 49.5)	43.3 (37.6, 49.2)	47.4 (41.9, 53.0)	48.9 (42.7, 55.3)
		Male	53.0 (45.6, 60.9)	54.4 (47.5, 61.2)	54.3 (47.8, 60.3)	56.9 (50.9, 62.6)	57.2 (51.2, 63.0)	55.1 (47.2, 63.1)
	Whitley	Female	49.2 (42.2, 56.2)	50.8 (44.1, 57.6)	50.5 (44.6, 56.5)	53.1 (46.9, 59.1)	52.7 (46.6, 58.9)	54.3 (47.4, 61.5)
		Male	54.6 (47.1, 62.1)	55.6 (49.2, 62.4)	57.4 (51.1, 63.2)	59.7 (53.8, 65.4)	58.0 (51.7, 64.3)	56.0 (46.8, 65.0)
Iowa
	Adair	Female	47.7 (41.0, 54.8)	49.5 (43.3, 55.9)	52.4 (46.2, 58.6)	54.9 (48.0, 61.0)	54.0 (47.2, 60.9)	54.9 (47.1, 63.0)
		Male	55.3 (48.1, 62.9)	56.7 (50.1, 63.5)	58.5 (52.5, 64.6)	59.9 (53.3, 65.9)	56.7 (49.4, 64.3)	55.0 (44.4, 64.9)
	Adams	Female	48.4 (41.1, 55.5)	50.8 (44.1, 57.6)	53.6 (47.1, 60.3)	55.2 (48.3, 62.0)	52.9 (45.8, 59.6)	53.9 (45.8, 61.3)
		Male	53.5 (45.7, 61.6)	55.5 (48.5, 62.8)	56.9 (49.8, 63.4)	59.5 (52.8, 66.2)	55.9 (49.0, 62.9)	54.0 (44.8, 63.8)
	Allamakee	Female	47.3 (39.9, 54.4)	49.0 (42.5, 55.6)	49.5 (43.3, 55.7)	50.1 (43.6, 56.6)	50.5 (44.1, 56.7)	51.9 (44.7, 58.5)
		Male	52.9 (44.8, 60.4)	54.3 (47.3, 60.9)	55.3 (48.7, 61.0)	58.7 (52.6, 64.7)	58.8 (52.1, 65.5)	57.5 (48.7, 66.2)
	Appanoose	Female	45.6 (38.4, 52.7)	47.4 (41.0, 54.2)	50.6 (44.3, 56.5)	51.8 (45.2, 57.9)	52.6 (45.8, 59.2)	53.6 (45.5, 61.1)
		Male	51.9 (44.2, 59.6)	52.9 (46.0, 59.8)	54.5 (47.8, 61.5)	56.7 (50.3, 62.6)	55.3 (48.2, 62.5)	53.6 (43.6, 62.7)
	Audubon	Female	45.0 (38.1, 51.8)	46.5 (39.7, 52.8)	48.6 (42.5, 55.0)	50.0 (43.4, 56.6)	50.2 (43.3, 58.2)	51.2 (43.3, 59.9)
		Male	52.0 (43.7, 60.0)	53.1 (45.5, 60.1)	54.2 (47.8, 60.8)	55.1 (48.7, 61.9)	54.9 (47.2, 62.3)	53.1 (42.9, 63.4)
	Benton	Female	44.9 (37.7, 51.5)	46.5 (40.3, 52.6)	49.0 (42.9, 54.6)	51.4 (45.1, 57.3)	53.6 (47.4, 59.5)	54.7 (47.6, 61.7)
		Male	57.1 (50.3, 64.3)	58.5 (52.4, 64.7)	60.5 (54.5, 65.8)	60.6 (54.9, 66.5)	55.9 (49.2, 62.0)	52.6 (43.0, 60.8)
	Black Hawk	Female	43.9 (38.4, 49.2)	45.2 (40.6, 49.5)	45.5 (41.5, 49.5)	47.3 (43.6, 50.9)	48.4 (44.8, 51.9)	50.3 (45.9, 54.6)
		Male	54.1 (48.2, 60.1)	55.0 (49.6, 60.3)	56.6 (51.7, 61.1)	56.3 (52.4, 61.1)	55.0 (50.8, 59.3)	53.5 (47.6, 59.6)
	Boone	Female	45.4 (38.7, 51.9)	46.8 (40.6, 52.5)	48.3 (42.3, 54.4)	51.4 (45.8, 57.4)	52.0 (45.9, 57.9)	53.2 (45.9, 59.5)
		Male	53.3 (45.8, 60.1)	53.8 (47.2, 60.0)	55.7 (49.6, 61.3)	56.6 (50.6, 62.8)	56.0 (49.3, 61.9)	53.2 (44.2, 61.5)
	Bremer	Female	48.3 (41.2, 54.4)	50.0 (43.7, 55.7)	51.1 (45.5, 56.8)	55.5 (50.0, 60.8)	56.3 (50.5, 62.0)	57.8 (51.3, 64.3)
		Male	50.8 (43.4, 58.9)	52.3 (45.8, 59.2)	58.3 (51.7, 64.2)	60.3 (54.5, 65.8)	59.6 (52.8, 65.8)	57.3 (48.0, 66.3)
	Buchanan	Female	46.9 (39.3, 54.8)	48.6 (40.9, 55.4)	48.3 (42.5, 54.6)	50.4 (43.9, 56.6)	49.6 (43.0, 55.8)	50.5 (43.3, 57.4)
		Male	50.7 (43.3, 58.5)	51.7 (45.0, 58.0)	53.9 (47.3, 60.4)	55.3 (49.1, 61.6)	54.8 (47.8, 61.2)	52.3 (42.5, 61.5)
	Buena Vista	Female	43.7 (36.9, 50.8)	45.4 (39.2, 51.5)	47.9 (41.8, 53.8)	50.1 (44.6, 56.3)	51.1 (45.0, 56.9)	53.1 (46.0, 59.7)
		Male	52.8 (45.5, 60.0)	53.6 (47.5, 59.8)	53.5 (47.7, 59.0)	54.6 (48.5, 60.8)	51.3 (44.9, 57.5)	50.4 (42.4, 59.0)
	Butler	Female	43.9 (36.9, 51.4)	45.6 (39.1, 52.0)	47.1 (41.0, 53.0)	48.7 (42.3, 54.8)	50.0 (43.5, 56.3)	50.9 (43.6, 58.0)
		Male	51.8 (44.8, 59.3)	52.9 (46.3, 59.3)	55.5 (49.1, 61.6)	59.1 (52.8, 65.0)	56.6 (49.5, 62.9)	54.2 (45.4, 62.7)
	Calhoun	Female	48.4 (41.4, 55.5)	50.4 (44.2, 57.1)	51.7 (45.9, 57.9)	54.1 (47.3, 60.4)	53.5 (46.8, 60.7)	54.5 (47.1, 62.4)
		Male	50.5 (43.1, 58.4)	52.2 (44.9, 59.0)	55.5 (48.9, 62.0)	58.9 (52.0, 65.5)	58.0 (50.7, 64.9)	56.2 (46.4, 66.1)
	Carroll	Female	46.4 (39.4, 53.2)	48.3 (42.5, 54.9)	50.0 (43.9, 55.8)	51.2 (45.0, 57.3)	47.5 (41.2, 53.1)	47.7 (40.6, 54.4)
		Male	52.5 (45.4, 59.7)	53.8 (47.3, 60.1)	56.6 (50.2, 63.1)	58.2 (52.2, 64.1)	56.9 (50.1, 63.1)	55.4 (45.9, 63.7)
	Cass	Female	44.5 (37.9, 51.2)	46.8 (40.7, 52.7)	50.7 (44.8, 56.7)	54.3 (47.4, 60.4)	53.6 (47.8, 59.8)	54.4 (47.3, 61.4)
		Male	55.0 (47.7, 62.1)	56.2 (50.0, 62.2)	55.4 (49.0, 61.8)	55.7 (49.4, 61.6)	53.0 (46.3, 59.7)	50.2 (40.6, 60.1)
	Cedar	Female	46.2 (39.2, 52.8)	47.7 (41.5, 53.7)	50.6 (44.5, 56.5)	53.2 (46.7, 59.3)	54.0 (48.3, 59.8)	54.9 (48.2, 61.4)
		Male	57.2 (49.6, 64.5)	58.1 (51.5, 64.4)	57.8 (51.4, 63.9)	56.0 (49.6, 62.1)	54.3 (47.5, 60.4)	51.8 (42.7, 60.0)
	Cerro Gordo	Female	47.4 (41.5, 52.8)	49.2 (43.6, 53.7)	50.2 (45.2, 55.4)	52.7 (47.6, 58.6)	52.0 (46.6, 57.2)	53.3 (47.3, 59.0)
		Male	59.7 (53.1, 66.2)	60.3 (54.0, 66.0)	61.0 (54.8, 66.1)	62.0 (57.0, 67.5)	58.9 (53.3, 64.5)	56.6 (48.6, 64.7)
	Cherokee	Female	49.5 (42.9, 56.2)	50.9 (45.0, 57.2)	52.7 (46.4, 58.9)	52.3 (46.0, 59.2)	53.1 (46.3, 60.5)	54.0 (46.3, 62.4)
		Male	58.0 (50.3, 65.4)	59.0 (52.2, 65.5)	59.5 (52.9, 66.0)	59.5 (52.7, 65.7)	57.5 (50.3, 64.9)	55.7 (45.3, 65.3)
	Chickasaw	Female	47.2 (40.4, 53.9)	48.8 (42.5, 54.9)	49.9 (44.0, 56.0)	50.8 (44.8, 57.2)	50.8 (44.0, 57.4)	51.8 (43.8, 59.3)
		Male	50.7 (42.4, 58.2)	51.9 (44.5, 58.6)	57.6 (51.5, 64.1)	59.7 (52.9, 65.8)	58.5 (51.2, 65.6)	56.5 (46.6, 66.8)
	Clarke	Female	44.2 (37.2, 51.7)	46.5 (40.3, 53.1)	47.7 (41.3, 53.9)	49.3 (42.5, 55.9)	49.2 (42.4, 56.3)	50.5 (42.6, 58.6)
		Male	55.9 (48.2, 63.3)	57.7 (51.0, 64.3)	59.3 (53.2, 65.4)	59.5 (52.6, 65.9)	57.6 (50.2, 64.2)	55.7 (45.5, 64.6)
	Clay	Female	49.0 (42.4, 55.4)	50.2 (44.0, 56.1)	51.4 (45.7, 57.4)	51.7 (45.4, 58.2)	54.4 (48.3, 60.6)	55.5 (48.3, 62.4)
		Male	55.9 (48.6, 64.1)	57.0 (50.6, 64.0)	58.7 (52.2, 65.1)	59.7 (53.7, 65.5)	56.9 (50.5, 63.1)	54.3 (45.8, 63.2)
	Clayton	Female	49.2 (42.5, 56.3)	51.7 (45.6, 57.8)	53.0 (46.8, 59.0)	52.7 (46.7, 58.9)	51.8 (46.1, 57.9)	52.7 (45.5, 59.6)
		Male	51.1 (43.5, 58.7)	53.0 (46.3, 59.6)	54.9 (48.0, 61.3)	57.7 (51.6, 63.6)	58.8 (52.6, 65.5)	57.3 (48.0, 66.6)
	Clinton	Female	45.8 (38.8, 52.2)	47.1 (40.9, 52.6)	51.4 (46.4, 56.7)	51.4 (46.2, 57.0)	52.4 (46.8, 57.8)	52.6 (46.1, 59.1)
		Male	53.4 (46.0, 60.8)	54.2 (47.8, 60.8)	55.7 (50.0, 61.7)	55.9 (50.2, 61.3)	52.7 (47.1, 58.4)	48.7 (40.0, 56.6)
	Crawford	Female	44.1 (37.3, 51.4)	45.5 (39.2, 51.9)	45.0 (38.9, 51.3)	44.4 (38.7, 50.3)	41.6 (35.8, 47.5)	42.9 (36.2, 49.9)
		Male	48.7 (41.1, 56.4)	49.9 (43.3, 56.4)	51.6 (45.2, 58.2)	52.4 (46.4, 58.8)	51.7 (44.9, 58.5)	51.3 (42.1, 60.9)
	Dallas	Female	45.9 (39.9, 52.2)	47.9 (42.6, 53.3)	51.2 (46.0, 56.0)	55.0 (49.7, 60.0)	54.3 (49.4, 58.9)	54.9 (49.2, 60.3)
		Male	55.8 (49.0, 62.1)	57.0 (51.1, 62.5)	58.1 (52.4, 63.0)	58.8 (53.0, 64.0)	56.7 (51.5, 61.9)	54.6 (47.4, 61.9)
	Davis	Female	44.3 (36.7, 51.7)	46.1 (39.3, 52.8)	48.9 (42.1, 55.3)	50.2 (44.0, 57.2)	50.9 (44.0, 57.7)	51.9 (44.3, 59.6)
		Male	51.4 (43.4, 58.6)	53.3 (46.2, 59.9)	54.6 (48.0, 60.6)	56.4 (50.0, 63.1)	53.1 (46.4, 60.3)	51.2 (41.6, 60.6)
	Decatur	Female	45.5 (38.6, 52.9)	47.0 (40.9, 53.5)	47.7 (41.6, 53.9)	48.9 (42.0, 56.0)	49.2 (43.1, 55.8)	50.3 (43.3, 58.0)
		Male	49.8 (41.9, 57.3)	51.6 (44.5, 58.4)	52.2 (45.9, 58.7)	54.4 (47.5, 60.7)	52.7 (44.9, 59.6)	51.0 (40.5, 61.0)
	Delaware	Female	50.3 (42.5, 57.3)	52.0 (44.7, 58.3)	51.9 (45.9, 57.6)	53.4 (47.5, 59.5)	51.1 (44.6, 57.9)	52.1 (44.4, 59.9)
		Male	52.3 (44.4, 59.8)	54.0 (47.3, 60.5)	57.5 (51.0, 63.9)	60.0 (53.8, 66.0)	56.5 (49.9, 63.5)	53.6 (44.3, 62.8)
	Des Moines	Female	45.2 (39.3, 51.6)	47.2 (41.7, 52.7)	49.0 (44.0, 54.3)	50.0 (45.2, 55.1)	48.7 (43.5, 53.2)	49.3 (43.5, 55.1)
		Male	56.8 (49.8, 63.4)	58.2 (52.2, 64.0)	60.6 (55.1, 66.2)	59.8 (54.5, 64.9)	55.9 (49.6, 61.5)	53.2 (44.7, 60.8)
	Dickinson	Female	49.8 (43.2, 57.1)	51.9 (45.6, 58.5)	55.1 (48.6, 60.6)	57.6 (51.3, 63.3)	56.2 (49.5, 62.8)	57.1 (49.2, 64.4)
		Male	58.2 (51.0, 64.9)	59.4 (53.2, 65.5)	60.7 (54.7, 66.3)	61.3 (55.4, 66.9)	59.0 (52.2, 65.1)	57.9 (49.0, 66.3)
	Dubuque	Female	46.0 (39.9, 52.0)	48.1 (43.0, 53.4)	52.9 (48.1, 57.4)	55.0 (50.1, 59.8)	54.3 (49.2, 59.3)	54.7 (49.0, 60.6)
		Male	58.2 (51.8, 64.0)	59.1 (53.7, 64.1)	62.4 (57.3, 67.1)	65.2 (60.1, 70.0)	61.3 (55.6, 66.0)	59.1 (51.2, 65.9)
	Emmet	Female	46.0 (39.1, 53.0)	47.6 (41.3, 54.1)	47.8 (41.4, 54.2)	49.8 (43.0, 56.8)	50.6 (43.9, 57.5)	51.8 (44.1, 59.4)
		Male	53.0 (45.2, 60.7)	54.5 (47.6, 61.0)	55.6 (48.8, 62.3)	56.4 (50.1, 63.2)	55.5 (48.0, 63.1)	53.8 (43.7, 63.6)
	Fayette	Female	48.0 (40.8, 55.2)	49.4 (43.1, 55.9)	49.0 (42.7, 54.9)	50.1 (43.6, 56.0)	48.4 (42.3, 54.2)	49.3 (42.4, 56.0)
		Male	48.6 (41.6, 56.1)	49.8 (43.3, 56.4)	54.9 (48.5, 62.1)	57.7 (51.7, 63.9)	59.7 (53.4, 66.0)	59.0 (50.0, 67.5)
	Floyd	Female	45.1 (38.3, 52.3)	46.7 (40.4, 52.6)	47.8 (42.2, 53.8)	48.9 (42.1, 55.1)	51.1 (44.9, 57.1)	52.2 (45.3, 59.5)
		Male	52.6 (45.4, 59.6)	54.2 (47.8, 60.6)	58.9 (52.3, 65.3)	60.2 (54.2, 65.8)	58.4 (51.6, 64.4)	55.7 (46.4, 64.4)
	Franklin	Female	44.8 (38.0, 51.8)	46.0 (39.8, 52.1)	48.8 (42.6, 55.1)	49.4 (42.6, 55.7)	47.7 (41.1, 54.7)	48.5 (40.5, 56.4)
		Male	53.4 (46.0, 61.3)	54.0 (47.0, 61.2)	53.3 (46.5, 59.8)	55.5 (48.9, 61.9)	53.0 (45.7, 60.5)	51.3 (41.8, 61.3)
	Fremont	Female	47.3 (39.8, 54.4)	49.3 (42.6, 55.3)	54.6 (48.4, 60.7)	54.8 (47.8, 61.0)	55.9 (49.0, 62.4)	56.6 (48.8, 63.8)
		Male	54.2 (47.1, 61.3)	55.2 (48.7, 61.4)	56.9 (50.1, 63.2)	57.9 (51.4, 64.6)	57.8 (50.2, 64.9)	55.9 (45.8, 65.6)
	Greene	Female	46.8 (40.2, 54.1)	48.1 (41.9, 54.6)	48.8 (42.3, 54.6)	51.4 (44.9, 58.1)	48.6 (41.9, 55.4)	49.7 (42.2, 57.2)
		Male	50.2 (42.9, 58.1)	51.3 (44.6, 58.2)	53.9 (46.8, 60.1)	56.6 (49.9, 63.4)	53.9 (46.7, 60.8)	52.1 (42.1, 61.2)
	Grundy	Female	46.1 (38.9, 53.4)	47.9 (41.7, 54.6)	51.4 (45.4, 57.5)	52.2 (45.4, 58.7)	52.7 (45.0, 60.0)	53.7 (44.9, 62.2)
		Male	54.0 (45.8, 61.7)	55.3 (47.7, 62.1)	55.7 (49.4, 62.2)	58.9 (52.3, 65.3)	57.9 (50.8, 64.9)	56.3 (46.6, 65.6)
	Guthrie	Female	46.4 (39.5, 53.6)	48.3 (41.5, 54.9)	51.1 (44.9, 57.2)	54.0 (47.2, 60.4)	53.8 (46.9, 60.7)	54.8 (46.6, 62.3)
		Male	53.4 (45.2, 61.7)	54.7 (47.1, 62.0)	56.1 (50.4, 62.2)	58.1 (51.2, 64.0)	56.8 (49.4, 63.8)	55.1 (45.0, 64.4)
	Hamilton	Female	46.3 (39.9, 53.4)	48.1 (41.9, 54.8)	51.5 (45.7, 57.8)	53.6 (46.9, 59.6)	52.5 (46.2, 58.8)	53.5 (46.3, 60.8)
		Male	52.7 (45.0, 60.0)	53.9 (47.3, 60.6)	56.2 (49.9, 62.3)	59.2 (53.0, 65.1)	57.4 (51.1, 63.6)	55.0 (46.2, 64.5)
	Hancock	Female	49.3 (42.5, 56.4)	50.9 (44.9, 57.5)	53.5 (47.8, 58.9)	54.7 (48.3, 61.1)	52.5 (45.8, 59.1)	53.5 (46.0, 60.9)
		Male	55.6 (48.4, 62.9)	56.4 (50.2, 63.5)	56.0 (49.4, 61.7)	57.4 (50.7, 63.5)	56.8 (49.6, 64.2)	55.4 (45.8, 65.3)
	Hardin	Female	45.5 (38.4, 53.0)	47.3 (41.3, 53.6)	50.5 (44.6, 56.5)	52.0 (45.4, 58.4)	52.3 (45.1, 58.4)	53.2 (44.9, 60.2)
		Male	53.3 (45.8, 60.1)	54.6 (48.0, 60.7)	54.9 (48.7, 60.7)	59.3 (52.7, 65.3)	57.7 (51.1, 64.1)	55.7 (46.5, 64.8)
	Harrison	Female	46.8 (40.0, 53.6)	48.6 (42.7, 54.9)	48.6 (42.8, 54.7)	47.1 (40.6, 53.8)	48.5 (42.1, 54.9)	49.6 (42.5, 56.9)
		Male	51.4 (44.0, 59.0)	52.7 (46.1, 59.1)	55.8 (49.6, 62.3)	57.3 (51.1, 63.3)	56.3 (49.7, 63.0)	54.3 (44.9, 63.0)
	Henry	Female	47.6 (40.4, 54.2)	48.9 (42.6, 55.1)	49.9 (43.7, 56.0)	50.2 (44.6, 56.8)	51.1 (45.0, 56.9)	51.9 (44.6, 58.2)
		Male	55.6 (48.2, 62.4)	57.3 (50.5, 63.5)	57.9 (51.5, 64.1)	58.9 (52.6, 64.7)	56.1 (49.5, 62.7)	53.5 (45.1, 62.6)
	Howard	Female	44.3 (37.3, 51.7)	46.4 (39.6, 52.6)	48.7 (42.2, 55.4)	49.6 (42.9, 56.2)	49.8 (42.4, 56.7)	50.8 (43.0, 58.9)
		Male	51.2 (42.9, 58.8)	52.6 (45.2, 59.3)	56.9 (50.3, 63.0)	58.0 (51.9, 64.0)	57.3 (49.9, 64.4)	55.5 (44.6, 65.1)
	Humboldt	Female	49.1 (41.8, 56.4)	50.6 (44.2, 57.3)	52.1 (45.4, 58.1)	52.8 (46.0, 59.5)	50.6 (43.8, 57.0)	51.5 (44.2, 59.4)
		Male	53.3 (46.0, 61.1)	54.1 (47.5, 61.3)	55.7 (49.2, 61.9)	57.8 (51.1, 64.1)	56.1 (48.9, 63.1)	54.5 (44.2, 64.0)
	Ida	Female	49.1 (42.2, 55.7)	51.2 (45.0, 57.4)	52.2 (45.8, 58.9)	53.3 (46.5, 59.9)	51.0 (43.6, 58.3)	52.0 (43.7, 60.3)
		Male	54.5 (46.6, 62.4)	56.1 (49.1, 63.1)	57.5 (51.1, 63.6)	59.6 (53.0, 65.7)	56.8 (49.7, 63.9)	55.1 (45.7, 64.9)
	Iowa	Female	48.4 (41.1, 54.9)	49.9 (43.5, 55.9)	51.0 (45.3, 56.9)	51.4 (45.6, 57.1)	52.4 (46.2, 58.3)	53.4 (46.5, 60.2)
		Male	54.9 (46.4, 62.6)	56.5 (49.0, 63.4)	59.6 (53.2, 65.6)	60.8 (54.5, 66.7)	58.2 (51.4, 64.5)	55.9 (46.3, 64.8)
	Jackson	Female	43.6 (37.2, 50.2)	45.7 (39.4, 51.5)	49.7 (43.6, 56.0)	50.3 (44.0, 57.0)	53.9 (47.9, 60.0)	55.4 (48.5, 62.3)
		Male	52.6 (44.8, 60.4)	54.3 (47.9, 61.3)	57.2 (50.7, 63.5)	58.2 (52.3, 64.7)	59.0 (52.3, 65.9)	58.0 (48.5, 67.1)
	Jasper	Female	46.6 (40.5, 52.5)	48.2 (43.1, 53.4)	48.7 (43.3, 54.1)	50.4 (44.6, 56.5)	49.7 (44.4, 55.3)	50.9 (44.3, 57.6)
		Male	55.4 (48.4, 62.0)	56.3 (49.8, 62.0)	56.5 (50.5, 62.3)	57.9 (51.7, 63.7)	55.9 (49.7, 61.8)	53.1 (44.6, 61.2)
	Jefferson	Female	48.7 (42.0, 55.4)	50.6 (44.5, 56.9)	53.6 (47.4, 59.8)	55.5 (49.1, 61.6)	56.0 (49.7, 62.0)	57.4 (50.7, 64.3)
		Male	58.0 (50.1, 65.0)	59.9 (53.1, 66.2)	60.6 (54.3, 66.9)	62.6 (56.4, 68.3)	62.7 (56.4, 68.6)	61.7 (52.9, 70.2)
	Johnson	Female	53.1 (47.0, 58.3)	54.5 (49.1, 58.9)	56.7 (52.3, 61.1)	59.7 (55.4, 63.5)	62.3 (58.3, 66.0)	64.5 (60.0, 68.9)
		Male	66.5 (60.8, 71.5)	67.1 (62.3, 71.5)	66.8 (62.4, 71.0)	63.9 (59.6, 68.2)	58.0 (53.8, 62.0)	55.1 (49.3, 60.7)
	Jones	Female	46.8 (39.6, 53.5)	48.4 (41.9, 54.5)	50.8 (44.6, 56.9)	52.3 (46.0, 58.8)	54.3 (47.9, 60.9)	55.5 (48.3, 62.9)
		Male	54.3 (46.8, 61.8)	55.4 (48.9, 62.4)	58.3 (52.1, 64.1)	59.0 (52.8, 65.3)	59.5 (52.2, 66.0)	58.1 (48.7, 67.1)
	Keokuk	Female	49.1 (42.0, 56.3)	50.8 (44.0, 57.2)	52.3 (45.7, 58.7)	53.2 (46.9, 59.6)	52.0 (45.2, 58.8)	53.0 (45.4, 61.0)
		Male	51.8 (43.6, 59.7)	52.8 (45.8, 59.9)	55.0 (48.3, 61.3)	56.4 (50.5, 62.8)	56.0 (49.0, 62.8)	54.1 (44.4, 63.8)
	Kossuth	Female	50.3 (44.0, 57.4)	52.1 (46.2, 58.1)	51.8 (46.1, 57.6)	53.7 (47.3, 59.9)	52.1 (45.5, 58.4)	53.1 (45.6, 60.4)
		Male	55.3 (47.6, 62.8)	56.6 (50.1, 62.9)	57.8 (51.4, 63.9)	59.1 (52.2, 65.2)	56.9 (50.3, 63.1)	54.7 (45.7, 64.0)
	Lee	Female	47.3 (40.4, 53.7)	48.4 (42.8, 54.0)	49.9 (44.4, 55.2)	50.2 (44.6, 55.5)	51.4 (46.2, 57.3)	52.3 (46.0, 59.4)
		Male	55.4 (48.2, 62.5)	56.2 (50.0, 62.2)	57.4 (51.9, 63.3)	58.8 (53.2, 64.3)	56.6 (50.6, 62.1)	53.9 (45.3, 62.0)
	Linn	Female	49.0 (44.2, 54.1)	50.3 (46.4, 54.3)	50.7 (47.4, 53.9)	52.1 (48.9, 55.3)	52.0 (49.0, 55.2)	53.0 (49.3, 56.7)
		Male	59.9 (54.5, 65.2)	60.6 (55.9, 65.1)	61.9 (58.0, 65.8)	62.2 (58.7, 66.1)	58.3 (54.7, 61.7)	54.6 (49.5, 59.3)
	Louisa	Female	46.0 (38.6, 53.0)	46.7 (40.2, 53.3)	46.7 (40.2, 52.9)	46.8 (40.2, 53.5)	48.0 (41.5, 55.2)	49.2 (41.4, 57.2)
		Male	53.7 (45.9, 61.0)	54.5 (47.6, 60.7)	53.9 (47.2, 60.4)	53.9 (47.7, 60.3)	51.6 (44.2, 58.7)	49.9 (40.0, 60.2)
	Lucas	Female	43.9 (36.3, 50.9)	46.3 (39.5, 53.0)	49.6 (43.0, 56.2)	50.3 (43.6, 56.8)	50.0 (43.3, 57.2)	50.9 (43.6, 59.3)
		Male	49.9 (41.6, 57.4)	51.9 (44.6, 59.2)	54.2 (47.6, 60.3)	56.2 (49.4, 63.1)	56.0 (48.2, 63.1)	54.2 (43.9, 63.5)
	Lyon	Female	47.8 (40.9, 54.5)	49.8 (43.4, 56.1)	51.2 (44.8, 57.1)	50.4 (43.6, 57.1)	50.8 (44.4, 58.0)	51.6 (44.2, 60.0)
		Male	49.2 (41.7, 57.2)	50.9 (44.1, 57.8)	52.7 (46.0, 58.7)	55.3 (49.0, 61.6)	54.6 (46.8, 61.7)	52.5 (41.8, 61.9)
	Madison	Female	45.4 (39.0, 52.3)	47.4 (41.2, 53.3)	49.4 (43.3, 55.6)	51.9 (45.4, 58.2)	53.2 (47.1, 59.7)	54.4 (47.2, 61.2)
		Male	56.7 (49.4, 63.8)	58.4 (51.8, 64.7)	61.4 (55.4, 67.4)	62.7 (56.1, 68.6)	58.9 (52.5, 65.7)	56.2 (47.1, 65.3)
	Mahaska	Female	48.7 (41.3, 55.1)	50.7 (43.9, 56.4)	52.1 (45.8, 57.9)	52.0 (45.9, 58.5)	50.8 (44.9, 57.5)	51.8 (45.1, 59.4)
		Male	51.8 (44.5, 59.1)	53.2 (46.8, 59.4)	55.5 (49.2, 61.8)	56.3 (49.9, 62.3)	55.6 (48.7, 62.0)	53.1 (44.0, 62.0)
	Marion	Female	48.9 (42.8, 55.1)	50.8 (45.2, 56.6)	51.7 (46.0, 56.9)	49.8 (43.8, 55.7)	47.6 (42.2, 53.4)	48.3 (41.4, 54.8)
		Male	54.3 (46.9, 61.1)	55.5 (48.9, 61.5)	56.4 (50.4, 62.1)	57.2 (51.1, 63.3)	57.2 (50.7, 63.3)	55.6 (47.0, 64.4)
	Marshall	Female	41.3 (35.3, 47.1)	43.8 (38.2, 48.8)	48.4 (43.4, 53.9)	51.0 (46.0, 56.7)	49.0 (43.6, 54.3)	50.2 (44.0, 56.2)
		Male	51.7 (44.9, 58.5)	53.3 (47.7, 59.7)	54.5 (49.0, 60.1)	56.5 (50.8, 62.1)	53.2 (47.3, 59.1)	51.2 (43.3, 58.9)
	Mills	Female	44.6 (37.8, 51.7)	45.5 (39.3, 51.7)	48.7 (42.5, 54.8)	48.4 (42.3, 55.0)	53.1 (46.8, 59.6)	53.9 (46.7, 61.2)
		Male	53.6 (46.0, 60.6)	54.0 (47.4, 60.0)	55.4 (49.3, 61.8)	55.3 (48.8, 61.7)	59.1 (52.2, 65.3)	57.6 (47.5, 66.1)
	Mitchell	Female	45.9 (38.9, 53.1)	47.6 (40.9, 54.1)	49.5 (43.4, 55.9)	50.5 (43.8, 57.4)	51.0 (44.7, 57.7)	52.0 (44.5, 59.8)
		Male	51.7 (43.9, 59.7)	53.1 (46.2, 59.9)	58.1 (52.2, 64.1)	60.6 (54.0, 66.9)	58.8 (51.6, 65.7)	56.9 (47.3, 66.3)
	Monona	Female	47.2 (39.9, 54.1)	49.5 (43.1, 56.2)	49.8 (43.1, 55.7)	50.3 (43.1, 56.9)	47.4 (40.5, 54.3)	48.4 (40.6, 56.2)
		Male	51.3 (43.8, 58.6)	53.3 (46.7, 59.9)	56.1 (49.5, 62.8)	58.2 (51.8, 64.5)	56.1 (49.0, 62.8)	54.4 (44.4, 63.8)
	Monroe	Female	47.5 (40.2, 54.8)	49.5 (42.7, 55.9)	52.0 (45.5, 58.6)	52.0 (45.3, 58.9)	51.3 (44.3, 58.4)	52.5 (44.6, 60.8)
		Male	52.3 (44.3, 60.8)	53.6 (46.6, 61.0)	55.4 (48.9, 61.5)	57.5 (50.7, 63.6)	55.2 (48.2, 62.2)	53.5 (43.5, 63.5)
	Montgomery	Female	44.9 (38.4, 51.6)	46.8 (41.0, 52.6)	50.1 (44.2, 56.1)	51.4 (44.3, 58.1)	51.2 (44.3, 58.1)	52.2 (43.9, 60.2)
		Male	53.2 (45.8, 60.5)	54.8 (47.9, 61.4)	54.2 (47.8, 60.0)	56.9 (50.7, 63.2)	53.5 (46.1, 61.1)	52.0 (41.6, 62.3)
	Muscatine	Female	44.1 (37.8, 50.3)	46.2 (40.5, 51.7)	48.3 (42.9, 53.6)	50.4 (44.9, 55.6)	50.7 (45.7, 56.3)	51.9 (45.5, 58.2)
		Male	57.8 (50.7, 64.5)	58.8 (52.8, 64.9)	57.3 (51.2, 62.9)	56.3 (50.4, 61.9)	51.0 (45.2, 57.0)	48.3 (40.2, 56.1)
	OBrien	Female	45.9 (39.2, 52.7)	48.6 (42.5, 54.6)	52.7 (46.7, 59.1)	54.0 (46.7, 60.1)	54.3 (48.2, 60.6)	55.3 (47.7, 62.3)
		Male	52.2 (44.7, 59.5)	54.0 (47.4, 60.6)	54.2 (47.9, 60.4)	55.8 (49.1, 62.5)	52.4 (45.9, 58.7)	49.6 (40.5, 58.1)
	Osceola	Female	47.8 (40.8, 55.4)	49.6 (42.9, 56.3)	50.5 (43.9, 57.2)	50.8 (43.7, 57.7)	50.0 (42.5, 56.5)	51.1 (42.7, 58.8)
		Male	52.0 (43.8, 59.7)	53.6 (46.8, 60.6)	55.3 (48.7, 61.6)	57.5 (50.9, 64.0)	54.1 (47.0, 61.2)	52.3 (42.3, 61.9)
	Page	Female	50.3 (43.4, 56.6)	51.1 (44.9, 56.8)	52.4 (46.8, 58.2)	51.9 (45.7, 57.9)	50.8 (44.8, 57.1)	51.8 (44.8, 59.1)
		Male	55.9 (48.5, 63.0)	56.3 (49.8, 62.6)	55.9 (49.2, 62.2)	57.8 (51.5, 63.6)	57.0 (50.4, 63.3)	56.4 (47.3, 65.3)
	Palo Alto	Female	46.4 (39.4, 53.7)	47.6 (41.2, 53.9)	48.6 (42.5, 54.9)	50.3 (43.2, 57.2)	51.6 (44.4, 58.1)	52.7 (44.0, 60.1)
		Male	51.7 (44.2, 59.4)	52.7 (45.7, 59.4)	55.4 (49.1, 62.0)	56.8 (50.4, 63.7)	55.5 (48.2, 62.9)	53.6 (43.7, 63.2)
	Plymouth	Female	49.5 (42.3, 56.5)	51.3 (45.1, 57.4)	52.4 (46.6, 58.0)	52.7 (46.9, 58.7)	51.7 (45.8, 58.1)	53.0 (46.3, 60.1)
		Male	54.1 (46.9, 61.3)	55.5 (49.3, 61.7)	55.8 (49.7, 61.6)	54.4 (48.4, 61.0)	52.5 (45.4, 59.1)	49.8 (40.5, 58.9)
	Pocahontas	Female	49.8 (42.3, 57.0)	51.5 (44.8, 58.1)	52.0 (45.9, 58.4)	53.2 (46.1, 59.8)	54.3 (47.3, 60.6)	55.4 (47.7, 62.7)
		Male	52.4 (44.4, 60.2)	54.2 (47.2, 61.0)	56.4 (49.3, 62.3)	59.0 (52.4, 65.3)	58.3 (51.0, 65.0)	56.5 (46.3, 65.6)
	Polk	Female	45.8 (42.0, 49.8)	47.9 (44.9, 50.6)	49.8 (46.9, 52.5)	52.1 (49.5, 54.7)	51.6 (49.2, 54.0)	52.9 (49.7, 56.1)
		Male	58.9 (54.3, 63.1)	59.4 (56.0, 62.8)	59.9 (56.6, 63.0)	58.3 (55.4, 61.4)	55.5 (52.8, 58.2)	52.9 (48.3, 56.9)
	Pottawattamie	Female	41.7 (36.7, 46.8)	43.2 (38.9, 47.9)	44.7 (40.4, 49.2)	47.2 (42.2, 51.9)	49.2 (44.5, 54.3)	50.2 (44.6, 55.7)
		Male	51.6 (46.0, 57.4)	53.5 (48.6, 58.7)	57.3 (52.4, 62.5)	58.0 (53.1, 63.0)	55.6 (50.3, 60.7)	53.0 (45.1, 60.1)
	Poweshiek	Female	46.7 (39.7, 53.4)	48.8 (42.6, 55.1)	51.3 (45.6, 57.5)	53.9 (48.0, 60.0)	53.5 (47.0, 59.2)	54.8 (47.7, 61.3)
		Male	55.0 (47.6, 62.4)	56.6 (49.9, 63.0)	59.8 (53.0, 65.9)	60.4 (53.9, 66.3)	58.4 (51.3, 64.9)	56.5 (46.7, 65.5)
	Ringgold	Female	45.7 (38.6, 52.6)	48.4 (41.9, 54.8)	50.4 (44.1, 56.5)	53.1 (46.3, 60.0)	51.3 (44.4, 58.7)	52.4 (44.7, 60.4)
		Male	52.3 (44.1, 60.6)	54.5 (47.2, 62.1)	57.9 (50.7, 64.2)	61.1 (54.1, 67.3)	57.9 (50.5, 65.2)	56.3 (46.2, 67.5)
	Sac	Female	49.1 (42.4, 56.2)	50.9 (44.8, 57.3)	51.2 (45.0, 57.5)	51.8 (44.9, 58.1)	51.6 (44.4, 58.9)	52.9 (44.9, 61.2)
		Male	53.3 (45.1, 61.2)	54.8 (47.6, 61.6)	56.5 (49.5, 62.4)	58.2 (52.0, 64.6)	57.2 (49.8, 63.9)	55.6 (45.0, 65.2)
	Scott	Female	46.5 (41.2, 51.5)	47.6 (43.0, 51.7)	49.1 (45.2, 52.9)	51.5 (48.2, 55.2)	53.0 (49.7, 56.4)	54.3 (50.3, 58.7)
		Male	56.7 (51.1, 62.2)	57.9 (53.0, 62.3)	58.8 (54.7, 62.7)	59.1 (54.8, 62.8)	57.9 (54.1, 61.9)	57.2 (51.6, 62.6)
	Shelby	Female	46.8 (39.6, 53.9)	48.0 (41.7, 54.7)	48.3 (42.1, 54.4)	48.4 (41.6, 55.3)	48.4 (41.4, 55.3)	49.5 (41.6, 56.9)
		Male	53.1 (45.5, 60.2)	54.4 (47.7, 60.7)	56.6 (50.3, 62.7)	57.2 (51.0, 63.8)	55.9 (48.7, 62.9)	54.2 (43.8, 63.8)
	Sioux	Female	45.9 (39.3, 52.3)	48.0 (42.0, 53.6)	49.2 (43.5, 54.9)	48.5 (43.3, 53.9)	47.7 (42.2, 53.1)	48.7 (42.2, 54.9)
		Male	54.0 (46.6, 60.7)	55.3 (49.0, 61.3)	54.0 (47.7, 59.8)	55.5 (49.7, 60.9)	51.8 (45.8, 57.5)	49.4 (41.1, 56.6)
	Story	Female	49.5 (44.0, 54.7)	50.3 (45.5, 55.0)	50.9 (46.2, 55.7)	54.2 (49.3, 58.8)	55.7 (51.4, 60.1)	56.8 (51.6, 61.7)
		Male	61.5 (55.7, 66.9)	61.6 (56.5, 66.5)	60.2 (54.9, 64.7)	61.9 (57.2, 66.7)	59.3 (53.8, 64.6)	56.6 (48.7, 63.5)
	Tama	Female	42.3 (35.8, 48.9)	44.7 (38.9, 50.7)	47.5 (42.0, 53.4)	49.6 (43.3, 55.4)	48.8 (42.9, 54.5)	49.1 (42.3, 55.3)
		Male	52.4 (45.4, 59.9)	54.9 (48.4, 61.5)	55.2 (48.3, 61.4)	56.5 (50.5, 62.8)	54.7 (48.2, 60.5)	52.4 (43.2, 60.9)
	Taylor	Female	45.7 (38.4, 53.3)	47.1 (40.4, 53.8)	48.1 (42.1, 54.7)	49.9 (43.1, 56.9)	51.0 (44.5, 57.6)	52.2 (44.6, 59.9)
		Male	53.5 (45.6, 60.7)	54.7 (48.0, 61.0)	55.7 (49.2, 62.3)	57.8 (51.6, 64.4)	56.4 (48.8, 63.6)	54.8 (44.0, 64.8)
	Union	Female	46.5 (39.6, 53.2)	48.0 (41.9, 54.1)	48.9 (42.6, 54.8)	50.8 (44.5, 57.4)	50.3 (43.7, 57.2)	51.4 (43.7, 59.1)
		Male	58.7 (51.2, 65.8)	59.5 (52.7, 65.6)	60.7 (54.0, 66.6)	61.1 (54.9, 67.0)	57.5 (50.3, 64.2)	55.8 (45.2, 65.5)
	Van Buren	Female	47.5 (39.8, 54.3)	48.6 (42.1, 54.9)	51.2 (45.2, 57.6)	51.6 (44.4, 57.9)	54.5 (47.6, 61.5)	55.4 (47.9, 63.0)
		Male	53.1 (45.0, 60.6)	53.9 (46.8, 60.7)	54.5 (48.4, 60.8)	55.4 (49.0, 62.0)	55.9 (48.7, 62.8)	54.2 (44.3, 63.8)
	Wapello	Female	46.4 (39.6, 53.4)	48.0 (41.8, 54.6)	49.6 (44.0, 55.2)	50.7 (45.2, 56.2)	50.7 (45.3, 55.7)	51.7 (45.8, 57.8)
		Male	51.6 (44.4, 58.9)	53.0 (46.5, 59.3)	53.2 (47.1, 59.7)	53.6 (47.8, 59.5)	50.2 (44.2, 56.3)	46.9 (38.4, 55.7)
	Warren	Female	45.4 (39.0, 52.1)	47.2 (41.3, 53.1)	50.0 (44.5, 54.6)	50.1 (44.2, 55.6)	49.8 (44.3, 55.4)	50.4 (44.3, 56.8)
		Male	58.3 (51.4, 64.9)	59.3 (53.2, 65.2)	60.9 (55.2, 66.0)	60.6 (54.8, 66.1)	56.9 (50.9, 62.8)	53.4 (44.6, 62.0)
	Washington	Female	46.2 (39.5, 52.6)	48.7 (42.6, 54.6)	51.6 (45.8, 57.7)	52.5 (46.1, 58.4)	51.2 (45.1, 56.9)	52.0 (45.1, 58.7)
		Male	55.0 (47.6, 62.5)	56.4 (49.7, 63.1)	57.1 (50.3, 63.0)	59.0 (52.7, 65.3)	56.0 (49.4, 62.2)	54.4 (46.1, 63.0)
	Wayne	Female	46.9 (39.8, 54.2)	47.9 (40.9, 54.4)	50.6 (43.5, 57.0)	51.5 (44.5, 58.6)	53.1 (45.5, 59.9)	54.0 (45.3, 61.4)
		Male	51.7 (43.5, 59.6)	52.8 (45.5, 59.8)	54.4 (48.0, 61.2)	56.7 (50.5, 63.1)	55.7 (47.7, 62.5)	54.0 (43.5, 63.5)
	Webster	Female	45.8 (39.0, 51.5)	47.6 (41.4, 52.8)	48.7 (43.4, 53.9)	51.0 (46.1, 56.8)	49.8 (44.3, 54.6)	50.8 (44.7, 56.5)
		Male	50.5 (43.4, 56.5)	52.1 (45.8, 57.8)	56.0 (49.9, 61.8)	58.9 (53.4, 64.4)	56.2 (50.1, 61.9)	53.7 (45.5, 61.8)
	Winnebago	Female	51.9 (44.8, 59.1)	53.1 (46.6, 59.1)	53.8 (47.4, 60.1)	54.0 (47.5, 60.3)	51.7 (44.9, 58.7)	52.6 (45.0, 60.9)
		Male	57.6 (50.4, 64.5)	58.0 (51.7, 64.2)	59.5 (53.0, 66.1)	60.8 (53.9, 67.0)	58.8 (51.7, 65.7)	57.0 (47.4, 67.0)
	Winneshiek	Female	49.5 (42.2, 56.2)	51.8 (45.3, 57.8)	54.1 (48.3, 59.4)	53.3 (47.4, 59.3)	52.3 (46.3, 58.2)	53.2 (46.2, 59.9)
		Male	53.1 (45.2, 60.3)	55.0 (48.2, 61.8)	58.1 (52.0, 64.1)	60.2 (54.4, 65.7)	60.8 (55.0, 66.8)	59.3 (51.3, 67.1)
	Woodbury	Female	43.1 (37.8, 48.7)	45.3 (40.9, 50.1)	45.7 (41.5, 50.1)	46.1 (41.7, 50.3)	45.2 (41.2, 49.6)	46.6 (41.6, 51.7)
		Male	53.5 (47.2, 59.5)	54.8 (49.2, 59.9)	55.7 (50.5, 60.8)	54.4 (49.6, 58.8)	52.2 (47.2, 56.9)	49.5 (43.0, 56.4)
	Worth	Female	49.4 (41.9, 57.0)	51.1 (44.3, 58.1)	53.7 (47.2, 60.0)	54.8 (47.7, 61.4)	52.8 (45.3, 59.1)	53.6 (44.9, 60.9)
		Male	54.1 (47.0, 62.1)	55.3 (48.9, 62.4)	57.5 (50.4, 63.9)	60.9 (54.3, 67.1)	58.7 (51.6, 66.1)	56.8 (46.7, 66.8)
	Wright	Female	46.1 (39.4, 53.3)	48.0 (41.6, 53.8)	50.2 (44.1, 56.4)	52.1 (45.1, 58.5)	50.3 (43.6, 56.8)	51.4 (43.4, 59.0)
		Male	52.7 (44.4, 59.8)	53.8 (46.3, 60.3)	55.0 (48.3, 61.8)	56.9 (50.2, 62.8)	56.6 (49.5, 64.2)	54.7 (44.7, 64.9)
Kansas
	Allen	Female	45.0 (38.0, 52.2)	46.4 (40.3, 53.0)	47.4 (41.8, 53.1)	47.9 (42.4, 53.5)	49.4 (44.2, 54.8)	51.1 (45.0, 57.0)
		Male	56.6 (48.9, 63.5)	57.1 (49.9, 63.5)	58.1 (52.2, 64.0)	60.4 (54.5, 66.1)	56.2 (50.4, 61.3)	53.5 (45.3, 61.4)
	Anderson	Female	45.7 (39.0, 53.0)	47.7 (41.2, 54.1)	48.3 (41.9, 54.7)	49.2 (42.2, 55.5)	46.2 (39.6, 53.6)	47.5 (39.9, 56.0)
		Male	53.8 (45.4, 60.9)	55.3 (48.0, 61.7)	57.4 (50.8, 63.9)	59.7 (53.5, 66.5)	54.5 (46.6, 62.1)	52.7 (42.7, 63.2)
	Atchison	Female	41.7 (35.7, 48.4)	42.9 (37.0, 48.9)	44.4 (38.7, 50.4)	44.5 (39.3, 50.4)	44.9 (39.9, 50.1)	45.4 (39.8, 51.0)
		Male	51.7 (44.4, 59.4)	52.3 (45.8, 58.9)	54.8 (49.1, 60.6)	53.1 (47.4, 59.1)	55.3 (50.2, 60.5)	53.5 (45.9, 61.1)
	Barber	Female	46.9 (39.9, 54.7)	48.8 (42.2, 55.6)	48.4 (42.4, 55.3)	50.1 (43.3, 56.5)	52.6 (45.8, 59.2)	54.0 (46.1, 61.6)
		Male	54.7 (47.2, 62.0)	55.9 (49.3, 62.5)	57.5 (51.0, 64.2)	59.6 (53.7, 65.5)	58.6 (51.3, 65.0)	57.2 (46.8, 66.4)
	Barton	Female	49.8 (43.3, 56.0)	51.9 (46.6, 57.6)	53.9 (48.4, 58.8)	53.9 (48.8, 58.7)	50.7 (46.5, 55.3)	51.3 (46.2, 56.5)
		Male	54.9 (48.0, 62.0)	56.2 (50.0, 62.3)	59.1 (53.4, 64.6)	57.0 (51.7, 62.0)	52.7 (47.8, 57.8)	48.8 (41.7, 55.3)
	Bourbon	Female	44.8 (38.5, 52.0)	46.3 (40.4, 52.4)	47.8 (42.4, 53.9)	49.0 (43.3, 54.8)	48.9 (43.6, 54.1)	50.0 (44.0, 55.8)
		Male	56.1 (49.0, 63.1)	56.9 (50.2, 63.0)	55.8 (49.4, 61.9)	58.0 (51.9, 63.9)	54.7 (48.8, 60.1)	53.2 (45.3, 60.4)
	Brown	Female	43.0 (36.5, 50.5)	44.1 (38.2, 50.8)	47.7 (41.8, 53.5)	48.1 (42.4, 53.7)	50.8 (43.7, 57.1)	51.9 (44.1, 59.0)
		Male	51.0 (43.8, 57.9)	51.4 (44.9, 57.9)	54.7 (48.3, 61.0)	56.3 (49.7, 62.4)	57.3 (50.3, 64.5)	55.5 (46.2, 65.1)
	Butler	Female	45.5 (40.1, 51.3)	47.8 (43.3, 52.6)	50.6 (46.5, 54.7)	49.1 (45.3, 53.0)	47.8 (44.4, 51.2)	48.1 (44.1, 52.0)
		Male	55.5 (49.3, 61.2)	57.3 (51.9, 62.4)	59.1 (54.1, 63.6)	61.6 (57.1, 65.7)	56.5 (52.4, 60.4)	52.6 (46.9, 58.0)
	Chase	Female	50.7 (42.9, 58.1)	52.4 (45.2, 59.3)	52.8 (46.4, 59.0)	52.4 (45.8, 59.3)	50.3 (43.6, 57.3)	51.3 (43.5, 59.8)
		Male	51.7 (43.9, 59.8)	53.4 (46.4, 60.2)	57.0 (50.6, 63.6)	59.2 (52.6, 65.6)	57.2 (49.4, 64.0)	55.5 (45.0, 64.7)
	Chautauqua	Female	41.4 (34.8, 48.4)	43.5 (37.5, 49.9)	46.2 (40.0, 52.7)	47.4 (40.3, 54.2)	46.9 (39.9, 53.9)	47.9 (39.4, 56.0)
		Male	49.3 (41.5, 57.1)	50.9 (44.0, 58.1)	54.1 (48.0, 60.5)	58.1 (51.3, 64.5)	54.6 (47.0, 62.1)	52.6 (43.0, 62.7)
	Cherokee	Female	40.1 (33.8, 47.0)	41.8 (36.1, 47.9)	44.1 (38.8, 49.9)	46.4 (41.3, 51.3)	46.6 (42.1, 51.7)	47.3 (41.9, 53.0)
		Male	51.8 (44.6, 59.8)	53.1 (47.0, 60.3)	53.7 (47.7, 59.5)	55.0 (49.4, 60.6)	53.0 (47.3, 58.1)	51.2 (43.9, 59.0)
	Cheyenne	Female	49.3 (42.1, 56.7)	50.6 (44.1, 56.8)	51.7 (45.0, 58.1)	51.8 (44.5, 58.2)	53.4 (46.2, 60.2)	54.3 (46.7, 62.0)
		Male	53.6 (45.7, 60.9)	54.8 (48.2, 61.3)	55.7 (48.4, 62.1)	57.8 (51.0, 64.7)	55.8 (48.4, 62.9)	54.1 (43.7, 64.2)
	Clark	Female	50.0 (42.6, 57.3)	52.2 (45.5, 59.0)	55.8 (49.0, 62.0)	56.9 (49.9, 63.5)	56.0 (49.2, 62.6)	57.2 (49.4, 64.5)
		Male	56.1 (47.8, 63.7)	57.8 (51.2, 64.7)	61.0 (54.4, 67.3)	62.3 (56.1, 68.6)	58.9 (51.5, 65.5)	57.5 (46.9, 66.7)
	Clay	Female	45.9 (39.0, 53.0)	46.9 (40.8, 53.5)	48.0 (42.3, 53.9)	49.2 (43.0, 55.6)	51.7 (44.8, 58.6)	52.8 (45.2, 60.3)
		Male	60.2 (52.7, 67.3)	60.6 (54.1, 66.7)	59.1 (52.4, 64.5)	59.4 (52.7, 65.5)	58.2 (51.6, 65.5)	56.5 (47.4, 67.0)
	Cloud	Female	47.5 (40.9, 54.7)	49.1 (43.3, 55.5)	51.0 (45.3, 56.7)	52.3 (45.5, 58.1)	52.1 (45.2, 59.0)	53.1 (44.9, 60.7)
		Male	56.2 (48.5, 63.4)	57.2 (50.3, 63.5)	58.5 (52.2, 64.4)	58.8 (52.9, 65.1)	56.3 (48.7, 63.3)	54.3 (44.1, 64.5)
	Coffey	Female	51.8 (44.7, 58.7)	53.6 (46.7, 59.9)	54.6 (48.4, 60.9)	54.1 (47.9, 60.6)	51.9 (44.9, 58.9)	52.9 (45.4, 60.5)
		Male	55.7 (47.4, 62.7)	56.9 (49.8, 63.2)	60.0 (53.4, 66.0)	61.2 (54.5, 67.3)	59.6 (52.4, 66.7)	57.7 (47.8, 66.8)
	Comanche	Female	53.4 (46.4, 61.0)	54.5 (47.9, 61.3)	54.8 (48.1, 61.3)	54.9 (47.4, 61.7)	52.4 (45.6, 59.6)	53.4 (45.5, 61.2)
		Male	59.7 (51.9, 67.2)	60.4 (52.9, 66.9)	62.7 (56.8, 68.6)	63.5 (57.4, 69.4)	58.0 (50.2, 65.3)	56.1 (45.5, 65.9)
	Cowley	Female	40.4 (34.8, 46.8)	42.2 (37.3, 47.3)	44.5 (39.6, 49.4)	45.7 (41.3, 50.4)	46.0 (41.8, 50.2)	47.5 (42.5, 52.6)
		Male	50.4 (43.7, 57.1)	51.8 (45.7, 57.4)	54.5 (48.6, 59.4)	55.9 (51.0, 60.8)	54.0 (49.4, 58.8)	51.3 (45.1, 58.1)
	Crawford	Female	46.0 (40.1, 52.2)	47.5 (42.6, 52.9)	48.0 (43.2, 53.0)	49.1 (44.9, 53.3)	48.1 (43.9, 52.0)	49.3 (44.4, 54.0)
		Male	54.7 (48.1, 61.4)	55.4 (49.7, 60.7)	56.2 (50.8, 61.7)	54.6 (49.9, 60.0)	51.2 (46.4, 55.9)	47.3 (40.9, 54.2)
	Decatur	Female	50.8 (43.5, 58.1)	52.3 (45.6, 58.5)	54.3 (48.2, 59.9)	54.3 (47.7, 60.9)	55.7 (48.3, 62.9)	56.7 (48.5, 64.4)
		Male	53.3 (45.5, 61.1)	54.2 (47.5, 60.9)	55.0 (48.5, 61.6)	57.2 (50.8, 64.0)	58.1 (50.6, 65.0)	56.6 (46.2, 66.3)
	Dickinson	Female	48.1 (41.5, 54.5)	49.6 (43.5, 55.3)	49.9 (44.6, 55.4)	50.1 (45.0, 54.9)	50.0 (45.2, 54.8)	50.9 (44.8, 56.3)
		Male	53.5 (46.1, 60.7)	54.5 (48.0, 60.8)	56.8 (50.6, 63.2)	56.2 (50.7, 61.5)	52.0 (46.5, 57.7)	47.3 (39.7, 55.3)
	Doniphan	Female	41.7 (34.9, 48.7)	43.3 (37.0, 49.9)	44.5 (38.4, 51.0)	45.2 (39.0, 52.1)	49.2 (42.2, 56.1)	50.5 (42.4, 58.5)
		Male	50.4 (42.4, 58.2)	51.6 (44.3, 58.5)	54.1 (47.5, 60.5)	55.4 (48.4, 61.2)	57.0 (49.9, 64.6)	54.8 (44.5, 65.3)
	Douglas	Female	54.7 (49.4, 60.0)	55.6 (51.2, 60.0)	55.0 (51.1, 58.6)	57.6 (54.3, 61.1)	54.4 (51.2, 57.2)	54.8 (51.3, 58.1)
		Male	60.7 (55.1, 65.6)	61.8 (57.2, 66.0)	64.6 (60.6, 68.4)	63.9 (60.3, 67.5)	61.3 (58.0, 64.5)	60.4 (56.2, 64.7)
	Edwards	Female	47.0 (39.6, 54.0)	48.3 (41.5, 55.0)	50.2 (43.5, 56.8)	51.4 (44.6, 58.5)	51.0 (43.8, 57.4)	52.2 (44.4, 59.7)
		Male	50.0 (42.4, 57.9)	51.3 (44.3, 58.6)	54.8 (48.1, 61.2)	55.0 (48.6, 61.4)	54.6 (47.5, 61.8)	52.9 (43.5, 62.7)
	Elk	Female	41.3 (34.2, 48.5)	43.5 (36.9, 50.1)	45.6 (39.3, 52.1)	45.6 (39.2, 52.5)	49.1 (42.3, 56.3)	50.2 (42.2, 58.3)
		Male	48.4 (40.5, 56.6)	50.5 (43.2, 57.9)	55.0 (47.5, 61.8)	58.0 (51.8, 64.5)	58.5 (51.7, 65.4)	56.7 (46.3, 65.8)
	Ellis	Female	48.9 (43.1, 54.9)	50.7 (45.7, 56.0)	52.8 (48.0, 57.8)	54.7 (50.2, 59.4)	53.8 (49.1, 58.2)	54.4 (48.8, 59.8)
		Male	57.7 (50.4, 64.6)	58.6 (52.1, 64.6)	60.3 (54.7, 65.7)	61.0 (55.8, 66.3)	56.3 (50.8, 61.6)	53.0 (45.3, 60.4)
	Ellsworth	Female	51.4 (43.9, 59.1)	53.3 (46.9, 60.3)	55.6 (48.8, 61.5)	56.5 (50.4, 62.7)	55.7 (48.4, 62.4)	56.7 (48.5, 64.8)
		Male	55.9 (48.1, 63.2)	57.7 (50.7, 64.1)	60.9 (54.6, 66.8)	61.2 (54.4, 67.4)	58.2 (50.7, 65.5)	56.4 (45.5, 66.0)
	Finney	Female	39.2 (33.3, 45.5)	40.6 (35.4, 46.5)	44.3 (39.7, 49.3)	47.2 (42.6, 52.0)	46.2 (42.0, 50.9)	47.3 (42.2, 52.7)
		Male	49.4 (42.1, 56.9)	48.7 (42.6, 55.3)	49.3 (43.6, 55.0)	52.3 (46.8, 58.1)	49.6 (44.2, 54.7)	47.2 (40.1, 54.1)
	Ford	Female	41.1 (35.4, 47.6)	43.0 (37.7, 48.8)	46.9 (41.8, 52.6)	47.7 (42.8, 52.6)	43.8 (38.6, 48.8)	43.9 (38.2, 49.7)
		Male	48.0 (41.2, 54.6)	49.2 (43.3, 55.4)	50.8 (45.0, 56.5)	49.7 (44.5, 55.1)	46.5 (41.2, 51.8)	44.3 (37.5, 51.7)
	Franklin	Female	47.7 (41.6, 54.3)	49.4 (43.7, 55.4)	51.0 (45.6, 56.4)	52.3 (47.5, 56.9)	48.5 (44.6, 52.9)	48.3 (43.4, 53.3)
		Male	54.3 (47.4, 61.0)	55.5 (49.2, 61.4)	57.6 (51.8, 63.1)	58.2 (52.5, 63.5)	55.7 (50.8, 60.5)	53.1 (46.4, 59.7)
	Geary	Female	45.9 (39.7, 52.1)	47.6 (41.9, 53.1)	49.0 (43.3, 54.2)	50.6 (45.6, 55.9)	50.6 (46.0, 55.2)	51.5 (46.0, 56.6)
		Male	62.6 (55.6, 69.4)	63.3 (57.1, 69.0)	63.4 (57.8, 68.6)	63.6 (57.8, 68.5)	58.8 (53.1, 63.8)	55.2 (48.1, 62.3)
	Gove	Female	48.7 (40.9, 56.7)	50.4 (43.6, 57.4)	52.5 (46.2, 59.2)	53.1 (45.9, 60.1)	56.0 (49.1, 62.9)	56.9 (48.7, 64.3)
		Male	55.3 (47.7, 63.1)	56.5 (49.5, 63.2)	57.5 (51.0, 63.9)	59.2 (52.7, 65.4)	59.2 (50.9, 66.1)	57.4 (46.7, 67.2)
	Graham	Female	49.6 (41.9, 56.8)	52.3 (45.4, 58.9)	53.4 (46.9, 60.1)	54.9 (48.5, 61.8)	53.4 (46.2, 60.2)	54.5 (46.1, 62.2)
		Male	54.9 (46.7, 62.1)	56.7 (49.5, 63.4)	58.0 (52.1, 64.2)	61.3 (54.1, 67.4)	57.6 (50.5, 64.4)	55.9 (46.0, 65.3)
	Grant	Female	44.2 (37.4, 51.4)	46.9 (40.6, 53.5)	49.5 (43.1, 55.7)	52.1 (46.1, 58.1)	52.7 (45.7, 59.8)	53.9 (45.6, 62.1)
		Male	50.4 (42.8, 58.1)	52.3 (45.5, 59.1)	53.3 (46.4, 59.7)	56.8 (50.2, 63.4)	56.8 (49.5, 63.9)	55.2 (45.6, 65.3)
	Gray	Female	42.7 (35.9, 49.9)	43.7 (37.0, 50.1)	46.7 (40.6, 52.6)	47.6 (41.2, 54.1)	46.4 (39.1, 53.8)	47.4 (39.4, 56.1)
		Male	46.8 (39.1, 54.6)	47.1 (40.1, 53.6)	49.0 (42.4, 55.7)	50.9 (44.2, 57.3)	48.3 (41.0, 56.1)	46.5 (36.4, 57.6)
	Greeley	Female	50.2 (42.4, 57.4)	52.6 (45.7, 59.2)	55.0 (48.5, 61.1)	57.7 (50.9, 64.2)	54.4 (47.5, 61.6)	55.5 (47.5, 63.7)
		Male	55.7 (48.3, 63.5)	57.6 (50.7, 64.6)	60.0 (53.2, 66.5)	62.5 (55.5, 68.7)	58.1 (50.5, 64.9)	56.4 (46.2, 66.0)
	Greenwood	Female	46.0 (38.6, 53.0)	48.6 (41.9, 55.1)	50.2 (43.8, 56.0)	50.9 (43.9, 57.3)	51.2 (44.5, 57.8)	52.2 (44.5, 59.5)
		Male	52.3 (44.9, 60.0)	54.6 (48.0, 61.6)	58.7 (52.5, 64.4)	60.8 (54.5, 66.9)	59.1 (51.8, 66.0)	57.1 (47.1, 67.2)
	Hamilton	Female	44.8 (37.1, 51.8)	46.3 (39.5, 52.6)	48.0 (42.0, 54.0)	49.8 (43.1, 56.6)	50.5 (43.9, 57.6)	51.2 (43.1, 59.4)
		Male	49.1 (40.7, 56.7)	50.4 (43.1, 57.3)	51.6 (44.9, 58.2)	53.6 (47.1, 60.3)	53.9 (46.5, 60.7)	51.9 (42.0, 61.6)
	Harper	Female	44.7 (37.8, 52.2)	46.1 (39.7, 52.6)	46.9 (40.4, 52.8)	48.3 (41.8, 55.0)	49.5 (43.2, 57.3)	50.5 (43.4, 59.0)
		Male	51.4 (42.9, 58.7)	52.6 (45.1, 59.4)	53.9 (46.7, 60.3)	55.3 (49.1, 62.5)	54.2 (46.6, 60.9)	52.5 (42.3, 62.0)
	Harvey	Female	48.4 (42.1, 54.9)	50.9 (45.7, 56.5)	51.1 (45.9, 55.8)	51.6 (47.1, 56.1)	46.4 (42.0, 50.6)	46.9 (41.9, 51.7)
		Male	54.8 (47.3, 61.1)	55.9 (49.4, 61.5)	58.9 (53.1, 64.2)	59.1 (54.5, 64.2)	54.4 (49.4, 59.2)	49.8 (43.1, 56.8)
	Haskell	Female	45.3 (38.4, 52.4)	46.6 (40.0, 53.2)	47.7 (41.3, 54.2)	48.2 (41.5, 54.9)	45.8 (38.6, 53.0)	46.6 (38.4, 54.5)
		Male	50.7 (42.9, 59.0)	51.1 (44.2, 58.3)	52.1 (45.9, 58.4)	54.2 (47.8, 60.6)	48.5 (40.8, 55.7)	46.8 (36.8, 56.6)
	Hodgeman	Female	52.0 (44.6, 59.6)	53.7 (46.9, 60.6)	56.0 (50.0, 62.9)	57.2 (50.4, 64.0)	55.4 (48.2, 62.2)	56.4 (47.9, 64.4)
		Male	53.5 (45.3, 61.5)	54.8 (47.5, 62.0)	58.7 (51.6, 65.2)	60.6 (54.1, 67.1)	58.3 (50.8, 65.5)	56.8 (46.4, 66.2)
	Jackson	Female	45.5 (38.6, 52.6)	47.1 (40.8, 53.1)	49.2 (43.4, 55.3)	49.7 (44.3, 54.8)	51.4 (45.8, 56.8)	52.2 (45.4, 59.1)
		Male	51.7 (44.2, 59.2)	52.9 (46.2, 59.7)	57.7 (51.7, 63.2)	58.9 (53.5, 65.2)	60.1 (53.8, 66.5)	58.2 (48.7, 67.2)
	Jefferson	Female	48.4 (41.5, 55.1)	49.2 (42.9, 55.3)	48.3 (42.5, 54.0)	50.1 (45.0, 54.9)	52.3 (47.5, 57.1)	54.2 (48.5, 59.5)
		Male	53.3 (45.3, 60.5)	53.6 (46.5, 60.3)	57.9 (51.6, 64.1)	58.2 (52.6, 63.7)	58.4 (52.6, 63.6)	55.9 (48.4, 63.0)
	Jewell	Female	49.0 (41.9, 56.4)	50.6 (44.1, 57.3)	53.3 (47.2, 59.4)	54.5 (47.4, 60.5)	54.7 (47.7, 61.8)	55.6 (48.3, 63.7)
		Male	54.6 (46.6, 61.3)	55.8 (48.7, 61.8)	57.7 (50.9, 64.2)	59.6 (53.1, 65.8)	58.1 (50.7, 65.0)	56.5 (46.1, 65.9)
	Johnson	Female	50.8 (47.4, 54.0)	53.8 (51.3, 56.0)	56.9 (54.9, 58.8)	57.5 (55.8, 59.2)	55.7 (54.2, 57.3)	55.5 (53.5, 57.5)
		Male	60.9 (57.2, 64.3)	62.4 (59.5, 65.0)	64.7 (62.2, 67.1)	66.3 (64.4, 68.2)	63.0 (61.0, 64.7)	58.8 (56.2, 61.1)
	Kearny	Female	45.1 (38.2, 52.5)	45.4 (38.8, 52.1)	45.9 (38.9, 53.1)	46.3 (39.9, 52.6)	49.0 (41.6, 55.9)	50.0 (41.8, 57.8)
		Male	51.1 (43.1, 58.9)	50.6 (43.9, 57.5)	49.7 (42.9, 56.4)	50.0 (43.2, 56.6)	51.2 (43.3, 58.2)	49.9 (39.5, 59.3)
	Kingman	Female	44.3 (37.3, 50.9)	45.9 (39.4, 52.4)	45.1 (38.9, 51.0)	46.9 (40.4, 53.7)	47.8 (41.1, 55.0)	49.1 (41.4, 57.2)
		Male	51.9 (43.6, 59.5)	53.5 (46.5, 59.9)	55.2 (48.5, 61.3)	57.2 (50.8, 63.2)	55.9 (48.5, 62.5)	54.2 (44.1, 63.6)
	Kiowa	Female	48.3 (41.0, 56.2)	50.0 (43.3, 56.6)	52.5 (46.0, 58.8)	53.8 (47.5, 60.5)	55.5 (48.1, 62.6)	56.4 (47.9, 64.1)
		Male	54.4 (46.7, 62.3)	55.4 (48.3, 62.5)	59.1 (52.4, 64.9)	60.2 (53.2, 66.6)	60.1 (52.2, 67.1)	58.2 (47.4, 67.9)
	Labette	Female	43.3 (37.4, 49.7)	45.1 (40.0, 51.0)	48.6 (43.3, 54.3)	49.4 (44.4, 54.4)	46.6 (41.8, 51.3)	46.8 (41.1, 52.4)
		Male	51.2 (43.8, 58.3)	52.5 (46.1, 58.8)	53.2 (47.7, 59.4)	53.3 (47.8, 59.1)	50.8 (45.3, 55.8)	47.8 (41.2, 54.5)
	Lane	Female	49.9 (42.9, 57.1)	50.7 (43.9, 57.4)	53.1 (46.5, 59.3)	53.6 (46.9, 60.2)	53.6 (46.2, 60.5)	54.6 (46.1, 62.5)
		Male	56.7 (48.7, 63.7)	56.9 (50.0, 63.4)	56.6 (49.8, 62.7)	57.5 (50.8, 63.5)	56.7 (48.6, 63.2)	55.3 (44.2, 64.6)
	Leavenworth	Female	46.3 (40.5, 52.2)	48.3 (43.4, 53.0)	49.3 (44.8, 53.5)	49.2 (45.3, 52.8)	47.9 (44.7, 51.5)	48.8 (44.7, 53.1)
		Male	55.3 (49.1, 61.6)	56.2 (50.9, 61.5)	57.4 (52.2, 62.3)	59.6 (55.5, 63.3)	57.2 (53.4, 61.0)	53.4 (48.0, 59.0)
	Lincoln	Female	49.4 (42.0, 57.4)	51.5 (44.7, 58.3)	53.1 (46.7, 59.2)	54.8 (47.7, 61.3)	54.4 (47.1, 61.3)	55.4 (47.2, 63.3)
		Male	56.0 (47.7, 63.6)	57.7 (51.1, 64.4)	58.1 (51.7, 64.6)	59.7 (53.3, 65.9)	56.8 (49.5, 63.9)	55.2 (45.4, 65.0)
	Linn	Female	44.9 (37.5, 51.8)	46.7 (40.0, 52.9)	45.8 (39.6, 52.1)	46.0 (39.4, 52.0)	46.7 (40.6, 53.8)	48.0 (40.9, 55.9)
		Male	52.9 (45.4, 61.1)	54.1 (47.4, 61.3)	55.6 (49.1, 62.1)	57.8 (51.6, 64.1)	56.0 (48.5, 63.1)	53.9 (44.5, 63.7)
	Logan	Female	51.0 (43.7, 58.2)	51.9 (45.4, 58.2)	52.6 (46.3, 58.5)	52.5 (45.4, 59.1)	54.1 (46.8, 60.8)	55.1 (46.8, 62.8)
		Male	54.9 (47.4, 62.7)	55.6 (48.6, 62.3)	57.3 (50.2, 63.8)	58.6 (52.1, 65.1)	57.7 (49.8, 64.5)	56.0 (45.2, 65.5)
	Lyon	Female	47.9 (41.9, 54.1)	49.2 (43.9, 54.7)	48.7 (43.5, 53.7)	48.6 (43.8, 53.1)	48.7 (44.6, 52.6)	50.1 (45.4, 55.0)
		Male	53.0 (46.0, 59.2)	52.9 (46.6, 58.7)	51.9 (46.3, 58.0)	52.0 (46.9, 56.7)	51.3 (46.5, 55.9)	47.6 (40.8, 54.2)
	Marion	Female	49.3 (42.5, 56.0)	51.1 (44.9, 57.2)	51.5 (46.1, 57.0)	51.3 (45.0, 57.5)	48.9 (41.8, 55.8)	49.9 (42.4, 57.8)
		Male	48.7 (41.0, 56.7)	50.6 (43.7, 57.5)	56.4 (50.1, 62.8)	57.8 (51.7, 63.9)	56.5 (49.4, 63.7)	54.6 (44.4, 64.2)
	Marshall	Female	46.1 (38.7, 53.5)	47.8 (41.4, 54.2)	50.7 (45.0, 56.9)	51.3 (44.9, 58.2)	52.7 (45.6, 59.3)	53.7 (45.7, 61.4)
		Male	54.6 (47.3, 61.3)	55.7 (49.3, 61.6)	57.8 (51.9, 63.5)	59.2 (52.7, 65.6)	56.6 (49.5, 63.8)	54.7 (45.0, 64.4)
	McPherson	Female	52.4 (46.3, 58.7)	53.9 (48.5, 59.4)	54.0 (48.8, 58.9)	54.6 (49.9, 59.3)	52.5 (48.1, 56.9)	54.3 (49.1, 59.4)
		Male	51.5 (44.3, 58.5)	52.1 (45.9, 57.9)	55.4 (49.4, 60.5)	56.0 (51.1, 61.0)	52.8 (48.5, 57.5)	49.5 (43.6, 55.7)
	Meade	Female	47.3 (40.3, 55.1)	49.1 (42.7, 56.1)	51.7 (45.7, 58.2)	52.9 (46.2, 59.8)	52.9 (45.6, 59.4)	54.0 (45.6, 61.6)
		Male	52.8 (44.8, 60.3)	54.2 (47.3, 60.7)	55.3 (48.8, 61.8)	56.9 (50.4, 63.4)	54.5 (47.2, 61.7)	53.3 (43.3, 63.1)
	Miami	Female	47.2 (41.0, 53.5)	49.4 (43.9, 55.1)	50.8 (45.4, 56.0)	51.2 (46.3, 56.2)	49.4 (45.2, 53.6)	50.1 (45.3, 55.0)
		Male	56.7 (50.1, 63.8)	58.3 (52.4, 64.5)	61.1 (55.5, 65.8)	61.2 (56.0, 66.1)	61.2 (56.0, 65.8)	60.7 (53.7, 66.8)
	Mitchell	Female	51.9 (45.3, 59.4)	53.6 (47.3, 60.1)	55.5 (49.3, 61.5)	57.0 (50.3, 63.3)	54.0 (47.4, 60.6)	55.0 (46.9, 62.2)
		Male	59.0 (51.4, 66.3)	59.9 (53.2, 66.3)	60.1 (53.2, 66.1)	59.8 (52.9, 66.6)	57.0 (49.9, 64.3)	55.4 (45.0, 65.6)
	Montgomery	Female	42.3 (36.8, 48.4)	43.8 (39.0, 49.1)	46.2 (41.4, 51.4)	47.6 (42.9, 52.3)	47.0 (42.6, 50.9)	47.6 (42.4, 52.6)
		Male	52.0 (45.7, 58.3)	53.4 (48.0, 58.8)	55.1 (49.6, 60.3)	58.1 (52.8, 63.1)	56.1 (51.0, 61.0)	54.5 (47.0, 61.1)
	Morris	Female	50.1 (42.7, 57.2)	51.7 (44.9, 58.1)	51.5 (45.0, 57.6)	51.9 (45.0, 58.4)	50.5 (44.3, 57.5)	51.6 (44.4, 59.5)
		Male	51.1 (43.1, 58.5)	52.2 (45.4, 59.0)	56.5 (50.0, 62.8)	57.8 (51.1, 63.4)	58.8 (51.5, 66.1)	57.2 (46.8, 66.6)
	Morton	Female	50.6 (43.3, 57.7)	52.1 (45.5, 59.0)	52.4 (46.1, 58.4)	53.1 (46.1, 59.9)	51.2 (43.7, 58.5)	52.3 (43.5, 60.6)
		Male	54.6 (46.4, 61.8)	56.3 (48.6, 62.5)	57.9 (51.3, 64.4)	60.4 (53.4, 66.6)	58.0 (50.5, 64.9)	56.2 (46.0, 65.7)
	Nemaha	Female	44.9 (38.0, 51.7)	46.1 (39.9, 52.7)	52.4 (46.3, 57.7)	52.5 (46.4, 58.9)	56.3 (49.3, 62.5)	56.8 (48.7, 63.9)
		Male	49.3 (41.3, 57.6)	50.3 (43.2, 57.6)	55.1 (48.9, 61.2)	56.9 (50.6, 62.9)	59.1 (51.9, 65.7)	57.3 (46.7, 66.1)
	Neosho	Female	40.4 (34.1, 46.5)	41.3 (35.8, 46.6)	44.9 (39.6, 50.5)	44.9 (39.7, 50.2)	47.0 (42.5, 52.1)	47.7 (42.2, 53.7)
		Male	54.6 (46.9, 61.8)	54.4 (47.8, 60.6)	53.3 (47.6, 59.1)	53.0 (47.4, 58.7)	50.6 (45.3, 55.9)	47.7 (40.2, 55.0)
	Ness	Female	48.6 (41.5, 56.1)	50.1 (43.6, 56.8)	53.0 (46.8, 59.0)	54.2 (47.6, 60.6)	56.5 (48.9, 62.9)	57.4 (49.1, 64.7)
		Male	53.8 (45.5, 61.8)	55.1 (47.8, 62.2)	57.3 (50.6, 64.0)	58.9 (52.2, 65.3)	59.0 (51.2, 65.9)	57.4 (47.3, 66.6)
	Norton	Female	49.4 (42.2, 57.0)	51.1 (44.6, 57.5)	51.7 (45.5, 58.0)	51.8 (45.1, 58.5)	51.6 (44.9, 58.6)	52.7 (45.2, 60.7)
		Male	54.7 (46.9, 62.5)	56.3 (49.3, 62.8)	56.8 (49.3, 63.1)	59.0 (52.1, 65.2)	56.9 (49.4, 63.7)	55.2 (45.0, 64.4)
	Osage	Female	48.1 (41.6, 54.7)	49.7 (43.8, 55.7)	50.1 (44.2, 55.7)	50.9 (45.6, 56.2)	48.3 (43.1, 53.5)	48.7 (42.9, 54.2)
		Male	51.2 (43.0, 58.5)	52.8 (45.9, 59.1)	55.2 (49.0, 61.2)	60.1 (54.8, 65.3)	55.8 (50.7, 60.9)	53.2 (46.0, 59.6)
	Osborne	Female	48.4 (41.7, 55.3)	50.2 (43.7, 56.4)	50.9 (44.7, 57.0)	52.4 (45.7, 58.9)	52.1 (45.6, 58.9)	53.3 (45.9, 60.9)
		Male	53.7 (45.6, 61.4)	55.0 (47.8, 61.7)	56.0 (50.0, 62.7)	57.8 (51.5, 64.2)	55.8 (48.6, 63.0)	54.1 (44.1, 63.7)
	Ottawa	Female	47.5 (40.8, 55.1)	49.2 (43.2, 55.7)	50.3 (43.7, 56.5)	52.3 (45.5, 58.3)	52.0 (44.9, 59.4)	53.2 (45.3, 61.2)
		Male	56.7 (49.0, 63.8)	57.6 (50.9, 64.0)	56.6 (50.6, 63.0)	57.1 (51.1, 63.6)	55.2 (47.5, 62.1)	53.6 (42.8, 64.0)
	Pawnee	Female	51.5 (44.2, 58.8)	52.7 (46.2, 59.1)	53.8 (47.8, 60.0)	53.3 (46.2, 59.7)	54.6 (47.9, 60.7)	55.6 (48.1, 62.6)
		Male	55.7 (48.4, 62.9)	56.7 (50.1, 63.5)	59.9 (53.7, 65.7)	58.3 (51.6, 64.3)	58.7 (51.2, 65.7)	57.0 (46.8, 66.4)
	Phillips	Female	48.2 (41.3, 55.6)	50.0 (43.8, 56.7)	50.8 (44.2, 56.5)	52.1 (45.7, 58.9)	52.7 (45.7, 59.2)	53.8 (45.5, 60.7)
		Male	54.3 (47.0, 62.2)	55.9 (49.5, 62.8)	58.0 (51.7, 64.6)	60.7 (54.4, 66.7)	58.1 (50.6, 65.5)	56.4 (46.3, 67.0)
	Pottawatomie	Female	49.3 (42.6, 55.7)	50.8 (45.0, 56.6)	52.1 (46.7, 57.1)	54.0 (49.4, 58.5)	53.4 (48.9, 57.7)	54.5 (49.4, 59.5)
		Male	55.3 (47.3, 62.1)	56.2 (49.7, 62.4)	59.1 (53.0, 64.9)	60.4 (55.6, 65.3)	57.0 (51.9, 61.9)	54.0 (47.1, 60.6)
	Pratt	Female	46.2 (39.4, 52.9)	47.7 (41.3, 53.7)	48.9 (42.9, 55.3)	50.4 (44.1, 56.5)	49.7 (43.0, 56.4)	50.9 (43.2, 58.8)
		Male	55.7 (48.0, 62.9)	56.7 (50.1, 63.0)	59.4 (53.1, 65.5)	60.1 (53.8, 66.3)	57.7 (50.9, 64.7)	55.9 (46.3, 65.9)
	Rawlins	Female	48.3 (40.3, 55.7)	49.8 (42.6, 56.4)	52.9 (46.8, 59.0)	54.1 (47.0, 60.7)	56.3 (49.7, 62.5)	57.3 (49.9, 64.6)
		Male	52.2 (44.2, 60.5)	53.4 (46.1, 60.6)	56.0 (48.8, 62.0)	58.2 (51.5, 64.6)	58.1 (51.2, 65.0)	56.5 (45.5, 66.1)
	Reno	Female	49.6 (44.0, 54.7)	51.9 (47.3, 56.6)	50.7 (46.7, 54.7)	52.1 (48.6, 55.7)	50.3 (47.2, 53.6)	52.5 (48.6, 56.6)
		Male	53.4 (46.9, 59.3)	54.3 (49.0, 59.4)	56.6 (51.6, 61.6)	57.2 (53.1, 61.4)	55.7 (51.7, 59.7)	53.2 (47.7, 58.6)
	Republic	Female	48.9 (41.2, 56.6)	50.9 (44.3, 57.8)	53.5 (46.8, 59.3)	54.5 (47.9, 61.0)	56.4 (49.3, 62.9)	57.4 (49.6, 64.6)
		Male	53.6 (45.6, 61.0)	55.3 (48.1, 62.0)	58.5 (51.7, 65.1)	60.6 (54.6, 67.2)	60.4 (52.7, 66.8)	58.6 (47.8, 67.4)
	Rice	Female	52.7 (45.7, 59.9)	54.3 (48.0, 60.8)	55.2 (48.9, 61.5)	55.5 (49.1, 61.5)	55.4 (48.8, 61.7)	56.4 (48.9, 63.4)
		Male	53.8 (46.2, 61.7)	54.6 (47.7, 61.4)	56.8 (50.4, 63.1)	56.1 (50.1, 62.7)	58.2 (50.6, 65.5)	56.6 (46.4, 66.4)
	Riley	Female	51.9 (46.5, 57.2)	53.0 (48.2, 57.5)	53.7 (48.9, 58.7)	55.6 (51.2, 59.8)	54.7 (50.5, 58.6)	55.5 (50.7, 59.9)
		Male	66.8 (61.0, 72.0)	66.4 (61.6, 71.2)	63.0 (57.2, 68.1)	65.4 (61.1, 69.6)	61.3 (56.9, 66.0)	59.7 (54.2, 65.5)
	Rooks	Female	50.7 (43.4, 58.3)	52.8 (45.9, 59.2)	53.4 (47.0, 59.9)	54.9 (48.6, 61.6)	53.3 (46.8, 59.9)	54.4 (46.9, 61.9)
		Male	54.6 (46.3, 62.0)	56.2 (49.0, 62.8)	57.5 (51.0, 63.4)	60.1 (53.4, 66.3)	58.0 (51.0, 65.1)	56.3 (46.2, 65.9)
	Rush	Female	49.6 (42.2, 57.6)	51.1 (44.4, 58.1)	52.0 (45.4, 58.3)	52.0 (45.4, 58.7)	52.4 (45.4, 59.1)	53.4 (45.4, 60.8)
		Male	53.2 (44.9, 61.1)	54.4 (47.1, 61.2)	56.9 (50.2, 62.9)	56.5 (50.4, 63.1)	55.5 (47.8, 62.7)	53.7 (43.2, 63.6)
	Russell	Female	48.1 (41.3, 55.5)	49.8 (43.7, 55.7)	51.1 (45.3, 57.0)	52.6 (45.7, 59.2)	53.0 (46.3, 59.2)	54.0 (46.1, 61.1)
		Male	55.8 (48.4, 63.1)	57.0 (50.6, 63.3)	59.4 (52.7, 65.8)	59.5 (53.1, 65.2)	57.5 (50.3, 64.7)	55.8 (45.9, 64.9)
	Saline	Female	50.0 (44.1, 55.7)	50.7 (45.4, 55.6)	50.0 (45.4, 54.1)	50.8 (47.1, 54.6)	50.7 (47.2, 54.1)	51.7 (47.3, 56.0)
		Male	56.0 (49.5, 62.3)	56.5 (51.2, 61.6)	56.1 (51.2, 60.5)	57.5 (53.0, 62.0)	55.4 (51.7, 59.6)	53.8 (48.3, 59.3)
	Scott	Female	48.3 (40.8, 55.2)	51.5 (45.0, 57.9)	54.3 (48.4, 60.2)	56.4 (50.2, 63.0)	52.2 (45.5, 58.5)	53.5 (45.6, 61.0)
		Male	56.6 (49.0, 64.0)	59.0 (52.2, 65.8)	60.5 (54.0, 66.5)	62.2 (55.8, 68.1)	58.0 (51.0, 65.0)	56.5 (46.8, 66.1)
	Sedgwick	Female	43.7 (40.4, 47.2)	46.8 (44.2, 49.3)	49.1 (47.0, 51.5)	50.6 (48.6, 52.4)	48.3 (46.6, 50.0)	47.9 (45.9, 49.9)
		Male	52.8 (48.5, 56.5)	54.7 (51.7, 57.6)	55.7 (53.0, 58.3)	58.2 (56.1, 60.3)	54.4 (52.5, 56.4)	50.1 (47.6, 52.7)
	Seward	Female	37.2 (30.7, 43.6)	39.4 (33.3, 45.3)	40.6 (35.3, 46.4)	42.6 (37.5, 48.0)	41.2 (36.3, 46.2)	42.6 (36.7, 48.5)
		Male	49.0 (41.5, 56.6)	50.6 (43.7, 57.2)	50.2 (43.6, 56.3)	50.6 (44.6, 56.5)	44.1 (38.0, 50.5)	41.7 (34.1, 50.2)
	Shawnee	Female	44.4 (40.3, 48.6)	46.1 (43.1, 49.4)	46.7 (43.8, 49.6)	50.7 (48.3, 53.2)	49.2 (47.0, 51.5)	50.0 (47.2, 52.9)
		Male	51.1 (46.6, 55.9)	53.1 (49.5, 56.9)	56.6 (53.1, 60.2)	59.3 (57.0, 62.3)	57.2 (54.4, 59.8)	56.5 (53.1, 59.9)
	Sheridan	Female	52.8 (45.9, 60.3)	54.6 (48.3, 61.2)	55.2 (48.8, 61.5)	55.4 (48.1, 62.3)	55.8 (48.5, 62.5)	56.8 (48.3, 64.2)
		Male	55.2 (47.5, 63.9)	56.6 (50.0, 63.7)	58.8 (51.8, 65.3)	60.9 (54.6, 67.2)	59.5 (51.9, 66.5)	57.8 (47.1, 67.3)
	Sherman	Female	50.8 (44.2, 58.1)	52.3 (46.0, 58.9)	52.9 (46.8, 59.2)	53.9 (47.5, 60.7)	51.8 (45.2, 57.7)	53.5 (46.2, 60.2)
		Male	56.4 (49.1, 64.2)	57.6 (50.9, 64.2)	59.0 (52.1, 65.5)	60.9 (54.8, 66.6)	55.8 (48.3, 63.2)	54.1 (44.0, 64.0)
	Smith	Female	47.9 (40.4, 55.4)	49.4 (42.7, 56.1)	50.6 (44.5, 56.7)	51.7 (45.2, 58.7)	51.4 (44.3, 58.2)	52.5 (44.4, 60.7)
		Male	53.9 (45.7, 62.0)	55.0 (47.9, 61.8)	57.1 (50.4, 63.5)	59.1 (52.5, 65.4)	56.5 (48.8, 63.6)	54.7 (44.3, 63.9)
	Stafford	Female	48.8 (41.8, 56.1)	50.9 (44.4, 57.7)	53.2 (46.9, 60.0)	53.3 (46.5, 59.9)	51.8 (44.6, 58.5)	52.8 (45.2, 60.4)
		Male	50.8 (42.9, 58.4)	52.2 (45.2, 58.9)	55.2 (48.7, 61.8)	56.0 (49.2, 62.9)	55.9 (48.5, 63.1)	54.4 (45.1, 64.1)
	Stanton	Female	46.6 (39.3, 54.2)	47.0 (40.1, 53.9)	46.1 (39.8, 52.5)	46.3 (39.4, 53.2)	45.5 (38.9, 52.9)	46.9 (39.2, 55.3)
		Male	51.5 (43.6, 59.5)	51.3 (44.1, 58.6)	49.4 (42.5, 56.3)	50.6 (43.8, 56.8)	49.1 (42.1, 56.4)	48.0 (38.4, 57.5)
	Stevens	Female	49.0 (42.1, 55.9)	48.9 (42.5, 55.5)	47.8 (42.0, 53.9)	46.6 (40.5, 53.1)	49.6 (42.9, 56.6)	51.3 (43.8, 59.2)
		Male	55.2 (47.4, 62.7)	54.5 (47.5, 61.2)	54.7 (48.5, 61.5)	54.5 (47.6, 61.3)	56.4 (48.9, 63.2)	55.1 (44.7, 64.8)
	Sumner	Female	44.9 (38.5, 51.6)	46.6 (40.8, 52.8)	49.2 (43.9, 54.4)	50.7 (46.2, 55.0)	48.4 (44.0, 52.7)	48.2 (42.9, 53.3)
		Male	54.5 (47.2, 61.5)	56.3 (50.0, 62.2)	58.3 (52.4, 63.5)	59.4 (54.3, 64.3)	55.7 (50.5, 60.5)	52.4 (45.4, 59.2)
	Thomas	Female	53.4 (46.4, 60.8)	53.1 (46.7, 60.0)	53.4 (47.0, 59.3)	52.0 (45.4, 58.5)	54.3 (47.9, 61.0)	55.3 (47.7, 62.4)
		Male	58.4 (51.2, 65.4)	57.9 (51.4, 64.1)	57.8 (51.2, 63.7)	58.0 (51.7, 63.9)	57.8 (50.2, 65.3)	56.3 (45.5, 66.9)
	Trego	Female	49.5 (42.2, 57.6)	51.1 (44.8, 57.9)	53.1 (46.3, 59.7)	53.9 (47.2, 60.4)	54.1 (47.0, 60.6)	55.1 (46.9, 62.3)
		Male	54.6 (46.9, 62.3)	55.8 (48.9, 62.4)	57.1 (50.5, 63.6)	59.0 (52.9, 65.5)	56.4 (49.1, 62.9)	54.9 (44.7, 64.4)
	Wabaunsee	Female	50.7 (43.8, 57.6)	52.3 (45.6, 58.5)	50.7 (44.8, 57.3)	52.5 (45.9, 58.6)	50.9 (44.4, 57.9)	52.1 (44.0, 60.4)
		Male	55.9 (47.9, 63.2)	56.8 (50.0, 63.3)	58.2 (51.3, 64.3)	61.4 (54.6, 67.6)	60.6 (53.5, 67.6)	58.9 (49.0, 68.3)
	Wallace	Female	49.0 (41.7, 56.8)	49.1 (42.1, 56.0)	48.6 (41.6, 55.2)	49.0 (42.5, 56.1)	52.8 (45.9, 60.0)	53.7 (45.6, 61.5)
		Male	53.4 (45.0, 61.1)	53.0 (45.6, 60.0)	54.4 (47.7, 60.9)	55.4 (48.8, 61.5)	57.3 (49.5, 64.0)	55.4 (44.7, 64.7)
	Washington	Female	44.8 (38.0, 52.1)	46.4 (40.4, 52.8)	47.6 (41.8, 53.9)	48.6 (42.1, 55.0)	51.3 (44.3, 58.0)	52.4 (44.8, 60.2)
		Male	52.5 (44.7, 60.0)	53.9 (47.2, 60.4)	54.6 (48.4, 61.0)	55.9 (49.6, 62.3)	55.3 (47.8, 62.7)	53.9 (43.9, 64.3)
	Wichita	Female	45.3 (38.2, 52.5)	45.2 (39.1, 52.0)	44.4 (38.2, 51.5)	44.5 (38.0, 51.8)	49.7 (42.4, 56.3)	51.1 (43.4, 58.7)
		Male	50.8 (42.6, 58.4)	51.1 (43.8, 57.8)	50.5 (44.3, 57.0)	49.8 (42.9, 56.7)	54.1 (46.9, 61.2)	52.4 (42.8, 61.8)
	Wilson	Female	40.8 (34.0, 47.9)	41.7 (35.5, 48.0)	42.9 (37.3, 48.6)	43.4 (37.5, 49.9)	44.4 (37.9, 51.2)	45.5 (38.1, 53.2)
[truncated: 4,339 more rows]
