# Supplementary material for: Prevalence of physical activity and obesity in US counties, 2001–2011: a road map for action
Source: Popul Health Metr. 2013 Jul 10;11:7. doi: 10.1186/1478-7954-11-7 (PMC3718620; doi:10.1186/1478-7954-11-7)
Supplement: Additional file 4 — Prevalence of obesity (BMI ≥30 kg/m2) for all counties, 2001–2011. [file 1478-7954-11-7-S4.xlsx]

## Sheet: webtable_1_any_physical_activit
Additional File 4: Prevalence of obesity (BMI ≥ 30), 2001-2011
			2001	2002	2003	2004	2005	2006	2007	2008	2009	2010	2011
Alabama
	Autauga	Female	32.3 (27.5, 36.2)	33.2 (28.5, 37.3)	34.2 (29.3, 38.5)	35.0 (30.0, 39.7)	36.6 (31.7, 40.9)	36.8 (32.1, 41.8)	37.9 (33.5, 42.7)	38.2 (34.0, 43.2)	37.4 (32.9, 42.0)	38.0 (33.4, 42.4)	38.8 (34.1, 43.2)
		Male	30.7 (25.7, 35.8)	31.6 (26.8, 36.6)	32.5 (27.8, 37.6)	32.9 (28.1, 38.1)	33.2 (28.7, 38.3)	33.8 (29.2, 38.9)	33.6 (29.3, 38.8)	35.1 (30.4, 40.6)	35.9 (31.1, 41.5)	36.5 (31.7, 42.1)	37.1 (32.2, 42.7)
	Baldwin	Female	28.3 (25.2, 31.3)	29.2 (25.8, 32.5)	29.9 (26.4, 33.6)	30.8 (26.9, 34.3)	30.2 (26.9, 33.7)	31.2 (27.8, 34.4)	31.7 (28.3, 34.6)	32.0 (28.4, 34.6)	33.0 (29.4, 35.7)	33.4 (29.7, 36.1)	33.9 (29.9, 36.7)
		Male	27.8 (24.3, 32.3)	28.7 (25.1, 33.4)	29.6 (25.8, 34.5)	30.7 (27.3, 35.6)	30.8 (27.4, 35.7)	30.7 (27.6, 35.4)	32.0 (28.9, 36.6)	31.4 (28.4, 36.1)	32.4 (29.1, 37.2)	32.9 (29.5, 37.8)	33.5 (29.9, 38.6)
	Barbour	Female	42.8 (37.0, 47.0)	43.4 (37.7, 47.7)	44.0 (38.2, 48.5)	45.3 (39.3, 50.3)	47.1 (41.8, 51.8)	49.4 (43.5, 53.9)	50.3 (44.3, 54.2)	49.6 (43.5, 53.7)	51.3 (45.7, 55.3)	50.6 (44.8, 54.9)	51.6 (45.9, 55.8)
		Male	32.3 (27.3, 37.8)	33.1 (28.4, 38.5)	34.0 (29.4, 39.4)	35.6 (30.6, 41.1)	37.3 (32.6, 42.6)	39.7 (34.9, 44.8)	40.9 (36.0, 46.1)	40.7 (35.7, 46.5)	40.3 (35.6, 46.0)	41.0 (36.0, 47.1)	41.5 (36.6, 47.6)
	Bibb	Female	38.6 (33.8, 43.3)	39.5 (34.6, 44.5)	39.5 (34.6, 44.6)	40.7 (35.3, 46.5)	40.9 (35.9, 46.4)	42.6 (37.6, 48.1)	45.0 (39.4, 49.5)	44.3 (38.7, 48.6)	43.7 (38.4, 47.7)	44.6 (39.0, 48.7)	45.2 (39.6, 49.4)
		Male	35.0 (30.0, 40.8)	35.8 (30.8, 41.6)	36.6 (31.7, 42.1)	37.6 (32.3, 43.3)	38.8 (33.3, 44.0)	38.9 (33.5, 44.2)	39.3 (34.1, 44.9)	39.1 (33.8, 44.6)	39.5 (34.5, 45.0)	40.1 (34.9, 45.9)	40.7 (35.4, 46.5)
	Blount	Female	30.5 (26.1, 33.8)	31.7 (27.0, 35.5)	32.3 (27.6, 36.4)	32.6 (27.9, 36.9)	34.9 (30.0, 39.3)	37.0 (31.8, 41.5)	37.9 (32.9, 42.3)	39.0 (33.8, 43.5)	40.7 (35.7, 45.8)	41.4 (36.2, 46.6)	41.6 (36.3, 46.8)
		Male	30.4 (25.8, 35.4)	31.4 (26.7, 36.6)	32.5 (27.8, 37.7)	34.4 (29.8, 39.5)	34.2 (29.6, 39.4)	36.1 (31.6, 41.3)	36.7 (32.2, 41.8)	37.5 (33.1, 42.9)	37.3 (32.6, 42.6)	37.8 (32.9, 43.3)	38.4 (33.4, 44.1)
	Bullock	Female	51.1 (44.7, 55.8)	51.7 (45.4, 56.6)	52.0 (45.7, 57.3)	53.9 (47.8, 59.3)	55.6 (49.5, 61.2)	54.6 (48.4, 60.4)	55.6 (48.9, 61.1)	54.8 (47.7, 60.9)	55.6 (48.9, 61.4)	55.3 (48.6, 61.2)	56.0 (49.4, 61.8)
		Male	36.7 (30.9, 42.2)	37.6 (32.0, 43.0)	38.3 (32.8, 43.8)	38.6 (33.2, 43.9)	39.7 (34.1, 45.2)	40.2 (34.7, 45.6)	40.2 (34.5, 45.9)	38.9 (33.1, 45.2)	40.6 (35.0, 46.9)	41.3 (35.5, 47.7)	41.9 (36.2, 48.4)
	Butler	Female	41.8 (36.1, 45.4)	42.4 (36.7, 46.1)	43.3 (37.5, 47.4)	44.9 (39.0, 49.6)	44.4 (38.8, 49.2)	45.1 (39.5, 50.1)	45.4 (40.4, 50.2)	48.7 (43.7, 53.6)	50.3 (45.2, 54.8)	50.5 (45.5, 54.9)	50.3 (45.4, 54.6)
		Male	31.7 (27.0, 36.8)	32.5 (27.9, 37.5)	33.3 (28.7, 38.5)	34.6 (29.8, 39.8)	35.3 (30.8, 40.8)	36.7 (32.0, 42.2)	37.6 (32.8, 43.3)	38.2 (33.2, 44.1)	38.6 (33.5, 44.6)	39.2 (34.2, 45.2)	39.8 (34.8, 45.9)
	Calhoun	Female	33.7 (29.8, 37.2)	34.6 (30.6, 38.3)	35.4 (31.2, 39.6)	35.9 (31.6, 39.8)	37.8 (33.7, 41.8)	38.5 (34.3, 41.8)	40.0 (35.4, 43.1)	40.0 (35.7, 42.9)	40.4 (36.5, 43.5)	41.4 (37.4, 44.4)	41.4 (37.2, 44.6)
		Male	32.5 (27.7, 37.0)	33.4 (28.7, 38.0)	34.4 (29.4, 39.1)	34.5 (30.2, 39.5)	36.1 (32.0, 41.0)	37.1 (33.4, 41.7)	38.4 (34.7, 43.1)	37.2 (33.6, 41.8)	36.9 (33.4, 41.7)	37.4 (33.8, 42.1)	38.0 (34.2, 42.9)
	Chambers	Female	37.9 (32.3, 41.9)	39.0 (33.2, 43.4)	39.7 (33.8, 44.3)	40.1 (34.6, 44.6)	41.0 (35.4, 45.3)	43.2 (37.4, 47.6)	43.7 (38.2, 48.1)	45.4 (39.6, 49.8)	46.4 (41.1, 50.4)	48.0 (42.4, 52.1)	47.7 (42.3, 51.7)
		Male	33.5 (28.6, 39.3)	34.5 (29.5, 40.4)	35.4 (30.4, 41.3)	37.0 (32.5, 42.8)	37.4 (33.2, 43.4)	38.1 (33.9, 44.1)	38.6 (34.2, 44.5)	39.6 (35.0, 45.8)	39.5 (34.9, 45.1)	40.0 (35.1, 45.8)	40.7 (35.9, 46.4)
	Cherokee	Female	34.6 (29.0, 38.6)	35.4 (29.9, 39.5)	36.3 (30.5, 40.8)	36.5 (31.0, 41.2)	37.9 (32.5, 43.0)	38.9 (33.6, 43.8)	40.8 (35.0, 46.1)	39.1 (33.3, 44.3)	40.0 (34.2, 44.8)	40.9 (34.9, 45.8)	41.7 (35.7, 46.6)
		Male	32.7 (27.4, 38.2)	33.7 (28.6, 39.0)	34.7 (29.4, 40.1)	35.8 (31.1, 41.2)	36.5 (31.9, 42.5)	39.1 (34.7, 44.8)	39.9 (35.0, 45.8)	39.8 (34.5, 45.7)	38.3 (33.3, 44.4)	38.9 (33.8, 45.2)	39.5 (34.2, 45.8)
	Chilton	Female	35.1 (30.2, 39.1)	36.0 (30.9, 40.3)	36.5 (31.4, 41.0)	37.9 (32.7, 42.6)	39.1 (34.1, 43.9)	39.7 (34.7, 44.6)	41.8 (36.3, 47.0)	42.1 (36.7, 46.7)	43.5 (38.0, 48.0)	44.1 (38.9, 48.4)	44.3 (38.6, 49.0)
		Male	32.1 (27.5, 37.9)	33.0 (28.3, 38.7)	33.7 (29.2, 39.4)	34.8 (30.1, 40.4)	35.7 (31.0, 41.0)	36.4 (32.0, 41.8)	37.5 (32.8, 43.4)	38.4 (33.8, 44.3)	40.4 (35.5, 46.4)	41.1 (36.3, 46.8)	41.8 (36.5, 48.1)
	Choctaw	Female	40.6 (35.3, 44.9)	41.9 (36.6, 46.6)	43.1 (38.0, 47.9)	44.9 (39.4, 50.0)	45.4 (40.3, 50.3)	45.2 (40.3, 49.9)	46.8 (41.7, 51.4)	49.0 (44.2, 53.3)	48.5 (43.7, 52.5)	48.5 (43.6, 52.7)	49.9 (44.7, 54.3)
		Male	33.0 (28.1, 38.6)	34.0 (29.2, 39.7)	35.1 (30.5, 40.5)	35.2 (30.3, 40.3)	36.6 (31.3, 41.4)	36.9 (31.9, 41.5)	37.6 (32.3, 42.6)	39.1 (33.8, 43.8)	40.1 (34.6, 44.9)	40.7 (35.1, 45.9)	41.2 (35.3, 46.6)
	Clarke	Female	40.1 (35.2, 44.7)	40.4 (35.5, 45.3)	41.1 (35.9, 46.3)	42.5 (37.4, 47.7)	44.5 (39.3, 49.5)	45.0 (39.2, 49.6)	45.7 (39.7, 49.7)	46.0 (39.9, 50.3)	46.4 (40.6, 50.2)	46.1 (40.1, 50.1)	46.6 (40.7, 50.5)
		Male	33.8 (28.8, 39.0)	34.7 (29.6, 40.0)	35.6 (30.4, 41.0)	36.6 (31.6, 41.6)	37.1 (32.1, 42.1)	37.7 (33.0, 42.7)	39.3 (34.5, 44.5)	39.9 (34.7, 45.8)	40.4 (35.4, 46.4)	41.2 (35.8, 47.4)	41.8 (36.4, 48.0)
	Clay	Female	36.5 (31.3, 40.5)	37.4 (32.0, 41.8)	38.5 (32.9, 43.1)	39.2 (33.7, 44.3)	40.9 (35.3, 45.7)	40.8 (35.2, 45.7)	42.8 (36.6, 47.7)	44.0 (38.3, 49.1)	44.6 (39.0, 49.4)	45.3 (39.7, 50.0)	45.4 (39.5, 50.3)
		Male	32.0 (27.2, 37.3)	33.0 (28.1, 38.4)	34.0 (29.1, 39.4)	35.2 (30.4, 41.0)	34.8 (30.2, 40.5)	36.9 (32.3, 42.4)	38.0 (32.9, 43.9)	38.2 (33.1, 43.9)	37.9 (32.8, 43.4)	38.5 (33.4, 44.1)	39.2 (33.8, 45.1)
	Cleburne	Female	35.1 (29.5, 39.2)	35.6 (29.9, 40.0)	36.6 (31.1, 41.2)	37.6 (31.9, 42.3)	38.8 (33.4, 43.6)	38.0 (32.1, 43.2)	39.4 (33.3, 44.3)	41.0 (35.0, 46.1)	40.4 (34.8, 45.5)	40.9 (35.0, 46.4)	41.3 (35.6, 46.4)
		Male	33.0 (27.8, 38.7)	33.9 (28.7, 39.6)	34.9 (30.0, 40.5)	35.5 (30.9, 41.3)	36.0 (31.6, 41.8)	38.2 (33.3, 44.1)	39.0 (34.1, 45.1)	38.1 (33.1, 44.1)	36.3 (31.5, 42.3)	36.9 (31.7, 43.3)	37.4 (32.5, 43.6)
	Coffee	Female	34.1 (29.6, 38.0)	34.4 (29.8, 38.5)	35.2 (30.5, 39.7)	38.7 (33.8, 43.2)	40.1 (35.2, 44.3)	39.5 (34.6, 43.6)	40.6 (35.9, 44.9)	40.8 (35.7, 45.0)	38.8 (34.2, 42.8)	39.8 (35.1, 43.7)	39.7 (34.6, 44.0)
		Male	29.5 (24.9, 34.1)	30.3 (25.7, 35.0)	31.2 (26.5, 36.0)	33.5 (28.8, 38.1)	34.9 (29.9, 39.4)	35.9 (30.8, 40.3)	37.9 (33.1, 42.7)	38.0 (33.2, 43.2)	37.8 (33.1, 43.0)	38.4 (33.6, 43.6)	39.1 (33.9, 44.7)
	Colbert	Female	34.4 (29.8, 38.4)	35.5 (30.6, 39.9)	36.0 (31.2, 40.5)	36.7 (31.7, 41.5)	37.9 (33.1, 42.7)	38.0 (33.2, 42.5)	38.2 (33.6, 42.9)	40.1 (35.1, 44.1)	40.5 (35.5, 44.0)	41.3 (36.0, 44.9)	41.6 (36.3, 45.1)
		Male	30.3 (25.7, 35.4)	31.2 (26.5, 36.5)	32.1 (27.6, 37.2)	33.4 (29.0, 38.8)	33.9 (29.1, 38.6)	36.2 (31.6, 41.1)	36.3 (31.8, 41.5)	38.6 (33.7, 43.9)	39.0 (34.2, 43.8)	39.6 (34.6, 44.6)	40.2 (35.2, 45.2)
	Conecuh	Female	40.2 (34.4, 44.6)	41.2 (35.5, 45.7)	42.0 (36.1, 46.9)	43.1 (37.0, 48.4)	44.2 (38.3, 49.8)	44.7 (38.9, 49.6)	44.1 (38.2, 49.3)	47.7 (41.4, 52.6)	48.5 (42.1, 53.3)	48.7 (42.5, 53.3)	49.5 (43.1, 54.2)
		Male	33.1 (27.7, 38.6)	34.2 (29.0, 39.5)	35.1 (29.8, 40.5)	36.0 (30.8, 41.6)	37.0 (32.0, 43.0)	38.5 (33.9, 44.1)	37.9 (33.4, 44.5)	38.2 (33.7, 45.0)	39.3 (34.8, 46.2)	40.0 (35.6, 46.8)	40.6 (35.9, 47.6)
	Coosa	Female	39.5 (34.2, 43.9)	40.9 (35.6, 45.5)	41.2 (35.7, 46.1)	41.9 (36.3, 47.1)	43.3 (37.3, 48.5)	43.4 (37.4, 48.7)	45.5 (38.8, 50.9)	46.5 (39.9, 52.0)	46.3 (39.7, 51.6)	47.0 (40.3, 52.4)	48.4 (41.5, 53.9)
		Male	32.2 (27.4, 37.7)	33.2 (28.5, 38.6)	34.0 (29.2, 39.6)	35.7 (30.9, 41.2)	35.8 (30.8, 41.5)	37.7 (32.8, 43.3)	39.9 (34.4, 45.9)	40.9 (35.3, 46.9)	40.4 (34.9, 46.5)	41.1 (35.4, 47.3)	41.6 (35.7, 47.9)
	Covington	Female	33.7 (29.0, 37.8)	34.1 (29.3, 38.4)	35.1 (30.2, 39.8)	36.8 (31.9, 41.7)	35.3 (30.4, 40.4)	37.1 (32.1, 41.6)	37.6 (32.7, 42.2)	38.2 (33.1, 42.6)	39.3 (34.4, 43.6)	39.4 (34.6, 43.7)	40.3 (35.2, 44.7)
		Male	31.2 (26.3, 36.3)	32.0 (27.1, 37.1)	32.8 (28.0, 38.0)	34.5 (29.6, 39.7)	35.4 (30.3, 40.9)	37.5 (32.8, 42.6)	39.3 (34.5, 44.9)	39.4 (34.6, 45.6)	39.7 (35.1, 45.7)	40.3 (35.7, 46.4)	40.9 (36.1, 47.1)
	Crenshaw	Female	39.9 (34.6, 44.3)	40.3 (34.6, 45.1)	41.2 (35.5, 46.2)	43.7 (38.3, 48.7)	43.9 (38.3, 49.4)	43.6 (38.2, 48.7)	44.2 (38.6, 49.6)	45.9 (40.3, 51.3)	44.4 (38.8, 49.9)	44.8 (39.3, 50.1)	44.8 (39.1, 50.4)
		Male	33.4 (28.3, 38.7)	33.9 (28.7, 39.4)	34.7 (29.6, 40.1)	36.1 (31.2, 41.1)	36.8 (31.4, 42.3)	38.1 (32.8, 43.1)	39.8 (34.0, 45.2)	40.0 (34.3, 45.5)	39.4 (33.6, 45.1)	40.1 (34.3, 45.7)	40.6 (34.6, 46.6)
	Cullman	Female	30.0 (25.0, 33.0)	31.2 (26.1, 34.4)	31.8 (26.8, 35.2)	32.9 (27.6, 36.4)	34.8 (29.4, 38.2)	36.3 (31.4, 40.2)	36.1 (31.4, 40.2)	38.4 (33.4, 43.1)	39.8 (35.1, 44.7)	40.2 (35.3, 45.2)	40.5 (35.5, 45.6)
		Male	27.6 (23.6, 32.9)	28.6 (24.7, 33.9)	29.5 (25.7, 34.7)	31.1 (27.2, 36.4)	30.9 (26.9, 36.2)	33.3 (29.1, 38.4)	34.6 (30.1, 39.6)	36.5 (31.5, 41.9)	36.2 (31.5, 41.2)	36.7 (31.9, 42.0)	37.4 (32.3, 42.8)
	Dale	Female	35.1 (29.9, 38.3)	36.0 (30.5, 39.6)	36.7 (31.2, 40.6)	39.8 (34.0, 43.9)	40.8 (35.3, 45.2)	42.1 (36.6, 46.0)	42.2 (36.7, 46.1)	42.9 (37.5, 47.4)	43.0 (38.2, 47.2)	43.6 (38.7, 47.9)	44.1 (39.2, 48.5)
		Male	28.3 (24.0, 32.8)	29.1 (24.7, 33.9)	30.0 (25.7, 34.8)	32.3 (27.8, 37.2)	34.3 (29.7, 39.2)	36.5 (32.0, 41.1)	38.2 (33.5, 43.2)	38.8 (33.9, 44.3)	37.9 (33.1, 43.1)	38.5 (33.5, 43.8)	39.1 (34.0, 44.5)
	Dallas	Female	45.0 (39.5, 48.7)	46.4 (41.0, 50.4)	47.2 (41.6, 51.5)	49.3 (43.8, 53.6)	53.8 (48.5, 57.4)	53.8 (48.7, 57.5)	53.2 (48.7, 56.9)	53.8 (49.8, 57.8)	55.5 (51.9, 59.1)	55.9 (52.0, 59.7)	56.2 (52.4, 60.1)
		Male	34.8 (29.6, 39.8)	35.9 (30.7, 40.9)	36.8 (31.5, 41.9)	37.1 (31.9, 42.0)	37.6 (33.0, 42.8)	38.7 (34.4, 43.8)	38.8 (34.6, 44.0)	38.3 (34.1, 43.7)	38.9 (34.8, 44.0)	39.5 (35.1, 44.9)	40.0 (35.6, 45.4)
	DeKalb	Female	32.5 (27.9, 36.5)	33.3 (28.6, 37.7)	34.2 (29.5, 38.7)	34.8 (30.2, 39.5)	36.6 (31.9, 41.4)	36.8 (32.1, 42.0)	37.7 (32.9, 42.6)	38.9 (33.8, 43.3)	40.4 (34.9, 44.4)	40.6 (35.3, 44.4)	40.9 (35.4, 44.9)
		Male	30.7 (26.2, 36.3)	31.6 (27.1, 37.3)	32.6 (28.2, 38.2)	34.4 (30.1, 40.0)	34.5 (30.4, 40.4)	37.1 (32.8, 43.0)	38.5 (33.9, 43.9)	39.2 (34.3, 44.7)	37.7 (32.9, 43.4)	38.3 (33.6, 43.9)	38.9 (34.0, 44.6)
	Elmore	Female	32.7 (27.9, 36.4)	33.5 (28.9, 37.3)	34.4 (29.7, 38.4)	34.8 (30.3, 38.8)	35.9 (31.2, 40.0)	35.6 (31.1, 39.9)	37.9 (32.7, 42.1)	38.6 (33.2, 42.8)	38.6 (33.4, 42.3)	38.8 (33.5, 42.6)	39.3 (34.0, 43.2)
		Male	29.4 (24.8, 34.6)	30.4 (26.0, 35.3)	31.3 (27.0, 36.3)	32.8 (28.5, 37.6)	32.7 (28.2, 37.6)	33.8 (29.5, 38.8)	35.1 (30.6, 40.1)	36.8 (31.8, 42.0)	35.7 (31.2, 40.8)	36.3 (31.7, 41.7)	36.9 (32.2, 42.3)
	Escambia	Female	35.3 (30.6, 39.7)	36.8 (32.1, 41.5)	37.4 (32.6, 42.4)	39.1 (34.0, 43.9)	39.8 (34.9, 44.7)	42.0 (36.2, 46.4)	41.9 (36.5, 46.0)	43.0 (37.4, 46.5)	42.8 (37.7, 46.3)	43.8 (38.6, 47.3)	44.1 (38.9, 47.6)
		Male	34.5 (29.0, 39.8)	35.6 (30.3, 40.8)	36.5 (31.2, 41.8)	37.1 (32.5, 42.4)	36.7 (32.2, 42.5)	38.2 (33.6, 44.2)	37.9 (33.8, 44.4)	38.8 (35.0, 45.5)	40.4 (36.5, 46.8)	41.0 (37.0, 47.5)	41.6 (37.6, 48.1)
	Etowah	Female	33.2 (28.7, 36.3)	33.8 (29.3, 37.1)	34.6 (30.0, 38.1)	34.9 (30.4, 38.6)	36.9 (32.6, 40.4)	36.9 (32.4, 40.4)	37.1 (32.6, 40.6)	37.3 (32.8, 40.5)	38.2 (33.5, 41.2)	38.9 (34.1, 41.8)	39.6 (34.6, 42.5)
		Male	31.3 (26.6, 36.1)	32.2 (27.5, 37.0)	33.0 (28.4, 37.8)	33.7 (29.4, 38.6)	34.0 (30.2, 38.6)	35.9 (32.0, 40.6)	35.7 (31.8, 40.4)	36.9 (32.8, 41.7)	36.9 (32.8, 41.4)	37.5 (33.3, 42.1)	38.1 (33.8, 42.7)
	Fayette	Female	36.8 (31.8, 41.7)	38.2 (33.3, 43.2)	38.3 (33.3, 43.6)	40.6 (35.4, 46.0)	40.8 (35.3, 45.6)	40.1 (34.6, 45.1)	38.9 (33.5, 43.9)	41.7 (35.9, 46.2)	42.4 (36.2, 46.6)	44.2 (37.9, 48.3)	43.9 (37.5, 48.1)
		Male	32.6 (27.2, 38.4)	33.5 (28.3, 39.1)	34.3 (29.1, 39.9)	35.3 (30.1, 40.7)	36.1 (31.0, 41.5)	37.2 (32.0, 42.3)	38.0 (32.6, 43.3)	40.1 (34.5, 45.4)	40.9 (35.2, 46.1)	41.7 (35.8, 46.9)	42.4 (36.4, 47.8)
	Franklin	Female	36.6 (31.5, 41.5)	38.2 (33.3, 43.3)	38.4 (33.2, 44.0)	39.4 (34.0, 44.7)	38.7 (33.3, 43.8)	37.0 (31.6, 42.1)	38.6 (33.6, 44.2)	39.1 (33.9, 45.1)	38.6 (34.0, 44.0)	38.9 (34.1, 44.6)	39.1 (34.4, 44.7)
		Male	31.4 (26.4, 36.9)	32.3 (27.6, 37.6)	33.1 (28.2, 38.6)	33.8 (29.4, 39.3)	34.2 (29.5, 39.5)	35.6 (31.0, 41.1)	36.2 (31.5, 41.8)	37.6 (32.2, 43.2)	37.2 (32.1, 42.3)	37.8 (32.3, 43.2)	38.4 (33.0, 43.8)
	Geneva	Female	37.6 (32.0, 41.5)	37.6 (32.0, 41.7)	38.4 (32.7, 42.7)	40.1 (34.4, 44.7)	40.2 (34.9, 44.7)	41.7 (35.8, 46.2)	41.2 (35.7, 45.8)	41.4 (36.1, 46.5)	41.6 (36.6, 46.3)	42.1 (37.1, 46.9)	43.2 (37.9, 48.1)
		Male	31.3 (26.4, 36.6)	32.1 (27.2, 37.4)	33.0 (28.1, 38.3)	34.8 (30.1, 40.0)	36.5 (31.6, 41.5)	38.7 (33.6, 43.8)	40.2 (35.0, 45.5)	41.0 (35.9, 47.0)	40.2 (35.4, 46.1)	40.8 (36.0, 46.8)	41.4 (36.3, 47.6)
	Greene	Female	47.4 (41.4, 52.2)	48.6 (42.6, 53.6)	49.4 (43.4, 54.7)	52.3 (46.2, 57.9)	55.1 (48.9, 60.7)	54.5 (48.5, 60.2)	55.6 (49.2, 61.3)	56.3 (49.5, 62.2)	56.3 (49.4, 61.8)	57.0 (50.0, 62.6)	58.0 (51.0, 63.7)
		Male	36.7 (31.1, 42.4)	37.7 (32.3, 43.4)	38.9 (33.5, 44.6)	40.4 (34.8, 45.9)	41.1 (35.4, 46.7)	42.4 (36.6, 47.5)	43.7 (37.7, 49.4)	42.7 (36.7, 48.8)	42.6 (36.6, 48.7)	43.2 (37.1, 49.5)	43.8 (37.4, 50.3)
	Hale	Female	43.8 (38.4, 48.8)	44.9 (39.6, 50.0)	45.6 (40.3, 51.0)	48.2 (43.0, 53.7)	51.2 (46.1, 56.6)	50.8 (45.6, 56.1)	52.9 (47.4, 57.7)	54.7 (48.8, 59.0)	54.5 (48.7, 58.6)	54.6 (48.9, 58.5)	55.5 (49.4, 59.7)
		Male	36.0 (30.4, 41.7)	37.1 (31.7, 42.7)	38.1 (32.8, 43.6)	39.6 (34.3, 44.7)	39.7 (34.4, 44.9)	40.7 (35.3, 45.9)	42.5 (37.2, 48.1)	43.4 (38.1, 49.1)	42.3 (36.9, 48.0)	42.9 (37.7, 48.4)	43.5 (37.8, 49.4)
	Henry	Female	40.3 (34.3, 44.6)	41.1 (35.3, 45.4)	41.9 (35.9, 46.5)	43.2 (37.1, 47.8)	42.6 (36.9, 47.9)	44.4 (38.2, 49.3)	44.7 (38.7, 49.8)	45.3 (39.9, 50.3)	46.5 (41.1, 51.4)	46.9 (41.5, 51.9)	47.4 (41.9, 52.5)
		Male	30.9 (25.9, 36.5)	31.7 (27.1, 37.1)	32.6 (27.9, 38.1)	34.5 (29.8, 40.0)	37.1 (32.2, 42.9)	39.0 (34.1, 44.5)	40.3 (35.2, 45.8)	40.0 (35.2, 45.7)	39.5 (34.8, 45.4)	40.2 (35.3, 46.2)	40.8 (35.8, 47.0)
	Houston	Female	34.8 (29.9, 38.4)	35.7 (30.8, 39.3)	36.5 (31.6, 40.4)	37.7 (32.7, 42.0)	37.7 (33.4, 41.8)	38.7 (34.4, 42.9)	39.8 (36.1, 43.8)	39.6 (35.9, 43.4)	40.4 (36.4, 44.0)	40.9 (36.8, 44.4)	41.2 (36.9, 44.9)
		Male	28.6 (24.0, 33.5)	29.4 (25.1, 34.1)	30.3 (26.0, 35.0)	31.9 (27.5, 37.1)	34.5 (30.1, 39.4)	36.0 (31.5, 40.6)	38.4 (33.9, 42.8)	39.1 (34.8, 43.8)	38.3 (34.2, 43.2)	38.9 (34.7, 43.8)	39.5 (35.1, 44.6)
	Jackson	Female	33.6 (29.3, 37.8)	34.5 (30.1, 39.1)	35.2 (30.7, 40.1)	35.6 (31.1, 40.4)	36.1 (31.7, 41.3)	36.6 (32.0, 42.0)	37.0 (32.3, 42.1)	38.9 (33.4, 43.4)	38.8 (33.6, 43.4)	39.7 (34.1, 44.6)	39.8 (34.3, 44.7)
		Male	30.9 (26.3, 36.1)	31.8 (27.2, 37.2)	32.6 (28.0, 38.0)	34.7 (30.0, 40.2)	35.5 (30.8, 41.1)	35.8 (30.9, 41.3)	36.8 (31.8, 42.2)	36.8 (32.0, 42.4)	36.6 (32.0, 42.5)	37.2 (32.2, 43.4)	37.8 (32.8, 44.0)
	Jefferson	Female	33.0 (30.4, 35.4)	34.0 (31.5, 36.7)	35.0 (32.6, 37.6)	36.2 (33.8, 39.1)	37.7 (35.2, 40.7)	39.0 (36.5, 41.9)	40.7 (37.9, 43.4)	42.4 (39.1, 44.6)	42.7 (39.5, 44.8)	43.3 (40.0, 45.5)	43.8 (40.2, 46.0)
		Male	27.9 (24.7, 31.2)	28.8 (25.6, 32.0)	29.5 (26.6, 32.6)	30.2 (27.4, 33.5)	31.4 (28.3, 34.7)	31.4 (28.4, 34.7)	32.0 (28.8, 35.3)	31.5 (28.5, 35.1)	32.5 (29.4, 35.9)	32.9 (29.8, 36.4)	33.5 (30.1, 37.2)
	Lamar	Female	36.1 (31.8, 40.9)	36.8 (32.3, 41.8)	37.5 (32.8, 42.9)	38.6 (33.4, 44.4)	36.6 (31.6, 41.9)	36.9 (32.1, 42.5)	36.2 (31.8, 41.5)	36.7 (31.8, 41.7)	37.0 (31.9, 41.7)	37.8 (32.6, 42.7)	38.3 (32.9, 43.3)
		Male	30.9 (26.2, 36.3)	31.7 (27.0, 37.1)	32.5 (27.8, 37.9)	33.4 (28.5, 38.9)	34.9 (29.9, 40.1)	37.1 (32.0, 42.3)	38.9 (33.9, 44.2)	39.4 (34.1, 44.8)	39.2 (34.0, 44.8)	39.7 (34.4, 45.4)	40.3 (34.9, 46.2)
	Lauderdale	Female	32.5 (27.4, 35.5)	34.0 (28.8, 37.1)	34.6 (29.2, 37.8)	34.7 (29.5, 38.2)	34.4 (29.8, 38.0)	34.7 (30.6, 38.5)	33.7 (30.3, 37.7)	36.6 (32.9, 40.2)	37.6 (34.2, 41.1)	38.6 (35.1, 42.1)	38.8 (35.2, 42.5)
		Male	27.7 (23.4, 32.7)	28.7 (24.6, 33.7)	29.7 (25.5, 34.6)	31.9 (27.7, 36.9)	32.6 (28.1, 37.0)	33.3 (29.5, 38.3)	32.6 (29.0, 37.7)	33.8 (30.3, 38.8)	33.7 (30.2, 38.8)	34.3 (30.8, 39.5)	34.9 (31.2, 40.3)
	Lawrence	Female	36.2 (30.7, 39.9)	37.1 (31.5, 40.9)	37.8 (31.8, 42.2)	39.3 (33.1, 44.0)	40.0 (33.7, 44.5)	40.4 (34.0, 45.1)	41.6 (35.3, 46.6)	44.5 (38.0, 49.4)	44.9 (38.4, 49.8)	45.7 (39.2, 50.4)	46.1 (39.6, 50.9)
		Male	31.2 (26.8, 36.8)	32.0 (27.8, 37.5)	32.9 (28.4, 38.7)	33.6 (29.3, 39.4)	34.0 (29.4, 39.5)	36.4 (31.8, 42.1)	38.0 (33.1, 43.8)	39.5 (34.3, 45.2)	39.3 (33.9, 44.8)	39.9 (34.5, 45.4)	40.6 (35.0, 46.2)
	Lee	Female	31.6 (26.9, 34.8)	32.5 (27.7, 35.9)	33.4 (28.4, 37.1)	33.5 (28.7, 37.7)	35.3 (30.5, 39.7)	36.1 (31.8, 40.7)	36.5 (32.9, 41.2)	36.7 (32.6, 41.4)	38.6 (34.6, 43.3)	39.1 (35.1, 43.7)	39.5 (35.3, 44.3)
		Male	29.0 (24.7, 33.9)	29.9 (25.6, 34.8)	30.8 (26.5, 35.8)	32.9 (28.6, 38.3)	33.8 (29.6, 39.2)	33.9 (30.0, 39.3)	34.9 (31.0, 39.8)	36.1 (32.0, 41.6)	35.2 (31.1, 40.4)	35.7 (31.6, 40.9)	36.3 (32.0, 41.8)
	Limestone	Female	32.2 (27.1, 35.6)	33.2 (28.0, 37.0)	34.1 (28.7, 38.1)	34.6 (29.5, 39.4)	35.0 (30.0, 39.5)	36.4 (31.0, 41.1)	36.5 (31.4, 41.5)	37.6 (32.7, 42.9)	39.9 (34.6, 45.1)	40.5 (35.3, 45.5)	40.9 (35.7, 46.0)
		Male	30.1 (25.8, 35.8)	31.1 (26.8, 36.8)	32.0 (27.7, 37.8)	32.8 (28.5, 38.5)	34.5 (30.1, 39.6)	35.4 (31.2, 41.0)	37.1 (32.3, 42.7)	37.6 (32.8, 43.5)	37.8 (33.0, 43.7)	38.5 (33.7, 44.3)	39.1 (34.2, 45.0)
	Lowndes	Female	48.2 (42.0, 52.5)	49.5 (43.2, 54.3)	50.4 (44.2, 55.4)	52.4 (46.4, 57.7)	53.4 (47.2, 58.8)	53.3 (47.0, 58.9)	53.4 (46.9, 59.2)	54.8 (48.6, 61.1)	54.8 (48.5, 60.8)	55.4 (49.1, 61.4)	55.3 (49.0, 61.2)
		Male	34.9 (29.5, 40.2)	35.8 (30.3, 41.2)	36.7 (31.4, 42.1)	37.1 (31.9, 42.3)	37.9 (32.6, 43.6)	38.8 (33.4, 44.2)	39.2 (33.4, 45.0)	39.8 (34.0, 45.9)	40.3 (34.3, 46.4)	40.9 (34.9, 47.1)	41.6 (35.5, 47.8)
	Macon	Female	47.8 (41.4, 52.1)	48.7 (42.2, 53.3)	49.5 (42.9, 54.7)	50.9 (44.9, 56.2)	52.2 (46.5, 57.4)	50.9 (45.5, 56.7)	52.1 (46.2, 57.2)	53.4 (47.8, 58.7)	54.1 (48.6, 58.9)	53.4 (47.8, 58.4)	53.9 (48.1, 58.9)
		Male	35.5 (30.0, 40.8)	36.4 (30.8, 41.8)	37.2 (31.6, 42.8)	37.8 (32.6, 43.1)	38.0 (32.8, 43.4)	38.3 (33.2, 44.0)	38.9 (33.6, 44.4)	38.6 (33.4, 44.4)	38.5 (33.5, 44.2)	39.2 (34.1, 45.1)	39.9 (34.6, 45.9)
	Madison	Female	30.7 (26.9, 33.5)	31.8 (27.9, 34.7)	32.8 (28.9, 35.9)	32.7 (29.1, 36.2)	33.4 (30.0, 37.2)	34.7 (31.3, 38.7)	34.8 (31.4, 38.6)	36.6 (32.8, 40.1)	36.8 (33.3, 39.8)	37.5 (34.0, 40.4)	38.0 (34.3, 41.1)
		Male	26.2 (22.6, 30.6)	27.1 (23.6, 31.5)	28.1 (24.5, 32.4)	30.0 (26.3, 34.3)	31.3 (27.6, 35.6)	32.2 (28.4, 36.5)	33.8 (29.7, 38.1)	34.0 (30.2, 38.3)	32.9 (29.4, 37.1)	33.4 (29.8, 37.6)	34.0 (30.2, 38.4)
	Marengo	Female	40.0 (34.5, 44.3)	40.6 (35.1, 45.1)	41.3 (35.6, 46.2)	42.5 (36.9, 47.7)	46.6 (41.8, 51.4)	46.6 (41.8, 50.7)	46.8 (42.3, 50.7)	48.6 (44.2, 52.2)	49.7 (45.1, 53.1)	50.1 (45.4, 53.5)	50.6 (45.8, 54.1)
		Male	34.5 (29.1, 39.8)	35.3 (30.0, 40.5)	36.1 (30.7, 41.4)	36.9 (31.6, 42.0)	37.1 (32.3, 42.0)	38.3 (33.6, 42.9)	38.9 (34.3, 43.9)	40.5 (36.4, 45.8)	40.4 (36.0, 46.0)	41.2 (36.6, 46.8)	41.9 (37.2, 47.5)
	Marion	Female	36.9 (32.3, 41.3)	37.4 (32.6, 42.2)	37.7 (32.6, 42.8)	38.6 (33.4, 43.9)	36.2 (31.6, 41.0)	35.9 (31.3, 41.1)	36.1 (31.5, 41.5)	36.2 (31.8, 41.4)	37.6 (33.1, 42.3)	38.0 (33.2, 42.9)	39.1 (34.4, 44.0)
		Male	30.4 (25.9, 35.6)	31.3 (26.7, 36.7)	32.1 (27.4, 37.7)	32.9 (28.4, 38.4)	33.3 (29.1, 38.4)	34.4 (30.1, 39.6)	36.3 (31.7, 41.6)	37.4 (32.7, 42.5)	37.8 (33.0, 42.8)	38.3 (33.3, 43.7)	38.9 (33.8, 44.2)
	Marshall	Female	30.6 (26.4, 34.3)	31.5 (27.3, 35.3)	32.2 (28.1, 36.0)	32.3 (27.8, 36.6)	34.4 (30.1, 38.4)	36.1 (31.7, 40.7)	35.9 (31.4, 40.4)	36.7 (32.0, 41.3)	37.9 (33.6, 42.6)	38.3 (33.8, 43.2)	38.7 (34.2, 43.6)
		Male	29.0 (24.7, 34.3)	29.9 (25.8, 35.2)	30.8 (26.8, 35.9)	34.0 (29.5, 39.3)	33.7 (29.7, 38.8)	35.2 (30.7, 40.1)	36.1 (31.2, 41.0)	36.3 (31.6, 41.4)	36.0 (31.5, 41.2)	36.6 (31.8, 42.1)	37.2 (32.5, 42.7)
	Mobile	Female	35.7 (32.3, 38.3)	36.7 (33.3, 39.6)	37.7 (34.3, 40.7)	38.5 (35.0, 41.5)	39.0 (36.5, 42.1)	38.6 (36.1, 41.3)	39.0 (36.5, 41.8)	40.4 (38.0, 43.0)	41.0 (38.5, 43.4)	41.7 (39.0, 44.3)	42.1 (39.2, 44.6)
		Male	28.8 (25.5, 33.1)	29.7 (26.4, 34.1)	30.6 (27.4, 34.9)	31.1 (27.9, 35.6)	32.2 (29.2, 36.6)	32.2 (29.4, 36.2)	33.7 (30.4, 37.5)	34.9 (31.8, 38.7)	36.6 (33.6, 40.1)	37.3 (34.0, 41.1)	38.1 (34.8, 41.9)
	Monroe	Female	38.3 (33.2, 42.8)	39.2 (34.2, 43.7)	39.7 (34.7, 44.5)	41.2 (35.7, 46.2)	42.8 (37.5, 47.6)	44.3 (38.6, 49.0)	45.3 (39.4, 50.0)	47.9 (41.8, 52.5)	48.3 (42.4, 52.6)	49.3 (43.4, 53.5)	49.7 (43.7, 54.0)
		Male	33.8 (28.6, 39.4)	34.7 (29.8, 40.0)	35.5 (30.6, 40.8)	36.6 (31.8, 41.9)	37.0 (32.5, 42.2)	37.2 (32.8, 42.6)	36.6 (32.3, 42.6)	36.3 (32.0, 42.5)	37.8 (33.3, 44.1)	38.4 (33.9, 44.7)	39.0 (34.3, 45.4)
	Montgomery	Female	36.5 (32.7, 39.7)	37.5 (33.6, 41.0)	38.5 (34.7, 42.2)	39.3 (35.9, 43.1)	41.5 (37.8, 45.0)	42.8 (39.2, 46.0)	43.2 (39.6, 46.4)	44.4 (40.6, 47.6)	44.1 (40.5, 47.1)	44.6 (40.9, 47.6)	45.1 (41.2, 48.3)
		Male	30.2 (26.0, 34.1)	31.1 (26.9, 35.1)	32.0 (27.9, 36.0)	32.8 (28.7, 36.8)	34.4 (30.0, 38.7)	34.8 (30.3, 39.0)	34.8 (30.3, 38.9)	35.6 (31.0, 40.2)	35.6 (31.5, 40.1)	36.1 (31.9, 40.6)	36.6 (32.2, 41.2)
	Morgan	Female	30.0 (25.6, 32.9)	31.1 (26.2, 34.5)	32.1 (27.1, 35.7)	31.9 (27.5, 36.0)	33.7 (28.9, 37.6)	36.5 (31.7, 40.5)	36.8 (31.9, 40.7)	37.7 (32.8, 41.5)	39.5 (34.9, 43.2)	39.6 (34.7, 43.6)	40.4 (35.5, 44.2)
		Male	27.9 (24.0, 32.9)	28.8 (24.6, 34.1)	29.7 (25.6, 35.0)	31.7 (27.6, 36.7)	32.4 (28.1, 37.4)	34.9 (30.3, 40.1)	36.6 (31.6, 41.7)	37.6 (32.7, 42.8)	37.2 (32.2, 42.0)	37.8 (32.5, 42.9)	38.3 (33.1, 43.3)
	Perry	Female	49.0 (43.2, 53.6)	49.7 (43.9, 54.4)	49.4 (43.4, 54.5)	51.5 (45.5, 56.8)	54.0 (48.2, 59.6)	53.6 (47.6, 59.0)	54.3 (48.0, 59.7)	56.0 (49.3, 61.7)	56.3 (49.7, 61.8)	57.9 (51.4, 63.1)	57.4 (50.4, 63.0)
		Male	36.5 (31.0, 42.2)	37.3 (31.9, 42.9)	38.0 (32.5, 43.7)	38.5 (33.1, 44.1)	39.2 (33.8, 44.8)	39.3 (34.2, 44.7)	40.2 (34.8, 46.0)	41.0 (35.4, 47.3)	41.5 (35.9, 47.9)	42.0 (36.4, 48.3)	42.7 (36.6, 49.4)
	Pickens	Female	40.9 (35.9, 45.4)	41.4 (36.3, 46.0)	42.3 (37.0, 47.2)	44.8 (39.4, 49.7)	45.4 (40.0, 49.9)	45.0 (39.6, 50.0)	44.3 (39.0, 48.9)	46.4 (40.5, 51.1)	47.7 (41.9, 52.0)	47.6 (41.7, 51.9)	48.3 (42.0, 52.9)
		Male	32.2 (27.1, 37.7)	33.1 (28.1, 38.5)	34.0 (29.0, 39.5)	35.1 (30.2, 40.4)	37.1 (31.9, 42.1)	38.4 (32.8, 43.4)	39.5 (34.1, 44.6)	39.3 (33.6, 44.7)	40.5 (34.7, 45.8)	41.2 (35.3, 46.6)	41.8 (35.5, 47.6)
	Pike	Female	39.8 (34.4, 44.0)	40.6 (35.1, 45.1)	41.1 (35.5, 46.1)	43.2 (37.9, 48.0)	45.9 (40.7, 50.8)	46.7 (41.4, 51.3)	47.0 (41.5, 51.4)	46.1 (40.7, 50.4)	46.0 (40.8, 50.6)	46.7 (41.7, 51.0)	46.5 (41.3, 51.0)
		Male	31.7 (26.5, 36.8)	32.6 (27.4, 37.7)	33.4 (28.1, 38.7)	34.8 (29.9, 39.7)	36.0 (30.9, 41.0)	37.4 (32.2, 42.2)	37.7 (32.4, 42.8)	36.9 (31.9, 42.2)	37.6 (32.3, 43.1)	38.2 (33.2, 43.6)	39.0 (33.6, 44.7)
	Randolph	Female	37.5 (32.4, 41.4)	38.1 (32.8, 42.4)	38.8 (33.5, 43.3)	39.9 (34.5, 44.4)	40.3 (35.2, 44.9)	40.1 (34.9, 44.4)	42.0 (36.6, 46.3)	40.7 (35.3, 45.1)	42.8 (37.7, 47.0)	43.9 (38.4, 48.3)	44.0 (38.4, 48.4)
		Male	33.9 (29.2, 39.2)	34.7 (29.9, 40.1)	35.5 (30.8, 40.9)	36.7 (32.2, 42.2)	36.7 (32.3, 42.5)	38.5 (34.1, 43.8)	38.4 (33.9, 44.0)	38.7 (34.0, 44.6)	39.0 (34.3, 44.4)	39.6 (34.5, 45.3)	40.2 (35.0, 46.1)
	Russell	Female	41.5 (35.7, 45.5)	42.6 (36.9, 46.7)	43.5 (37.7, 47.9)	43.9 (38.5, 48.9)	44.2 (38.9, 49.4)	45.8 (40.5, 51.2)	46.3 (41.0, 51.5)	47.1 (41.8, 52.6)	47.5 (42.4, 52.5)	48.5 (43.4, 53.5)	48.3 (43.0, 53.5)
		Male	34.3 (29.2, 39.5)	35.1 (30.3, 40.2)	36.0 (31.1, 41.0)	36.7 (31.8, 41.9)	37.7 (32.9, 43.0)	39.0 (34.2, 44.1)	39.1 (34.2, 44.5)	39.8 (34.7, 45.6)	40.2 (35.4, 45.8)	40.7 (35.8, 46.5)	41.3 (36.1, 47.3)
	Shelby	Female	26.7 (23.5, 30.1)	27.6 (24.3, 31.3)	28.3 (24.9, 32.2)	28.6 (25.5, 32.6)	29.3 (26.0, 32.9)	29.7 (26.4, 33.4)	31.4 (27.4, 34.7)	31.7 (27.7, 34.7)	31.5 (27.9, 34.5)	32.3 (28.5, 35.3)	32.4 (28.3, 35.7)
		Male	26.1 (22.2, 30.5)	27.0 (23.1, 31.4)	27.8 (23.9, 32.2)	28.7 (24.8, 32.8)	29.7 (25.9, 33.8)	31.2 (27.5, 35.5)	32.4 (28.5, 36.8)	34.2 (30.0, 38.8)	35.8 (32.1, 40.4)	36.4 (32.6, 41.0)	37.2 (33.0, 42.1)
	St. Clair	Female	31.8 (27.4, 35.5)	32.7 (28.3, 36.7)	33.4 (29.1, 37.4)	34.1 (29.4, 38.7)	35.3 (30.4, 39.3)	37.8 (32.4, 41.4)	39.8 (34.4, 43.4)	40.6 (35.3, 44.8)	41.5 (36.6, 45.7)	41.8 (37.0, 45.9)	42.9 (38.0, 47.0)
		Male	33.6 (28.7, 38.6)	34.5 (29.7, 39.5)	35.4 (30.8, 40.1)	36.4 (31.5, 41.3)	35.5 (31.0, 40.3)	37.0 (32.6, 41.7)	37.5 (33.3, 42.3)	37.3 (32.9, 42.6)	36.5 (32.4, 41.9)	37.1 (33.1, 42.6)	37.7 (33.5, 43.2)
	Sumter	Female	48.7 (42.7, 53.1)	49.3 (43.2, 54.0)	50.3 (44.3, 55.3)	52.2 (46.1, 57.5)	52.9 (47.2, 58.4)	51.7 (45.7, 57.6)	52.6 (46.3, 58.4)	51.8 (45.5, 57.7)	53.3 (47.0, 58.8)	53.2 (46.8, 58.7)	54.8 (48.5, 60.0)
		Male	34.6 (29.5, 40.3)	35.3 (30.2, 41.1)	36.3 (31.2, 42.1)	37.1 (31.9, 42.7)	38.5 (33.2, 43.8)	39.1 (33.6, 44.3)	39.7 (34.0, 45.3)	38.6 (32.8, 44.4)	39.9 (34.0, 45.6)	40.5 (34.6, 46.4)	41.1 (35.2, 46.7)
	Talladega	Female	39.3 (34.8, 43.0)	40.5 (36.0, 44.3)	41.4 (36.9, 45.5)	41.3 (36.8, 45.6)	42.5 (37.7, 46.2)	42.8 (37.9, 46.3)	44.5 (39.4, 47.9)	46.7 (41.7, 50.0)	46.9 (42.2, 50.1)	47.8 (43.1, 50.9)	48.7 (43.9, 51.9)
		Male	33.1 (28.3, 38.1)	34.1 (29.4, 39.0)	35.1 (30.5, 40.0)	36.2 (31.6, 41.2)	36.4 (31.8, 41.4)	37.9 (33.4, 42.6)	39.3 (34.5, 44.2)	38.4 (33.9, 43.5)	38.8 (34.5, 44.0)	39.4 (35.1, 44.5)	40.0 (35.5, 45.2)
	Tallapoosa	Female	35.0 (29.8, 38.9)	36.1 (30.9, 40.2)	36.6 (31.3, 40.9)	37.1 (32.0, 41.5)	39.0 (33.8, 43.0)	40.0 (34.9, 44.5)	42.2 (36.5, 46.4)	43.4 (38.2, 47.6)	44.3 (39.2, 48.2)	44.8 (39.6, 48.7)	45.2 (40.0, 49.2)
		Male	31.3 (26.4, 36.5)	32.3 (27.6, 37.4)	33.2 (28.6, 38.3)	35.0 (30.4, 40.2)	34.0 (29.9, 39.2)	36.0 (32.1, 41.4)	37.5 (33.1, 42.7)	37.8 (33.5, 43.0)	36.4 (32.2, 41.4)	36.9 (32.7, 42.0)	37.5 (33.2, 42.8)
	Tuscaloosa	Female	32.8 (29.0, 36.1)	33.7 (29.8, 37.2)	34.6 (30.7, 38.2)	36.4 (32.5, 40.1)	39.3 (35.4, 42.6)	39.4 (36.2, 42.5)	40.1 (36.9, 43.2)	41.1 (38.0, 43.9)	42.0 (39.0, 44.8)	42.2 (39.3, 45.0)	43.0 (39.9, 46.0)
		Male	30.9 (26.5, 35.7)	31.8 (27.4, 36.6)	32.7 (28.4, 37.4)	34.1 (29.7, 38.7)	35.5 (31.0, 39.6)	36.2 (31.8, 40.3)	36.6 (32.5, 40.9)	37.3 (33.4, 41.4)	36.1 (32.5, 40.2)	36.7 (33.2, 40.7)	37.2 (33.5, 41.2)
	Walker	Female	35.5 (31.2, 39.3)	36.2 (31.8, 40.4)	37.0 (32.6, 41.3)	39.3 (34.6, 43.8)	40.9 (35.9, 45.1)	41.2 (36.4, 45.4)	42.2 (37.2, 46.4)	42.2 (37.4, 46.3)	41.0 (36.6, 44.9)	42.3 (37.9, 46.2)	42.5 (37.8, 46.5)
		Male	29.6 (25.3, 34.7)	30.4 (26.1, 35.6)	31.2 (27.0, 36.4)	32.1 (28.1, 37.2)	32.3 (28.2, 37.3)	33.6 (29.5, 38.4)	35.2 (31.1, 40.0)	37.6 (33.3, 42.4)	37.8 (33.4, 42.1)	38.3 (33.9, 42.6)	39.0 (34.3, 43.6)
	Washington	Female	39.0 (33.9, 43.8)	40.2 (34.9, 45.3)	41.0 (35.8, 46.3)	43.2 (37.4, 48.4)	42.4 (36.9, 47.5)	43.0 (37.3, 48.2)	45.1 (38.7, 49.6)	46.5 (39.9, 51.0)	45.6 (39.3, 49.7)	45.9 (39.5, 50.2)	46.2 (39.7, 50.5)
		Male	31.5 (26.8, 37.3)	32.5 (27.8, 38.3)	33.4 (28.9, 39.1)	33.9 (29.4, 39.5)	34.7 (29.8, 39.9)	34.6 (30.1, 39.9)	36.2 (31.1, 41.5)	38.4 (32.9, 43.6)	39.3 (33.6, 44.5)	39.9 (34.1, 45.3)	40.6 (34.6, 46.1)
	Wilcox	Female	49.1 (43.2, 53.6)	49.9 (44.2, 54.5)	50.7 (44.8, 55.6)	52.4 (46.6, 57.8)	54.6 (48.6, 60.1)	54.7 (48.2, 60.1)	54.7 (48.3, 59.9)	56.5 (49.9, 62.3)	56.4 (49.7, 61.9)	57.5 (50.5, 63.3)	57.8 (51.0, 63.5)
		Male	37.1 (31.3, 42.5)	37.8 (32.4, 43.0)	38.6 (33.1, 43.9)	39.3 (33.8, 44.4)	39.7 (34.3, 45.2)	40.3 (35.2, 45.8)	40.4 (35.2, 46.2)	41.4 (35.8, 47.8)	40.8 (35.3, 47.4)	41.3 (35.4, 48.2)	41.9 (36.0, 48.8)
	Winston	Female	37.3 (31.8, 41.7)	37.6 (32.3, 42.0)	38.5 (33.0, 43.3)	40.8 (34.7, 45.8)	39.5 (33.9, 44.3)	39.2 (33.5, 44.2)	39.4 (34.0, 44.6)	41.4 (35.7, 46.6)	41.8 (36.2, 47.0)	41.5 (36.2, 46.5)	41.9 (36.2, 47.3)
		Male	30.5 (26.2, 36.1)	31.3 (27.4, 36.7)	32.2 (28.2, 37.8)	32.6 (28.5, 38.6)	32.2 (28.1, 38.0)	33.8 (29.7, 39.6)	36.3 (31.8, 42.1)	38.2 (33.4, 44.2)	37.2 (32.3, 42.9)	37.9 (33.2, 43.5)	38.5 (33.3, 44.5)
Alaska
	Aleutians East	Female	33.8 (28.1, 37.6)	34.1 (28.2, 38.4)	35.9 (29.7, 40.6)	34.4 (28.8, 40.0)	36.2 (30.3, 41.9)	37.7 (31.3, 43.9)	40.7 (33.4, 46.3)	42.2 (34.9, 48.2)	36.9 (29.7, 42.6)	37.8 (30.5, 43.3)	37.8 (30.3, 43.5)
		Male	25.0 (21.5, 30.7)	26.0 (22.3, 32.0)	27.1 (23.4, 33.2)	27.6 (23.7, 33.5)	29.5 (25.1, 34.9)	29.6 (25.2, 35.2)	32.5 (27.5, 38.1)	33.0 (27.8, 39.0)	28.7 (23.7, 34.4)	29.3 (24.2, 34.9)	29.7 (24.4, 35.6)
	Aleutians West	Female	31.1 (25.8, 35.2)	32.0 (26.7, 36.3)	33.3 (27.7, 38.0)	32.4 (27.2, 37.7)	31.2 (26.1, 36.1)	32.2 (26.2, 37.6)	35.5 (28.7, 40.3)	38.4 (31.1, 44.0)	35.7 (28.3, 40.9)	36.0 (28.5, 41.4)	36.2 (28.9, 41.3)
		Male	25.8 (21.8, 31.0)	26.8 (22.9, 32.0)	27.7 (23.7, 33.1)	27.5 (23.5, 32.7)	28.4 (24.5, 33.2)	28.9 (24.4, 34.3)	30.4 (25.6, 36.2)	32.1 (26.9, 38.4)	29.7 (24.5, 35.9)	30.2 (24.9, 36.6)	30.7 (25.4, 36.9)
	Anchorage	Female	31.3 (27.5, 33.2)	32.4 (28.6, 34.6)	33.6 (29.7, 35.9)	32.8 (28.9, 35.1)	34.8 (30.8, 37.4)	35.8 (32.0, 38.5)	34.9 (31.5, 37.9)	35.4 (32.0, 38.7)	36.0 (32.6, 39.9)	36.6 (33.1, 40.5)	36.7 (33.0, 40.8)
		Male	26.8 (23.2, 29.8)	27.7 (24.0, 30.8)	28.7 (25.1, 31.7)	29.2 (25.9, 32.5)	30.7 (27.3, 34.3)	30.9 (27.6, 34.6)	30.6 (27.7, 34.5)	30.5 (27.6, 35.0)	30.9 (27.8, 35.4)	31.4 (28.1, 35.9)	31.8 (28.4, 36.6)
	Bethel	Female	45.3 (39.7, 49.1)	46.8 (41.6, 50.5)	47.9 (42.3, 52.4)	48.8 (43.2, 53.1)	50.8 (44.6, 54.8)	50.5 (44.8, 55.1)	49.5 (44.0, 54.6)	51.1 (45.3, 56.4)	50.1 (44.0, 55.8)	50.8 (44.7, 56.4)	51.2 (45.2, 56.8)
		Male	29.4 (24.7, 34.2)	30.3 (25.9, 34.9)	31.3 (26.7, 36.3)	32.4 (27.8, 37.2)	33.8 (29.0, 38.3)	34.6 (29.5, 39.0)	34.3 (29.2, 39.2)	34.7 (29.6, 40.2)	35.0 (29.7, 41.0)	35.5 (30.2, 41.6)	36.1 (30.8, 42.1)
	Bristol Bay	Female	35.9 (30.3, 41.0)	37.7 (32.1, 43.0)	38.5 (32.8, 44.0)	40.2 (33.9, 45.7)	38.4 (32.6, 44.1)	40.7 (34.7, 46.7)	42.5 (36.1, 47.7)	42.0 (35.1, 48.1)	41.0 (34.5, 46.8)	41.6 (35.0, 47.3)	41.9 (35.4, 47.7)
		Male	30.3 (26.2, 36.8)	31.4 (27.4, 37.8)	32.5 (28.6, 38.9)	34.3 (29.8, 40.5)	34.2 (29.5, 40.0)	32.7 (28.3, 38.4)	35.3 (30.8, 41.4)	35.2 (30.0, 41.9)	35.8 (30.6, 42.2)	36.4 (31.2, 43.0)	36.9 (31.6, 43.5)
	Denali	Female	38.5 (33.5, 42.4)	40.0 (35.2, 44.1)	41.3 (36.3, 45.6)	41.6 (36.5, 46.1)	40.1 (35.1, 45.1)	40.4 (36.2, 45.3)	40.0 (35.3, 45.6)	39.9 (35.1, 46.0)	40.9 (35.9, 47.1)	41.8 (36.9, 47.7)	41.9 (36.7, 48.1)
		Male	25.8 (22.2, 30.5)	26.9 (23.4, 31.5)	27.9 (24.4, 32.6)	28.7 (25.0, 33.3)	30.2 (26.1, 34.9)	32.4 (28.4, 36.5)	34.2 (29.3, 38.9)	36.1 (30.7, 41.1)	37.8 (32.2, 43.1)	38.4 (32.8, 43.6)	39.0 (33.1, 44.5)
	Dillingham	Female	40.3 (34.6, 44.7)	42.0 (36.3, 46.7)	42.8 (37.0, 47.8)	43.8 (37.8, 48.7)	45.3 (39.2, 50.8)	46.2 (40.4, 51.9)	46.4 (40.7, 52.0)	48.0 (41.5, 54.0)	47.6 (41.0, 53.8)	48.3 (41.7, 54.6)	48.9 (42.3, 55.0)
		Male	28.2 (23.8, 33.9)	29.4 (25.0, 35.1)	30.1 (25.8, 35.9)	31.8 (27.2, 37.4)	34.4 (28.8, 39.6)	34.4 (29.0, 39.6)	34.8 (29.5, 40.1)	34.7 (29.4, 40.8)	34.9 (29.2, 41.3)	35.5 (29.7, 41.9)	36.0 (30.2, 42.4)
	Fairbanks North Star	Female	28.3 (25.5, 30.2)	29.4 (26.6, 31.6)	30.5 (27.8, 32.8)	31.8 (29.3, 34.7)	33.3 (30.6, 36.0)	33.3 (30.7, 36.2)	33.3 (30.3, 36.2)	33.3 (30.2, 36.6)	32.5 (29.0, 36.1)	33.0 (29.6, 36.6)	33.3 (29.6, 37.1)
		Male	24.6 (22.0, 27.9)	25.4 (22.9, 28.8)	26.3 (23.8, 29.7)	27.3 (24.7, 30.9)	29.7 (26.7, 33.1)	31.0 (27.9, 34.2)	32.9 (29.4, 36.3)	34.1 (30.4, 37.8)	34.3 (29.9, 38.2)	34.9 (30.5, 38.7)	35.4 (30.8, 39.5)
	Haines	Female	30.1 (24.5, 33.5)	31.1 (25.2, 34.9)	32.1 (26.2, 35.9)	34.3 (27.9, 38.7)	34.8 (29.0, 39.1)	35.3 (29.3, 39.9)	35.7 (29.7, 40.9)	36.8 (30.8, 42.2)	37.3 (30.9, 42.6)	38.2 (31.7, 43.4)	38.3 (32.0, 43.3)
		Male	26.4 (22.2, 31.2)	26.9 (22.6, 31.9)	27.8 (23.6, 32.6)	28.6 (24.2, 33.7)	29.2 (25.0, 34.0)	30.8 (26.5, 35.7)	33.0 (27.9, 38.2)	33.0 (27.9, 38.3)	34.3 (29.0, 39.8)	35.1 (29.6, 40.7)	35.6 (30.3, 41.1)
	Hoonah-Angoon	Female	34.0 (28.5, 38.2)	34.8 (29.2, 39.2)	35.9 (30.1, 40.6)	37.7 (31.9, 42.7)	38.8 (33.0, 44.0)	39.0 (33.2, 44.3)	40.3 (34.2, 45.7)	41.0 (34.8, 46.7)	40.8 (34.4, 46.2)	41.4 (34.9, 46.9)	41.7 (35.1, 47.2)
		Male	28.7 (24.5, 34.1)	29.5 (25.3, 34.9)	30.3 (26.1, 35.7)	31.0 (26.8, 36.3)	31.6 (27.4, 37.0)	33.6 (29.3, 39.0)	36.2 (31.2, 41.7)	37.2 (31.9, 42.9)	37.5 (32.2, 43.4)	38.2 (32.7, 44.1)	38.8 (33.2, 44.8)
	Juneau City and	Female	26.2 (22.3, 28.5)	27.2 (23.2, 29.8)	28.1 (24.0, 31.0)	29.8 (25.5, 33.0)	31.5 (27.4, 34.7)	32.5 (28.3, 35.7)	32.4 (28.5, 35.9)	34.9 (31.6, 37.6)	35.6 (32.8, 37.9)	36.3 (33.7, 38.4)	36.6 (33.9, 38.6)
		Male	24.4 (21.4, 27.9)	25.2 (22.3, 28.8)	26.1 (23.1, 29.7)	26.9 (23.8, 30.7)	27.5 (24.2, 31.2)	28.6 (25.4, 32.4)	30.6 (26.9, 34.6)	30.9 (27.6, 34.3)	31.7 (28.8, 34.5)	32.2 (29.5, 34.9)	32.8 (30.0, 35.5)
	Kenai Peninsula	Female	32.1 (28.5, 34.0)	33.5 (29.9, 35.7)	34.6 (30.9, 36.9)	34.9 (31.0, 37.2)	36.0 (32.4, 38.5)	35.6 (32.3, 38.2)	37.0 (33.8, 39.8)	37.8 (33.9, 41.0)	38.3 (34.4, 41.9)	38.9 (35.1, 42.5)	39.3 (35.2, 43.1)
		Male	29.1 (25.5, 32.3)	30.1 (26.4, 33.2)	31.0 (27.3, 34.2)	30.9 (27.6, 34.4)	32.5 (29.2, 36.1)	32.8 (29.6, 36.3)	32.8 (29.9, 36.5)	33.5 (30.3, 37.8)	34.5 (30.8, 38.8)	35.0 (31.4, 39.2)	35.5 (31.7, 39.9)
	Ketchikan Gateway	Female	33.0 (29.5, 36.7)	34.0 (30.6, 38.0)	34.9 (31.4, 39.1)	34.8 (31.4, 39.4)	35.5 (31.7, 39.6)	36.3 (32.8, 40.7)	37.9 (33.9, 42.2)	38.0 (33.7, 42.4)	38.1 (33.3, 42.1)	38.8 (33.7, 42.9)	39.0 (34.0, 43.2)
		Male	26.5 (23.5, 31.0)	27.4 (24.5, 32.0)	28.2 (25.4, 32.8)	29.2 (26.0, 33.8)	29.0 (25.9, 33.7)	32.6 (29.4, 37.2)	34.8 (31.0, 39.5)	36.1 (31.9, 41.0)	35.9 (31.9, 40.9)	36.6 (32.3, 41.8)	37.1 (32.8, 42.4)
	Kodiak Island	Female	29.2 (24.8, 32.4)	30.4 (26.0, 33.6)	31.3 (26.5, 35.0)	30.8 (26.3, 34.5)	31.5 (26.9, 35.2)	32.5 (27.9, 36.4)	35.1 (30.1, 38.6)	35.8 (30.2, 39.9)	35.0 (29.6, 39.3)	35.4 (29.9, 39.8)	35.8 (30.2, 40.2)
		Male	25.8 (21.4, 29.6)	26.8 (22.5, 30.4)	27.6 (23.1, 31.5)	28.4 (24.2, 32.5)	28.7 (24.7, 32.7)	29.3 (25.3, 33.5)	32.0 (27.5, 36.1)	33.1 (28.2, 37.8)	32.2 (27.1, 36.6)	32.6 (27.4, 37.1)	32.9 (27.7, 37.5)
	Lake and Peninsula	Female	47.3 (40.9, 52.0)	49.1 (42.6, 54.2)	50.1 (43.7, 55.5)	52.0 (45.2, 57.3)	49.9 (43.6, 55.1)	51.8 (45.4, 57.5)	52.7 (45.6, 58.5)	54.2 (46.8, 60.3)	51.2 (43.5, 57.6)	51.7 (44.3, 57.8)	52.0 (44.7, 58.1)
		Male	35.6 (30.4, 41.9)	36.7 (31.3, 43.1)	37.7 (32.5, 44.1)	39.0 (33.6, 45.2)	39.5 (34.0, 45.1)	39.5 (33.9, 45.2)	40.4 (34.5, 46.8)	40.8 (34.8, 47.7)	38.9 (32.6, 45.8)	39.5 (33.4, 46.2)	40.2 (34.1, 46.8)
	Matanuska-Susitna	Female	32.2 (27.9, 35.3)	33.7 (29.3, 37.0)	34.8 (30.3, 38.3)	34.4 (30.0, 38.0)	35.8 (31.1, 39.1)	37.1 (32.5, 40.8)	36.3 (32.0, 40.2)	36.1 (31.6, 40.3)	36.6 (32.0, 41.0)	37.3 (32.6, 41.8)	37.8 (33.0, 42.4)
		Male	26.9 (22.5, 30.7)	27.9 (23.6, 31.7)	28.9 (24.6, 32.7)	30.3 (26.1, 34.1)	31.1 (26.9, 35.1)	31.9 (27.9, 36.0)	32.9 (28.9, 37.4)	33.6 (29.4, 38.6)	33.6 (29.4, 38.8)	34.1 (29.8, 39.5)	34.7 (30.2, 40.2)
	Nome	Female	41.4 (36.2, 45.5)	42.8 (37.5, 47.2)	44.1 (38.6, 48.9)	45.3 (39.8, 50.3)	44.3 (38.9, 49.5)	45.1 (39.9, 50.7)	44.3 (38.8, 50.0)	44.7 (38.8, 50.7)	44.8 (38.8, 50.8)	45.7 (39.5, 51.8)	46.3 (40.2, 52.2)
		Male	28.2 (24.3, 33.2)	29.0 (25.1, 34.1)	30.0 (26.0, 35.2)	30.9 (26.8, 36.2)	30.3 (26.0, 35.3)	30.1 (25.8, 35.1)	30.8 (26.1, 35.9)	31.3 (26.1, 36.7)	32.3 (27.0, 37.9)	32.8 (27.3, 38.6)	33.3 (27.9, 39.1)
	North Slope	Female	41.0 (34.9, 45.2)	43.3 (37.3, 47.7)	45.0 (38.8, 49.8)	44.6 (38.5, 49.7)	42.0 (36.3, 47.6)	41.5 (36.1, 47.6)	43.3 (38.0, 49.0)	45.3 (39.5, 51.8)	42.5 (36.6, 48.9)	43.6 (37.9, 49.9)	43.8 (38.2, 49.9)
		Male	25.6 (22.1, 31.4)	27.0 (23.5, 32.7)	28.1 (24.7, 33.9)	28.6 (25.1, 34.3)	28.8 (24.8, 34.3)	30.7 (26.6, 36.0)	33.0 (28.5, 38.2)	37.3 (31.9, 43.1)	36.1 (30.3, 41.7)	36.8 (31.1, 42.3)	37.4 (31.7, 42.8)
	Northwest Arctic	Female	47.1 (40.9, 51.7)	49.1 (43.2, 53.8)	50.3 (44.3, 55.3)	51.6 (45.6, 56.6)	49.1 (43.2, 54.4)	48.7 (43.2, 54.4)	49.3 (43.3, 55.2)	49.3 (43.1, 55.6)	49.0 (42.8, 55.6)	50.3 (44.0, 56.7)	51.2 (45.0, 57.7)
		Male	30.0 (25.8, 36.1)	31.1 (27.2, 36.9)	31.9 (28.0, 37.8)	33.5 (29.3, 39.4)	32.6 (28.2, 38.3)	33.0 (28.5, 38.2)	34.1 (29.1, 39.8)	35.1 (29.5, 40.8)	36.1 (30.4, 42.2)	36.7 (31.0, 42.8)	37.2 (31.4, 43.3)
	Petersburg	Female	33.0 (29.5, 36.7)	34.0 (30.6, 38.0)	34.9 (31.4, 39.1)	34.8 (31.4, 39.4)	35.5 (31.7, 39.6)	36.3 (32.8, 40.7)	37.9 (33.9, 42.2)	38.0 (33.7, 42.4)	38.1 (33.3, 42.1)	38.8 (33.7, 42.9)	39.0 (34.0, 43.2)
		Male	26.5 (23.5, 31.0)	27.4 (24.5, 32.0)	28.2 (25.4, 32.8)	29.2 (26.0, 33.8)	29.0 (25.9, 33.7)	32.6 (29.4, 37.2)	34.8 (31.0, 39.5)	36.1 (31.9, 41.0)	35.9 (31.9, 40.9)	36.6 (32.3, 41.8)	37.1 (32.8, 42.4)
	Prince of Wales-Hyder	Female	33.0 (29.5, 36.7)	34.0 (30.6, 38.0)	34.9 (31.4, 39.1)	34.8 (31.4, 39.4)	35.5 (31.7, 39.6)	36.3 (32.8, 40.7)	37.9 (33.9, 42.2)	38.0 (33.7, 42.4)	38.1 (33.3, 42.1)	38.8 (33.7, 42.9)	39.0 (34.0, 43.2)
		Male	26.5 (23.5, 31.0)	27.4 (24.5, 32.0)	28.2 (25.4, 32.8)	29.2 (26.0, 33.8)	29.0 (25.9, 33.7)	32.6 (29.4, 37.2)	34.8 (31.0, 39.5)	36.1 (31.9, 41.0)	35.9 (31.9, 40.9)	36.6 (32.3, 41.8)	37.1 (32.8, 42.4)
	Sitka City and	Female	25.9 (21.6, 29.8)	27.1 (22.7, 31.1)	28.0 (23.6, 32.1)	30.2 (25.7, 35.2)	31.4 (27.0, 36.4)	31.0 (26.4, 36.1)	32.0 (27.1, 36.7)	32.9 (27.5, 37.9)	31.6 (26.1, 36.3)	32.3 (26.7, 37.0)	32.5 (26.8, 37.3)
		Male	24.6 (21.0, 29.3)	25.6 (22.1, 30.2)	26.4 (23.0, 30.9)	27.5 (23.8, 32.2)	27.3 (24.2, 32.6)	30.5 (26.8, 35.9)	34.0 (29.8, 39.4)	34.7 (30.0, 40.4)	34.0 (29.3, 40.0)	34.5 (29.8, 40.6)	35.2 (30.3, 41.4)
	Skagway	Female	34.0 (28.5, 38.2)	34.8 (29.2, 39.2)	35.9 (30.1, 40.6)	37.7 (31.9, 42.7)	38.8 (33.0, 44.0)	39.0 (33.2, 44.3)	40.3 (34.2, 45.7)	41.0 (34.8, 46.7)	40.8 (34.4, 46.2)	41.4 (34.9, 46.9)	41.7 (35.1, 47.2)
		Male	28.7 (24.5, 34.1)	29.5 (25.3, 34.9)	30.3 (26.1, 35.7)	31.0 (26.8, 36.3)	31.6 (27.4, 37.0)	33.6 (29.3, 39.0)	36.2 (31.2, 41.7)	37.2 (31.9, 42.9)	37.5 (32.2, 43.4)	38.2 (32.7, 44.1)	38.8 (33.2, 44.8)
	Southeast Fairbanks	Female	34.2 (29.2, 37.7)	35.7 (30.5, 39.7)	36.5 (31.1, 40.8)	38.5 (33.0, 43.3)	39.3 (33.8, 43.8)	39.1 (33.6, 44.1)	38.3 (33.1, 43.5)	37.2 (32.1, 42.9)	36.2 (31.1, 41.9)	36.7 (31.4, 42.5)	37.1 (31.5, 43.1)
		Male	27.1 (23.0, 31.6)	28.1 (24.0, 32.9)	29.0 (24.8, 33.8)	30.7 (26.3, 35.7)	32.8 (28.1, 37.6)	33.6 (28.6, 38.1)	35.4 (30.0, 40.2)	35.7 (30.2, 40.7)	35.6 (30.1, 40.9)	36.2 (30.5, 41.6)	36.8 (30.7, 42.4)
	Valdez-Cordova	Female	33.5 (28.0, 36.6)	35.1 (29.6, 38.4)	36.2 (30.7, 39.6)	37.3 (31.7, 41.2)	39.2 (33.6, 42.7)	38.2 (33.1, 42.0)	37.6 (32.9, 42.6)	36.7 (32.1, 42.1)	37.3 (32.6, 42.9)	38.0 (33.2, 43.6)	38.4 (33.3, 44.1)
		Male	29.1 (24.6, 33.7)	30.1 (25.7, 34.6)	31.1 (26.9, 35.5)	32.3 (27.8, 36.8)	34.0 (29.6, 38.5)	33.6 (29.1, 37.8)	33.5 (28.9, 38.2)	32.9 (28.2, 37.8)	34.0 (29.2, 39.2)	34.7 (29.7, 40.0)	35.1 (29.9, 40.6)
	Wade Hampton	Female	51.2 (44.9, 55.8)	53.3 (47.1, 58.2)	53.8 (47.6, 59.0)	55.7 (49.5, 61.0)	55.7 (49.2, 61.2)	54.4 (48.4, 60.3)	53.1 (46.2, 59.4)	54.7 (47.6, 61.4)	54.3 (47.1, 60.9)	55.2 (48.0, 61.8)	55.5 (48.4, 62.1)
		Male	31.9 (26.8, 37.9)	33.0 (27.9, 39.0)	33.8 (28.8, 39.8)	34.2 (29.2, 40.2)	35.6 (29.9, 41.3)	35.4 (30.0, 40.6)	35.7 (29.6, 41.3)	36.1 (29.8, 42.2)	37.1 (30.8, 43.4)	37.7 (31.3, 44.0)	38.3 (31.9, 44.8)
	Wrangell City and	Female	33.0 (29.5, 36.7)	34.0 (30.6, 38.0)	34.9 (31.4, 39.1)	34.8 (31.4, 39.4)	35.5 (31.7, 39.6)	36.3 (32.8, 40.7)	37.9 (33.9, 42.2)	38.0 (33.7, 42.4)	38.1 (33.3, 42.1)	38.8 (33.7, 42.9)	39.0 (34.0, 43.2)
		Male	26.5 (23.5, 31.0)	27.4 (24.5, 32.0)	28.2 (25.4, 32.8)	29.2 (26.0, 33.8)	29.0 (25.9, 33.7)	32.6 (29.4, 37.2)	34.8 (31.0, 39.5)	36.1 (31.9, 41.0)	35.9 (31.9, 40.9)	36.6 (32.3, 41.8)	37.1 (32.8, 42.4)
	Yakutat City and	Female	37.4 (30.9, 41.5)	38.5 (31.9, 42.8)	39.7 (33.1, 44.2)	41.8 (35.1, 47.1)	42.3 (35.6, 47.6)	39.8 (33.2, 45.5)	39.9 (33.4, 46.3)	41.2 (34.8, 48.1)	40.1 (33.7, 46.1)	40.3 (33.7, 46.5)	39.9 (33.6, 45.7)
		Male	33.3 (28.1, 39.2)	34.2 (29.0, 40.1)	35.0 (30.0, 40.9)	35.7 (30.4, 41.3)	36.5 (31.4, 42.3)	37.2 (31.6, 42.7)	36.7 (31.0, 42.6)	36.6 (30.8, 42.6)	36.0 (30.5, 41.9)	36.5 (30.7, 42.6)	36.8 (31.2, 42.7)
	Yukon-Koyukuk	Female	38.5 (33.5, 42.4)	40.0 (35.2, 44.1)	41.3 (36.3, 45.6)	41.6 (36.5, 46.1)	40.1 (35.1, 45.1)	40.4 (36.2, 45.3)	40.0 (35.3, 45.6)	39.9 (35.1, 46.0)	40.9 (35.9, 47.1)	41.8 (36.9, 47.7)	41.9 (36.7, 48.1)
		Male	25.8 (22.2, 30.5)	26.9 (23.4, 31.5)	27.9 (24.4, 32.6)	28.7 (25.0, 33.3)	30.2 (26.1, 34.9)	32.4 (28.4, 36.5)	34.2 (29.3, 38.9)	36.1 (30.7, 41.1)	37.8 (32.2, 43.1)	38.4 (32.8, 43.6)	39.0 (33.1, 44.5)
Arizona
	Apache	Female	38.5 (33.8, 43.0)	39.5 (35.0, 44.0)	40.4 (35.7, 45.2)	43.4 (38.5, 47.8)	45.6 (40.9, 50.1)	45.8 (41.5, 50.8)	47.4 (42.6, 52.1)	48.4 (43.6, 53.0)	48.5 (43.5, 53.0)	48.8 (43.9, 53.2)	49.4 (44.2, 53.9)
		Male	35.0 (29.9, 40.6)	36.0 (31.3, 41.3)	37.0 (32.2, 42.4)	37.7 (32.8, 42.6)	37.4 (32.7, 42.4)	37.5 (32.9, 42.3)	38.4 (33.7, 43.4)	36.8 (32.2, 41.6)	35.6 (31.5, 40.6)	36.1 (32.1, 41.1)	36.4 (32.1, 41.8)
	Cochise	Female	29.4 (26.1, 32.0)	30.4 (27.1, 33.2)	31.2 (28.0, 34.1)	32.1 (28.8, 34.8)	33.0 (29.8, 35.5)	33.7 (30.5, 36.1)	34.0 (30.5, 36.6)	34.7 (31.0, 37.1)	34.8 (31.3, 37.9)	35.5 (31.8, 38.6)	36.1 (32.3, 39.4)
		Male	25.6 (22.4, 29.6)	26.5 (23.3, 30.6)	27.4 (24.3, 31.4)	29.2 (25.9, 33.2)	30.6 (27.5, 34.5)	31.0 (28.0, 34.4)	31.5 (28.2, 35.1)	31.8 (28.2, 35.4)	30.2 (27.0, 34.1)	30.7 (27.3, 34.7)	31.0 (27.6, 35.2)
	Coconino	Female	25.6 (22.1, 27.9)	26.4 (22.8, 28.9)	27.3 (23.7, 30.0)	28.9 (25.4, 31.9)	29.7 (26.1, 32.7)	30.9 (27.5, 34.0)	31.0 (27.4, 34.2)	32.5 (28.9, 35.5)	31.8 (28.2, 34.5)	32.9 (29.1, 35.8)	32.9 (29.1, 35.7)
		Male	22.2 (19.0, 25.4)	23.0 (19.8, 26.2)	23.9 (20.7, 27.1)	23.7 (20.7, 27.0)	25.0 (21.7, 28.3)	25.3 (22.0, 28.4)	25.0 (21.8, 28.5)	25.7 (22.6, 29.1)	25.9 (22.8, 29.4)	26.2 (23.0, 30.0)	26.7 (23.5, 30.4)
	Gila	Female	30.4 (25.3, 33.3)	31.7 (26.5, 34.9)	32.6 (27.3, 36.1)	34.8 (29.3, 38.5)	37.3 (31.1, 40.8)	38.7 (33.0, 41.8)	36.1 (31.1, 39.6)	36.0 (31.5, 39.4)	36.8 (32.5, 39.9)	36.9 (32.6, 40.3)	38.1 (33.7, 41.4)
		Male	26.1 (22.0, 30.6)	27.1 (22.9, 31.7)	28.0 (23.9, 32.5)	28.2 (24.1, 32.8)	29.8 (25.6, 34.5)	31.3 (27.3, 35.3)	32.7 (28.5, 36.9)	33.3 (29.3, 37.6)	34.6 (30.6, 38.7)	35.1 (30.9, 39.6)	35.6 (31.3, 39.9)
	Graham	Female	30.7 (26.5, 34.5)	31.7 (27.5, 35.8)	32.1 (27.6, 36.5)	34.5 (30.0, 38.9)	36.5 (31.8, 41.0)	37.8 (33.5, 42.0)	37.8 (33.4, 41.6)	40.2 (35.7, 43.7)	41.0 (36.7, 44.6)	41.4 (37.1, 45.1)	42.6 (38.0, 46.3)
		Male	28.2 (23.6, 33.0)	29.0 (24.4, 33.8)	29.7 (25.0, 34.7)	30.6 (25.9, 35.3)	31.0 (26.5, 35.7)	32.6 (28.4, 36.9)	35.6 (31.3, 40.1)	37.4 (33.1, 41.7)	37.3 (32.8, 41.6)	38.0 (33.3, 42.3)	38.6 (33.7, 43.0)
	Greenlee	Female	27.5 (23.0, 31.3)	28.3 (23.4, 32.7)	28.8 (24.1, 33.2)	30.3 (25.2, 34.7)	30.9 (25.6, 35.8)	34.8 (29.7, 39.1)	35.8 (30.5, 40.1)	37.1 (31.4, 41.6)	38.1 (32.4, 42.8)	38.6 (32.9, 43.3)	39.2 (33.4, 44.0)
		Male	25.9 (21.5, 30.6)	26.8 (22.1, 31.7)	27.5 (23.0, 32.2)	28.5 (24.1, 33.2)	29.2 (24.6, 34.3)	31.2 (26.8, 36.1)	34.1 (29.3, 39.0)	34.3 (29.2, 39.4)	34.9 (29.7, 40.3)	35.4 (30.0, 40.7)	36.0 (30.5, 41.3)
	La Paz	Female	34.2 (29.0, 38.4)	34.9 (29.6, 39.2)	35.5 (30.1, 40.2)	37.5 (31.9, 42.8)	39.3 (33.3, 44.2)	38.2 (32.9, 42.5)	39.6 (35.2, 44.1)	40.4 (36.4, 44.7)	41.1 (37.5, 45.1)	41.2 (37.4, 45.4)	41.5 (37.7, 45.8)
		Male	29.1 (24.6, 34.3)	30.0 (25.6, 35.1)	30.8 (26.4, 36.1)	32.8 (28.0, 37.9)	33.3 (28.7, 38.7)	34.6 (30.3, 39.7)	35.8 (32.0, 41.0)	37.5 (33.7, 42.6)	39.9 (36.2, 45.0)	40.7 (36.7, 46.0)	41.2 (37.3, 46.5)
	Maricopa	Female	23.7 (21.4, 25.4)	24.8 (22.4, 26.6)	25.5 (23.1, 27.3)	26.3 (24.0, 28.4)	27.4 (25.3, 29.5)	28.5 (26.4, 30.5)	30.2 (28.0, 32.3)	30.8 (28.6, 33.1)	31.6 (29.3, 33.6)	32.1 (29.8, 34.1)	32.6 (30.1, 34.7)
		Male	24.9 (22.4, 27.7)	25.8 (23.4, 28.6)	26.7 (24.2, 29.5)	27.7 (25.1, 30.6)	28.8 (26.2, 31.8)	29.4 (26.9, 32.3)	30.5 (27.9, 33.7)	30.7 (28.3, 33.9)	30.9 (28.7, 34.1)	31.2 (29.0, 34.4)	31.6 (29.2, 34.9)
	Mohave	Female	27.3 (23.7, 29.5)	28.2 (24.6, 30.4)	28.7 (25.0, 31.2)	30.2 (26.5, 33.0)	31.3 (27.5, 34.0)	31.3 (27.9, 34.3)	31.5 (28.8, 34.7)	33.4 (30.2, 36.7)	32.3 (29.6, 35.1)	32.8 (29.8, 35.8)	33.6 (30.5, 36.6)
		Male	26.9 (23.3, 30.8)	27.7 (24.3, 31.5)	28.6 (25.0, 32.5)	30.5 (26.9, 34.4)	31.0 (27.7, 35.0)	32.2 (28.7, 36.5)	34.2 (30.8, 38.1)	34.9 (31.6, 39.1)	34.2 (31.2, 38.3)	34.7 (31.4, 39.1)	35.2 (31.8, 39.6)
	Navajo	Female	32.5 (28.7, 35.8)	33.3 (29.5, 36.8)	33.7 (29.9, 37.5)	36.0 (32.2, 39.8)	37.6 (33.6, 41.2)	38.7 (34.5, 42.2)	39.5 (35.0, 43.3)	40.8 (36.0, 44.5)	41.0 (36.5, 44.8)	41.5 (36.8, 45.4)	42.6 (37.8, 46.5)
		Male	30.1 (26.2, 34.5)	30.9 (27.1, 35.2)	31.7 (27.8, 36.1)	31.0 (27.3, 35.2)	30.9 (27.4, 35.0)	32.0 (28.4, 36.1)	32.9 (29.3, 37.7)	33.2 (29.2, 37.9)	34.3 (30.2, 38.8)	34.9 (30.6, 39.6)	35.4 (31.0, 40.0)
	Pima	Female	25.2 (22.7, 26.8)	26.2 (23.8, 27.9)	26.9 (24.4, 28.9)	27.3 (24.9, 29.2)	28.7 (26.5, 30.9)	29.5 (27.3, 31.7)	30.8 (28.4, 32.9)	31.7 (29.1, 33.6)	32.6 (29.7, 34.3)	32.8 (29.7, 34.5)	33.4 (30.1, 35.3)
		Male	23.3 (20.8, 26.3)	24.2 (21.7, 27.1)	25.0 (22.4, 28.1)	25.2 (22.9, 28.3)	26.1 (24.0, 29.3)	27.8 (25.6, 31.3)	29.3 (26.9, 32.8)	31.3 (28.7, 35.1)	30.6 (28.0, 34.4)	31.0 (28.3, 34.9)	31.4 (28.6, 35.4)
	Pinal	Female	32.5 (28.7, 35.0)	33.6 (29.8, 36.4)	34.0 (30.3, 37.0)	34.7 (31.3, 37.7)	36.9 (33.6, 39.5)	38.4 (35.0, 40.6)	38.8 (35.3, 41.1)	39.1 (35.6, 41.5)	39.1 (35.5, 41.5)	39.6 (35.9, 42.1)	40.3 (36.7, 42.9)
		Male	30.6 (26.9, 34.6)	31.4 (27.7, 35.4)	32.0 (28.4, 36.0)	33.1 (29.6, 37.1)	34.7 (31.3, 38.5)	34.5 (31.3, 38.3)	36.5 (33.0, 40.5)	37.6 (34.1, 41.7)	38.2 (34.8, 42.1)	39.0 (35.4, 43.0)	39.6 (36.0, 43.5)
	Santa Cruz	Female	32.1 (28.4, 35.3)	32.7 (28.9, 36.2)	33.2 (29.5, 36.8)	34.7 (30.8, 37.9)	33.1 (29.8, 36.1)	34.9 (31.4, 37.8)	34.8 (31.0, 37.6)	35.7 (31.5, 38.5)	36.0 (32.2, 38.9)	36.8 (32.9, 39.7)	37.0 (32.8, 40.2)
		Male	24.7 (21.3, 29.1)	25.4 (21.8, 29.9)	26.1 (22.7, 30.6)	27.6 (24.3, 31.8)	29.2 (26.4, 33.4)	30.7 (27.9, 34.9)	31.0 (28.1, 35.6)	32.6 (29.3, 37.1)	31.4 (28.0, 35.6)	31.8 (28.3, 36.1)	32.3 (28.4, 36.8)
	Yavapai	Female	23.4 (20.2, 26.0)	24.2 (20.9, 27.1)	24.8 (21.5, 27.9)	25.6 (22.3, 28.6)	28.3 (24.6, 30.8)	27.4 (23.6, 29.8)	27.8 (24.3, 30.5)	27.5 (24.1, 29.9)	28.1 (24.9, 30.5)	28.9 (25.6, 31.3)	29.2 (25.8, 31.7)
		Male	21.4 (18.7, 25.2)	22.2 (19.5, 26.1)	23.0 (20.3, 26.9)	22.6 (20.1, 26.4)	24.1 (21.4, 28.0)	25.0 (22.1, 28.5)	24.7 (22.1, 28.2)	26.1 (23.5, 29.7)	28.6 (25.7, 32.2)	29.1 (26.1, 32.8)	29.7 (26.5, 33.5)
	Yuma	Female	36.0 (32.1, 39.0)	36.4 (32.6, 39.7)	36.9 (33.0, 40.4)	39.4 (35.3, 42.5)	37.3 (33.8, 40.3)	38.0 (34.9, 41.0)	39.9 (36.6, 43.0)	41.2 (37.7, 44.2)	40.3 (37.3, 43.3)	40.8 (37.7, 43.9)	41.4 (38.1, 44.5)
		Male	29.5 (26.0, 33.9)	30.2 (26.6, 34.6)	30.8 (27.3, 35.3)	32.1 (28.6, 36.5)	32.6 (29.5, 37.1)	33.8 (30.6, 38.0)	35.9 (32.4, 40.4)	36.9 (33.2, 41.5)	38.0 (34.6, 42.5)	38.5 (35.1, 43.1)	39.0 (35.6, 43.7)
Arkansas
	Arkansas	Female	36.7 (31.6, 40.1)	38.1 (32.8, 41.9)	38.9 (33.5, 42.9)	38.8 (33.6, 43.1)	40.8 (35.6, 45.1)	42.4 (37.2, 47.1)	43.1 (38.0, 48.0)	43.6 (38.1, 48.7)	44.0 (38.3, 48.6)	44.5 (39.1, 49.0)	44.9 (39.3, 49.5)
		Male	31.4 (26.7, 36.7)	32.4 (27.7, 37.8)	33.3 (28.6, 38.6)	33.8 (29.0, 38.9)	35.0 (30.3, 40.2)	36.7 (32.3, 41.9)	38.3 (33.8, 43.6)	38.7 (33.8, 44.2)	38.9 (34.4, 44.7)	39.4 (35.0, 45.1)	40.0 (35.4, 45.9)
	Ashley	Female	35.3 (30.8, 39.9)	36.1 (31.5, 40.9)	37.5 (32.9, 42.5)	40.1 (35.9, 45.5)	40.3 (35.8, 45.9)	42.0 (36.9, 47.5)	44.6 (39.5, 50.1)	44.9 (39.4, 50.3)	44.9 (39.3, 50.0)	45.0 (39.6, 49.9)	45.5 (40.0, 50.3)
		Male	30.5 (25.9, 35.9)	31.4 (26.9, 36.7)	32.2 (27.9, 37.5)	33.6 (29.4, 38.8)	34.6 (30.1, 40.1)	36.1 (31.7, 41.7)	36.9 (32.4, 42.8)	38.0 (33.4, 44.2)	37.6 (32.9, 44.0)	38.2 (33.7, 44.6)	38.8 (34.3, 45.2)
	Baxter	Female	28.4 (24.1, 31.7)	29.4 (25.0, 33.0)	30.2 (25.9, 34.1)	32.5 (28.2, 36.5)	32.5 (28.2, 36.4)	32.9 (28.6, 37.0)	33.5 (29.3, 37.7)	34.2 (29.8, 38.6)	33.2 (28.9, 37.1)	33.5 (28.7, 37.8)	34.0 (29.2, 38.3)
		Male	27.2 (23.4, 31.7)	28.1 (24.2, 32.7)	28.9 (25.2, 33.4)	29.0 (25.5, 33.6)	31.1 (27.2, 35.7)	31.5 (27.7, 36.3)	32.8 (28.7, 37.6)	32.6 (28.4, 37.6)	33.6 (29.5, 38.3)	34.2 (29.6, 39.5)	34.7 (30.1, 40.1)
	Benton	Female	27.1 (23.8, 29.5)	28.0 (24.6, 30.6)	28.8 (25.5, 31.6)	29.9 (26.4, 32.7)	28.9 (25.8, 31.9)	31.3 (27.8, 33.8)	32.3 (28.9, 34.9)	32.6 (29.1, 35.3)	33.2 (29.8, 35.9)	33.3 (29.8, 36.0)	34.0 (30.4, 36.8)
		Male	27.1 (23.4, 30.7)	28.0 (24.3, 31.6)	28.8 (25.2, 32.4)	28.6 (24.9, 32.2)	31.2 (27.4, 35.1)	32.8 (29.3, 36.7)	34.0 (30.7, 38.0)	34.4 (30.9, 38.5)	35.0 (31.6, 39.2)	35.4 (32.0, 39.7)	35.8 (32.3, 40.2)
	Boone	Female	27.2 (23.7, 31.0)	28.0 (24.4, 32.0)	28.7 (25.1, 33.1)	30.4 (26.4, 34.9)	31.0 (27.2, 35.5)	31.6 (27.7, 36.2)	34.4 (30.4, 39.5)	33.6 (29.5, 38.3)	32.3 (28.4, 37.2)	32.7 (28.7, 37.5)	33.2 (29.1, 38.1)
		Male	27.1 (23.2, 32.2)	27.9 (24.0, 33.0)	28.7 (24.9, 33.8)	29.7 (25.8, 34.9)	31.1 (27.1, 36.3)	32.0 (28.2, 37.1)	32.4 (28.2, 37.7)	33.2 (29.1, 38.4)	33.4 (29.2, 38.7)	34.0 (29.7, 39.3)	34.5 (30.1, 39.9)
	Bradley	Female	39.3 (33.9, 43.6)	40.5 (35.0, 45.3)	41.6 (36.1, 46.5)	42.9 (37.8, 48.2)	44.7 (39.7, 50.3)	46.1 (41.0, 52.0)	47.0 (41.8, 52.7)	45.7 (40.1, 51.4)	46.4 (40.4, 52.1)	46.9 (40.9, 52.5)	46.7 (40.6, 52.5)
		Male	31.4 (26.3, 36.9)	32.7 (27.5, 38.4)	34.0 (29.0, 39.5)	34.7 (30.1, 40.3)	36.3 (31.6, 42.0)	37.8 (33.3, 43.6)	39.2 (34.8, 45.5)	38.4 (33.9, 44.8)	37.6 (32.9, 44.1)	38.3 (33.6, 44.8)	38.9 (34.0, 45.7)
	Calhoun	Female	36.9 (31.3, 41.4)	37.7 (32.2, 42.3)	39.1 (33.7, 44.0)	38.8 (33.2, 43.9)	39.2 (33.8, 44.5)	40.2 (34.8, 45.8)	41.3 (36.0, 46.8)	41.9 (35.8, 48.1)	44.0 (37.9, 49.8)	44.2 (37.9, 50.2)	44.7 (38.4, 50.7)
		Male	32.1 (26.8, 37.7)	32.9 (27.8, 38.3)	33.7 (28.9, 39.1)	34.4 (29.5, 39.8)	35.4 (30.8, 41.0)	35.4 (31.0, 41.0)	36.7 (32.1, 42.1)	38.3 (32.9, 44.5)	38.0 (32.9, 44.2)	38.7 (33.3, 45.1)	39.3 (33.8, 45.8)
	Carroll	Female	28.5 (24.2, 32.4)	29.3 (24.8, 33.6)	30.1 (25.6, 34.7)	31.6 (26.7, 36.0)	31.2 (26.8, 35.6)	32.2 (27.6, 36.5)	32.0 (27.5, 36.4)	31.4 (26.7, 35.8)	32.5 (27.6, 36.8)	32.9 (27.8, 37.2)	33.6 (28.4, 38.1)
		Male	29.3 (24.6, 34.1)	30.2 (25.4, 35.1)	31.2 (26.5, 36.0)	31.2 (26.6, 36.0)	32.5 (28.2, 37.5)	34.1 (30.0, 39.1)	35.1 (30.5, 40.3)	34.8 (30.1, 40.1)	35.0 (30.4, 40.4)	35.6 (30.8, 41.1)	36.0 (31.1, 41.6)
	Chicot	Female	43.3 (37.9, 47.9)	44.3 (38.7, 49.2)	45.2 (39.6, 50.4)	47.0 (41.2, 52.2)	48.6 (42.8, 53.7)	48.5 (42.8, 53.7)	50.1 (44.4, 55.0)	51.6 (45.5, 56.9)	51.5 (45.5, 57.1)	51.6 (45.8, 57.0)	52.4 (46.6, 57.6)
		Male	33.2 (27.9, 38.6)	34.0 (28.8, 39.4)	34.9 (29.8, 40.4)	36.7 (31.4, 42.1)	37.4 (32.2, 42.7)	38.7 (33.8, 44.1)	39.1 (34.4, 44.7)	40.4 (35.4, 46.7)	40.6 (35.4, 47.1)	41.3 (36.1, 47.6)	41.8 (36.6, 48.1)
	Clark	Female	32.0 (27.8, 36.0)	33.2 (28.9, 37.4)	34.1 (29.7, 38.6)	35.9 (31.5, 40.5)	37.4 (32.8, 42.6)	39.4 (34.7, 44.4)	39.5 (34.8, 44.7)	39.4 (34.5, 44.8)	39.1 (34.1, 44.2)	39.6 (34.5, 44.6)	40.0 (35.0, 45.1)
		Male	29.4 (25.2, 34.5)	30.4 (26.3, 35.5)	31.3 (27.2, 36.5)	31.8 (27.9, 37.0)	33.1 (28.6, 38.3)	34.4 (30.0, 39.4)	35.9 (30.9, 41.0)	37.3 (31.8, 42.4)	37.6 (32.0, 42.8)	38.2 (32.5, 43.4)	38.8 (32.9, 44.0)
	Clay	Female	33.0 (28.1, 37.2)	33.9 (29.2, 38.0)	34.8 (29.8, 39.3)	35.3 (30.4, 39.7)	37.8 (32.5, 42.4)	38.9 (33.9, 43.7)	40.8 (35.3, 45.7)	40.5 (34.5, 45.3)	41.6 (35.6, 46.6)	41.7 (35.7, 46.7)	42.4 (36.3, 47.5)
		Male	34.5 (29.0, 39.8)	35.5 (30.3, 40.4)	36.3 (31.0, 41.3)	37.0 (32.0, 42.0)	37.4 (32.2, 42.7)	38.7 (33.7, 43.5)	40.2 (34.5, 45.2)	40.8 (35.1, 46.4)	40.7 (34.8, 46.4)	41.4 (35.4, 47.2)	42.0 (35.9, 47.9)
	Cleburne	Female	30.6 (26.0, 34.3)	31.4 (26.8, 35.3)	32.3 (27.5, 36.6)	33.6 (28.6, 38.3)	34.9 (29.8, 39.1)	36.1 (31.0, 40.4)	35.9 (30.6, 40.4)	35.8 (30.5, 40.1)	35.5 (30.2, 39.8)	36.1 (30.4, 40.8)	36.2 (30.7, 40.7)
		Male	29.4 (24.7, 34.2)	30.3 (25.7, 35.0)	31.2 (26.5, 36.0)	32.2 (27.6, 37.2)	31.9 (27.6, 37.1)	34.4 (29.8, 39.2)	35.3 (30.1, 40.1)	35.4 (30.4, 40.8)	36.3 (30.7, 41.4)	37.0 (31.0, 42.4)	37.6 (31.7, 42.9)
	Cleveland	Female	35.4 (30.1, 39.3)	36.1 (30.8, 40.2)	36.9 (31.3, 41.5)	37.8 (32.2, 42.7)	38.2 (32.6, 43.2)	38.6 (33.2, 43.6)	39.8 (34.0, 44.6)	40.1 (34.3, 45.1)	39.6 (33.6, 45.1)	40.0 (34.1, 45.4)	40.6 (34.6, 45.9)
		Male	31.0 (26.0, 36.0)	31.6 (26.9, 36.5)	32.4 (27.4, 37.6)	33.1 (28.3, 38.3)	33.9 (29.3, 39.4)	34.5 (30.1, 39.7)	35.2 (30.8, 40.9)	36.0 (31.4, 41.9)	37.1 (32.2, 43.4)	37.8 (32.8, 44.1)	38.4 (33.3, 44.7)
	Columbia	Female	35.4 (31.0, 39.5)	36.3 (31.8, 40.6)	37.2 (32.6, 42.1)	37.5 (33.0, 42.2)	38.2 (33.5, 43.0)	39.0 (34.3, 43.6)	39.4 (34.5, 44.3)	40.6 (35.4, 45.6)	42.5 (37.3, 47.3)	42.9 (37.6, 47.8)	43.5 (38.0, 48.4)
		Male	29.2 (24.9, 34.3)	30.0 (25.8, 35.1)	30.9 (26.5, 36.1)	31.6 (27.5, 36.8)	33.4 (29.1, 38.7)	33.9 (29.9, 39.2)	34.5 (30.3, 40.1)	36.3 (31.5, 42.2)	37.8 (32.9, 43.1)	38.4 (33.3, 43.9)	39.0 (33.7, 44.6)
	Conway	Female	34.3 (29.7, 38.6)	35.3 (30.6, 39.9)	36.3 (31.6, 41.0)	36.6 (32.0, 41.5)	37.4 (32.8, 42.2)	37.8 (33.1, 42.4)	38.4 (33.7, 43.2)	36.9 (32.4, 42.0)	38.4 (33.6, 43.6)	38.7 (33.8, 43.9)	39.8 (34.5, 45.3)
		Male	32.1 (26.7, 36.7)	33.0 (27.7, 37.7)	33.9 (28.7, 38.3)	34.5 (29.4, 39.2)	34.9 (30.1, 39.8)	36.2 (31.4, 40.9)	36.8 (31.9, 41.7)	36.4 (31.8, 41.9)	37.6 (32.9, 43.1)	38.3 (33.4, 44.0)	38.9 (33.7, 44.9)
	Craighead	Female	32.8 (28.2, 35.3)	33.9 (29.2, 36.7)	35.0 (30.3, 37.9)	35.5 (30.8, 38.5)	35.6 (31.1, 38.8)	36.5 (32.3, 40.2)	37.0 (32.7, 40.6)	35.9 (31.6, 39.9)	36.4 (31.9, 40.4)	37.3 (32.6, 41.3)	37.6 (32.8, 41.6)
		Male	28.3 (24.6, 33.2)	29.2 (25.4, 34.2)	30.1 (26.4, 35.0)	31.0 (27.3, 35.9)	31.5 (27.9, 36.2)	32.4 (28.7, 37.0)	35.1 (31.3, 40.2)	35.7 (31.7, 41.1)	36.2 (32.1, 41.6)	36.8 (32.6, 42.3)	37.4 (33.1, 43.0)
	Crawford	Female	31.6 (27.0, 34.8)	32.6 (27.8, 36.1)	33.6 (28.8, 37.4)	34.2 (29.7, 38.6)	34.5 (29.9, 39.4)	35.6 (31.1, 40.4)	36.4 (32.2, 41.5)	35.8 (31.6, 41.1)	37.5 (33.0, 42.4)	37.7 (33.4, 42.5)	38.5 (33.9, 43.4)
		Male	27.5 (23.2, 31.9)	28.4 (24.1, 32.9)	29.4 (25.1, 33.9)	30.6 (26.6, 35.2)	31.3 (26.9, 36.1)	32.8 (28.8, 37.9)	34.4 (30.1, 39.6)	36.0 (31.6, 41.6)	36.3 (31.8, 41.7)	36.9 (32.5, 42.3)	37.4 (32.8, 43.0)
	Crittenden	Female	36.6 (31.9, 40.3)	37.6 (32.6, 41.5)	38.6 (33.6, 42.8)	39.9 (35.2, 44.5)	42.0 (37.7, 46.5)	44.3 (40.2, 48.9)	46.1 (41.9, 50.7)	47.7 (43.1, 52.1)	49.7 (45.5, 54.5)	50.3 (46.4, 54.9)	50.2 (46.0, 54.9)
		Male	31.9 (27.3, 36.8)	32.7 (28.1, 37.8)	33.6 (29.1, 38.6)	34.9 (30.7, 40.2)	36.7 (32.4, 42.0)	37.1 (32.8, 42.3)	37.1 (32.6, 42.5)	36.7 (32.2, 42.1)	37.0 (32.2, 42.1)	37.6 (32.9, 42.5)	38.2 (33.3, 43.4)
	Cross	Female	33.8 (29.2, 38.0)	34.6 (30.2, 38.7)	36.0 (31.3, 40.7)	37.6 (32.8, 42.6)	38.7 (33.4, 43.4)	39.5 (34.1, 44.0)	41.0 (35.0, 45.4)	42.0 (35.8, 46.5)	43.5 (37.2, 48.4)	44.2 (37.8, 49.2)	44.6 (38.0, 49.7)
		Male	30.6 (25.8, 36.3)	31.5 (27.1, 36.9)	32.5 (27.9, 38.1)	34.7 (30.2, 40.5)	37.0 (32.4, 42.9)	37.5 (33.0, 43.3)	38.1 (33.3, 43.9)	39.7 (34.7, 45.5)	39.1 (33.8, 44.8)	39.7 (34.2, 45.6)	40.2 (34.6, 46.3)
	Dallas	Female	40.7 (35.9, 45.2)	41.6 (36.5, 46.7)	42.0 (37.0, 47.3)	43.6 (38.3, 49.0)	43.9 (38.9, 49.6)	44.3 (39.3, 49.9)	45.2 (39.8, 50.8)	45.7 (39.9, 51.5)	46.8 (40.8, 52.7)	46.5 (40.6, 52.4)	47.1 (41.2, 53.0)
		Male	33.5 (28.8, 38.8)	34.3 (29.4, 39.9)	35.0 (30.3, 40.4)	36.1 (31.2, 41.7)	36.9 (31.9, 42.5)	37.5 (32.7, 42.8)	38.8 (33.5, 44.3)	39.3 (33.7, 45.1)	39.5 (33.8, 45.5)	40.1 (34.5, 46.1)	40.6 (34.9, 46.7)
	Desha	Female	41.7 (36.3, 45.9)	42.7 (37.2, 47.1)	43.8 (38.4, 48.3)	44.2 (38.6, 49.1)	45.6 (40.2, 50.6)	46.5 (41.4, 51.9)	47.4 (41.8, 52.6)	47.9 (41.9, 53.4)	47.5 (41.6, 52.9)	48.2 (42.3, 53.6)	48.6 (42.6, 54.0)
		Male	33.5 (28.2, 38.9)	34.7 (29.5, 40.0)	35.7 (30.6, 40.9)	36.1 (31.0, 41.3)	37.2 (32.0, 42.4)	38.8 (34.0, 44.1)	39.9 (35.2, 45.9)	39.1 (34.1, 45.4)	39.1 (34.2, 45.3)	39.6 (34.7, 46.0)	40.2 (35.2, 46.7)
	Drew	Female	36.5 (31.3, 40.8)	37.2 (32.2, 41.5)	38.0 (33.0, 42.5)	39.7 (34.8, 44.7)	40.0 (35.3, 45.3)	40.3 (35.5, 45.8)	42.2 (36.7, 47.3)	43.5 (37.7, 48.7)	42.3 (36.5, 47.3)	42.4 (36.8, 47.2)	43.0 (37.0, 48.2)
		Male	30.7 (25.5, 36.1)	31.6 (26.7, 36.7)	32.5 (27.7, 37.4)	33.1 (28.5, 38.2)	33.7 (29.0, 38.8)	34.9 (30.5, 40.1)	35.5 (31.3, 41.4)	36.1 (31.7, 42.4)	36.6 (32.2, 43.0)	37.3 (32.9, 43.6)	37.8 (33.1, 44.6)
	Faulkner	Female	29.1 (25.5, 32.2)	30.1 (26.3, 33.4)	31.1 (27.4, 34.6)	32.1 (28.4, 36.0)	33.2 (29.4, 36.8)	34.7 (30.7, 38.3)	34.4 (30.6, 38.3)	34.8 (30.6, 38.6)	33.5 (29.2, 37.3)	33.9 (29.4, 37.8)	34.2 (29.7, 38.1)
		Male	27.7 (23.5, 31.7)	28.7 (24.4, 32.7)	29.6 (25.4, 33.5)	31.0 (26.9, 35.3)	31.7 (27.8, 36.0)	33.7 (29.7, 37.8)	34.9 (30.8, 39.2)	35.9 (31.7, 41.1)	36.0 (31.8, 41.1)	36.6 (32.1, 41.9)	37.3 (32.7, 42.6)
	Franklin	Female	32.7 (27.7, 36.1)	33.8 (28.6, 37.6)	34.4 (29.1, 38.6)	35.1 (29.9, 39.8)	35.2 (30.1, 39.8)	35.7 (30.4, 40.7)	35.8 (30.7, 41.1)	35.6 (30.6, 41.4)	35.8 (31.0, 41.4)	36.0 (31.1, 41.6)	36.9 (31.7, 42.6)
		Male	29.3 (24.6, 34.3)	30.1 (25.4, 35.2)	30.9 (26.1, 36.1)	31.7 (27.1, 37.1)	32.5 (27.9, 37.8)	33.8 (29.3, 39.4)	34.1 (29.7, 40.1)	34.6 (30.0, 40.6)	34.6 (30.1, 40.5)	35.2 (30.6, 41.2)	35.7 (30.9, 41.9)
	Fulton	Female	31.1 (26.3, 34.8)	32.5 (27.3, 36.7)	32.7 (27.5, 37.0)	34.6 (29.3, 39.2)	35.7 (30.0, 40.4)	35.7 (30.3, 40.4)	37.3 (31.7, 41.9)	37.4 (31.7, 42.8)	36.2 (30.2, 41.7)	36.0 (30.3, 41.3)	36.8 (30.9, 42.1)
		Male	28.2 (24.1, 33.2)	29.1 (24.8, 34.4)	30.0 (25.8, 35.2)	30.5 (26.6, 35.8)	31.6 (27.3, 37.2)	33.3 (29.1, 38.5)	35.3 (30.7, 40.4)	36.8 (31.5, 42.4)	37.2 (31.5, 43.0)	37.9 (32.3, 43.6)	38.4 (32.7, 44.3)
	Garland	Female	28.8 (25.2, 32.0)	29.8 (26.0, 33.3)	30.7 (26.9, 34.4)	30.4 (26.8, 34.2)	31.0 (28.0, 34.5)	32.0 (28.8, 35.7)	33.4 (30.0, 37.0)	32.2 (28.8, 35.9)	33.6 (30.0, 37.0)	35.0 (31.1, 38.5)	35.3 (31.3, 38.9)
		Male	27.8 (24.1, 31.9)	28.7 (24.8, 32.9)	29.6 (25.8, 33.7)	31.1 (27.2, 35.3)	31.9 (28.2, 35.9)	33.1 (29.0, 37.0)	33.6 (29.3, 37.5)	35.4 (31.0, 39.6)	34.4 (30.1, 38.7)	34.8 (30.4, 39.1)	35.4 (30.8, 39.9)
	Grant	Female	31.4 (27.0, 35.9)	32.3 (27.6, 37.1)	33.1 (28.6, 38.1)	34.0 (29.2, 39.1)	34.6 (29.6, 39.7)	36.0 (30.9, 41.3)	37.1 (32.1, 41.9)	38.1 (32.8, 43.4)	39.4 (34.0, 44.9)	39.8 (34.3, 45.3)	40.1 (34.6, 45.8)
		Male	30.5 (26.2, 35.8)	31.4 (26.9, 36.8)	32.2 (27.9, 37.4)	33.5 (29.2, 38.7)	34.0 (29.6, 39.5)	35.0 (30.5, 40.4)	36.1 (31.9, 41.6)	36.5 (31.9, 42.4)	37.0 (32.3, 43.2)	37.6 (32.9, 44.0)	38.3 (33.3, 44.7)
	Greene	Female	32.8 (28.0, 36.3)	33.7 (28.7, 37.5)	34.6 (29.6, 38.6)	34.8 (30.1, 39.0)	34.4 (29.8, 38.8)	34.9 (30.5, 39.8)	36.8 (32.0, 41.8)	35.5 (30.6, 40.4)	37.1 (31.7, 41.8)	38.0 (32.7, 42.4)	38.5 (32.8, 43.4)
		Male	32.4 (27.8, 37.5)	33.4 (28.6, 38.6)	34.3 (29.7, 39.4)	35.9 (31.5, 40.8)	36.5 (32.1, 41.5)	37.6 (32.9, 42.4)	39.6 (34.5, 44.5)	40.3 (35.1, 45.5)	40.2 (34.8, 45.8)	40.9 (35.6, 46.2)	41.5 (35.7, 47.3)
	Hempstead	Female	37.1 (32.1, 40.8)	37.9 (32.8, 41.8)	38.7 (33.7, 43.0)	38.5 (33.5, 43.0)	39.8 (34.5, 44.2)	40.7 (35.6, 45.4)	41.3 (35.9, 45.8)	41.5 (35.9, 46.4)	43.2 (37.9, 47.8)	42.8 (37.3, 47.6)	43.7 (38.3, 48.3)
		Male	29.1 (24.5, 34.0)	30.0 (25.4, 34.9)	30.8 (26.3, 35.7)	31.7 (27.2, 36.7)	33.0 (28.4, 38.1)	34.6 (30.1, 39.5)	36.6 (31.5, 41.6)	38.6 (33.1, 43.9)	40.5 (35.2, 45.6)	41.2 (35.6, 46.6)	41.8 (36.3, 47.2)
	Hot Spring	Female	31.8 (27.7, 36.0)	32.9 (28.8, 37.3)	33.8 (29.5, 38.5)	34.9 (30.5, 39.7)	36.5 (32.2, 41.3)	37.1 (32.8, 41.8)	37.7 (33.5, 42.5)	38.9 (34.3, 44.0)	39.6 (34.6, 44.8)	39.7 (34.6, 45.0)	40.8 (35.6, 46.1)
		Male	30.4 (26.1, 35.5)	31.2 (27.1, 36.2)	32.2 (28.0, 37.2)	33.0 (28.9, 38.0)	33.9 (29.8, 38.9)	35.2 (30.9, 39.9)	36.4 (32.0, 41.4)	37.0 (32.3, 42.4)	37.3 (32.3, 42.9)	38.0 (32.8, 43.7)	38.5 (33.3, 44.3)
	Howard	Female	34.5 (29.6, 38.4)	35.4 (30.4, 39.5)	36.1 (31.0, 40.7)	35.5 (30.7, 40.3)	37.9 (32.8, 42.5)	39.1 (33.9, 44.1)	40.7 (35.0, 45.8)	40.6 (35.3, 45.6)	42.7 (36.8, 47.8)	43.3 (37.1, 48.6)	43.7 (37.8, 48.7)
		Male	29.5 (24.7, 34.6)	30.5 (25.8, 35.5)	31.3 (26.5, 36.4)	31.6 (27.0, 36.8)	32.3 (27.7, 37.4)	34.4 (29.8, 39.7)	35.6 (30.4, 41.1)	37.1 (32.0, 42.4)	40.2 (34.5, 45.6)	40.9 (34.8, 46.5)	41.5 (35.6, 46.9)
	Independence	Female	29.1 (24.8, 32.6)	29.9 (25.5, 33.6)	30.9 (26.3, 35.1)	31.9 (27.0, 35.6)	32.2 (27.3, 35.8)	32.5 (27.2, 36.1)	32.6 (27.4, 36.2)	33.8 (28.3, 37.8)	36.2 (30.8, 40.5)	36.3 (30.9, 40.7)	37.2 (31.7, 41.6)
		Male	28.6 (24.1, 33.9)	29.4 (25.0, 34.7)	30.3 (25.8, 35.7)	30.7 (26.7, 36.0)	31.8 (28.0, 37.3)	33.6 (29.4, 38.6)	34.5 (29.9, 39.2)	34.7 (29.8, 39.7)	35.7 (30.2, 40.7)	36.3 (30.6, 41.4)	36.9 (31.0, 41.9)
	Izard	Female	29.9 (25.2, 34.1)	31.0 (26.0, 35.7)	31.7 (27.0, 36.4)	32.2 (27.3, 37.0)	33.0 (27.9, 37.7)	32.2 (27.1, 36.8)	32.4 (27.0, 37.3)	32.7 (27.2, 37.7)	34.8 (29.2, 39.6)	34.4 (28.9, 39.1)	35.0 (29.4, 40.0)
		Male	29.1 (24.6, 34.3)	29.9 (25.3, 35.4)	30.7 (26.5, 35.9)	30.7 (26.7, 36.2)	31.8 (27.8, 37.5)	33.8 (29.6, 39.4)	35.3 (30.3, 41.0)	35.7 (30.5, 41.7)	36.6 (31.0, 42.1)	37.2 (31.7, 42.8)	37.8 (32.1, 43.5)
	Jackson	Female	34.8 (30.0, 39.0)	35.7 (30.9, 40.1)	36.7 (32.0, 41.3)	37.3 (32.2, 41.9)	39.0 (33.9, 43.7)	39.9 (34.8, 44.9)	40.2 (34.9, 45.2)	42.1 (36.4, 47.2)	45.4 (39.6, 50.4)	45.5 (39.7, 50.4)	45.6 (39.6, 50.8)
		Male	31.7 (27.0, 37.6)	32.6 (28.1, 38.5)	33.6 (29.1, 39.3)	35.4 (30.8, 41.3)	37.4 (32.9, 43.5)	39.1 (34.4, 44.7)	40.9 (35.7, 46.6)	41.3 (35.9, 47.2)	40.4 (34.9, 46.2)	41.1 (35.6, 46.9)	41.7 (35.9, 47.8)
	Jefferson	Female	40.6 (36.3, 44.3)	41.7 (37.5, 45.5)	42.6 (38.3, 46.7)	42.3 (37.9, 46.7)	44.2 (39.9, 48.4)	45.7 (41.5, 49.8)	46.8 (42.8, 50.7)	47.5 (43.1, 51.3)	48.7 (44.6, 52.1)	48.8 (44.7, 52.2)	49.4 (45.2, 52.9)
		Male	32.6 (28.1, 37.3)	33.6 (29.2, 38.1)	34.4 (30.0, 39.1)	35.5 (30.9, 40.0)	35.4 (31.4, 40.4)	35.4 (31.6, 40.1)	37.2 (33.4, 42.0)	37.4 (33.3, 43.0)	37.7 (34.1, 43.2)	38.4 (34.8, 43.9)	39.0 (35.2, 44.7)
	Johnson	Female	33.6 (28.9, 37.2)	34.4 (29.5, 38.4)	35.3 (30.3, 39.6)	35.5 (30.5, 40.0)	35.7 (31.1, 40.2)	35.5 (30.9, 40.3)	35.8 (31.2, 40.5)	36.3 (31.5, 41.4)	38.4 (33.5, 43.5)	39.2 (34.3, 44.3)	39.4 (34.3, 44.6)
		Male	30.3 (25.5, 35.1)	31.2 (26.2, 36.1)	32.1 (27.1, 37.0)	31.8 (27.2, 36.8)	32.9 (28.5, 37.9)	34.8 (30.4, 40.0)	36.0 (31.7, 41.6)	37.1 (32.6, 43.0)	38.4 (33.4, 43.8)	39.0 (34.0, 44.4)	39.6 (34.3, 45.2)
	Lafayette	Female	39.1 (33.4, 43.1)	39.8 (33.9, 43.9)	40.5 (34.7, 44.7)	40.8 (35.0, 45.5)	42.3 (36.6, 47.1)	41.7 (35.8, 46.4)	42.5 (36.4, 47.4)	43.2 (37.2, 48.7)	45.2 (39.0, 50.5)	45.3 (39.0, 50.8)	45.8 (39.6, 51.2)
		Male	32.0 (27.0, 37.4)	32.8 (27.8, 38.2)	33.5 (28.8, 38.7)	34.2 (29.4, 39.5)	36.6 (31.5, 41.8)	37.0 (32.2, 42.1)	39.2 (33.9, 44.7)	39.7 (33.9, 45.4)	41.3 (35.5, 47.0)	42.0 (36.0, 47.9)	42.6 (36.7, 48.5)
	Lawrence	Female	34.8 (29.4, 38.6)	35.6 (30.1, 39.7)	36.8 (31.3, 41.3)	37.8 (32.2, 42.2)	36.6 (30.8, 41.3)	36.9 (31.5, 41.7)	38.6 (32.9, 43.7)	38.1 (32.4, 43.4)	39.6 (33.7, 44.7)	39.9 (33.8, 45.2)	40.4 (34.2, 45.9)
		Male	32.7 (27.6, 38.3)	33.5 (28.5, 39.1)	34.4 (29.4, 40.1)	35.8 (31.0, 41.3)	37.3 (32.3, 42.9)	38.1 (33.4, 43.4)	40.7 (35.5, 46.5)	41.3 (36.0, 47.1)	41.9 (36.3, 47.6)	42.6 (36.7, 48.5)	43.2 (37.1, 49.3)
	Lee	Female	45.4 (39.6, 49.8)	46.1 (40.2, 50.7)	47.1 (41.5, 51.9)	48.4 (42.6, 53.4)	51.7 (45.6, 56.6)	52.4 (46.7, 57.3)	52.3 (46.6, 57.5)	53.9 (47.8, 59.7)	56.3 (50.5, 62.1)	56.0 (50.4, 61.6)	56.1 (50.4, 61.9)
		Male	36.4 (30.9, 42.1)	37.3 (31.8, 42.9)	38.1 (33.0, 43.6)	38.2 (33.3, 43.9)	40.5 (35.3, 46.2)	40.2 (35.4, 45.6)	40.4 (35.5, 46.4)	39.5 (34.2, 46.0)	41.1 (35.5, 47.4)	41.8 (36.4, 48.0)	42.4 (36.9, 48.8)
	Lincoln	Female	41.3 (35.2, 45.2)	42.3 (36.1, 46.4)	42.5 (36.2, 47.0)	41.8 (36.0, 46.9)	43.8 (38.1, 49.0)	44.4 (38.8, 49.6)	45.5 (39.3, 50.6)	45.5 (39.6, 50.7)	47.1 (41.2, 52.1)	47.2 (41.3, 52.1)	47.1 (40.9, 52.3)
		Male	34.2 (28.7, 39.5)	35.1 (29.7, 40.3)	35.8 (30.4, 41.2)	36.0 (30.8, 41.2)	36.4 (31.6, 42.0)	37.5 (33.0, 43.1)	39.0 (34.4, 45.2)	39.3 (34.5, 45.5)	41.3 (36.5, 47.5)	42.0 (37.2, 48.2)	42.7 (37.5, 49.3)
	Little River	Female	33.6 (28.5, 37.4)	34.4 (29.2, 38.6)	35.4 (30.2, 39.7)	35.8 (30.7, 40.6)	37.0 (31.5, 41.9)	38.6 (33.2, 43.3)	39.9 (34.0, 44.8)	40.2 (34.4, 45.4)	40.4 (34.6, 45.7)	41.2 (35.5, 46.4)	41.6 (36.0, 46.6)
		Male	29.6 (24.8, 34.6)	30.5 (25.6, 35.6)	31.4 (26.8, 36.4)	32.4 (27.7, 37.5)	34.1 (29.1, 39.3)	35.9 (31.4, 41.0)	36.6 (31.8, 42.2)	37.4 (32.3, 43.3)	39.7 (34.3, 45.7)	40.3 (34.9, 46.3)	40.9 (35.6, 46.8)
	Logan	Female	33.6 (28.9, 37.5)	34.7 (29.8, 38.8)	35.6 (30.8, 39.8)	35.6 (30.7, 39.9)	35.6 (31.1, 40.4)	34.3 (30.0, 39.3)	34.7 (30.1, 40.0)	35.4 (30.7, 41.0)	37.5 (32.4, 43.1)	37.4 (32.6, 42.9)	38.3 (33.3, 43.7)
		Male	32.8 (27.6, 37.9)	33.7 (28.6, 38.8)	34.7 (29.8, 39.6)	34.3 (29.8, 39.4)	34.9 (30.4, 40.0)	36.8 (32.1, 41.8)	36.4 (31.6, 42.0)	35.9 (31.3, 41.5)	36.8 (32.0, 42.5)	37.4 (32.8, 43.1)	38.0 (33.2, 43.7)
	Lonoke	Female	30.3 (26.2, 33.9)	31.1 (27.0, 34.9)	32.0 (28.0, 36.0)	32.3 (28.1, 36.6)	35.4 (30.7, 39.4)	37.6 (32.8, 41.6)	36.7 (32.2, 41.0)	37.3 (32.5, 41.6)	37.0 (32.0, 41.3)	37.3 (32.1, 41.8)	37.8 (32.7, 42.1)
		Male	27.5 (23.4, 32.6)	28.4 (24.4, 33.5)	29.3 (25.4, 34.2)	30.9 (26.7, 35.8)	31.8 (27.8, 36.9)	34.6 (30.6, 39.4)	36.5 (32.1, 41.5)	38.4 (33.7, 43.7)	38.6 (34.1, 44.5)	39.3 (34.5, 45.5)	40.0 (35.2, 45.9)
	Madison	Female	30.7 (25.9, 34.7)	31.3 (26.5, 35.5)	32.1 (27.2, 36.5)	32.3 (27.3, 37.2)	32.7 (27.7, 37.6)	34.6 (29.6, 39.8)	34.5 (29.5, 39.8)	35.0 (29.8, 40.5)	37.5 (31.9, 42.6)	38.0 (32.1, 43.4)	38.9 (33.1, 44.1)
		Male	28.4 (23.6, 33.4)	29.2 (24.5, 34.1)	30.0 (25.4, 35.0)	30.2 (25.7, 35.2)	31.7 (27.1, 36.7)	33.3 (29.0, 38.5)	34.7 (30.0, 40.2)	35.6 (30.8, 41.5)	36.9 (32.1, 42.6)	37.5 (32.4, 43.5)	38.1 (33.0, 44.0)
	Marion	Female	28.3 (23.8, 31.9)	29.1 (24.3, 33.1)	29.7 (25.1, 33.7)	31.4 (26.5, 35.8)	33.5 (28.5, 38.0)	33.9 (28.7, 38.4)	36.3 (31.2, 41.2)	35.8 (30.7, 41.1)	35.7 (30.8, 40.6)	36.0 (30.7, 41.3)	36.6 (31.4, 41.6)
		Male	28.8 (24.8, 34.5)	29.7 (25.5, 35.5)	30.5 (26.7, 36.2)	30.8 (26.8, 36.4)	33.0 (28.9, 38.6)	33.6 (29.7, 39.2)	34.4 (29.9, 39.8)	35.4 (30.7, 40.8)	37.2 (32.6, 42.7)	37.9 (32.8, 43.8)	38.5 (33.6, 44.3)
	Miller	Female	34.9 (30.0, 38.1)	35.7 (30.6, 39.3)	36.4 (31.2, 40.3)	36.6 (31.8, 40.8)	39.1 (34.2, 43.2)	41.0 (35.9, 45.1)	41.8 (36.6, 45.8)	42.7 (37.6, 46.9)	43.1 (38.0, 47.1)	43.5 (38.3, 47.6)	44.0 (38.8, 48.1)
		Male	31.8 (27.3, 36.5)	32.6 (27.9, 37.5)	33.4 (28.7, 38.3)	34.0 (29.5, 38.7)	35.9 (31.1, 40.4)	36.3 (31.7, 41.0)	38.1 (33.4, 43.0)	38.5 (33.7, 43.4)	39.3 (34.7, 44.5)	39.8 (35.1, 45.1)	40.3 (35.6, 45.7)
	Mississippi	Female	40.1 (35.4, 44.0)	40.9 (36.3, 44.7)	41.7 (37.0, 46.0)	42.3 (37.4, 46.4)	42.5 (37.9, 46.4)	44.4 (39.7, 48.5)	44.9 (39.7, 48.8)	47.4 (41.9, 51.0)	47.2 (41.7, 50.7)	47.8 (42.3, 51.3)	48.3 (42.5, 52.0)
		Male	33.4 (28.6, 38.5)	34.1 (29.6, 39.0)	34.9 (30.2, 40.0)	36.4 (31.7, 41.5)	36.7 (32.1, 41.6)	37.7 (33.1, 42.5)	38.7 (33.9, 44.4)	39.9 (34.9, 45.5)	40.0 (35.3, 45.6)	40.6 (35.8, 46.3)	41.2 (36.2, 47.2)
	Monroe	Female	42.1 (36.4, 46.0)	43.2 (37.6, 47.5)	44.3 (38.3, 49.0)	44.0 (38.4, 49.1)	45.3 (39.4, 50.1)	48.0 (41.7, 52.8)	48.2 (42.0, 53.4)	48.7 (42.0, 54.2)	50.1 (43.3, 55.5)	50.4 (43.7, 55.6)	51.5 (44.7, 56.7)
		Male	34.0 (29.0, 39.5)	35.0 (30.0, 40.4)	36.0 (30.9, 41.7)	36.7 (31.8, 42.3)	38.5 (33.5, 44.0)	39.5 (34.8, 45.0)	40.6 (35.8, 46.7)	40.6 (35.3, 46.9)	40.6 (35.3, 47.0)	41.2 (36.0, 47.6)	41.7 (36.3, 48.2)
	Montgomery	Female	29.9 (24.8, 34.0)	30.6 (25.5, 35.0)	31.1 (25.8, 35.8)	31.1 (26.0, 36.0)	33.1 (27.7, 37.9)	34.0 (28.9, 38.8)	34.9 (29.6, 39.9)	35.7 (30.1, 41.3)	36.8 (30.8, 42.5)	37.5 (31.6, 43.0)	37.8 (32.0, 43.4)
		Male	30.3 (25.5, 35.7)	31.0 (26.3, 36.4)	31.8 (27.1, 37.2)	31.7 (27.5, 37.1)	32.2 (27.6, 37.5)	34.0 (29.5, 38.9)	34.6 (29.7, 39.6)	36.0 (30.5, 41.3)	37.6 (31.5, 43.0)	38.2 (32.2, 43.6)	38.8 (32.7, 44.2)
	Nevada	Female	36.6 (31.8, 40.8)	37.5 (32.5, 42.0)	38.3 (33.0, 43.2)	38.2 (33.0, 43.2)	39.0 (34.0, 44.2)	39.3 (34.3, 44.5)	40.4 (35.1, 45.7)	41.1 (35.6, 46.8)	43.1 (36.9, 48.9)	44.1 (38.0, 49.7)	44.3 (38.3, 49.9)
		Male	30.6 (26.0, 35.8)	31.4 (26.8, 36.8)	32.3 (27.5, 37.9)	33.2 (28.6, 38.7)	34.5 (30.0, 40.0)	35.7 (31.3, 41.0)	37.7 (32.7, 43.1)	39.7 (34.2, 45.3)	41.7 (35.8, 47.8)	42.3 (36.4, 48.3)	42.9 (37.0, 48.9)
	Newton	Female	32.1 (27.5, 36.4)	32.9 (28.2, 37.5)	33.7 (29.1, 38.5)	35.7 (30.7, 40.9)	35.8 (31.0, 40.8)	37.3 (32.4, 42.5)	38.0 (32.9, 43.4)	38.2 (32.6, 44.0)	38.2 (32.5, 43.7)	38.2 (32.5, 43.9)	38.4 (32.7, 44.0)
		Male	30.2 (25.4, 35.4)	31.1 (26.3, 36.3)	32.1 (27.5, 37.2)	31.9 (27.3, 37.3)	33.2 (28.8, 38.4)	34.7 (30.4, 39.9)	35.6 (31.0, 41.1)	35.8 (30.8, 41.7)	36.8 (31.6, 42.4)	37.5 (32.1, 43.3)	38.1 (32.6, 43.9)
	Ouachita	Female	37.6 (33.1, 41.6)	38.2 (33.6, 42.5)	39.5 (34.8, 44.2)	39.4 (34.9, 43.7)	39.7 (35.0, 44.1)	41.3 (36.8, 45.8)	43.9 (39.0, 48.5)	44.6 (39.2, 48.6)	46.4 (41.0, 50.3)	46.6 (41.2, 50.5)	47.5 (41.9, 51.7)
		Male	31.9 (27.5, 36.9)	32.7 (28.3, 37.8)	33.7 (29.2, 38.9)	34.2 (29.9, 39.2)	34.9 (30.8, 40.2)	35.1 (31.1, 40.3)	36.6 (32.0, 41.9)	37.6 (32.7, 42.9)	38.5 (33.7, 43.8)	39.2 (34.3, 44.6)	39.8 (34.6, 45.5)
	Perry	Female	32.9 (27.6, 37.3)	34.0 (28.7, 38.6)	35.0 (29.5, 40.0)	34.5 (29.1, 39.8)	33.5 (28.6, 38.7)	34.9 (29.9, 40.2)	35.1 (29.9, 40.6)	34.9 (29.4, 40.7)	36.6 (30.8, 42.0)	36.7 (30.9, 42.1)	37.1 (30.9, 42.8)
		Male	30.6 (25.5, 36.0)	31.5 (26.6, 36.8)	32.3 (27.4, 37.7)	33.9 (28.9, 39.3)	34.8 (30.3, 40.2)	36.4 (31.5, 41.6)	36.8 (31.7, 42.1)	38.2 (32.9, 44.2)	37.8 (32.5, 43.8)	38.4 (33.1, 44.5)	39.0 (33.3, 45.5)
	Phillips	Female	44.1 (39.0, 48.1)	45.0 (39.7, 49.4)	45.8 (40.5, 50.4)	46.5 (41.0, 51.2)	48.3 (42.6, 52.8)	50.6 (45.5, 55.0)	51.4 (46.3, 55.9)	51.4 (46.5, 55.7)	53.0 (48.0, 57.4)	53.7 (48.6, 58.0)	53.8 (48.8, 58.1)
		Male	34.7 (29.6, 40.0)	35.5 (30.3, 41.0)	36.4 (31.3, 41.8)	36.6 (31.7, 41.9)	38.7 (33.4, 43.8)	39.8 (35.1, 44.8)	40.2 (35.5, 45.7)	39.2 (34.6, 44.7)	39.1 (34.5, 44.7)	39.7 (35.1, 45.5)	40.3 (35.6, 46.1)
	Pike	Female	31.7 (26.8, 36.1)	32.5 (27.7, 36.8)	33.3 (28.3, 38.0)	33.4 (28.7, 38.4)	34.5 (29.5, 39.2)	35.4 (30.4, 40.9)	36.3 (31.1, 41.8)	35.9 (30.7, 41.6)	36.1 (30.8, 41.6)	36.9 (31.3, 42.6)	37.3 (31.6, 43.1)
		Male	30.1 (25.2, 35.5)	30.8 (26.3, 36.0)	31.7 (27.1, 37.0)	32.4 (28.2, 37.6)	32.7 (28.3, 37.9)	34.6 (30.0, 39.9)	36.4 (31.3, 41.8)	38.4 (32.9, 44.0)	39.4 (33.6, 44.8)	40.0 (34.0, 45.6)	40.6 (34.4, 46.4)
	Poinsett	Female	36.3 (31.1, 40.1)	37.2 (31.8, 41.3)	37.9 (32.8, 41.9)	39.5 (33.5, 43.6)	40.7 (34.9, 45.1)	41.7 (36.5, 46.7)	43.9 (38.4, 48.4)	43.6 (38.1, 48.5)	45.4 (40.2, 50.9)	46.0 (40.5, 51.6)	46.1 (40.4, 51.9)
		Male	31.3 (26.7, 37.1)	32.1 (27.5, 38.0)	32.9 (28.7, 38.5)	35.6 (31.1, 41.6)	36.9 (32.3, 43.1)	38.9 (34.4, 45.0)	40.2 (35.6, 46.1)	41.0 (36.3, 47.1)	41.1 (35.8, 47.2)	41.7 (36.2, 48.0)	42.4 (36.6, 48.8)
	Polk	Female	33.3 (28.1, 36.8)	35.5 (30.3, 39.2)	36.1 (30.7, 40.2)	35.1 (30.0, 39.8)	36.6 (31.3, 40.9)	37.2 (32.3, 41.6)	37.9 (33.0, 42.5)	37.6 (32.6, 42.7)	38.6 (33.5, 43.6)	39.1 (34.0, 44.2)	39.4 (34.2, 44.5)
		Male	29.7 (25.3, 34.9)	30.8 (26.5, 35.8)	31.6 (27.2, 36.7)	31.3 (27.1, 36.7)	31.3 (27.2, 36.4)	33.9 (30.1, 39.1)	34.8 (30.7, 40.4)	36.1 (31.5, 41.8)	37.3 (32.5, 42.7)	37.9 (33.0, 43.5)	38.5 (33.4, 44.2)
	Pope	Female	30.2 (26.5, 33.6)	31.3 (27.6, 34.9)	32.4 (28.4, 36.5)	32.9 (28.8, 37.1)	34.4 (30.4, 38.5)	34.3 (30.1, 38.4)	34.4 (30.4, 38.6)	35.1 (30.7, 39.6)	37.0 (32.5, 41.4)	37.3 (32.8, 41.7)	38.3 (33.6, 43.0)
		Male	30.2 (25.8, 34.5)	31.1 (26.7, 35.4)	32.1 (27.6, 36.5)	31.9 (27.7, 36.4)	32.6 (28.5, 37.2)	33.6 (29.4, 38.1)	34.2 (30.0, 39.0)	34.5 (30.4, 39.8)	36.0 (31.6, 41.0)	36.5 (32.1, 41.6)	37.1 (32.3, 42.3)
	Prairie	Female	35.3 (29.6, 39.6)	36.5 (30.9, 40.8)	37.4 (31.7, 42.2)	36.1 (30.7, 41.3)	38.4 (32.9, 43.5)	39.8 (34.1, 45.2)	39.4 (34.1, 45.2)	39.6 (33.9, 45.3)	42.2 (36.0, 47.7)	42.7 (36.5, 48.1)	43.6 (37.3, 48.9)
		Male	29.9 (25.3, 35.9)	30.8 (26.5, 36.6)	31.8 (27.4, 37.7)	33.6 (28.9, 39.2)	35.0 (30.3, 40.6)	37.2 (32.5, 42.6)	39.1 (33.9, 44.7)	39.0 (33.5, 44.8)	39.5 (34.2, 45.7)	40.2 (34.8, 46.4)	40.7 (35.3, 47.0)
	Pulaski	Female	30.9 (28.1, 32.7)	31.9 (29.0, 33.9)	33.0 (30.1, 35.1)	33.4 (30.7, 35.4)	32.8 (30.1, 34.8)	34.2 (31.4, 36.2)	35.8 (33.1, 37.8)	36.1 (33.4, 38.3)	36.9 (34.0, 39.1)	37.4 (34.5, 39.6)	37.9 (34.7, 40.3)
		Male	25.3 (22.9, 28.5)	26.1 (23.6, 29.4)	27.0 (24.4, 30.2)	29.4 (26.7, 32.4)	29.9 (27.3, 33.0)	30.9 (28.2, 34.0)	32.3 (29.4, 35.5)	33.7 (30.9, 37.2)	33.1 (30.2, 36.8)	33.7 (30.6, 37.3)	34.3 (31.0, 38.2)
	Randolph	Female	32.6 (27.7, 36.3)	33.5 (28.4, 37.5)	34.8 (29.7, 39.1)	35.2 (29.5, 39.2)	34.5 (28.9, 38.7)	34.4 (29.1, 38.9)	35.9 (30.2, 40.7)	36.0 (30.4, 41.2)	35.7 (30.4, 41.0)	36.0 (30.7, 41.3)	37.0 (31.5, 42.5)
		Male	31.2 (26.2, 36.0)	32.0 (27.0, 36.9)	33.0 (28.1, 37.8)	34.0 (29.1, 39.1)	35.1 (30.0, 40.3)	36.3 (31.5, 41.3)	39.1 (33.5, 44.5)	39.9 (34.2, 45.5)	40.7 (34.7, 46.0)	41.4 (35.4, 46.8)	41.9 (35.7, 47.5)
	Saline	Female	29.3 (25.8, 32.8)	30.3 (26.7, 34.1)	31.4 (27.7, 35.4)	30.9 (27.2, 34.9)	31.7 (27.9, 35.6)	33.8 (30.0, 37.1)	35.1 (31.1, 38.5)	35.5 (31.3, 38.7)	37.4 (32.6, 40.9)	38.0 (33.4, 41.4)	38.5 (33.8, 41.9)
		Male	28.1 (24.5, 32.8)	29.0 (25.4, 33.8)	30.0 (26.4, 34.8)	31.1 (27.5, 35.8)	32.4 (28.9, 37.1)	33.7 (30.2, 37.9)	34.1 (30.4, 38.6)	34.0 (30.4, 38.7)	33.9 (29.9, 39.1)	34.5 (30.6, 39.5)	35.0 (31.0, 40.2)
	Scott	Female	32.4 (27.5, 36.8)	33.2 (28.2, 38.0)	33.9 (28.7, 39.1)	33.8 (29.0, 39.1)	35.0 (30.1, 40.3)	36.3 (31.0, 41.7)	37.0 (31.6, 42.3)	38.1 (32.2, 43.8)	38.8 (32.9, 44.3)	38.9 (32.8, 44.7)	39.3 (33.1, 45.0)
		Male	31.8 (27.1, 37.6)	32.7 (28.0, 38.6)	33.5 (28.8, 39.5)	33.2 (29.0, 39.1)	32.6 (28.4, 38.2)	35.1 (30.7, 40.6)	35.1 (30.5, 40.8)	35.4 (30.5, 41.3)	36.1 (31.2, 41.9)	36.8 (31.6, 42.9)	37.4 (32.0, 43.6)
	Searcy	Female	32.5 (27.6, 36.8)	33.4 (28.5, 37.9)	34.2 (29.2, 39.2)	35.7 (30.4, 41.0)	36.2 (31.0, 41.7)	38.7 (33.4, 44.2)	40.0 (34.5, 45.7)	40.0 (34.2, 45.8)	41.1 (35.0, 47.2)	41.1 (35.4, 46.7)	42.3 (36.1, 48.2)
		Male	30.7 (26.2, 36.1)	31.8 (27.4, 37.1)	32.9 (28.4, 38.3)	32.6 (28.3, 38.5)	34.1 (29.6, 40.0)	35.5 (31.1, 41.2)	36.0 (31.3, 41.9)	35.6 (30.7, 41.8)	37.5 (32.0, 43.6)	38.2 (33.0, 44.0)	38.7 (33.1, 44.8)
	Sebastian	Female	29.1 (25.5, 32.1)	30.1 (26.5, 33.2)	31.1 (27.4, 34.4)	32.2 (28.7, 35.7)	33.0 (29.3, 36.6)	34.4 (30.5, 38.0)	34.7 (31.0, 38.5)	33.6 (30.2, 37.9)	33.3 (29.9, 37.7)	34.1 (30.6, 38.4)	34.4 (30.8, 38.9)
		Male	29.0 (25.1, 33.5)	29.9 (26.1, 34.3)	30.7 (27.0, 35.1)	31.6 (27.9, 36.2)	31.4 (27.8, 35.8)	32.0 (28.3, 36.5)	32.0 (28.6, 36.8)	31.5 (27.9, 36.4)	32.2 (28.7, 37.3)	32.7 (29.2, 37.9)	33.2 (29.6, 38.6)
	Sevier	Female	35.6 (30.0, 39.3)	36.5 (30.7, 40.3)	37.4 (31.4, 41.7)	36.6 (31.0, 41.2)	39.4 (33.7, 44.0)	41.4 (35.8, 45.9)	42.5 (36.9, 46.7)	42.4 (36.7, 47.1)	45.8 (39.9, 50.2)	46.3 (40.2, 50.9)	46.3 (40.5, 50.7)
		Male	30.2 (25.3, 35.7)	31.1 (26.2, 36.5)	32.0 (27.0, 37.7)	31.9 (27.1, 37.5)	32.7 (28.0, 38.4)	35.5 (31.1, 41.1)	35.7 (31.6, 41.6)	36.8 (32.1, 43.1)	39.6 (34.8, 45.5)	40.1 (35.1, 46.3)	40.7 (35.9, 46.7)
	Sharp	Female	31.6 (26.7, 35.7)	32.7 (27.7, 37.2)	33.6 (28.6, 38.3)	34.3 (28.8, 38.7)	34.8 (29.6, 39.2)	33.7 (28.4, 38.3)	35.9 (30.2, 40.2)	34.8 (29.2, 39.5)	33.7 (28.6, 38.7)	34.6 (29.3, 39.5)	34.9 (29.4, 40.1)
		Male	28.8 (24.1, 34.0)	29.8 (25.1, 35.1)	30.7 (26.2, 36.0)	32.0 (27.6, 37.6)	33.3 (29.0, 38.7)	35.4 (30.9, 40.6)	37.9 (33.1, 43.2)	38.6 (33.3, 44.0)	38.7 (33.1, 43.9)	39.3 (33.6, 44.5)	40.0 (34.0, 45.4)
	St. Francis	Female	41.6 (36.4, 45.5)	42.5 (37.1, 46.7)	43.4 (38.2, 47.8)	43.9 (38.8, 49.1)	45.2 (40.1, 50.2)	48.5 (42.9, 53.0)	49.0 (43.5, 53.6)	49.5 (43.8, 54.0)	51.2 (45.5, 55.7)	51.8 (46.0, 56.4)	52.1 (46.3, 56.7)
		Male	32.5 (27.8, 37.6)	33.5 (28.6, 38.6)	34.4 (29.8, 39.4)	34.7 (30.1, 40.0)	37.1 (32.6, 42.5)	36.7 (32.4, 42.2)	37.6 (33.1, 43.5)	38.1 (33.4, 43.7)	39.5 (34.6, 45.3)	40.2 (35.1, 46.2)	40.8 (35.7, 46.8)
	Stone	Female	32.2 (27.2, 36.4)	33.4 (28.1, 37.9)	34.2 (29.0, 39.2)	34.8 (29.4, 40.0)	35.8 (30.4, 40.8)	36.3 (31.0, 41.3)	36.7 (31.2, 41.9)	36.1 (30.3, 41.3)	37.6 (31.6, 42.8)	37.9 (31.7, 43.2)	38.4 (32.4, 43.4)
		Male	30.7 (25.9, 35.8)	31.8 (26.9, 37.0)	32.8 (28.0, 38.0)	32.3 (27.9, 37.9)	33.3 (29.0, 38.9)	35.0 (30.8, 40.4)	36.2 (31.4, 41.7)	34.9 (30.0, 40.7)	35.7 (30.2, 41.1)	36.3 (30.7, 41.9)	36.9 (31.4, 42.3)
	Union	Female	34.8 (30.4, 38.2)	35.7 (31.3, 39.3)	37.3 (32.9, 41.2)	36.4 (32.4, 40.5)	37.4 (32.8, 41.3)	38.2 (33.8, 42.4)	38.3 (34.0, 42.7)	38.9 (34.4, 43.6)	43.4 (38.5, 47.8)	43.6 (38.4, 48.3)	44.0 (38.9, 48.6)
		Male	29.3 (25.1, 34.3)	30.2 (26.0, 35.1)	31.1 (27.0, 36.0)	32.2 (28.3, 37.0)	33.0 (29.0, 38.2)	33.0 (29.4, 38.2)	33.7 (29.8, 39.1)	34.9 (30.7, 40.4)	34.5 (30.6, 39.8)	35.1 (30.8, 40.8)	35.6 (31.4, 41.3)
	Van Buren	Female	33.0 (28.3, 37.1)	33.8 (29.1, 38.0)	34.6 (29.7, 39.2)	35.5 (30.6, 40.3)	35.8 (30.9, 40.5)	36.3 (31.3, 41.3)	36.5 (31.5, 41.7)	36.4 (31.2, 42.0)	38.0 (32.7, 43.3)	38.7 (33.5, 44.0)	39.3 (33.8, 44.7)
		Male	30.5 (25.4, 35.0)	31.3 (26.3, 35.7)	32.1 (27.0, 36.6)	32.2 (27.5, 37.2)	31.9 (27.6, 36.8)	33.3 (28.9, 38.2)	33.7 (29.0, 38.7)	33.2 (28.4, 38.9)	35.2 (30.2, 40.4)	35.9 (30.8, 41.0)	36.5 (31.2, 41.8)
	Washington	Female	26.6 (23.2, 28.9)	27.4 (23.9, 29.9)	28.2 (24.7, 30.8)	27.7 (24.4, 30.5)	27.4 (24.4, 30.2)	29.5 (26.3, 32.3)	30.7 (27.5, 33.3)	32.0 (28.6, 34.8)	33.9 (30.1, 36.6)	34.4 (30.5, 37.3)	35.0 (30.9, 37.9)
		Male	23.8 (20.5, 27.2)	24.6 (21.3, 28.1)	25.4 (22.1, 28.8)	25.1 (22.1, 28.7)	26.0 (22.9, 29.6)	28.2 (25.3, 32.1)	29.6 (26.6, 33.3)	32.2 (28.9, 36.0)	33.2 (29.8, 36.9)	33.7 (30.2, 37.6)	34.3 (30.6, 38.2)
	White	Female	30.7 (27.0, 34.2)	31.6 (27.9, 35.2)	32.3 (28.5, 36.3)	32.2 (28.4, 36.2)	34.4 (30.1, 38.0)	36.5 (32.1, 40.2)	35.7 (31.4, 39.6)	36.9 (32.0, 41.0)	38.5 (33.4, 42.3)	39.0 (33.9, 42.7)	39.6 (34.2, 43.5)
		Male	28.4 (24.6, 33.4)	29.2 (25.5, 34.1)	30.1 (26.2, 35.0)	32.1 (28.1, 36.8)	32.6 (28.8, 37.5)	35.2 (31.1, 39.6)	36.7 (32.3, 41.1)	36.7 (32.1, 41.7)	36.7 (32.1, 41.9)	37.3 (32.8, 42.5)	37.9 (33.1, 43.3)
	Woodruff	Female	39.3 (34.2, 43.8)	40.1 (34.8, 44.8)	41.6 (36.3, 46.7)	41.2 (36.2, 46.8)	41.8 (36.2, 47.2)	42.7 (37.0, 47.8)	42.4 (36.4, 47.7)	44.7 (38.1, 50.1)	48.2 (40.9, 53.5)	48.5 (41.3, 53.7)	49.1 (42.1, 54.1)
		Male	32.9 (28.1, 38.7)	33.7 (28.9, 39.6)	34.4 (29.8, 40.3)	36.4 (31.6, 42.3)	37.9 (33.0, 44.0)	38.2 (33.5, 43.8)	39.2 (34.2, 45.1)	40.4 (34.9, 46.6)	40.8 (35.0, 47.1)	41.5 (35.8, 47.9)	42.1 (36.5, 48.3)
	Yell	Female	32.9 (28.1, 37.1)	33.9 (28.8, 38.6)	34.9 (29.8, 39.9)	34.5 (29.5, 39.5)	35.1 (30.4, 40.3)	37.4 (32.7, 42.6)	38.8 (33.8, 44.0)	38.4 (33.2, 43.6)	39.6 (34.4, 44.6)	40.2 (35.0, 45.1)	40.4 (35.1, 45.4)
		Male	32.2 (27.4, 37.4)	33.1 (28.2, 38.4)	34.1 (29.2, 39.3)	34.9 (30.2, 40.1)	35.6 (30.9, 40.9)	37.8 (33.0, 42.8)	38.7 (33.5, 44.0)	38.2 (32.9, 43.9)	38.8 (33.6, 44.5)	39.4 (34.1, 45.0)	40.0 (34.6, 45.7)
California
	Alameda	Female	25.5 (22.2, 27.9)	26.5 (23.2, 29.2)	27.3 (23.8, 30.1)	27.2 (23.8, 30.1)	27.6 (24.4, 30.5)	28.8 (25.4, 31.4)	29.6 (26.0, 31.8)	29.1 (25.9, 31.2)	29.7 (26.5, 31.6)	30.3 (27.1, 32.3)	30.6 (27.2, 32.6)
		Male	21.0 (18.2, 24.8)	21.8 (18.9, 25.6)	22.5 (19.7, 26.4)	23.1 (20.2, 26.9)	23.8 (21.2, 27.4)	23.5 (21.1, 27.0)	23.3 (21.2, 26.6)	23.9 (21.8, 27.2)	23.3 (21.4, 26.4)	23.7 (21.6, 26.8)	24.1 (21.9, 27.3)
	Alpine	Female	30.1 (24.9, 34.2)	31.1 (26.0, 35.3)	31.6 (26.1, 36.4)	32.5 (26.9, 37.4)	33.2 (27.5, 38.2)	33.5 (27.7, 38.7)	33.0 (27.0, 38.2)	33.8 (27.9, 39.2)	33.4 (27.1, 38.7)	33.8 (27.5, 39.1)	34.0 (27.6, 39.3)
		Male	26.0 (21.7, 31.3)	27.1 (23.0, 32.2)	27.5 (23.2, 33.0)	28.4 (24.1, 33.6)	30.0 (25.6, 35.2)	29.8 (25.7, 35.2)	29.9 (25.5, 35.4)	30.1 (25.6, 35.7)	31.0 (26.1, 37.0)	31.6 (26.6, 37.7)	32.1 (27.0, 38.3)
	Amador	Female	27.3 (22.8, 31.4)	28.1 (23.6, 32.4)	28.9 (24.2, 33.6)	29.5 (24.7, 34.5)	30.2 (25.4, 35.5)	31.8 (27.0, 37.1)	32.0 (27.2, 37.4)	33.6 (28.2, 38.6)	34.0 (28.5, 38.9)	34.6 (29.0, 39.7)	35.1 (29.4, 40.2)
		Male	25.6 (21.2, 30.6)	26.4 (22.2, 31.4)	27.3 (23.1, 32.4)	28.7 (24.4, 33.7)	30.6 (26.0, 35.7)	31.2 (27.0, 36.4)	32.3 (27.8, 37.6)	32.5 (28.0, 38.0)	32.9 (28.4, 38.4)	33.5 (28.8, 39.1)	34.0 (29.2, 39.8)
	Butte	Female	28.0 (23.8, 31.4)	29.0 (24.7, 32.5)	29.7 (25.2, 33.6)	29.5 (25.3, 33.6)	30.7 (26.1, 34.5)	31.9 (27.2, 35.7)	32.0 (27.5, 35.5)	32.1 (28.3, 35.7)	33.1 (29.2, 36.7)	33.6 (29.6, 37.3)	34.3 (30.0, 38.2)
		Male	26.2 (22.0, 30.8)	27.0 (23.0, 31.6)	27.9 (23.7, 32.6)	30.7 (26.1, 35.3)	31.1 (26.9, 36.0)	31.5 (27.4, 36.4)	31.3 (27.5, 36.2)	31.3 (27.9, 35.9)	30.7 (27.1, 35.4)	31.1 (27.4, 35.9)	31.6 (27.5, 36.6)
	Calaveras	Female	27.2 (22.4, 31.4)	28.2 (23.6, 32.3)	29.3 (24.4, 33.8)	30.4 (24.8, 35.4)	30.6 (25.5, 35.4)	31.7 (26.5, 36.4)	32.5 (27.3, 37.6)	33.6 (28.2, 38.6)	33.9 (28.3, 38.6)	34.2 (28.8, 38.8)	34.8 (29.3, 39.4)
		Male	26.5 (22.1, 32.0)	27.5 (23.4, 32.7)	28.4 (24.2, 33.7)	29.4 (24.9, 35.0)	30.9 (26.6, 36.2)	31.9 (27.8, 37.1)	32.7 (28.3, 38.3)	32.8 (28.5, 38.6)	33.3 (29.0, 39.3)	33.9 (29.6, 39.8)	34.4 (30.0, 40.4)
	Colusa	Female	35.5 (30.0, 40.3)	36.3 (30.6, 41.6)	37.3 (31.8, 42.6)	39.6 (33.2, 45.3)	39.0 (32.7, 44.0)	40.3 (34.0, 45.4)	40.8 (34.1, 46.3)	39.5 (33.4, 45.2)	39.2 (33.3, 44.8)	39.7 (33.8, 45.2)	39.7 (33.7, 45.5)
		Male	29.0 (24.3, 34.7)	29.8 (25.0, 35.6)	30.8 (26.3, 36.4)	33.0 (27.8, 38.5)	34.7 (29.8, 40.1)	34.2 (29.4, 39.4)	36.4 (30.8, 42.0)	36.4 (30.8, 41.9)	36.2 (30.8, 41.8)	36.7 (31.3, 42.3)	37.3 (31.6, 43.2)
	Contra Costa	Female	28.7 (24.5, 31.5)	29.8 (25.7, 32.9)	30.8 (26.6, 34.1)	30.2 (26.1, 33.5)	29.4 (25.4, 32.4)	28.9 (25.4, 31.7)	28.7 (25.2, 31.2)	28.1 (24.8, 30.5)	29.8 (26.5, 31.9)	30.1 (26.8, 32.2)	30.8 (27.2, 33.1)
		Male	23.3 (19.7, 27.8)	24.1 (20.6, 28.5)	24.9 (21.3, 29.4)	26.3 (22.4, 30.3)	28.0 (24.2, 32.0)	28.8 (25.3, 32.2)	31.6 (28.2, 35.0)	32.6 (29.2, 36.2)	31.0 (28.2, 34.9)	31.4 (28.5, 35.3)	31.8 (28.7, 35.8)
	Del Norte	Female	33.9 (28.5, 38.3)	34.7 (29.3, 39.3)	34.9 (29.5, 39.8)	34.4 (29.0, 39.8)	36.1 (30.3, 41.4)	38.6 (32.3, 43.6)	39.1 (32.9, 44.4)	38.0 (31.6, 42.9)	39.3 (32.6, 44.1)	39.7 (33.3, 44.3)	40.2 (33.5, 45.0)
		Male	26.8 (22.2, 31.9)	27.5 (23.0, 32.6)	28.1 (23.7, 33.1)	29.0 (24.4, 34.1)	29.8 (25.1, 35.0)	31.0 (26.4, 36.1)	32.2 (27.1, 37.0)	34.0 (28.8, 39.1)	35.9 (30.6, 41.8)	36.5 (31.4, 42.2)	37.0 (31.6, 43.0)
	El Dorado	Female	25.1 (20.8, 28.4)	26.1 (21.7, 29.6)	27.0 (22.5, 30.7)	27.0 (22.4, 31.0)	26.8 (22.5, 30.9)	27.2 (22.9, 31.5)	27.6 (23.3, 31.8)	27.9 (24.0, 31.9)	26.6 (23.0, 30.2)	27.1 (23.4, 30.8)	27.5 (23.6, 31.3)
		Male	22.6 (18.9, 27.2)	23.4 (19.7, 28.1)	24.2 (20.6, 28.9)	25.3 (21.6, 30.0)	25.6 (22.0, 30.3)	25.3 (21.9, 29.9)	25.8 (22.2, 30.5)	25.7 (22.5, 30.0)	26.2 (22.9, 30.4)	26.6 (23.2, 31.0)	27.0 (23.4, 31.6)
	Fresno	Female	33.6 (29.2, 36.9)	34.5 (30.2, 37.9)	35.3 (30.9, 38.9)	36.9 (32.4, 40.5)	36.6 (32.0, 40.2)	36.3 (31.9, 39.4)	38.1 (33.5, 41.0)	40.1 (35.6, 42.8)	40.6 (36.6, 43.5)	41.7 (37.7, 44.5)	41.9 (37.9, 44.9)
		Male	27.8 (24.0, 32.5)	28.6 (25.0, 33.2)	29.4 (25.8, 34.0)	30.2 (26.6, 34.2)	31.1 (27.5, 35.3)	34.4 (30.7, 38.3)	36.8 (32.9, 40.5)	37.0 (33.3, 40.8)	37.3 (33.6, 41.4)	37.8 (34.0, 41.7)	38.3 (34.4, 42.3)
	Glenn	Female	33.9 (28.3, 38.2)	34.8 (29.1, 39.3)	35.8 (30.3, 40.5)	36.2 (30.2, 41.2)	36.5 (30.4, 41.1)	37.7 (31.5, 42.8)	38.7 (32.8, 43.4)	37.5 (31.7, 42.8)	37.7 (32.2, 42.9)	38.3 (32.7, 43.3)	38.8 (33.2, 43.8)
		Male	28.9 (24.2, 34.4)	29.9 (25.2, 35.3)	30.8 (26.4, 36.1)	32.8 (28.0, 38.1)	33.9 (29.3, 39.3)	33.9 (29.4, 39.4)	34.7 (30.1, 39.9)	34.5 (29.7, 40.3)	34.7 (29.9, 40.4)	35.2 (30.4, 41.0)	35.8 (30.9, 41.5)
	Humboldt	Female	29.9 (24.9, 33.7)	30.8 (25.8, 34.7)	31.7 (26.7, 35.8)	31.7 (26.8, 36.4)	31.9 (27.2, 36.4)	33.5 (28.5, 37.7)	34.4 (29.6, 38.5)	33.9 (29.3, 38.0)	33.9 (29.5, 37.5)	34.1 (29.5, 37.8)	34.8 (30.1, 38.7)
		Male	25.2 (21.1, 30.1)	26.1 (22.1, 30.8)	27.0 (23.1, 31.7)	27.5 (23.5, 32.5)	28.6 (24.8, 33.4)	28.7 (24.9, 33.3)	29.4 (25.3, 33.6)	30.3 (26.2, 34.7)	30.8 (27.1, 35.6)	31.3 (27.4, 36.4)	31.8 (27.7, 37.0)
	Imperial	Female	39.3 (33.2, 43.8)	39.5 (33.5, 44.0)	40.2 (33.9, 45.2)	43.0 (36.2, 48.0)	41.8 (35.4, 46.8)	40.2 (34.0, 45.1)	42.8 (36.8, 47.8)	43.8 (38.2, 49.6)	41.8 (37.0, 47.5)	42.0 (37.3, 47.5)	42.9 (38.1, 48.5)
		Male	28.9 (24.2, 34.2)	29.6 (25.2, 34.8)	30.4 (25.8, 35.8)	32.8 (27.9, 38.1)	33.3 (28.4, 38.5)	34.0 (29.4, 39.2)	35.5 (30.7, 41.1)	36.4 (31.0, 42.1)	36.1 (31.3, 41.6)	36.5 (31.8, 42.1)	37.0 (32.1, 42.6)
	Inyo	Female	28.3 (23.8, 32.2)	29.0 (24.3, 33.4)	30.0 (25.2, 34.5)	31.7 (26.3, 36.5)	32.1 (26.9, 37.1)	32.1 (26.9, 37.1)	32.3 (26.8, 37.4)	34.4 (27.9, 39.5)	33.9 (27.8, 39.2)	34.6 (28.5, 39.7)	34.8 (28.7, 39.9)
		Male	27.1 (22.5, 31.9)	27.8 (23.1, 32.8)	28.7 (24.2, 33.6)	30.2 (25.5, 35.0)	31.3 (26.7, 36.3)	32.4 (27.8, 37.2)	33.6 (29.0, 39.0)	33.8 (28.8, 39.3)	33.4 (28.4, 39.0)	34.0 (29.0, 39.6)	34.5 (29.5, 40.2)
	Kern	Female	34.5 (30.5, 37.7)	35.6 (31.5, 39.1)	36.6 (32.4, 40.4)	38.2 (33.8, 41.9)	39.6 (35.4, 43.4)	40.8 (36.6, 44.2)	40.1 (36.2, 43.4)	41.6 (37.8, 44.7)	40.3 (36.8, 43.4)	40.4 (36.7, 43.4)	41.0 (37.4, 44.0)
		Male	29.1 (24.8, 33.1)	29.9 (25.6, 34.1)	30.8 (26.5, 35.0)	32.1 (27.6, 36.2)	34.4 (30.1, 38.7)	35.2 (31.0, 39.2)	35.1 (31.5, 39.6)	35.8 (32.4, 40.4)	36.0 (32.8, 40.6)	36.6 (33.3, 41.2)	37.1 (33.8, 41.7)
	Kings	Female	34.8 (29.9, 39.5)	35.7 (30.7, 40.7)	36.5 (31.6, 41.6)	37.4 (31.8, 42.4)	38.0 (32.7, 43.0)	39.8 (34.0, 44.6)	39.6 (34.1, 44.5)	41.3 (35.1, 45.8)	40.9 (35.2, 45.3)	41.5 (35.6, 46.2)	41.6 (35.9, 46.1)
		Male	30.1 (24.9, 35.0)	31.0 (25.9, 35.9)	31.9 (27.0, 36.7)	32.7 (27.4, 37.3)	34.3 (29.3, 38.9)	36.6 (31.6, 41.4)	37.5 (32.4, 42.8)	36.7 (31.8, 42.8)	36.4 (31.6, 42.3)	36.9 (31.9, 43.0)	37.4 (32.5, 43.4)
	Lake	Female	30.3 (25.7, 34.3)	31.2 (26.1, 35.7)	32.0 (26.9, 36.7)	33.0 (27.8, 38.0)	33.7 (28.6, 38.4)	33.9 (28.7, 38.9)	35.3 (30.0, 40.1)	36.1 (30.6, 41.1)	36.7 (31.4, 41.4)	36.9 (31.6, 41.6)	37.5 (32.2, 42.2)
		Male	28.7 (24.3, 33.9)	29.5 (24.9, 35.0)	30.3 (25.8, 35.7)	30.6 (26.2, 35.9)	32.5 (27.7, 37.3)	31.8 (27.4, 36.5)	32.2 (27.5, 36.8)	31.5 (26.8, 36.7)	32.2 (27.7, 37.3)	32.8 (28.2, 38.0)	33.3 (28.6, 38.6)
	Lassen	Female	29.1 (24.6, 33.5)	30.1 (25.5, 34.8)	30.7 (26.1, 35.5)	31.8 (27.1, 37.1)	32.2 (27.4, 37.6)	33.3 (28.4, 38.9)	34.9 (29.8, 40.5)	34.3 (29.1, 39.8)	34.4 (28.9, 39.8)	34.6 (29.3, 39.9)	35.3 (29.9, 40.5)
		Male	26.4 (21.7, 31.1)	27.4 (22.7, 32.2)	28.2 (23.6, 32.9)	29.6 (24.8, 34.3)	30.6 (25.9, 35.6)	31.7 (27.2, 36.8)	32.5 (27.8, 37.6)	33.0 (28.2, 38.2)	33.6 (28.8, 39.1)	34.2 (29.5, 39.7)	34.7 (29.9, 40.2)
	Los Angeles	Female	28.0 (25.6, 29.9)	28.9 (26.6, 31.1)	29.7 (27.4, 31.9)	30.5 (28.0, 32.9)	30.8 (28.2, 33.0)	30.7 (28.4, 33.0)	31.8 (29.3, 33.9)	33.0 (30.3, 34.8)	32.8 (30.5, 34.7)	33.3 (31.0, 35.1)	33.7 (31.3, 35.6)
		Male	24.0 (21.7, 27.1)	24.8 (22.5, 28.0)	25.5 (23.3, 28.7)	26.2 (23.8, 29.4)	27.0 (24.6, 30.2)	27.4 (24.9, 30.4)	27.1 (24.7, 30.0)	27.2 (25.0, 30.1)	26.6 (24.7, 29.7)	26.9 (25.0, 29.9)	27.1 (25.2, 30.3)
	Madera	Female	36.4 (30.7, 40.7)	37.3 (31.8, 41.8)	38.0 (32.3, 43.0)	39.2 (33.7, 44.2)	37.7 (32.7, 42.8)	39.1 (33.7, 44.3)	39.1 (34.1, 44.1)	40.5 (35.4, 45.2)	41.2 (36.1, 45.4)	41.6 (36.6, 45.8)	42.3 (37.0, 46.6)
		Male	28.8 (24.2, 34.3)	29.7 (25.4, 35.0)	30.6 (26.1, 36.1)	32.0 (27.5, 37.0)	32.9 (28.4, 38.2)	35.0 (30.0, 40.3)	38.4 (33.1, 44.1)	39.5 (34.0, 45.2)	38.2 (33.1, 44.0)	38.7 (33.5, 44.5)	39.2 (33.8, 45.2)
	Marin	Female	19.2 (16.3, 22.4)	20.1 (17.0, 23.6)	20.8 (17.8, 24.4)	21.9 (18.9, 26.2)	21.8 (18.7, 26.2)	20.2 (17.3, 24.4)	21.5 (18.2, 25.1)	20.7 (17.5, 23.7)	20.4 (17.1, 22.9)	20.8 (17.4, 23.4)	21.1 (17.5, 23.7)
		Male	20.3 (16.2, 23.9)	21.1 (17.0, 24.8)	21.9 (17.9, 25.5)	22.4 (18.3, 25.7)	23.9 (19.3, 27.4)	22.1 (18.4, 25.6)	19.9 (17.0, 23.5)	21.1 (18.1, 24.6)	22.1 (19.1, 25.6)	22.5 (19.3, 26.1)	22.9 (19.6, 26.7)
	Mariposa	Female	29.1 (23.9, 33.3)	29.9 (24.8, 34.3)	30.8 (25.5, 35.6)	32.3 (26.9, 37.6)	32.3 (27.0, 37.4)	33.0 (27.4, 38.3)	33.9 (28.9, 39.3)	34.6 (28.9, 40.0)	34.3 (28.5, 39.4)	34.9 (28.8, 40.3)	35.4 (29.4, 40.5)
		Male	26.7 (22.3, 32.1)	27.6 (23.4, 32.9)	28.5 (24.2, 33.9)	29.4 (25.2, 34.7)	30.4 (26.2, 35.8)	32.0 (27.4, 37.4)	33.7 (29.1, 39.3)	34.1 (29.0, 39.8)	35.0 (29.8, 41.1)	35.7 (30.2, 42.0)	36.3 (30.9, 42.4)
	Mendocino	Female	29.4 (24.4, 33.2)	30.4 (25.1, 34.6)	31.2 (26.1, 35.5)	31.7 (26.5, 36.1)	31.7 (26.5, 36.1)	31.4 (26.1, 35.8)	31.2 (26.3, 35.6)	31.6 (27.0, 36.0)	32.3 (27.8, 36.3)	33.0 (28.4, 36.9)	33.4 (28.7, 37.5)
		Male	26.3 (21.8, 31.2)	27.2 (22.6, 32.2)	28.1 (23.7, 32.9)	28.7 (24.5, 33.5)	30.0 (25.7, 34.8)	29.7 (25.6, 34.5)	29.9 (25.6, 34.6)	30.0 (25.9, 35.1)	30.3 (26.5, 35.3)	30.8 (26.9, 35.8)	31.3 (27.2, 36.5)
	Merced	Female	36.5 (30.9, 40.7)	37.3 (31.8, 41.7)	38.3 (32.7, 42.8)	39.9 (34.5, 44.8)	39.6 (34.0, 44.5)	40.9 (35.5, 45.5)	43.6 (38.5, 48.4)	44.9 (38.8, 49.0)	44.6 (38.7, 48.6)	44.6 (38.7, 48.5)	45.4 (39.7, 49.1)
		Male	28.9 (24.3, 34.4)	29.7 (25.3, 35.1)	30.6 (26.4, 35.9)	32.1 (27.8, 37.2)	33.0 (28.4, 38.5)	36.0 (31.3, 40.9)	39.5 (34.2, 44.6)	40.2 (34.9, 45.6)	40.8 (35.2, 46.2)	41.3 (35.8, 46.6)	41.8 (36.4, 46.9)
	Modoc	Female	30.7 (25.8, 35.1)	31.3 (26.3, 36.1)	32.1 (27.1, 37.2)	33.5 (28.1, 38.9)	34.1 (28.7, 39.3)	34.5 (28.8, 39.9)	35.1 (29.3, 40.4)	34.8 (29.0, 40.1)	34.9 (28.9, 40.4)	35.8 (29.7, 41.2)	36.1 (29.8, 41.7)
		Male	28.9 (23.9, 33.9)	29.7 (24.6, 34.7)	30.3 (25.4, 35.4)	30.6 (25.6, 35.7)	31.3 (26.4, 36.3)	32.2 (27.4, 37.3)	31.9 (26.9, 37.0)	32.4 (27.5, 37.7)	33.4 (28.4, 39.1)	34.1 (28.9, 39.9)	34.6 (29.2, 40.6)
	Mono	Female	25.6 (21.2, 29.6)	26.4 (21.9, 30.7)	27.2 (22.3, 31.9)	28.3 (23.5, 32.9)	29.0 (24.1, 33.8)	29.2 (24.1, 34.0)	28.8 (23.6, 33.6)	30.1 (24.8, 35.0)	31.1 (25.9, 35.7)	31.4 (25.9, 36.2)	31.7 (26.1, 36.6)
		Male	24.3 (20.2, 29.5)	25.1 (21.0, 30.3)	26.0 (21.7, 31.4)	27.1 (23.0, 31.9)	28.5 (24.3, 33.7)	29.5 (25.2, 34.8)	31.1 (26.5, 36.6)	32.3 (27.4, 37.9)	32.6 (27.9, 38.3)	33.3 (28.4, 39.3)	33.9 (28.7, 40.1)
	Monterey	Female	30.5 (26.0, 34.5)	31.6 (27.0, 35.9)	32.6 (28.0, 37.0)	32.3 (27.5, 36.7)	32.7 (28.1, 37.2)	31.5 (27.4, 36.0)	32.7 (29.1, 37.1)	31.8 (28.1, 35.7)	33.7 (30.2, 37.8)	34.0 (30.5, 37.9)	34.4 (30.7, 38.4)
		Male	26.9 (22.3, 31.2)	27.8 (23.3, 32.1)	28.6 (24.2, 32.9)	29.2 (24.7, 33.2)	29.6 (25.2, 33.7)	31.5 (27.4, 35.8)	32.8 (28.4, 36.9)	32.8 (28.6, 37.3)	32.9 (28.4, 37.3)	33.4 (28.9, 37.7)	33.9 (29.2, 38.4)
	Napa	Female	26.2 (21.9, 29.9)	26.9 (22.7, 30.8)	27.7 (23.2, 31.9)	28.6 (24.1, 33.4)	28.8 (24.6, 33.5)	29.2 (24.9, 33.8)	31.1 (26.3, 35.4)	31.4 (26.1, 35.4)	31.9 (26.7, 35.6)	32.5 (27.5, 36.0)	32.9 (27.7, 36.6)
		Male	24.9 (20.7, 29.8)	25.6 (21.6, 30.4)	26.3 (22.2, 31.2)	26.8 (22.5, 31.5)	29.0 (24.4, 33.5)	29.9 (25.4, 34.2)	30.3 (25.6, 34.7)	30.3 (25.6, 35.0)	30.6 (26.1, 35.4)	31.1 (26.7, 35.6)	31.5 (26.8, 36.3)
	Nevada	Female	22.6 (18.9, 26.1)	23.4 (19.6, 27.1)	24.2 (20.3, 28.2)	25.3 (21.2, 29.6)	25.2 (21.3, 29.4)	26.2 (22.0, 30.5)	27.2 (23.1, 31.6)	27.6 (23.5, 31.9)	26.5 (22.4, 30.2)	27.0 (22.7, 30.8)	27.3 (23.1, 31.0)
		Male	22.4 (18.5, 27.1)	23.2 (19.4, 27.9)	24.0 (20.2, 28.7)	24.9 (21.1, 29.9)	25.2 (21.8, 30.3)	25.2 (21.8, 30.2)	27.0 (23.3, 31.8)	26.8 (23.2, 31.5)	27.2 (23.3, 31.5)	27.6 (23.6, 32.1)	28.0 (24.1, 32.5)
	Orange	Female	24.0 (20.7, 25.9)	24.9 (21.5, 26.9)	25.6 (22.1, 27.7)	25.0 (21.7, 27.2)	25.5 (22.5, 27.7)	25.9 (23.2, 28.1)	25.9 (23.5, 27.9)	26.9 (24.3, 28.8)	27.0 (24.6, 28.8)	27.4 (24.9, 29.2)	27.7 (25.1, 29.6)
		Male	22.7 (20.0, 26.0)	23.5 (20.8, 26.8)	24.2 (21.6, 27.5)	24.9 (22.3, 28.3)	24.1 (21.8, 27.5)	24.5 (21.8, 27.8)	25.1 (22.5, 27.9)	26.2 (23.6, 29.1)	26.1 (23.6, 28.9)	26.5 (24.0, 29.4)	27.0 (24.4, 30.0)
	Placer	Female	21.7 (18.3, 24.7)	22.5 (18.9, 25.7)	23.2 (19.4, 26.9)	24.6 (20.4, 28.1)	23.5 (19.7, 27.1)	23.5 (19.9, 26.9)	24.8 (21.1, 28.2)	25.6 (22.1, 28.6)	25.1 (21.9, 28.0)	25.7 (22.4, 28.6)	26.0 (22.6, 28.9)
		Male	21.7 (18.6, 26.3)	22.5 (19.3, 27.1)	23.3 (19.9, 28.1)	24.6 (21.5, 29.5)	24.2 (21.0, 29.1)	23.8 (20.7, 28.3)	25.0 (21.8, 29.6)	25.5 (22.4, 29.7)	27.0 (23.4, 30.7)	27.5 (23.9, 31.2)	28.0 (24.3, 31.9)
	Plumas	Female	26.0 (21.7, 30.2)	26.8 (22.5, 31.2)	28.0 (23.5, 32.8)	28.6 (23.8, 33.7)	28.3 (23.7, 33.1)	29.6 (24.9, 34.8)	30.2 (25.1, 35.0)	29.9 (24.7, 35.0)	31.5 (26.1, 36.1)	32.3 (26.4, 37.2)	32.5 (26.9, 37.2)
		Male	24.9 (20.5, 29.7)	25.8 (21.4, 30.6)	26.8 (22.5, 31.6)	29.2 (24.3, 33.9)	29.9 (25.4, 34.8)	30.7 (26.2, 35.7)	30.7 (26.1, 35.7)	30.6 (25.8, 35.7)	31.0 (26.6, 36.3)	31.6 (26.7, 37.4)	32.2 (27.5, 37.7)
	Riverside	Female	31.1 (27.4, 33.5)	32.0 (28.4, 34.5)	32.6 (29.0, 35.4)	32.9 (29.4, 35.9)	33.8 (30.3, 36.6)	34.2 (30.9, 36.5)	34.7 (31.9, 36.9)	35.8 (32.7, 38.0)	35.2 (32.4, 37.3)	35.8 (32.9, 37.8)	36.0 (32.9, 38.3)
		Male	27.8 (24.5, 31.5)	28.6 (25.4, 32.2)	29.4 (26.1, 33.1)	30.7 (27.4, 34.5)	30.3 (27.0, 33.9)	30.9 (28.1, 34.5)	32.3 (29.6, 35.7)	34.7 (31.7, 37.9)	34.2 (31.4, 37.5)	34.7 (31.9, 37.9)	35.2 (32.1, 38.7)
	Sacramento	Female	28.0 (24.8, 30.6)	29.0 (25.8, 31.9)	29.9 (26.6, 33.0)	31.1 (28.1, 34.4)	31.8 (28.4, 35.2)	33.0 (29.5, 36.1)	33.7 (30.5, 36.5)	35.9 (32.5, 38.5)	35.8 (32.7, 38.3)	36.3 (33.1, 38.8)	36.7 (33.5, 39.2)
		Male	23.7 (20.5, 27.7)	24.5 (21.2, 28.6)	25.3 (22.1, 29.4)	26.5 (23.3, 30.2)	27.6 (24.3, 31.6)	28.6 (25.5, 32.2)	30.6 (27.8, 34.3)	31.5 (28.6, 34.9)	31.2 (28.4, 34.4)	31.7 (28.8, 34.9)	32.2 (29.2, 35.4)
	San Benito	Female	31.3 (25.8, 35.5)	32.7 (26.9, 37.2)	33.8 (28.0, 38.5)	34.5 (28.7, 39.5)	35.0 (29.2, 40.4)	34.5 (28.7, 40.0)	36.8 (31.3, 42.4)	37.4 (31.0, 42.5)	37.7 (31.6, 42.5)	37.9 (31.6, 42.8)	38.2 (32.0, 42.9)
		Male	27.6 (22.8, 32.8)	28.7 (23.8, 34.0)	29.7 (24.9, 35.0)	30.4 (25.7, 35.3)	31.2 (26.2, 36.2)	32.9 (27.8, 37.8)	35.2 (29.6, 40.1)	35.0 (29.1, 40.4)	35.0 (29.2, 40.2)	35.6 (29.5, 41.0)	36.2 (30.1, 41.5)
	San Bernardino	Female	31.6 (28.0, 34.0)	32.7 (29.2, 35.2)	33.6 (30.0, 36.4)	34.8 (31.2, 37.7)	36.1 (32.2, 38.9)	37.4 (33.6, 40.0)	37.6 (34.2, 40.3)	38.2 (34.8, 40.5)	38.2 (35.0, 40.4)	38.5 (35.3, 40.7)	38.8 (35.6, 41.0)
		Male	27.3 (23.8, 31.1)	28.2 (24.7, 31.9)	28.9 (25.4, 32.8)	31.3 (27.7, 35.0)	31.8 (28.3, 35.7)	31.1 (27.9, 34.9)	32.4 (29.6, 36.5)	33.1 (30.5, 36.8)	32.6 (29.9, 36.3)	33.1 (30.3, 36.8)	33.6 (30.7, 37.3)
	San Diego	Female	25.2 (22.2, 26.9)	26.1 (23.1, 28.0)	26.9 (23.9, 28.9)	26.8 (23.9, 29.1)	28.6 (25.8, 31.1)	28.2 (26.0, 30.9)	28.1 (26.0, 30.4)	29.6 (27.4, 31.9)	29.7 (27.7, 31.6)	30.3 (28.1, 32.2)	30.6 (28.3, 32.6)
		Male	23.1 (20.5, 26.3)	23.9 (21.3, 27.2)	24.7 (22.2, 27.9)	26.1 (23.6, 29.3)	26.9 (24.2, 30.2)	27.5 (25.0, 30.8)	28.0 (25.8, 31.3)	28.9 (26.7, 32.0)	28.7 (26.5, 31.6)	29.2 (26.8, 32.0)	29.6 (27.2, 32.5)
	San Francisco	Female	17.4 (14.4, 20.4)	18.1 (15.0, 21.5)	18.7 (15.5, 22.1)	17.2 (14.3, 20.8)	17.0 (13.9, 19.9)	17.0 (14.4, 20.2)	17.7 (15.1, 20.8)	18.9 (16.1, 21.9)	20.2 (17.3, 23.0)	20.5 (17.6, 23.2)	20.9 (17.8, 23.7)
		Male	15.1 (12.3, 18.5)	15.6 (12.7, 19.1)	16.1 (13.3, 19.5)	16.3 (13.8, 20.0)	17.0 (14.8, 20.8)	17.4 (15.3, 21.5)	18.4 (16.0, 21.9)	18.5 (16.4, 22.3)	17.8 (15.9, 21.5)	18.0 (16.2, 21.7)	18.3 (16.4, 22.2)
	San Joaquin	Female	32.3 (28.2, 36.0)	33.2 (29.1, 37.2)	33.9 (29.7, 38.2)	34.6 (30.5, 39.0)	35.5 (31.2, 39.6)	35.7 (32.0, 39.7)	37.7 (34.1, 41.7)	39.0 (35.4, 42.5)	39.3 (35.8, 42.5)	40.0 (36.5, 43.2)	40.2 (36.6, 43.5)
		Male	27.7 (23.9, 32.8)	28.4 (24.6, 33.5)	29.1 (25.3, 34.3)	30.9 (27.0, 35.7)	32.4 (28.3, 37.1)	33.0 (29.4, 37.9)	34.2 (30.8, 39.2)	34.7 (31.3, 39.5)	34.5 (31.4, 39.2)	35.0 (31.9, 39.6)	35.5 (32.3, 40.2)
	San Luis Obispo	Female	25.2 (21.6, 28.9)	26.0 (22.4, 29.9)	26.8 (23.2, 31.0)	27.3 (23.2, 31.2)	29.3 (25.0, 33.3)	31.2 (26.6, 34.9)	30.3 (26.0, 33.9)	29.5 (25.1, 32.5)	28.6 (24.8, 31.9)	29.0 (25.1, 32.3)	29.3 (25.4, 32.7)
		Male	24.8 (20.3, 28.6)	25.7 (21.2, 29.5)	26.5 (22.2, 30.3)	27.4 (22.9, 31.2)	28.9 (24.4, 32.9)	29.8 (25.4, 33.9)	28.9 (24.8, 33.4)	28.9 (25.3, 33.7)	29.0 (25.2, 33.5)	29.4 (25.5, 34.0)	29.9 (26.0, 34.5)
	San Mateo	Female	20.4 (17.0, 23.5)	21.3 (18.1, 24.4)	21.9 (18.6, 25.3)	20.7 (17.5, 24.2)	20.3 (16.9, 23.7)	21.1 (18.0, 24.4)	22.1 (19.1, 25.1)	23.6 (20.4, 26.3)	24.8 (21.7, 27.5)	25.0 (21.9, 27.7)	25.5 (22.3, 28.2)
		Male	18.4 (15.3, 22.2)	19.1 (16.2, 22.8)	19.7 (16.7, 23.4)	20.1 (17.4, 24.0)	20.9 (18.0, 25.1)	20.5 (18.0, 24.8)	21.6 (19.0, 25.6)	22.5 (20.1, 26.5)	22.1 (19.7, 26.0)	22.4 (20.0, 26.4)	22.8 (20.3, 26.8)
	Santa Barbara	Female	26.9 (23.0, 30.3)	27.9 (23.8, 31.6)	28.8 (24.4, 32.8)	29.6 (25.4, 33.5)	31.2 (27.0, 35.3)	32.8 (28.6, 36.8)	29.3 (25.8, 33.0)	29.4 (26.1, 33.1)	29.2 (25.9, 32.5)	29.8 (26.3, 33.1)	29.8 (26.2, 33.2)
		Male	23.4 (19.3, 27.1)	24.2 (20.1, 28.0)	25.1 (20.8, 29.0)	25.8 (21.7, 29.5)	27.9 (23.8, 31.9)	30.2 (25.9, 34.1)	28.3 (25.0, 32.9)	29.1 (25.7, 33.8)	29.3 (25.9, 33.8)	29.7 (26.2, 34.2)	30.1 (26.5, 34.9)
	Santa Clara	Female	22.6 (19.4, 25.1)	24.0 (20.6, 26.7)	24.8 (21.4, 27.6)	23.6 (20.3, 26.7)	22.7 (20.0, 25.9)	24.2 (21.5, 27.5)	25.2 (22.5, 28.0)	26.3 (23.6, 28.9)	27.1 (24.6, 29.6)	27.6 (25.1, 30.0)	28.0 (25.3, 30.5)
		Male	21.0 (18.1, 24.7)	21.7 (18.9, 25.4)	22.4 (19.6, 26.1)	22.6 (19.9, 26.5)	23.0 (20.3, 26.5)	22.7 (19.9, 26.2)	23.2 (20.6, 26.4)	22.9 (20.6, 26.1)	23.2 (20.7, 26.2)	23.5 (21.0, 26.6)	23.9 (21.3, 27.1)
	Santa Cruz	Female	26.2 (21.9, 29.6)	27.3 (23.0, 31.0)	28.2 (23.7, 32.2)	27.5 (23.2, 31.7)	26.8 (22.7, 31.2)	26.4 (22.7, 31.2)	26.8 (23.6, 31.2)	28.1 (24.4, 32.0)	28.2 (24.8, 32.3)	28.6 (25.1, 32.6)	29.0 (25.5, 33.0)
		Male	24.3 (20.1, 28.5)	25.3 (21.1, 29.4)	26.2 (21.9, 30.4)	26.5 (22.5, 30.8)	27.1 (23.0, 31.5)	27.0 (23.1, 31.5)	27.0 (23.2, 31.3)	27.7 (24.1, 31.9)	27.9 (23.8, 32.2)	28.3 (24.2, 32.7)	28.8 (24.6, 33.2)
	Shasta	Female	27.7 (23.6, 31.6)	28.5 (24.5, 32.6)	29.4 (25.2, 33.9)	31.0 (26.4, 35.6)	30.4 (26.4, 35.1)	31.6 (27.7, 36.5)	32.1 (28.2, 36.7)	33.0 (29.0, 37.5)	33.1 (29.4, 37.7)	33.9 (30.2, 38.4)	34.4 (30.7, 38.8)
		Male	27.2 (22.8, 32.0)	28.1 (23.8, 32.8)	29.0 (24.6, 33.9)	30.5 (25.9, 35.4)	31.8 (27.4, 36.6)	32.8 (28.6, 37.7)	32.4 (28.2, 36.9)	32.5 (28.5, 37.1)	32.7 (28.8, 37.7)	33.2 (29.3, 38.1)	33.7 (29.9, 38.6)
	Sierra	Female	26.7 (22.6, 30.9)	27.8 (23.4, 32.4)	28.4 (23.8, 33.4)	29.9 (25.0, 35.0)	28.9 (24.2, 33.8)	29.9 (24.6, 35.3)	30.7 (25.2, 36.0)	31.9 (26.1, 37.5)	31.6 (25.6, 37.0)	32.0 (26.1, 37.2)	32.3 (26.4, 37.7)
		Male	24.9 (20.6, 29.6)	25.8 (21.4, 30.7)	26.5 (22.1, 31.5)	28.1 (23.6, 32.9)	28.5 (24.2, 33.4)	29.1 (24.7, 34.4)	30.2 (25.5, 35.5)	31.2 (26.2, 36.7)	31.5 (26.5, 37.4)	32.0 (27.0, 37.8)	32.5 (27.3, 38.5)
	Siskiyou	Female	30.0 (25.0, 34.2)	31.0 (25.9, 35.3)	32.0 (26.9, 36.6)	33.4 (28.0, 38.3)	33.1 (27.6, 37.9)	34.2 (28.7, 38.8)	35.7 (30.1, 40.3)	33.9 (28.4, 38.3)	32.9 (27.4, 37.1)	34.0 (28.4, 38.1)	34.8 (29.0, 38.9)
		Male	26.6 (22.0, 31.7)	27.5 (23.0, 32.5)	28.4 (24.0, 33.3)	28.8 (24.3, 33.8)	29.7 (25.2, 34.8)	30.3 (26.0, 35.0)	30.2 (25.6, 34.7)	31.0 (26.4, 35.7)	31.6 (27.1, 36.8)	32.1 (27.5, 37.3)	32.6 (27.8, 37.8)
	Solano	Female	29.0 (24.4, 32.2)	30.1 (25.3, 33.7)	31.1 (26.1, 35.0)	32.1 (27.2, 36.2)	31.7 (27.0, 35.5)	32.5 (27.7, 36.6)	35.2 (30.5, 38.9)	34.4 (29.9, 38.0)	35.9 (31.3, 39.3)	36.5 (31.8, 39.7)	37.0 (32.3, 40.4)
		Male	23.9 (20.0, 28.4)	24.7 (20.8, 29.3)	25.5 (21.5, 30.1)	26.7 (22.5, 31.2)	28.8 (24.5, 33.0)	30.4 (25.8, 34.3)	31.4 (26.8, 35.6)	31.9 (27.2, 36.2)	31.6 (27.1, 36.0)	32.1 (27.6, 36.4)	32.6 (27.9, 37.1)
	Sonoma	Female	25.0 (21.4, 28.0)	26.0 (22.5, 29.3)	27.0 (23.3, 30.6)	28.1 (24.3, 32.1)	28.5 (24.7, 32.2)	26.8 (23.4, 30.5)	28.3 (24.8, 31.5)	29.6 (26.1, 32.3)	29.3 (25.9, 31.9)	30.2 (26.7, 32.7)	30.5 (26.9, 33.2)
		Male	24.4 (20.5, 28.4)	25.3 (21.5, 29.3)	26.2 (22.3, 30.3)	26.8 (22.8, 30.8)	28.4 (24.0, 32.3)	28.0 (24.2, 31.8)	27.0 (23.8, 30.8)	27.6 (24.7, 31.2)	28.3 (25.3, 31.9)	28.8 (25.7, 32.4)	29.3 (26.0, 33.1)
	Stanislaus	Female	33.1 (28.4, 36.7)	34.0 (29.3, 37.9)	34.8 (30.1, 38.9)	36.7 (31.6, 40.9)	37.7 (32.7, 41.7)	37.9 (33.3, 41.9)	39.8 (35.7, 43.7)	39.9 (35.6, 43.7)	40.6 (36.6, 44.2)	41.4 (37.3, 44.8)	42.3 (38.1, 45.8)
		Male	28.7 (24.9, 33.9)	29.4 (25.6, 34.6)	30.1 (26.5, 35.3)	31.1 (27.6, 36.3)	31.8 (28.0, 36.7)	32.9 (29.4, 38.0)	33.8 (30.7, 38.7)	34.5 (31.2, 39.6)	35.3 (31.9, 39.9)	35.8 (32.4, 40.3)	36.3 (32.7, 40.8)
	Sutter	Female	28.9 (24.2, 33.1)	29.6 (25.1, 34.0)	30.3 (25.7, 35.1)	32.6 (27.4, 37.8)	31.1 (26.1, 35.9)	32.1 (26.9, 36.7)	32.4 (27.0, 37.0)	33.7 (28.3, 38.4)	33.8 (28.5, 38.5)	34.3 (28.9, 39.1)	34.5 (28.9, 39.5)
		Male	25.6 (21.3, 30.7)	26.3 (22.1, 31.3)	27.0 (22.8, 32.0)	28.7 (24.3, 33.8)	29.1 (24.9, 34.2)	29.1 (25.2, 33.9)	30.5 (26.1, 35.4)	31.5 (27.1, 36.7)	31.2 (26.8, 36.2)	31.6 (27.0, 36.8)	32.1 (27.3, 37.5)
	Tehama	Female	30.1 (25.1, 34.1)	30.9 (25.9, 34.9)	31.6 (26.4, 36.1)	32.2 (26.7, 37.0)	32.7 (27.6, 37.3)	34.3 (28.8, 39.3)	35.0 (29.4, 39.6)	34.2 (29.1, 38.9)	35.8 (30.6, 40.3)	36.4 (31.0, 41.1)	36.6 (31.4, 41.2)
		Male	28.6 (23.7, 33.7)	29.4 (24.8, 34.4)	30.2 (25.5, 35.4)	32.4 (27.5, 37.7)	33.6 (28.9, 38.5)	34.3 (29.7, 39.5)	33.9 (29.3, 39.0)	34.1 (29.7, 39.2)	33.5 (29.1, 38.7)	34.1 (29.4, 39.5)	34.6 (30.0, 40.0)
	Trinity	Female	31.1 (26.0, 35.3)	31.7 (26.3, 36.2)	32.3 (26.9, 37.2)	33.9 (28.0, 39.2)	32.6 (27.0, 37.8)	32.4 (26.7, 37.6)	33.4 (27.5, 38.7)	33.1 (27.3, 39.1)	32.4 (26.8, 37.9)	32.8 (27.6, 38.0)	33.6 (27.9, 39.1)
		Male	27.9 (23.4, 33.0)	28.6 (24.1, 33.8)	29.3 (24.8, 34.5)	30.2 (25.7, 35.6)	31.4 (26.8, 36.6)	30.9 (26.5, 35.9)	30.6 (25.8, 35.4)	30.9 (26.0, 36.3)	31.2 (26.5, 36.7)	31.8 (27.4, 37.0)	32.3 (27.4, 38.0)
	Tulare	Female	37.3 (32.4, 41.5)	38.1 (33.4, 42.2)	38.8 (33.9, 43.3)	40.3 (35.1, 44.7)	39.6 (34.8, 44.3)	40.8 (35.9, 45.2)	42.1 (37.6, 45.9)	43.2 (38.4, 46.7)	42.8 (38.8, 46.4)	43.3 (39.2, 46.9)	43.7 (39.7, 47.3)
		Male	29.7 (25.3, 34.8)	30.5 (26.4, 35.3)	31.3 (27.1, 36.2)	31.3 (26.8, 35.8)	32.8 (28.4, 37.5)	36.2 (31.7, 40.8)	38.4 (34.4, 43.2)	37.7 (33.7, 42.8)	37.6 (33.9, 42.6)	38.0 (34.3, 43.1)	38.5 (34.7, 43.6)
	Tuolumne	Female	26.8 (22.3, 30.7)	27.8 (23.2, 32.0)	28.6 (24.0, 33.0)	30.3 (25.4, 35.0)	30.6 (25.5, 35.4)	30.8 (25.5, 35.3)	31.3 (26.0, 35.8)	31.9 (26.6, 36.5)	31.5 (26.2, 35.6)	32.0 (26.7, 36.1)	32.6 (26.9, 36.9)
		Male	25.6 (21.4, 30.6)	26.5 (22.4, 31.5)	27.4 (23.4, 32.4)	28.3 (24.2, 33.3)	29.1 (25.0, 34.4)	29.5 (25.6, 34.8)	30.6 (26.6, 36.1)	30.9 (26.6, 36.5)	30.9 (26.7, 36.5)	31.4 (27.1, 37.1)	31.8 (27.3, 37.8)
	Ventura	Female	26.9 (23.6, 30.1)	27.8 (24.5, 31.3)	28.7 (25.2, 32.5)	29.2 (25.8, 33.0)	29.5 (26.1, 33.1)	29.6 (26.4, 33.1)	28.5 (25.6, 31.5)	29.3 (26.0, 32.1)	29.2 (26.1, 31.7)	29.6 (26.4, 32.0)	29.9 (26.5, 32.6)
		Male	23.5 (19.8, 27.3)	24.3 (20.6, 28.2)	25.2 (21.4, 29.1)	26.1 (22.4, 30.0)	28.1 (24.4, 32.1)	30.3 (26.6, 34.5)	30.0 (27.0, 34.1)	30.2 (27.3, 34.6)	30.8 (28.0, 34.9)	31.2 (28.4, 35.4)	31.7 (28.6, 36.0)
	Yolo	Female	25.7 (21.5, 29.2)	26.5 (22.3, 30.3)	27.3 (22.9, 31.4)	28.4 (24.0, 33.2)	29.8 (25.4, 34.5)	32.7 (28.0, 37.4)	33.0 (28.3, 37.3)	33.1 (28.3, 37.4)	32.7 (28.3, 36.6)	33.0 (28.4, 36.8)	34.0 (29.0, 38.1)
		Male	23.3 (19.4, 27.8)	24.1 (20.3, 28.7)	24.9 (21.0, 29.6)	25.5 (21.4, 30.1)	28.2 (23.7, 32.7)	29.3 (24.8, 33.6)	31.1 (26.3, 35.2)	31.0 (26.0, 35.4)	31.7 (27.1, 35.7)	32.1 (27.3, 36.2)	32.5 (27.3, 36.9)
	Yuba	Female	32.3 (27.3, 36.4)	33.2 (28.1, 37.5)	34.1 (28.9, 38.8)	35.7 (30.0, 40.6)	34.8 (29.3, 39.5)	36.4 (30.7, 41.4)	37.8 (31.9, 42.6)	39.3 (33.6, 44.0)	39.5 (33.6, 44.4)	39.9 (34.2, 44.7)	40.1 (34.4, 44.8)
		Male	28.6 (24.1, 33.9)	29.4 (24.9, 34.7)	30.3 (25.9, 35.6)	32.1 (27.5, 37.6)	32.3 (28.0, 37.9)	32.5 (28.3, 38.1)	33.4 (29.0, 39.1)	34.4 (30.3, 40.1)	34.2 (29.8, 39.8)	34.8 (30.4, 40.4)	35.3 (30.9, 40.9)
Colorado
	Adams	Female	20.8 (19.0, 22.6)	21.9 (20.0, 23.8)	22.7 (20.8, 24.7)	23.4 (21.6, 25.3)	24.2 (22.5, 26.1)	25.2 (23.5, 26.8)	26.4 (24.5, 27.9)	27.0 (25.2, 28.5)	27.5 (25.8, 29.1)	27.9 (26.1, 29.6)	28.5 (26.5, 30.4)
		Male	20.3 (18.2, 23.0)	21.1 (19.0, 23.8)	21.9 (19.8, 24.5)	22.8 (20.9, 25.4)	23.7 (21.8, 26.2)	24.2 (22.3, 26.7)	24.9 (23.0, 27.3)	26.3 (24.4, 28.8)	26.5 (24.7, 29.0)	27.0 (25.2, 29.6)	27.6 (25.6, 30.4)
	Alamosa	Female	26.6 (22.2, 30.2)	27.8 (23.1, 31.7)	28.7 (24.1, 32.8)	29.7 (24.7, 34.0)	30.9 (25.9, 35.2)	32.2 (27.3, 36.6)	31.7 (27.1, 35.5)	32.2 (27.0, 35.5)	33.0 (27.8, 36.0)	33.3 (28.1, 36.3)	33.9 (28.6, 36.8)
		Male	23.2 (19.1, 27.6)	24.1 (20.0, 28.7)	25.1 (21.0, 29.6)	25.9 (21.7, 30.5)	26.5 (22.3, 31.2)	27.5 (23.6, 32.1)	29.8 (25.7, 34.4)	29.7 (25.3, 34.2)	29.3 (25.1, 33.8)	29.8 (25.6, 34.4)	30.3 (26.0, 34.9)
	Arapahoe	Female	21.1 (18.7, 23.2)	22.3 (19.9, 24.6)	23.1 (20.6, 25.6)	23.9 (21.6, 26.6)	24.6 (22.3, 26.9)	24.6 (22.4, 26.5)	25.2 (23.1, 27.3)	25.6 (23.4, 27.7)	26.4 (24.4, 28.5)	26.7 (24.6, 28.9)	27.2 (25.0, 29.6)
		Male	19.8 (17.4, 22.9)	20.6 (18.2, 23.8)	21.3 (18.9, 24.5)	22.6 (20.3, 25.9)	23.4 (21.3, 26.5)	24.0 (21.9, 27.0)	24.1 (22.1, 27.1)	24.8 (22.7, 28.0)	24.8 (22.7, 27.9)	25.2 (23.0, 28.5)	25.7 (23.3, 29.0)
	Archuleta	Female	24.9 (20.6, 28.4)	26.0 (21.7, 29.8)	26.6 (22.1, 30.7)	27.3 (22.5, 31.5)	27.1 (22.6, 31.5)	27.0 (22.1, 31.1)	26.2 (21.7, 30.5)	24.7 (20.5, 28.8)	25.3 (21.4, 29.3)	25.8 (21.8, 29.8)	26.4 (22.2, 30.5)
		Male	22.9 (19.0, 27.5)	23.8 (20.0, 28.4)	24.6 (20.8, 29.4)	26.1 (22.1, 30.9)	27.0 (22.8, 31.7)	27.2 (23.1, 31.8)	27.2 (23.0, 32.0)	27.5 (23.5, 32.5)	26.9 (23.1, 31.8)	27.5 (23.6, 32.4)	27.9 (23.8, 33.0)
	Baca	Female	30.0 (24.5, 33.9)	30.9 (25.2, 35.3)	31.2 (25.4, 35.7)	31.3 (26.0, 36.3)	34.1 (28.6, 39.2)	34.7 (29.0, 40.4)	34.9 (29.4, 40.7)	35.5 (30.0, 41.6)	36.3 (30.4, 42.1)	36.5 (30.6, 42.3)	37.3 (31.2, 43.3)
		Male	26.8 (22.4, 31.9)	27.7 (23.2, 33.0)	28.2 (23.8, 33.5)	28.9 (24.7, 33.9)	30.8 (26.5, 35.8)	32.0 (27.5, 37.1)	33.5 (28.7, 38.8)	34.1 (29.2, 39.7)	34.8 (29.6, 40.5)	35.4 (30.1, 41.2)	35.9 (30.4, 41.9)
	Bent	Female	32.8 (27.0, 37.1)	34.6 (28.8, 39.3)	35.3 (29.3, 40.4)	35.8 (30.1, 41.2)	38.7 (32.7, 43.8)	39.1 (33.4, 44.4)	40.3 (34.1, 45.6)	41.7 (35.2, 47.6)	43.5 (37.0, 49.4)	43.1 (36.7, 48.9)	43.8 (37.2, 49.7)
		Male	29.2 (24.1, 34.3)	30.5 (25.5, 35.6)	31.2 (26.2, 36.5)	31.6 (26.7, 36.7)	32.5 (27.7, 37.7)	33.6 (29.1, 38.6)	34.4 (29.4, 39.7)	35.1 (29.7, 40.7)	36.9 (31.3, 42.7)	37.6 (32.1, 43.5)	38.2 (32.6, 44.3)
	Boulder	Female	20.8 (19.0, 22.6)	21.9 (20.0, 23.8)	22.7 (20.8, 24.7)	23.4 (21.6, 25.3)	24.2 (22.5, 26.1)	25.2 (23.5, 26.8)	26.4 (24.5, 27.9)	27.0 (25.2, 28.5)	27.5 (25.8, 29.1)	27.9 (26.1, 29.6)	28.5 (26.5, 30.4)
		Male	20.3 (18.2, 23.0)	21.1 (19.0, 23.8)	21.9 (19.8, 24.5)	22.8 (20.9, 25.4)	23.7 (21.8, 26.2)	24.2 (22.3, 26.7)	24.9 (23.0, 27.3)	26.3 (24.4, 28.8)	26.5 (24.7, 29.0)	27.0 (25.2, 29.6)	27.6 (25.6, 30.4)
	Broomfield	Female	20.8 (19.0, 22.6)	21.9 (20.0, 23.8)	22.7 (20.8, 24.7)	23.4 (21.6, 25.3)	24.2 (22.5, 26.1)	25.2 (23.5, 26.8)	26.4 (24.5, 27.9)	27.0 (25.2, 28.5)	27.5 (25.8, 29.1)	27.9 (26.1, 29.6)	28.5 (26.5, 30.4)
		Male	20.3 (18.2, 23.0)	21.1 (19.0, 23.8)	21.9 (19.8, 24.5)	22.8 (20.9, 25.4)	23.7 (21.8, 26.2)	24.2 (22.3, 26.7)	24.9 (23.0, 27.3)	26.3 (24.4, 28.8)	26.5 (24.7, 29.0)	27.0 (25.2, 29.6)	27.6 (25.6, 30.4)
	Chaffee	Female	22.6 (18.9, 26.4)	23.5 (19.7, 27.5)	24.3 (20.2, 28.8)	24.2 (20.1, 28.6)	24.1 (20.2, 28.4)	24.8 (20.9, 28.9)	23.8 (20.3, 27.9)	22.9 (19.4, 27.0)	23.2 (19.8, 26.8)	23.6 (20.0, 27.5)	24.0 (20.2, 27.9)
		Male	21.9 (18.1, 26.4)	22.6 (19.0, 27.1)	23.4 (19.6, 28.1)	24.0 (20.3, 28.6)	24.1 (20.6, 28.9)	23.4 (20.4, 28.1)	22.8 (19.8, 27.5)	23.2 (20.0, 28.1)	23.2 (20.1, 27.6)	23.7 (20.3, 28.4)	24.1 (20.6, 29.0)
	Cheyenne	Female	27.8 (23.2, 31.7)	29.0 (24.1, 33.3)	29.6 (24.5, 34.5)	30.8 (25.7, 35.8)	32.3 (26.9, 37.4)	33.5 (28.1, 38.6)	34.3 (28.6, 39.6)	35.7 (29.7, 41.3)	36.5 (30.6, 42.1)	37.0 (30.8, 42.8)	37.4 (31.2, 43.3)
		Male	27.8 (23.1, 32.5)	28.8 (23.9, 33.7)	29.7 (24.6, 34.8)	30.5 (25.7, 35.5)	31.7 (27.0, 36.9)	32.5 (28.2, 37.6)	33.0 (28.4, 38.4)	34.0 (29.0, 39.7)	35.5 (30.4, 41.3)	36.1 (30.8, 42.3)	36.7 (31.2, 42.9)
	Clear Creek	Female	20.8 (17.2, 24.6)	21.9 (18.3, 25.8)	22.7 (19.0, 26.9)	23.7 (19.6, 27.9)	24.3 (19.9, 28.6)	24.7 (20.1, 28.9)	25.3 (20.3, 29.8)	25.1 (20.0, 29.6)	25.1 (19.9, 29.6)	25.5 (20.4, 29.8)	25.8 (20.6, 30.3)
		Male	20.7 (17.0, 25.3)	21.6 (18.1, 26.1)	22.4 (18.9, 27.0)	22.5 (19.0, 27.1)	22.9 (19.3, 27.4)	22.5 (19.1, 26.8)	23.7 (19.9, 28.4)	24.8 (20.8, 29.8)	25.9 (21.3, 31.0)	26.4 (21.9, 31.5)	26.9 (22.2, 32.2)
	Conejos	Female	29.0 (24.0, 33.1)	30.0 (24.9, 34.3)	30.4 (25.2, 35.1)	31.1 (25.7, 35.9)	31.5 (26.1, 36.1)	32.6 (26.8, 37.4)	32.2 (26.4, 37.0)	32.1 (26.0, 37.1)	33.4 (27.4, 38.0)	33.3 (27.1, 38.1)	33.6 (27.3, 38.5)
		Male	23.1 (19.0, 28.0)	24.0 (19.9, 28.8)	24.7 (20.5, 29.6)	26.0 (21.7, 30.9)	26.8 (22.7, 31.7)	27.5 (23.3, 32.4)	28.4 (23.9, 33.4)	29.8 (24.8, 35.1)	29.3 (24.6, 34.4)	29.9 (24.9, 35.4)	30.6 (25.4, 36.2)
	Costilla	Female	30.7 (24.7, 34.8)	31.9 (25.9, 36.2)	31.9 (26.0, 36.3)	32.7 (26.8, 37.2)	35.3 (28.9, 40.4)	36.2 (30.0, 41.5)	35.9 (29.4, 40.9)	37.8 (30.9, 43.2)	38.2 (31.4, 43.2)	38.4 (31.3, 43.6)	39.1 (31.9, 44.3)
		Male	24.8 (20.1, 30.0)	25.9 (21.3, 31.1)	26.7 (22.1, 31.8)	27.5 (23.1, 32.4)	28.4 (23.9, 33.8)	29.3 (25.0, 34.4)	30.9 (26.1, 36.1)	32.3 (27.1, 37.8)	32.3 (27.2, 37.7)	33.0 (27.5, 38.7)	33.6 (28.0, 39.4)
	Crowley	Female	32.5 (26.9, 36.7)	34.4 (28.5, 39.0)	34.1 (28.7, 38.7)	35.5 (29.7, 40.7)	38.8 (32.8, 44.0)	40.3 (34.2, 45.8)	42.0 (35.4, 47.8)	43.8 (36.8, 49.9)	46.8 (39.9, 52.6)	44.6 (38.1, 50.3)	46.9 (39.9, 52.9)
		Male	28.3 (23.3, 33.6)	29.6 (24.5, 34.9)	30.3 (25.6, 35.5)	31.4 (26.7, 36.7)	32.7 (27.9, 38.0)	33.6 (29.0, 39.0)	34.4 (29.1, 40.0)	34.8 (29.2, 40.6)	36.5 (30.7, 42.4)	37.3 (31.7, 43.2)	37.7 (31.7, 43.9)
	Custer	Female	25.0 (20.4, 28.6)	25.7 (21.0, 29.6)	26.5 (21.5, 30.7)	26.7 (21.5, 31.1)	27.3 (22.4, 31.5)	27.6 (22.4, 32.0)	28.1 (22.9, 32.5)	29.1 (23.5, 34.4)	29.9 (24.4, 35.0)	30.6 (25.0, 35.5)	31.0 (25.2, 36.1)
		Male	24.9 (20.6, 29.8)	25.6 (21.3, 30.6)	26.4 (22.0, 31.5)	26.9 (22.7, 32.2)	27.9 (24.0, 33.2)	28.2 (24.2, 33.4)	29.3 (25.1, 34.7)	30.5 (25.7, 36.4)	31.3 (26.4, 37.1)	31.9 (27.0, 37.7)	32.4 (27.3, 38.6)
	Delta	Female	24.2 (20.0, 27.7)	25.1 (20.9, 28.7)	25.8 (21.6, 29.5)	25.3 (21.4, 29.4)	25.9 (21.9, 29.9)	26.5 (22.5, 30.7)	25.6 (21.9, 29.5)	26.5 (22.8, 30.3)	26.7 (23.0, 30.2)	27.3 (23.5, 30.7)	27.7 (23.9, 31.1)
		Male	24.8 (20.4, 29.5)	25.7 (21.5, 30.3)	26.6 (22.5, 31.1)	26.2 (22.2, 30.6)	26.7 (22.8, 31.3)	26.7 (22.9, 31.5)	24.7 (21.2, 29.2)	25.8 (22.5, 30.4)	27.0 (23.4, 31.6)	27.6 (24.0, 32.2)	28.1 (24.5, 32.8)
	Denver	Female	22.6 (19.8, 24.1)	23.9 (21.0, 25.5)	24.8 (21.9, 26.5)	25.7 (22.7, 27.4)	24.9 (22.5, 27.0)	26.4 (24.0, 28.4)	27.9 (25.6, 30.2)	27.6 (25.5, 30.0)	27.5 (25.5, 29.8)	28.1 (26.0, 30.5)	28.2 (26.0, 30.7)
		Male	17.2 (15.1, 19.7)	17.9 (15.8, 20.4)	18.5 (16.5, 21.1)	19.5 (17.4, 22.2)	19.9 (17.8, 22.4)	20.6 (18.4, 23.2)	21.3 (19.1, 23.9)	22.2 (20.0, 25.1)	22.9 (20.7, 25.7)	23.3 (21.1, 26.2)	23.8 (21.5, 26.9)
	Dolores	Female	27.4 (22.8, 31.7)	28.8 (24.1, 33.5)	28.9 (24.0, 34.0)	29.6 (24.5, 34.7)	28.4 (24.0, 33.4)	28.6 (23.9, 33.6)	29.6 (24.5, 34.7)	29.7 (24.6, 34.9)	29.4 (24.3, 34.5)	29.9 (24.6, 35.0)	30.2 (24.7, 35.5)
		Male	26.1 (21.5, 31.1)	27.0 (22.4, 31.9)	27.5 (22.9, 32.6)	26.6 (22.5, 31.8)	27.4 (23.3, 32.4)	27.1 (23.1, 32.1)	27.5 (23.4, 32.9)	28.4 (24.0, 33.9)	28.9 (24.3, 34.3)	29.5 (24.8, 35.2)	30.1 (25.1, 36.0)
	Douglas	Female	16.1 (13.6, 18.4)	16.9 (14.3, 19.4)	17.5 (14.9, 20.1)	16.7 (14.3, 19.2)	16.9 (15.1, 19.6)	17.0 (15.1, 19.4)	17.3 (15.4, 19.5)	17.3 (15.5, 19.5)	17.9 (16.1, 20.2)	18.2 (16.3, 20.4)	18.6 (16.5, 20.9)
		Male	17.9 (14.9, 21.0)	18.7 (15.7, 21.9)	19.4 (16.5, 22.6)	20.1 (17.5, 23.7)	20.7 (18.0, 24.1)	21.6 (19.2, 25.5)	22.3 (19.8, 25.9)	23.0 (20.5, 26.7)	23.5 (20.9, 27.0)	23.9 (21.4, 27.4)	24.3 (21.7, 27.9)
	Eagle	Female	19.9 (16.6, 22.9)	20.8 (17.2, 24.2)	21.5 (17.9, 25.0)	21.8 (17.8, 25.2)	20.5 (16.8, 23.8)	21.2 (17.5, 24.6)	21.0 (17.1, 24.3)	20.5 (17.0, 23.9)	20.1 (16.8, 23.1)	20.4 (17.0, 23.5)	20.9 (17.3, 24.0)
		Male	20.0 (16.8, 24.0)	20.8 (17.5, 25.1)	21.6 (18.4, 25.8)	21.4 (18.2, 25.6)	21.4 (18.3, 25.3)	21.7 (18.8, 25.7)	21.6 (18.6, 25.7)	22.1 (19.1, 26.4)	21.3 (18.4, 25.4)	21.6 (18.7, 25.9)	22.0 (18.9, 26.5)
	El Paso	Female	20.6 (18.6, 22.6)	21.7 (19.7, 23.9)	22.5 (20.5, 24.8)	23.6 (21.7, 26.0)	24.9 (23.1, 27.1)	24.9 (23.1, 27.0)	25.7 (23.9, 27.7)	27.6 (25.5, 29.5)	27.6 (25.4, 29.5)	28.2 (25.9, 30.1)	28.5 (26.1, 30.6)
		Male	20.3 (17.8, 23.6)	21.2 (18.7, 24.5)	22.0 (19.6, 25.3)	22.8 (20.4, 26.1)	22.8 (20.5, 25.8)	23.7 (21.5, 26.5)	24.4 (22.1, 27.3)	25.4 (23.2, 28.2)	25.1 (23.0, 28.0)	25.5 (23.4, 28.4)	25.9 (23.8, 29.1)
	Elbert	Female	19.4 (16.0, 22.7)	20.3 (16.8, 24.0)	21.0 (17.3, 24.9)	21.4 (17.6, 25.4)	20.8 (17.1, 25.0)	21.5 (17.7, 25.5)	22.4 (18.6, 26.1)	23.2 (19.6, 27.0)	23.1 (19.7, 26.3)	23.6 (20.1, 26.8)	24.0 (20.4, 27.3)
		Male	20.2 (16.7, 24.7)	21.1 (17.6, 25.6)	21.9 (18.3, 26.5)	22.6 (19.5, 27.4)	23.1 (19.7, 28.1)	24.1 (20.9, 29.2)	25.0 (21.4, 29.6)	27.2 (23.1, 31.4)	26.9 (23.0, 30.9)	27.5 (23.4, 31.4)	28.0 (23.8, 32.0)
	Fremont	Female	25.6 (21.7, 29.3)	27.0 (22.9, 30.9)	27.8 (23.7, 32.0)	27.8 (23.6, 31.9)	28.8 (24.8, 32.9)	29.2 (25.4, 32.9)	29.5 (26.1, 33.3)	29.1 (25.8, 32.8)	29.1 (25.9, 32.4)	29.3 (26.1, 32.7)	29.8 (26.6, 33.3)
		Male	23.8 (20.0, 28.5)	24.8 (21.1, 29.6)	25.8 (22.1, 30.7)	26.1 (22.6, 31.1)	26.5 (23.1, 31.7)	27.9 (24.7, 32.8)	29.3 (25.9, 34.4)	30.6 (27.1, 35.6)	30.2 (26.7, 34.7)	30.8 (27.2, 35.4)	31.3 (27.7, 36.0)
	Garfield	Female	22.3 (18.9, 25.8)	23.3 (19.5, 27.4)	24.1 (20.5, 28.0)	25.6 (21.4, 29.7)	23.9 (20.1, 27.8)	23.9 (20.4, 28.0)	23.4 (20.1, 27.1)	25.3 (22.0, 29.4)	23.4 (20.5, 27.5)	23.8 (21.0, 27.9)	24.3 (21.3, 28.5)
		Male	20.5 (17.2, 24.8)	21.4 (17.8, 26.0)	22.2 (18.9, 26.5)	22.8 (19.4, 27.3)	23.7 (20.3, 28.1)	24.0 (20.7, 28.3)	24.6 (21.5, 28.9)	25.9 (22.5, 30.2)	25.8 (22.4, 30.2)	26.3 (22.9, 30.7)	26.7 (23.3, 31.3)
	Gilpin	Female	21.6 (17.7, 25.2)	22.5 (18.7, 26.3)	23.6 (19.3, 27.9)	24.8 (20.1, 29.3)	25.5 (20.5, 30.0)	25.6 (20.7, 30.2)	27.2 (22.0, 31.9)	27.8 (22.3, 32.9)	28.7 (23.1, 33.7)	29.2 (23.8, 33.9)	29.5 (23.7, 34.6)
		Male	21.0 (17.2, 25.6)	21.9 (18.2, 26.3)	22.8 (18.9, 27.6)	23.2 (19.3, 28.1)	23.9 (19.9, 28.6)	23.8 (20.2, 28.3)	25.1 (21.3, 29.8)	27.0 (22.6, 32.3)	28.4 (23.8, 33.9)	29.0 (24.6, 34.4)	29.5 (24.6, 35.3)
	Grand	Female	19.3 (15.8, 22.5)	20.1 (16.3, 23.7)	20.9 (17.2, 24.5)	21.5 (17.2, 25.6)	22.4 (18.0, 26.4)	22.6 (18.2, 26.8)	22.7 (18.4, 26.8)	23.6 (19.1, 27.8)	24.1 (19.6, 27.9)	24.4 (19.8, 28.3)	25.0 (20.1, 29.1)
		Male	19.9 (16.4, 24.0)	20.6 (17.0, 24.9)	21.5 (18.1, 25.7)	21.5 (17.9, 25.8)	21.8 (18.2, 25.9)	22.2 (18.7, 26.3)	22.6 (19.1, 26.9)	24.3 (20.6, 29.1)	24.8 (21.1, 29.6)	25.4 (21.5, 30.4)	25.9 (21.8, 31.1)
	Gunnison	Female	21.6 (17.8, 24.9)	22.6 (18.6, 26.3)	23.5 (19.2, 27.5)	23.3 (19.2, 27.4)	22.3 (18.7, 26.2)	22.8 (18.9, 26.9)	22.0 (18.2, 26.1)	22.3 (18.6, 26.6)	22.6 (18.8, 26.5)	23.0 (19.2, 26.9)	23.7 (19.8, 27.6)
		Male	22.1 (18.3, 26.4)	23.0 (19.1, 27.5)	24.0 (19.9, 28.6)	24.1 (20.3, 28.5)	24.8 (21.1, 29.1)	24.3 (20.9, 28.9)	23.4 (19.9, 28.0)	23.8 (20.3, 28.7)	24.7 (21.1, 29.7)	25.2 (21.6, 30.2)	25.6 (22.0, 30.7)
	Hinsdale	Female	23.4 (18.9, 26.9)	24.7 (20.0, 28.6)	25.0 (20.4, 29.0)	25.3 (20.3, 29.7)	25.2 (20.5, 29.8)	26.0 (21.1, 30.6)	26.0 (21.3, 30.6)	27.7 (22.7, 33.1)	27.0 (21.9, 32.1)	27.2 (22.3, 32.0)	27.4 (22.3, 32.4)
		Male	22.9 (18.7, 27.7)	24.3 (19.9, 29.1)	25.0 (20.8, 29.7)	25.3 (21.1, 30.3)	26.0 (21.8, 31.0)	25.9 (22.0, 30.8)	26.2 (22.3, 31.1)	28.9 (24.6, 34.6)	28.4 (24.0, 34.2)	29.0 (24.7, 34.7)	29.6 (25.0, 35.5)
	Huerfano	Female	30.1 (24.8, 33.8)	31.1 (25.6, 35.2)	31.8 (26.2, 36.0)	32.9 (27.1, 37.3)	34.9 (28.9, 39.9)	35.8 (29.7, 40.9)	35.8 (29.6, 40.7)	37.0 (30.6, 42.4)	38.7 (32.2, 43.9)	38.5 (32.2, 43.5)	38.7 (32.0, 44.1)
		Male	26.6 (22.2, 31.6)	27.5 (23.0, 32.6)	28.4 (24.0, 33.5)	29.4 (25.0, 34.4)	30.4 (25.8, 35.8)	30.6 (26.2, 35.7)	31.9 (27.3, 37.2)	32.7 (27.7, 38.2)	33.8 (28.8, 39.4)	34.5 (29.6, 40.0)	35.1 (29.7, 41.1)
	Jackson	Female	21.0 (18.2, 24.4)	21.8 (18.8, 25.6)	22.3 (19.3, 26.3)	22.2 (19.3, 26.3)	23.6 (20.5, 28.0)	24.3 (21.1, 29.1)	24.4 (21.0, 29.3)	28.7 (23.7, 34.0)	29.1 (23.8, 34.2)	29.4 (24.0, 34.6)	29.9 (24.5, 35.1)
		Male	22.8 (18.9, 26.8)	23.6 (19.5, 27.7)	24.3 (20.3, 28.4)	24.3 (20.5, 28.3)	24.6 (20.8, 28.5)	24.8 (21.1, 28.9)	24.6 (20.7, 28.9)	26.6 (22.4, 31.6)	27.4 (22.9, 32.7)	27.9 (23.2, 33.4)	28.5 (23.8, 34.0)
	Jefferson	Female	20.8 (19.0, 22.6)	21.9 (20.0, 23.8)	22.7 (20.8, 24.7)	23.4 (21.6, 25.3)	24.2 (22.5, 26.1)	25.2 (23.5, 26.8)	26.4 (24.5, 27.9)	27.0 (25.2, 28.5)	27.5 (25.8, 29.1)	27.9 (26.1, 29.6)	28.5 (26.5, 30.4)
		Male	20.3 (18.2, 23.0)	21.1 (19.0, 23.8)	21.9 (19.8, 24.5)	22.8 (20.9, 25.4)	23.7 (21.8, 26.2)	24.2 (22.3, 26.7)	24.9 (23.0, 27.3)	26.3 (24.4, 28.8)	26.5 (24.7, 29.0)	27.0 (25.2, 29.6)	27.6 (25.6, 30.4)
	Kiowa	Female	28.3 (23.5, 32.5)	29.6 (24.4, 34.2)	30.6 (25.5, 35.4)	32.2 (26.7, 37.4)	33.2 (27.5, 38.2)	33.6 (27.9, 38.9)	35.2 (29.3, 40.4)	35.1 (28.8, 40.7)	34.9 (28.8, 40.5)	34.8 (28.9, 40.3)	35.2 (29.2, 40.8)
		Male	27.6 (22.9, 32.6)	28.7 (23.8, 33.9)	29.7 (25.0, 34.8)	30.5 (25.9, 35.8)	31.2 (26.6, 36.5)	32.5 (27.9, 37.8)	34.0 (29.1, 39.5)	34.0 (28.7, 39.9)	34.5 (29.1, 40.4)	34.8 (29.4, 40.7)	35.3 (29.8, 41.3)
	Kit Carson	Female	30.0 (25.2, 34.3)	31.1 (26.2, 35.7)	32.0 (27.0, 37.1)	31.5 (26.9, 36.8)	33.8 (28.9, 39.1)	34.6 (29.5, 39.9)	35.6 (30.1, 41.2)	35.7 (29.7, 41.4)	37.1 (31.3, 42.4)	37.3 (31.3, 42.8)	38.0 (31.8, 43.4)
		Male	30.2 (24.6, 34.8)	31.1 (25.6, 35.7)	31.9 (26.5, 36.6)	32.7 (27.5, 37.2)	34.0 (29.1, 39.1)	34.4 (29.9, 39.6)	35.0 (30.2, 40.7)	34.6 (29.5, 40.7)	35.3 (30.4, 41.3)	36.0 (30.8, 42.2)	36.7 (31.4, 43.0)
	La Plata	Female	21.8 (18.3, 25.0)	22.8 (19.0, 26.4)	23.6 (19.6, 27.4)	24.0 (20.0, 27.8)	22.8 (19.5, 27.0)	22.9 (19.6, 26.7)	22.4 (19.2, 25.8)	22.5 (19.3, 25.8)	22.3 (19.1, 25.3)	22.5 (19.2, 25.6)	22.8 (19.5, 25.8)
		Male	20.1 (16.7, 24.0)	21.0 (17.4, 25.1)	21.8 (18.2, 25.9)	21.8 (18.4, 25.7)	22.6 (19.2, 26.6)	22.4 (19.2, 26.0)	21.8 (19.0, 25.4)	22.0 (19.2, 25.9)	22.4 (19.7, 26.4)	22.7 (19.9, 26.9)	23.1 (20.4, 27.3)
	Lake	Female	23.9 (19.8, 27.9)	25.5 (21.4, 29.7)	26.1 (21.7, 30.7)	26.9 (22.1, 31.6)	27.0 (22.2, 31.3)	27.6 (22.4, 31.9)	26.9 (21.7, 31.3)	26.8 (21.4, 31.3)	25.8 (20.4, 30.1)	26.2 (20.8, 30.5)	26.8 (21.2, 31.2)
		Male	22.6 (18.8, 27.4)	23.6 (20.0, 28.4)	24.5 (20.7, 29.5)	24.9 (21.1, 29.9)	24.3 (20.8, 29.0)	24.1 (20.9, 29.1)	24.2 (20.7, 29.2)	25.4 (21.6, 30.9)	24.5 (20.4, 29.7)	25.0 (20.9, 30.3)	25.4 (21.1, 30.9)
	Larimer	Female	17.6 (15.1, 19.8)	18.6 (16.0, 20.8)	19.4 (16.7, 21.8)	20.2 (17.7, 22.9)	21.5 (19.3, 24.2)	21.9 (19.9, 24.7)	22.4 (20.5, 25.1)	23.6 (21.7, 26.3)	23.8 (21.8, 26.3)	24.0 (21.9, 26.5)	24.3 (22.0, 27.0)
		Male	17.7 (15.0, 20.8)	18.5 (15.9, 21.6)	19.3 (16.7, 22.5)	19.6 (17.1, 22.7)	20.0 (17.7, 23.0)	21.3 (19.0, 24.3)	22.3 (20.0, 25.3)	23.5 (21.2, 26.6)	24.0 (21.6, 27.1)	24.5 (22.1, 27.6)	24.9 (22.4, 28.4)
	Las Animas	Female	28.9 (23.4, 32.6)	29.7 (24.3, 33.3)	30.5 (25.0, 34.4)	30.8 (25.2, 35.0)	34.0 (28.0, 38.3)	33.9 (28.2, 38.4)	34.7 (29.1, 38.5)	35.5 (30.4, 40.1)	35.5 (30.7, 39.7)	35.9 (30.9, 40.2)	36.2 (31.3, 40.5)
		Male	26.7 (22.0, 31.9)	27.6 (23.2, 32.5)	28.3 (24.0, 33.3)	29.1 (24.7, 34.0)	29.8 (25.5, 34.8)	29.5 (25.4, 34.2)	30.5 (26.4, 35.0)	31.2 (27.0, 35.9)	32.8 (28.5, 37.6)	33.4 (28.9, 38.4)	33.9 (29.4, 39.0)
	Lincoln	Female	26.9 (22.4, 31.2)	28.2 (23.6, 32.7)	29.1 (24.3, 34.0)	29.8 (25.0, 35.0)	31.8 (26.7, 37.1)	33.0 (27.8, 38.1)	33.3 (27.7, 38.8)	34.1 (28.1, 39.8)	35.9 (30.1, 41.3)	36.5 (30.6, 41.8)	36.7 (30.5, 42.4)
		Male	26.2 (21.6, 31.2)	27.3 (22.9, 32.2)	28.3 (23.8, 33.3)	29.2 (24.8, 34.2)	30.4 (26.0, 35.8)	31.2 (27.1, 36.4)	31.7 (27.0, 37.3)	32.3 (27.3, 38.1)	33.8 (28.7, 39.6)	34.4 (29.3, 40.3)	35.0 (29.5, 41.2)
	Logan	Female	27.4 (22.9, 31.1)	28.6 (24.0, 32.4)	29.4 (24.7, 33.4)	30.4 (25.7, 34.7)	32.2 (27.3, 37.0)	32.5 (27.6, 37.3)	34.5 (29.7, 39.4)	34.2 (29.5, 38.8)	35.3 (31.1, 40.0)	35.7 (31.4, 40.4)	36.3 (32.0, 41.2)
		Male	27.3 (22.7, 32.3)	28.3 (23.9, 33.2)	29.1 (24.7, 33.9)	29.6 (25.5, 34.4)	30.6 (26.0, 35.4)	32.1 (27.4, 36.7)	32.1 (27.5, 36.5)	31.7 (27.5, 36.4)	31.7 (27.5, 36.3)	32.3 (27.9, 37.0)	32.8 (28.3, 37.6)
	Mesa	Female	22.5 (19.5, 25.5)	23.5 (20.4, 26.6)	24.3 (21.3, 27.7)	25.0 (22.0, 28.4)	24.8 (22.1, 27.8)	24.8 (22.3, 28.0)	25.6 (23.2, 28.9)	25.8 (23.4, 28.8)	26.2 (23.9, 29.0)	26.9 (24.5, 29.7)	27.0 (24.5, 29.8)
		Male	22.8 (19.0, 27.0)	23.7 (20.0, 27.8)	24.5 (20.9, 28.7)	25.3 (21.8, 29.4)	26.4 (23.2, 30.1)	27.5 (24.4, 31.2)	27.7 (24.6, 31.4)	29.3 (26.5, 33.2)	28.8 (26.0, 32.4)	29.3 (26.4, 32.9)	29.8 (26.8, 33.5)
	Mineral	Female	25.2 (20.5, 28.7)	26.1 (21.1, 30.0)	26.8 (21.7, 31.0)	27.7 (22.6, 32.3)	28.8 (23.7, 33.5)	29.4 (24.1, 34.2)	29.5 (23.9, 34.9)	29.4 (24.0, 34.9)	29.4 (24.0, 34.7)	29.8 (24.3, 35.1)	29.7 (24.2, 35.1)
		Male	24.4 (20.2, 29.2)	25.3 (20.9, 30.3)	26.2 (21.8, 31.2)	26.7 (22.4, 31.7)	27.5 (23.3, 32.5)	28.0 (23.8, 32.9)	28.6 (23.9, 34.1)	29.4 (24.7, 35.0)	29.8 (25.0, 35.6)	30.1 (25.1, 35.9)	30.6 (25.5, 36.5)
	Moffat	Female	28.4 (23.8, 32.6)	29.1 (24.7, 33.4)	30.0 (25.3, 34.8)	31.5 (26.3, 36.5)	31.6 (26.3, 36.7)	31.8 (26.8, 37.0)	31.3 (26.5, 36.0)	31.3 (26.7, 35.6)	32.1 (27.6, 36.1)	32.5 (28.0, 36.4)	33.1 (28.5, 37.0)
		Male	26.4 (22.0, 31.6)	27.1 (23.0, 32.2)	27.9 (23.7, 33.1)	28.7 (24.3, 33.8)	29.6 (25.1, 34.7)	30.9 (26.7, 36.0)	30.9 (26.4, 35.6)	31.5 (27.1, 35.9)	32.9 (28.7, 37.9)	33.4 (29.2, 38.4)	33.9 (29.7, 39.0)
	Montezuma	Female	25.3 (21.1, 29.1)	26.4 (22.1, 30.5)	27.0 (22.5, 31.4)	27.6 (23.0, 32.2)	27.8 (23.8, 32.5)	28.1 (24.0, 33.0)	29.4 (25.4, 33.8)	28.6 (24.6, 32.9)	30.5 (26.2, 34.7)	31.0 (26.7, 35.2)	31.2 (26.9, 35.4)
		Male	24.9 (20.6, 29.6)	25.8 (21.5, 30.6)	26.6 (22.2, 31.4)	26.1 (22.0, 30.9)	27.2 (23.2, 31.9)	26.8 (22.9, 31.5)	26.5 (23.1, 31.2)	26.7 (23.1, 31.4)	27.0 (23.2, 31.7)	27.5 (23.7, 32.2)	28.0 (24.1, 32.8)
	Montrose	Female	24.5 (20.8, 27.8)	25.4 (21.4, 29.1)	26.2 (22.1, 30.0)	25.4 (21.6, 29.4)	24.7 (21.0, 28.7)	25.4 (21.4, 29.0)	25.4 (21.6, 28.4)	26.3 (22.6, 29.5)	27.1 (23.2, 30.2)	27.7 (23.6, 30.9)	28.2 (24.2, 31.4)
		Male	24.1 (20.0, 28.5)	24.9 (20.7, 29.5)	25.7 (21.6, 30.3)	25.7 (21.7, 30.3)	26.6 (22.6, 31.3)	26.2 (22.7, 30.9)	25.7 (22.5, 30.0)	27.1 (24.0, 31.6)	27.8 (24.7, 32.2)	28.3 (25.1, 32.8)	28.7 (25.5, 33.2)
	Morgan	Female	28.8 (24.4, 32.9)	29.9 (25.3, 34.2)	30.7 (26.0, 35.4)	30.9 (26.2, 35.9)	32.9 (28.3, 38.1)	33.4 (28.5, 38.5)	34.9 (30.0, 39.1)	35.2 (30.3, 39.5)	36.7 (32.1, 40.9)	37.1 (32.4, 41.3)	37.6 (33.0, 41.6)
		Male	26.4 (22.1, 31.4)	27.3 (23.0, 32.3)	28.1 (23.9, 33.2)	28.5 (24.4, 33.6)	28.9 (24.7, 34.1)	30.1 (25.7, 34.9)	31.1 (26.9, 35.8)	33.1 (28.9, 38.1)	33.9 (29.5, 38.6)	34.5 (30.1, 39.3)	35.1 (30.7, 39.7)
	Otero	Female	31.6 (26.4, 35.5)	33.0 (27.9, 37.0)	33.8 (28.5, 38.3)	33.9 (28.6, 38.5)	37.3 (31.5, 41.5)	37.0 (31.6, 41.4)	39.3 (33.4, 43.3)	39.7 (34.2, 43.9)	39.7 (34.5, 43.8)	39.4 (34.3, 43.6)	40.4 (35.1, 44.6)
		Male	28.7 (23.8, 33.7)	29.7 (25.1, 34.5)	30.7 (25.9, 35.6)	31.7 (26.8, 36.7)	32.6 (28.0, 37.7)	33.1 (28.7, 38.1)	34.0 (29.4, 38.9)	34.4 (29.8, 39.3)	35.4 (30.7, 40.3)	36.1 (31.3, 41.0)	36.6 (31.7, 41.6)
	Ouray	Female	22.6 (18.3, 26.2)	23.5 (19.2, 27.1)	24.1 (19.7, 28.0)	23.9 (19.2, 28.2)	23.4 (19.0, 27.7)	24.2 (19.4, 28.6)	24.7 (19.7, 29.3)	24.3 (19.6, 29.2)	24.5 (19.7, 29.1)	25.0 (20.0, 29.8)	25.4 (20.4, 30.0)
		Male	22.6 (18.2, 27.2)	23.3 (19.2, 27.7)	24.0 (20.0, 28.5)	24.1 (19.9, 28.8)	25.0 (20.9, 29.7)	24.6 (20.8, 29.4)	25.3 (21.3, 30.3)	25.4 (21.3, 30.6)	26.0 (21.9, 31.3)	26.5 (22.1, 32.0)	26.9 (22.6, 32.4)
	Park	Female	21.2 (17.8, 24.7)	22.4 (18.7, 26.2)	23.2 (19.4, 27.4)	24.4 (20.1, 28.5)	24.5 (20.0, 28.4)	25.5 (20.6, 29.4)	24.6 (20.3, 28.3)	23.6 (19.4, 27.3)	23.2 (19.0, 26.7)	23.5 (19.6, 26.8)	23.9 (19.8, 27.4)
		Male	20.5 (17.2, 24.9)	21.4 (18.1, 26.0)	22.4 (19.0, 27.1)	22.8 (19.6, 27.6)	22.9 (19.7, 27.8)	23.0 (19.9, 27.8)	24.9 (21.4, 29.4)	26.0 (22.5, 30.8)	26.0 (22.0, 30.3)	26.4 (22.6, 30.6)	26.9 (22.9, 31.3)
	Phillips	Female	29.3 (23.9, 32.9)	30.8 (25.2, 34.6)	31.8 (26.1, 35.9)	32.4 (26.5, 36.7)	34.9 (28.8, 39.3)	35.6 (29.4, 40.6)	36.8 (30.7, 41.9)	35.9 (29.8, 41.2)	36.3 (30.4, 41.7)	36.6 (30.4, 42.2)	37.2 (30.8, 42.9)
		Male	28.0 (23.2, 33.2)	29.3 (24.5, 34.6)	30.3 (25.6, 35.5)	30.8 (26.1, 36.0)	32.1 (27.3, 37.2)	34.1 (28.9, 39.2)	34.6 (29.3, 39.7)	33.9 (28.6, 39.3)	34.7 (29.3, 40.2)	35.3 (29.6, 41.1)	35.8 (29.9, 41.8)
	Pitkin	Female	18.0 (14.8, 21.0)	18.9 (15.6, 22.3)	19.7 (16.2, 23.4)	20.4 (16.4, 24.3)	18.8 (15.5, 22.2)	18.6 (15.2, 22.2)	18.5 (15.0, 22.2)	18.0 (14.7, 21.7)	17.8 (14.6, 21.1)	18.1 (14.9, 21.4)	18.5 (15.1, 21.9)
		Male	18.6 (15.3, 22.5)	19.6 (16.2, 23.7)	20.4 (17.1, 24.7)	21.0 (17.6, 25.4)	21.3 (18.1, 25.3)	20.6 (17.6, 24.7)	20.6 (17.5, 24.9)	20.8 (17.6, 25.4)	20.4 (17.3, 24.8)	20.9 (17.7, 25.3)	21.3 (17.9, 26.0)
	Prowers	Female	32.5 (27.3, 36.7)	33.4 (28.2, 37.9)	34.3 (29.1, 39.1)	35.2 (29.9, 40.3)	37.4 (32.2, 42.5)	38.0 (32.6, 43.2)	38.1 (32.5, 43.6)	38.1 (32.2, 43.7)	38.6 (32.9, 43.9)	38.9 (33.1, 44.4)	39.0 (33.0, 44.6)
		Male	27.6 (23.0, 32.7)	28.4 (23.8, 33.5)	29.1 (24.7, 34.2)	29.8 (25.4, 34.9)	31.3 (26.7, 36.4)	32.9 (28.4, 38.0)	34.0 (29.1, 39.6)	34.6 (29.4, 40.4)	35.2 (30.2, 40.9)	35.7 (30.5, 41.6)	36.2 (30.7, 42.3)
	Pueblo	Female	27.0 (23.4, 30.0)	28.3 (24.7, 31.5)	29.2 (25.5, 32.7)	30.3 (26.5, 33.5)	32.0 (28.6, 35.3)	32.8 (29.1, 35.8)	33.3 (29.7, 36.1)	34.3 (30.9, 36.8)	34.6 (31.4, 37.1)	35.3 (32.0, 37.9)	35.6 (32.2, 38.3)
		Male	25.7 (22.3, 30.0)	26.6 (23.3, 30.8)	27.4 (24.0, 31.7)	29.5 (26.1, 33.8)	30.6 (27.3, 35.2)	29.6 (26.6, 33.9)	30.3 (27.4, 34.6)	31.2 (28.5, 35.4)	31.9 (29.2, 36.1)	32.5 (29.6, 36.8)	33.1 (30.1, 37.5)
	Rio Blanco	Female	24.5 (20.5, 28.3)	25.3 (21.0, 29.4)	26.2 (21.8, 30.6)	27.7 (22.9, 32.4)	26.3 (21.6, 31.3)	26.0 (21.3, 31.4)	24.3 (20.0, 29.2)	24.3 (19.8, 29.2)	23.1 (19.0, 27.8)	23.7 (19.4, 28.5)	24.2 (19.6, 29.2)
		Male	21.5 (18.0, 26.0)	22.3 (18.7, 27.0)	23.1 (19.5, 27.8)	24.0 (20.3, 28.8)	24.5 (20.6, 29.4)	24.5 (20.5, 29.4)	24.5 (20.4, 29.2)	25.3 (20.8, 30.1)	25.8 (21.4, 30.8)	26.5 (22.0, 31.7)	26.9 (22.1, 32.3)
	Rio Grande	Female	29.4 (24.4, 33.3)	30.3 (25.1, 34.4)	30.8 (25.4, 35.3)	31.5 (26.3, 36.2)	33.3 (28.1, 37.8)	34.1 (28.7, 39.0)	33.8 (28.2, 39.0)	32.7 (27.1, 37.7)	32.8 (26.8, 37.7)	33.1 (27.0, 38.1)	33.5 (27.4, 38.5)
		Male	24.8 (20.5, 29.6)	25.6 (21.3, 30.5)	26.6 (22.2, 31.7)	27.1 (22.8, 31.9)	28.0 (23.8, 32.6)	29.0 (24.8, 33.8)	30.4 (25.7, 35.6)	30.1 (25.4, 35.3)	30.2 (25.3, 35.7)	30.8 (25.8, 36.4)	31.3 (26.1, 36.9)
	Routt	Female	18.7 (15.4, 21.9)	19.4 (16.1, 22.8)	20.3 (16.8, 24.0)	20.5 (16.7, 24.4)	19.7 (16.2, 23.7)	19.9 (16.5, 23.9)	19.0 (16.0, 22.6)	18.7 (15.6, 22.2)	18.2 (15.4, 21.2)	18.6 (15.7, 21.5)	19.0 (15.9, 22.0)
		Male	19.9 (16.2, 23.9)	20.6 (17.1, 24.6)	21.5 (17.9, 25.6)	22.6 (18.7, 26.8)	22.8 (19.1, 26.9)	22.7 (19.2, 26.4)	22.3 (18.8, 26.0)	23.2 (19.6, 27.1)	22.5 (19.4, 26.4)	22.9 (19.7, 26.8)	23.3 (20.0, 27.3)
	Saguache	Female	32.9 (27.1, 37.0)	34.3 (28.4, 38.5)	33.2 (27.3, 37.9)	34.2 (28.4, 39.1)	35.9 (30.1, 41.2)	36.8 (30.9, 42.1)	37.0 (31.0, 42.6)	36.7 (30.8, 42.2)	36.5 (30.2, 42.1)	36.5 (30.1, 42.2)	37.6 (31.4, 43.0)
		Male	25.9 (21.4, 30.9)	27.3 (22.8, 32.3)	28.0 (23.4, 33.3)	28.3 (24.0, 33.3)	29.7 (25.2, 35.1)	29.8 (25.6, 35.2)	31.2 (26.6, 36.8)	31.4 (26.7, 36.9)	31.6 (26.5, 37.5)	33.0 (27.7, 39.1)	33.3 (28.2, 39.3)
	San Juan	Female	26.9 (21.9, 31.2)	29.2 (24.0, 33.8)	29.4 (24.4, 34.1)	30.2 (24.8, 34.9)	29.0 (23.8, 34.0)	28.5 (23.1, 33.6)	29.0 (23.7, 33.8)	29.4 (23.9, 35.0)	30.5 (25.0, 35.8)	31.5 (25.7, 36.9)	32.3 (26.4, 37.7)
		Male	23.6 (19.1, 28.4)	25.9 (21.3, 31.0)	26.7 (22.3, 31.6)	26.8 (22.6, 31.8)	27.6 (23.1, 32.6)	26.6 (22.3, 31.6)	26.9 (22.8, 31.9)	28.1 (23.6, 33.8)	29.9 (25.2, 35.6)	30.7 (25.8, 36.5)	31.1 (26.1, 37.0)
	San Miguel	Female	22.7 (18.5, 26.1)	24.0 (19.7, 27.8)	24.8 (20.2, 28.9)	25.4 (20.5, 30.1)	24.9 (20.3, 29.4)	25.9 (20.7, 30.6)	27.0 (21.6, 31.7)	27.7 (22.4, 32.7)	28.0 (22.7, 32.8)	28.3 (22.8, 33.3)	28.8 (23.3, 33.6)
		Male	22.4 (18.2, 26.7)	23.7 (19.4, 28.0)	24.5 (20.2, 29.0)	24.4 (20.2, 29.3)	25.3 (21.2, 30.1)	25.3 (21.2, 30.3)	26.5 (22.3, 31.7)	27.8 (23.5, 33.2)	28.6 (24.0, 33.8)	29.1 (24.3, 34.6)	29.6 (24.8, 35.0)
	Sedgwick	Female	29.3 (24.3, 33.3)	30.5 (25.3, 34.6)	31.0 (25.7, 35.4)	31.7 (26.3, 36.5)	34.4 (28.5, 39.3)	35.4 (29.4, 40.6)	36.4 (30.3, 41.6)	36.9 (30.9, 42.3)	37.0 (30.9, 42.6)	37.0 (30.9, 42.6)	37.3 (30.8, 43.3)
		Male	28.8 (24.1, 34.1)	29.8 (25.2, 35.1)	30.7 (26.1, 36.0)	30.9 (26.3, 36.3)	32.6 (27.8, 38.0)	34.1 (29.1, 39.4)	34.3 (29.2, 39.7)	35.1 (30.1, 40.7)	34.8 (29.6, 40.6)	35.1 (29.7, 40.9)	35.6 (29.8, 41.9)
	Summit	Female	19.1 (16.0, 22.5)	20.0 (16.6, 23.7)	20.6 (17.3, 24.5)	21.1 (17.3, 25.1)	21.3 (17.4, 25.1)	21.7 (17.6, 25.0)	21.4 (17.5, 24.9)	21.7 (17.4, 25.3)	21.4 (17.4, 24.9)	21.8 (17.8, 25.2)	22.3 (18.1, 25.6)
		Male	19.8 (16.5, 24.0)	20.6 (17.3, 25.1)	21.4 (18.1, 25.7)	21.2 (17.9, 25.6)	20.9 (17.7, 25.1)	21.0 (18.2, 25.0)	21.8 (18.7, 25.9)	22.4 (19.1, 26.8)	22.7 (19.3, 26.9)	23.2 (19.8, 27.3)	23.7 (20.1, 28.0)
	Teller	Female	18.8 (16.2, 21.6)	19.9 (17.2, 22.9)	20.8 (18.1, 24.0)	21.4 (18.4, 24.7)	22.0 (18.9, 25.5)	22.6 (19.3, 26.1)	21.1 (17.5, 24.9)	21.5 (18.3, 25.0)	21.8 (18.5, 25.2)	22.2 (18.8, 25.7)	22.6 (19.1, 26.0)
		Male	17.5 (14.8, 21.1)	18.3 (15.6, 22.0)	19.1 (16.5, 22.8)	19.6 (17.2, 23.5)	20.1 (17.5, 24.0)	20.8 (18.4, 24.9)	23.0 (19.7, 27.4)	23.6 (20.5, 27.9)	24.1 (20.4, 28.2)	24.7 (20.8, 28.8)	25.1 (21.2, 29.3)
	Washington	Female	26.6 (22.3, 30.9)	27.8 (23.3, 32.4)	28.5 (24.0, 33.3)	28.8 (24.2, 34.2)	30.9 (26.1, 36.1)	32.0 (26.9, 37.3)	33.1 (27.7, 38.6)	33.3 (27.4, 38.8)	34.0 (28.3, 39.3)	34.7 (29.0, 40.0)	34.7 (28.8, 40.2)
		Male	26.5 (21.9, 31.3)	27.4 (22.8, 32.3)	28.4 (23.8, 33.3)	29.4 (24.8, 34.5)	30.7 (26.1, 35.9)	31.6 (27.0, 36.8)	32.1 (27.3, 37.6)	32.4 (27.4, 38.3)	32.7 (27.6, 38.4)	33.4 (28.2, 39.1)	34.0 (28.6, 39.9)
	Weld	Female	20.8 (19.0, 22.6)	21.9 (20.0, 23.8)	22.7 (20.8, 24.7)	23.4 (21.6, 25.3)	24.2 (22.5, 26.1)	25.2 (23.5, 26.8)	26.4 (24.5, 27.9)	27.0 (25.2, 28.5)	27.5 (25.8, 29.1)	27.9 (26.1, 29.6)	28.5 (26.5, 30.4)
		Male	20.3 (18.2, 23.0)	21.1 (19.0, 23.8)	21.9 (19.8, 24.5)	22.8 (20.9, 25.4)	23.7 (21.8, 26.2)	24.2 (22.3, 26.7)	24.9 (23.0, 27.3)	26.3 (24.4, 28.8)	26.5 (24.7, 29.0)	27.0 (25.2, 29.6)	27.6 (25.6, 30.4)
	Yuma	Female	30.1 (25.0, 34.1)	31.2 (26.1, 35.3)	31.8 (26.5, 36.3)	31.7 (26.3, 36.5)	33.3 (27.9, 38.0)	34.8 (29.3, 39.6)	35.7 (30.1, 41.1)	34.7 (28.8, 39.8)	35.1 (29.2, 40.5)	35.3 (29.6, 40.6)	35.8 (29.6, 41.5)
		Male	28.1 (23.2, 33.0)	29.2 (24.4, 33.9)	30.0 (25.1, 34.8)	30.8 (25.8, 35.8)	32.7 (27.5, 37.7)	34.4 (29.4, 39.3)	35.4 (30.0, 40.7)	34.8 (29.5, 40.5)	34.7 (29.2, 40.4)	35.2 (29.8, 40.9)	35.7 (29.8, 41.9)
Connecticut
	Fairfield	Female	21.0 (18.8, 22.5)	21.8 (19.6, 23.4)	22.6 (20.4, 24.3)	23.4 (21.2, 24.9)	23.9 (22.0, 25.5)	24.5 (22.7, 26.1)	24.9 (23.0, 26.5)	25.6 (23.7, 27.1)	25.8 (24.2, 27.7)	26.4 (24.7, 28.3)	26.9 (24.9, 28.9)
		Male	22.2 (19.9, 24.4)	23.0 (20.7, 25.1)	23.8 (21.5, 26.0)	24.0 (21.9, 26.2)	25.0 (22.9, 27.3)	25.3 (23.4, 27.8)	26.1 (24.1, 28.7)	26.0 (24.0, 28.7)	26.3 (24.2, 29.1)	26.7 (24.6, 29.6)	27.0 (24.8, 30.1)
	Hartford	Female	26.2 (24.0, 27.6)	27.2 (25.0, 28.8)	28.3 (26.2, 30.1)	28.7 (26.8, 30.7)	29.2 (27.1, 31.1)	30.3 (28.3, 32.1)	31.1 (29.1, 33.0)	32.4 (30.3, 34.1)	33.3 (31.0, 34.7)	34.0 (31.5, 35.3)	34.6 (32.0, 36.0)
		Male	24.0 (21.7, 26.9)	24.7 (22.5, 27.7)	25.5 (23.3, 28.5)	25.7 (23.6, 28.9)	26.5 (24.4, 29.8)	28.1 (25.8, 31.3)	28.4 (26.3, 31.5)	29.6 (27.3, 32.8)	30.7 (28.4, 33.7)	31.2 (28.8, 34.2)	31.8 (29.3, 34.8)
	Litchfield	Female	21.2 (18.6, 23.2)	22.1 (19.3, 24.3)	22.9 (20.1, 25.2)	23.6 (21.1, 26.7)	24.2 (21.5, 27.4)	24.7 (22.0, 28.0)	25.4 (22.9, 28.8)	27.2 (24.5, 30.4)	27.7 (24.9, 30.9)	28.2 (25.4, 31.3)	28.7 (25.6, 32.1)
		Male	22.8 (19.6, 25.9)	23.6 (20.5, 26.8)	24.5 (21.4, 27.7)	24.7 (21.8, 28.1)	25.9 (22.7, 29.3)	26.7 (23.5, 30.2)	28.0 (24.4, 31.5)	29.0 (25.3, 32.8)	29.1 (25.6, 33.3)	29.6 (26.1, 33.8)	30.1 (26.2, 34.6)
	Middlesex	Female	22.0 (19.5, 24.2)	22.9 (20.3, 25.2)	23.8 (21.3, 26.3)	24.9 (22.3, 27.8)	26.5 (23.8, 29.5)	27.6 (24.9, 30.8)	27.9 (25.3, 31.3)	27.9 (25.1, 31.1)	29.9 (26.6, 32.6)	30.4 (26.9, 33.3)	30.8 (27.1, 33.8)
		Male	23.4 (20.6, 26.6)	24.3 (21.5, 27.6)	25.2 (22.6, 28.4)	25.8 (23.2, 29.5)	25.7 (22.9, 29.5)	27.7 (24.7, 31.6)	29.3 (26.1, 33.4)	30.3 (26.8, 34.6)	31.1 (27.6, 35.0)	31.6 (27.9, 35.8)	32.2 (28.4, 36.5)
	New Haven	Female	26.6 (24.0, 27.9)	27.7 (25.2, 29.1)	28.8 (26.3, 30.5)	30.9 (28.4, 32.5)	32.8 (30.3, 34.3)	33.9 (31.4, 35.4)	34.7 (32.5, 36.5)	35.5 (33.4, 37.2)	35.4 (33.4, 37.3)	35.7 (33.6, 37.6)	36.2 (33.9, 38.3)
		Male	24.6 (22.3, 27.5)	25.4 (23.1, 28.2)	26.2 (23.9, 29.1)	27.5 (25.0, 30.1)	28.0 (25.5, 30.7)	28.6 (26.1, 31.5)	29.1 (26.8, 32.2)	30.8 (28.4, 33.9)	31.2 (28.9, 34.3)	31.9 (29.6, 35.0)	32.5 (30.1, 35.8)
	New London	Female	23.8 (21.3, 25.6)	24.7 (22.1, 26.7)	25.5 (23.1, 27.7)	25.8 (23.4, 28.4)	28.1 (25.7, 30.7)	29.2 (26.7, 32.1)	29.9 (27.5, 33.0)	30.9 (28.6, 34.1)	32.0 (29.5, 35.1)	32.5 (29.9, 35.6)	32.8 (30.1, 36.0)
		Male	24.4 (21.4, 27.4)	25.2 (22.1, 28.3)	25.9 (23.0, 29.0)	26.2 (23.4, 29.6)	26.7 (24.1, 30.3)	27.9 (25.2, 31.8)	28.7 (25.9, 33.0)	29.8 (26.9, 34.3)	30.4 (27.2, 34.8)	30.9 (27.7, 35.4)	31.5 (28.2, 36.0)
	Tolland	Female	23.3 (20.7, 25.6)	24.3 (21.7, 26.7)	25.3 (22.7, 28.0)	26.1 (23.2, 29.2)	28.1 (24.8, 31.0)	29.1 (26.0, 32.3)	30.5 (27.3, 33.3)	30.7 (27.4, 33.4)	31.8 (28.3, 34.6)	32.1 (28.7, 34.9)	32.7 (29.0, 35.6)
		Male	23.0 (20.3, 26.4)	23.9 (21.2, 27.3)	24.8 (22.2, 28.3)	24.2 (21.6, 28.3)	25.1 (22.5, 29.5)	25.8 (23.1, 30.0)	27.6 (25.2, 32.1)	27.7 (25.2, 32.4)	29.6 (27.0, 34.3)	30.2 (27.6, 34.9)	30.8 (27.9, 35.7)
	Windham	Female	27.3 (24.0, 29.4)	28.4 (25.1, 30.6)	29.5 (26.3, 32.0)	30.0 (26.6, 32.8)	30.0 (26.6, 33.0)	31.2 (28.0, 34.6)	33.3 (29.9, 36.6)	36.2 (32.4, 38.9)	35.8 (31.6, 38.8)	36.5 (32.4, 39.3)	36.6 (32.4, 39.5)
		Male	26.7 (23.7, 30.2)	27.6 (24.6, 31.2)	28.5 (25.6, 32.0)	29.2 (26.1, 33.0)	29.9 (26.8, 34.2)	31.7 (28.4, 36.1)	32.4 (29.2, 37.2)	33.7 (30.5, 38.7)	34.3 (30.8, 39.6)	34.9 (31.4, 40.0)	35.5 (31.9, 40.7)
Delaware
	Kent	Female	33.0 (30.8, 34.8)	34.2 (32.0, 36.0)	35.1 (32.9, 37.1)	35.7 (33.6, 37.8)	37.9 (35.8, 39.7)	39.0 (36.9, 40.9)	40.6 (38.3, 42.3)	41.5 (39.1, 43.2)	43.2 (40.7, 44.8)	43.4 (40.9, 45.0)	44.2 (41.5, 46.0)
		Male	29.9 (27.2, 32.6)	30.8 (28.3, 33.5)	31.7 (29.2, 34.5)	33.0 (30.8, 35.8)	35.1 (32.8, 38.1)	35.5 (33.4, 38.7)	37.1 (34.9, 40.3)	38.1 (35.8, 41.3)	39.1 (36.5, 42.2)	39.7 (37.1, 42.8)	40.2 (37.3, 43.4)
	New Castle	Female	27.1 (24.8, 28.6)	28.1 (25.8, 29.6)	28.9 (26.6, 30.5)	29.8 (27.6, 31.6)	31.8 (29.3, 33.5)	33.0 (30.3, 34.7)	34.4 (31.6, 36.0)	35.2 (32.5, 36.8)	34.9 (32.3, 36.5)	35.2 (32.6, 36.7)	35.5 (32.8, 37.1)
		Male	25.4 (23.2, 28.2)	26.3 (24.1, 29.1)	27.2 (25.0, 29.9)	28.6 (26.2, 31.4)	29.9 (27.6, 33.1)	31.6 (29.2, 34.9)	33.8 (31.3, 37.1)	34.6 (32.2, 37.9)	34.7 (32.4, 38.0)	35.2 (32.8, 38.4)	35.6 (33.2, 38.9)
	Sussex	Female	31.5 (29.2, 33.4)	32.4 (30.2, 34.3)	33.0 (30.8, 35.0)	34.6 (32.4, 36.7)	35.7 (33.6, 38.0)	36.6 (34.4, 38.9)	36.8 (34.4, 39.1)	38.4 (35.9, 40.6)	38.8 (36.3, 41.0)	39.5 (36.9, 41.7)	39.7 (36.8, 42.1)
		Male	29.4 (27.0, 32.3)	30.3 (28.0, 33.1)	31.1 (28.9, 33.9)	32.1 (29.9, 35.0)	33.5 (31.4, 36.6)	34.6 (32.6, 38.1)	35.0 (33.0, 38.6)	35.8 (33.6, 39.2)	36.8 (34.8, 40.5)	37.4 (35.3, 41.1)	38.0 (35.7, 41.9)
District of Columbia
	District of Columbia	Female	28.3 (26.3, 30.0)	29.0 (27.1, 30.6)	29.7 (27.8, 31.5)	30.7 (28.9, 32.5)	31.4 (29.7, 33.1)	32.4 (30.6, 34.1)	33.1 (31.2, 34.8)	33.9 (31.8, 35.5)	34.3 (32.1, 35.8)	34.8 (32.6, 36.3)	35.3 (33.0, 37.0)
		Male	17.9 (16.4, 20.3)	18.6 (17.1, 20.9)	19.2 (17.7, 21.5)	19.9 (18.4, 22.2)	20.2 (18.9, 22.5)	21.1 (19.6, 23.3)	21.1 (19.7, 23.4)	21.5 (19.9, 23.8)	21.6 (19.9, 23.8)	21.9 (20.2, 24.2)	22.4 (20.6, 24.8)
Florida
	Alachua	Female	23.0 (20.0, 26.6)	23.7 (20.5, 27.7)	24.6 (21.6, 28.6)	24.7 (21.2, 28.5)	29.3 (26.2, 32.9)	30.5 (27.1, 34.0)	31.0 (27.9, 34.3)	32.2 (28.7, 35.2)	33.2 (29.9, 36.1)	33.7 (30.2, 36.6)	33.7 (30.2, 36.7)
		Male	21.8 (18.3, 26.0)	22.5 (18.8, 26.9)	23.4 (19.9, 27.5)	22.6 (19.2, 26.7)	24.6 (21.5, 29.1)	26.1 (22.9, 30.6)	27.0 (23.9, 31.4)	27.2 (23.8, 31.3)	27.8 (24.6, 31.8)	28.1 (24.8, 32.1)	28.6 (25.2, 32.6)
	Baker	Female	33.7 (29.1, 37.6)	34.7 (30.1, 38.7)	35.6 (31.0, 39.7)	37.1 (32.6, 41.4)	36.0 (32.5, 39.8)	37.7 (34.2, 41.4)	38.6 (35.1, 42.2)	39.8 (36.5, 43.2)	40.7 (37.6, 44.2)	41.3 (38.1, 44.9)	42.1 (38.8, 45.7)
		Male	32.4 (26.9, 37.4)	33.4 (28.2, 38.3)	34.3 (29.2, 39.1)	34.6 (29.8, 39.1)	36.6 (32.0, 40.8)	38.0 (33.9, 42.3)	39.6 (35.4, 43.9)	39.4 (35.8, 43.8)	41.3 (37.6, 45.8)	42.0 (38.1, 46.6)	42.7 (38.8, 47.3)
	Bay	Female	28.3 (23.9, 31.4)	29.0 (24.5, 32.4)	29.8 (25.2, 33.3)	30.2 (25.8, 34.1)	31.4 (27.3, 34.3)	32.3 (28.3, 35.2)	32.5 (28.5, 35.5)	33.7 (30.1, 36.4)	34.9 (31.3, 37.3)	35.4 (31.5, 38.0)	35.7 (31.7, 38.4)
		Male	26.4 (22.6, 30.7)	27.2 (23.4, 31.5)	28.1 (24.4, 32.4)	29.9 (26.1, 34.6)	28.3 (25.3, 32.7)	29.6 (26.8, 34.0)	30.2 (27.2, 34.5)	31.1 (28.2, 35.8)	31.1 (28.5, 35.6)	31.7 (28.8, 36.5)	32.2 (29.3, 37.1)
	Bradford	Female	35.4 (30.4, 39.4)	36.3 (31.4, 40.5)	37.1 (32.1, 41.7)	37.0 (32.1, 41.5)	39.7 (35.8, 43.5)	41.2 (37.1, 45.0)	41.5 (37.4, 45.1)	43.1 (39.4, 46.3)	45.7 (42.2, 48.7)	45.7 (41.9, 49.0)	46.6 (42.7, 49.9)
		Male	32.1 (27.1, 37.4)	33.0 (28.2, 38.1)	34.0 (29.1, 39.1)	34.8 (30.0, 39.8)	38.1 (33.8, 43.0)	40.1 (35.7, 44.9)	41.3 (36.8, 45.9)	41.7 (37.8, 46.2)	42.5 (38.8, 46.9)	43.2 (39.1, 48.0)	43.7 (39.6, 48.5)
	Brevard	Female	26.2 (22.5, 28.8)	27.2 (23.4, 30.0)	27.9 (24.0, 31.0)	26.3 (22.9, 29.6)	27.8 (24.5, 30.6)	28.7 (25.2, 31.3)	30.0 (26.1, 32.3)	31.0 (27.4, 33.4)	33.2 (29.6, 35.6)	33.9 (30.2, 36.3)	34.3 (30.6, 36.9)
		Male	24.4 (21.4, 29.0)	25.2 (22.3, 29.9)	26.0 (23.0, 30.8)	26.9 (23.8, 31.7)	27.2 (24.6, 31.9)	28.9 (26.3, 33.6)	30.2 (27.2, 34.7)	32.9 (29.9, 37.3)	34.3 (31.2, 38.7)	34.9 (31.8, 39.4)	35.6 (32.4, 40.1)
	Broward	Female	26.1 (23.2, 28.2)	27.0 (24.0, 29.3)	27.7 (24.7, 30.0)	27.2 (24.3, 29.5)	27.1 (24.3, 29.6)	28.2 (25.3, 30.6)	28.0 (24.9, 30.5)	29.3 (25.9, 31.8)	29.6 (26.1, 32.4)	30.1 (26.6, 32.8)	30.5 (26.8, 33.3)
		Male	23.1 (20.4, 26.8)	23.8 (21.1, 27.6)	24.5 (21.9, 28.3)	25.0 (22.4, 28.7)	26.0 (23.2, 29.4)	27.2 (24.4, 30.4)	28.5 (25.5, 31.9)	31.2 (28.0, 34.6)	32.3 (29.2, 36.2)	32.9 (29.8, 36.7)	33.4 (30.1, 37.5)
	Calhoun	Female	32.1 (27.5, 36.2)	32.9 (28.2, 37.3)	33.6 (28.9, 38.2)	34.3 (29.9, 39.4)	38.0 (34.0, 41.6)	40.0 (35.9, 43.4)	41.7 (37.6, 45.0)	43.4 (39.6, 46.4)	45.2 (41.3, 48.0)	45.9 (41.7, 48.9)	46.9 (42.6, 49.9)
		Male	30.2 (25.4, 35.1)	31.2 (26.5, 36.2)	32.1 (27.5, 37.1)	33.0 (28.6, 38.4)	31.2 (27.7, 35.5)	32.6 (29.2, 36.9)	33.3 (29.8, 37.4)	34.5 (31.3, 38.6)	36.0 (32.8, 40.1)	36.7 (33.2, 41.1)	37.4 (33.9, 41.8)
	Charlotte	Female	27.3 (23.3, 30.4)	28.1 (24.0, 31.7)	28.9 (24.8, 32.7)	28.1 (24.1, 32.4)	30.0 (26.0, 32.9)	30.8 (26.5, 33.7)	31.4 (27.4, 34.2)	32.7 (28.5, 35.1)	34.1 (29.7, 36.1)	34.7 (30.3, 36.8)	34.9 (30.3, 37.3)
		Male	28.4 (24.4, 33.2)	29.3 (25.1, 34.2)	30.1 (26.1, 35.1)	31.3 (27.3, 36.7)	29.7 (26.7, 34.3)	31.0 (27.9, 35.6)	31.7 (28.8, 36.3)	31.3 (28.5, 35.9)	31.8 (28.7, 36.2)	32.4 (29.3, 36.9)	33.0 (29.6, 37.8)
	Citrus	Female	26.9 (22.8, 30.2)	27.6 (23.4, 31.2)	28.2 (23.9, 32.1)	29.9 (25.4, 33.6)	30.4 (26.7, 33.3)	31.2 (27.6, 34.0)	33.0 (29.4, 35.9)	33.9 (30.3, 36.5)	34.3 (30.8, 36.6)	34.9 (31.1, 37.3)	35.3 (31.3, 37.8)
		Male	28.3 (24.1, 32.8)	29.2 (25.0, 33.7)	30.1 (25.9, 34.7)	29.8 (25.7, 34.5)	33.2 (29.2, 37.7)	34.4 (30.7, 39.1)	37.0 (33.0, 41.6)	36.9 (33.1, 41.4)	37.7 (34.2, 42.1)	38.2 (34.6, 42.8)	38.8 (35.0, 43.5)
	Clay	Female	26.5 (22.7, 30.0)	27.4 (23.5, 31.2)	28.2 (24.4, 32.1)	28.8 (25.3, 33.1)	30.7 (27.4, 33.9)	32.4 (28.5, 35.5)	32.7 (29.0, 35.8)	33.4 (30.0, 36.3)	34.1 (30.6, 36.8)	34.7 (31.0, 37.4)	34.9 (31.1, 37.8)
		Male	26.8 (22.7, 31.7)	27.7 (23.6, 32.6)	28.7 (24.7, 33.5)	29.2 (25.2, 34.0)	30.7 (26.8, 34.7)	32.8 (28.7, 37.1)	34.3 (30.2, 38.6)	35.5 (31.6, 39.3)	35.5 (31.8, 39.4)	36.2 (32.3, 40.0)	36.7 (32.7, 40.8)
	Collier	Female	22.6 (19.0, 25.3)	23.3 (19.6, 26.1)	23.9 (20.0, 27.1)	24.6 (20.9, 27.7)	25.7 (22.5, 28.1)	26.1 (22.9, 28.8)	27.1 (23.9, 29.9)	27.2 (24.0, 30.0)	26.7 (23.7, 29.6)	27.3 (24.3, 30.1)	27.6 (24.5, 30.4)
		Male	24.0 (20.7, 28.6)	24.8 (21.5, 29.3)	25.6 (22.2, 30.3)	27.1 (24.0, 31.9)	28.3 (25.5, 32.7)	29.9 (27.0, 34.3)	30.7 (27.9, 35.2)	32.7 (29.4, 37.2)	32.8 (29.5, 37.3)	33.3 (30.0, 37.7)	33.8 (30.5, 38.2)
	Columbia	Female	34.0 (28.9, 38.2)	34.8 (30.0, 38.7)	35.3 (30.2, 39.7)	35.4 (30.3, 40.3)	36.6 (33.0, 40.4)	37.2 (33.8, 40.8)	37.2 (33.8, 41.0)	39.4 (36.1, 42.4)	40.5 (37.2, 43.6)	41.1 (37.6, 44.3)	41.8 (38.2, 45.1)
		Male	30.8 (26.0, 36.2)	31.7 (27.4, 36.7)	32.6 (28.1, 37.8)	33.0 (28.7, 38.4)	33.8 (30.3, 39.0)	36.7 (33.2, 41.4)	37.5 (33.8, 42.2)	38.1 (34.8, 42.3)	39.8 (36.3, 44.0)	40.5 (36.9, 44.9)	41.2 (37.4, 45.7)
	DeSoto	Female	35.0 (30.5, 39.0)	36.4 (31.8, 40.6)	37.2 (32.5, 41.8)	37.5 (33.1, 42.4)	37.3 (33.8, 40.6)	40.5 (36.5, 44.1)	40.4 (36.5, 43.7)	41.2 (37.6, 43.9)	42.1 (38.4, 44.7)	43.7 (39.9, 46.4)	44.0 (40.0, 46.8)
		Male	30.4 (25.8, 35.7)	31.6 (27.1, 36.9)	32.8 (28.2, 38.2)	34.2 (29.8, 39.6)	36.0 (32.8, 40.7)	38.1 (34.6, 43.1)	38.6 (35.3, 43.4)	37.5 (34.3, 41.8)	37.2 (34.1, 41.4)	37.7 (34.4, 42.0)	38.2 (34.8, 42.7)
	Dixie	Female	36.0 (30.6, 39.6)	36.7 (31.1, 40.7)	37.3 (31.8, 41.4)	36.6 (31.3, 40.7)	36.7 (32.5, 40.2)	37.4 (33.4, 41.0)	38.7 (34.8, 42.2)	39.3 (35.5, 42.5)	39.7 (36.0, 43.0)	40.6 (36.8, 43.9)	41.0 (37.0, 44.4)
		Male	34.1 (29.4, 39.5)	35.1 (30.3, 40.6)	36.0 (31.4, 41.3)	36.8 (32.6, 42.5)	38.4 (34.1, 43.2)	39.3 (35.3, 44.0)	39.3 (35.7, 44.0)	41.2 (37.5, 45.4)	40.9 (37.0, 45.1)	41.6 (37.6, 45.7)	42.2 (38.2, 46.5)
	Duval	Female	29.1 (25.9, 31.9)	30.1 (26.9, 33.0)	31.0 (27.6, 34.2)	33.0 (29.6, 36.4)	34.3 (31.5, 36.6)	35.3 (32.6, 37.7)	35.9 (33.1, 38.1)	37.0 (34.1, 39.0)	36.7 (33.6, 38.6)	37.1 (33.9, 39.1)	37.5 (34.1, 39.7)
		Male	29.0 (25.0, 33.4)	29.8 (26.0, 34.2)	30.7 (26.7, 35.1)	31.2 (27.6, 35.4)	31.3 (27.9, 34.4)	32.6 (29.3, 35.9)	33.8 (30.4, 37.1)	34.5 (30.9, 37.7)	34.9 (31.3, 38.0)	35.5 (31.8, 38.6)	36.1 (32.2, 39.4)
	Escambia	Female	31.3 (27.3, 34.8)	32.1 (28.0, 35.8)	33.0 (28.8, 36.9)	33.2 (28.9, 37.4)	34.4 (31.2, 38.3)	35.2 (32.1, 39.0)	35.4 (32.4, 39.2)	35.7 (32.5, 38.8)	35.8 (33.0, 38.9)	36.1 (33.2, 39.2)	36.3 (33.2, 39.6)
		Male	28.0 (23.5, 32.4)	28.9 (24.4, 33.2)	29.8 (25.3, 34.1)	30.6 (26.8, 35.4)	30.5 (27.1, 35.5)	30.9 (27.7, 35.7)	32.0 (28.7, 37.2)	32.4 (29.3, 37.5)	32.6 (29.6, 37.7)	33.2 (30.1, 38.4)	33.8 (30.6, 39.2)
	Flagler	Female	25.2 (21.9, 27.9)	25.9 (22.6, 28.9)	26.6 (23.2, 29.8)	25.2 (22.2, 28.6)	25.7 (23.3, 28.7)	26.2 (23.8, 29.5)	27.8 (25.2, 30.9)	29.5 (26.8, 32.6)	31.8 (28.5, 34.8)	32.9 (29.4, 35.9)	33.2 (29.7, 36.3)
		Male	24.6 (21.1, 28.6)	25.5 (22.0, 29.6)	26.5 (22.9, 30.6)	27.0 (24.0, 30.7)	28.1 (25.2, 31.5)	30.2 (27.1, 33.9)	31.3 (28.2, 34.9)	33.3 (30.2, 37.1)	34.5 (31.1, 38.9)	35.1 (31.6, 39.6)	35.8 (32.2, 40.3)
	Franklin	Female	29.4 (25.9, 34.3)	29.9 (26.4, 35.1)	30.5 (26.7, 36.0)	30.8 (27.2, 36.2)	32.7 (28.4, 38.0)	34.4 (29.3, 39.7)	35.7 (30.7, 41.1)	39.9 (33.5, 45.4)	37.6 (31.4, 42.6)	38.1 (32.0, 43.0)	38.2 (32.1, 42.9)
		Male	31.3 (26.3, 35.8)	32.0 (27.0, 36.6)	32.8 (27.8, 37.5)	33.0 (28.3, 37.6)	33.0 (28.3, 37.7)	33.3 (28.7, 38.5)	33.3 (28.4, 38.3)	35.7 (30.4, 41.6)	35.7 (30.4, 41.5)	36.3 (31.0, 42.1)	36.9 (31.5, 42.8)
	Gadsden	Female	40.8 (35.3, 44.7)	41.7 (36.1, 46.0)	42.5 (36.8, 47.2)	41.5 (36.4, 46.7)	45.0 (41.1, 49.1)	46.5 (42.6, 50.2)	46.8 (42.8, 50.7)	48.7 (44.9, 52.0)	50.2 (46.4, 53.3)	50.4 (46.6, 53.5)	51.0 (47.0, 54.3)
		Male	30.8 (25.9, 35.8)	31.7 (26.7, 36.8)	32.6 (27.6, 37.8)	33.6 (28.9, 38.7)	33.9 (30.0, 38.5)	35.6 (32.1, 40.2)	36.4 (32.4, 41.1)	36.7 (33.2, 41.4)	36.2 (32.7, 40.9)	36.8 (33.3, 41.6)	37.3 (33.5, 42.3)
	Gilchrist	Female	32.6 (27.3, 36.4)	33.2 (27.7, 37.3)	33.6 (28.2, 37.8)	33.9 (28.7, 38.2)	36.2 (31.6, 39.8)	37.7 (33.4, 41.2)	38.9 (34.9, 42.4)	39.2 (35.4, 42.8)	40.0 (36.0, 43.4)	40.8 (36.7, 44.3)	40.9 (36.8, 44.4)
		Male	31.8 (27.1, 37.2)	32.7 (28.0, 38.2)	33.5 (29.0, 39.0)	33.5 (29.3, 39.1)	34.6 (30.7, 39.6)	36.7 (33.0, 41.4)	36.1 (32.6, 40.8)	37.6 (34.0, 42.2)	37.8 (34.3, 42.3)	38.3 (34.6, 43.0)	38.9 (35.3, 43.6)
	Glades	Female	33.3 (28.2, 37.6)	33.6 (28.5, 38.1)	34.5 (29.3, 39.2)	35.4 (30.2, 40.3)	35.3 (29.8, 40.3)	35.5 (29.8, 40.6)	36.7 (30.7, 42.0)	39.4 (32.8, 45.1)	39.3 (32.7, 44.5)	39.6 (32.9, 44.9)	40.0 (33.1, 45.5)
		Male	31.4 (26.4, 36.8)	32.3 (27.3, 37.6)	33.1 (28.2, 38.5)	34.1 (29.3, 39.3)	35.1 (29.9, 40.2)	36.1 (31.2, 41.3)	37.1 (32.0, 42.8)	36.7 (31.5, 42.9)	36.7 (31.4, 42.7)	37.3 (31.8, 43.5)	37.7 (32.1, 44.2)
	Gulf	Female	29.5 (25.4, 33.7)	30.2 (26.1, 34.7)	30.6 (26.4, 35.4)	31.3 (27.5, 36.0)	32.4 (28.7, 35.8)	34.7 (30.6, 37.8)	35.3 (31.5, 38.7)	37.0 (33.5, 39.9)	37.6 (33.8, 40.5)	37.8 (33.9, 40.7)	38.5 (34.5, 41.6)
		Male	29.7 (25.0, 34.5)	30.8 (26.1, 35.6)	31.6 (26.9, 36.5)	31.9 (27.7, 36.7)	30.8 (27.2, 35.3)	32.1 (28.5, 36.5)	32.2 (28.4, 36.5)	32.5 (29.2, 36.7)	33.7 (30.2, 37.8)	34.4 (30.8, 38.6)	35.0 (31.2, 39.3)
	Hamilton	Female	42.2 (36.3, 46.0)	42.4 (36.4, 46.5)	42.6 (36.6, 46.8)	42.0 (36.2, 47.1)	42.1 (38.0, 46.1)	42.8 (38.9, 46.8)	41.8 (38.4, 46.0)	43.8 (40.4, 47.2)	43.4 (40.0, 46.8)	44.3 (40.8, 47.6)	44.8 (41.1, 48.4)
		Male	34.7 (29.7, 40.1)	35.6 (30.6, 41.0)	36.3 (31.4, 41.6)	36.3 (31.3, 41.8)	37.2 (33.2, 42.0)	39.5 (35.6, 44.1)	40.0 (36.1, 44.6)	42.0 (38.0, 46.2)	42.5 (38.4, 46.8)	43.2 (39.1, 47.6)	43.8 (39.5, 48.4)
	Hardee	Female	37.2 (32.1, 41.1)	38.0 (32.7, 42.4)	38.6 (33.5, 43.1)	39.7 (34.3, 44.7)	41.4 (38.0, 45.3)	43.0 (39.3, 46.8)	44.5 (40.8, 48.1)	46.3 (42.7, 49.2)	46.2 (42.6, 49.1)	46.9 (43.1, 49.8)	47.5 (43.3, 50.6)
		Male	31.1 (26.7, 36.7)	32.0 (27.5, 37.7)	33.0 (28.7, 38.5)	34.7 (29.9, 40.2)	38.2 (34.2, 43.0)	40.1 (36.2, 45.1)	41.8 (37.8, 46.6)	43.9 (40.5, 48.4)	43.6 (40.1, 48.0)	44.2 (40.6, 48.7)	44.9 (41.0, 49.6)
	Hendry	Female	36.8 (31.9, 41.0)	37.0 (31.8, 41.7)	37.9 (32.8, 42.8)	39.4 (34.4, 44.2)	40.5 (36.3, 44.3)	42.0 (37.5, 45.5)	42.5 (38.1, 45.8)	45.2 (40.7, 48.0)	44.5 (40.3, 47.2)	45.5 (41.2, 48.1)	46.3 (41.8, 49.0)
		Male	30.5 (26.2, 36.2)	31.2 (26.7, 37.1)	32.0 (27.7, 37.8)	32.6 (28.5, 38.3)	33.5 (29.6, 38.6)	36.4 (32.7, 41.3)	37.5 (33.9, 42.4)	38.2 (34.3, 43.2)	38.1 (34.5, 43.0)	38.7 (35.0, 43.5)	39.2 (35.4, 44.1)
	Hernando	Female	27.0 (22.8, 30.4)	27.8 (23.7, 31.4)	28.4 (24.2, 32.2)	30.2 (25.7, 34.0)	29.7 (26.1, 32.9)	30.5 (27.1, 33.6)	31.4 (27.8, 34.4)	34.2 (30.6, 37.2)	33.1 (29.7, 36.0)	33.8 (30.3, 36.7)	34.3 (30.7, 37.4)
		Male	27.9 (23.4, 32.5)	28.7 (24.3, 33.2)	29.5 (25.2, 34.0)	29.4 (25.4, 34.3)	32.4 (28.3, 36.8)	33.4 (29.6, 37.6)	35.5 (31.4, 39.6)	34.8 (31.1, 39.4)	35.6 (31.9, 40.1)	36.2 (32.4, 40.6)	36.7 (32.7, 41.3)
	Highlands	Female	31.9 (27.3, 35.6)	32.8 (28.0, 36.7)	33.5 (28.7, 37.7)	33.6 (29.0, 37.9)	34.0 (30.2, 37.3)	34.8 (30.9, 37.8)	37.0 (33.0, 39.9)	37.8 (34.0, 40.2)	38.7 (34.9, 40.9)	39.2 (35.3, 41.6)	39.4 (35.4, 42.0)
		Male	28.8 (24.8, 34.0)	29.9 (25.8, 35.0)	30.8 (26.8, 36.0)	32.0 (28.0, 37.1)	33.7 (29.9, 38.1)	35.6 (32.0, 39.8)	36.7 (33.1, 41.0)	36.2 (32.8, 40.4)	36.9 (33.7, 40.8)	37.5 (34.1, 41.6)	38.1 (34.6, 42.4)
	Hillsborough	Female	27.9 (24.6, 30.1)	28.8 (25.5, 31.3)	29.5 (26.2, 32.1)	29.9 (27.0, 32.8)	31.6 (28.7, 34.7)	32.4 (29.6, 35.5)	33.7 (30.6, 36.8)	34.5 (31.5, 37.6)	35.0 (31.9, 38.0)	35.5 (32.2, 38.5)	35.9 (32.5, 39.0)
		Male	25.5 (22.4, 29.3)	26.3 (23.1, 30.2)	27.0 (24.0, 31.0)	28.2 (24.9, 31.8)	29.8 (26.4, 33.4)	31.4 (28.1, 34.9)	32.2 (28.6, 35.8)	31.4 (28.1, 35.0)	32.2 (29.2, 35.9)	32.7 (29.6, 36.6)	33.3 (30.0, 37.2)
	Holmes	Female	34.6 (29.5, 38.1)	35.0 (30.2, 38.5)	35.3 (30.2, 39.1)	35.5 (30.6, 39.5)	35.6 (32.2, 39.0)	36.6 (33.0, 40.2)	36.7 (33.3, 40.5)	38.5 (35.0, 41.5)	40.6 (37.1, 43.5)	40.8 (37.1, 43.9)	41.8 (38.0, 44.8)
		Male	31.3 (26.3, 36.5)	32.1 (27.5, 37.0)	32.8 (28.1, 37.9)	33.7 (29.4, 38.8)	35.0 (31.4, 39.5)	36.1 (32.7, 40.9)	36.7 (32.8, 41.4)	35.9 (32.6, 40.6)	37.3 (33.9, 42.1)	37.9 (34.3, 43.0)	38.4 (34.8, 43.4)
	Indian River	Female	28.7 (24.3, 32.1)	29.5 (25.0, 33.2)	30.2 (25.7, 34.0)	29.3 (24.7, 33.2)	28.5 (24.9, 31.9)	29.1 (25.3, 32.6)	28.9 (25.0, 32.1)	29.7 (26.3, 33.0)	30.4 (27.1, 33.7)	30.9 (27.5, 34.2)	31.2 (27.7, 34.5)
		Male	26.0 (22.3, 30.9)	26.8 (23.1, 31.7)	27.6 (24.0, 32.5)	28.7 (24.8, 33.8)	28.3 (25.2, 33.0)	29.3 (26.1, 34.0)	29.3 (25.9, 33.8)	31.3 (27.7, 35.4)	32.3 (28.7, 36.4)	32.9 (29.2, 37.0)	33.4 (29.7, 37.7)
	Jackson	Female	35.8 (30.8, 39.9)	36.4 (31.4, 40.6)	37.1 (31.9, 41.6)	36.4 (31.6, 41.4)	38.2 (34.6, 42.1)	39.6 (36.2, 43.3)	41.9 (38.2, 45.7)	43.0 (39.6, 46.3)	43.4 (40.1, 46.5)	43.5 (40.0, 46.6)	44.1 (40.6, 47.3)
		Male	30.0 (25.3, 35.1)	30.8 (26.2, 35.9)	31.6 (27.0, 36.7)	32.6 (28.3, 37.8)	33.8 (30.1, 38.3)	34.6 (31.3, 38.9)	35.6 (31.8, 39.7)	35.9 (32.4, 40.2)	36.3 (32.8, 40.5)	37.0 (33.4, 41.3)	37.5 (33.9, 41.9)
	Jefferson	Female	38.0 (33.0, 42.2)	38.5 (33.4, 42.9)	39.4 (34.3, 43.9)	39.0 (33.9, 43.7)	40.6 (36.4, 44.2)	42.5 (38.4, 46.2)	42.2 (38.3, 45.6)	44.2 (40.8, 47.5)	44.8 (41.4, 48.1)	45.2 (41.8, 48.4)	45.6 (41.9, 49.2)
		Male	30.1 (25.5, 35.4)	30.9 (26.3, 36.1)	31.8 (27.4, 36.9)	31.6 (27.3, 36.9)	32.1 (28.5, 37.1)	31.8 (28.5, 36.8)	33.5 (29.9, 38.0)	35.7 (32.4, 40.4)	36.0 (32.5, 40.5)	36.7 (33.2, 41.2)	37.3 (33.5, 42.2)
	Lafayette	Female	35.2 (29.0, 39.1)	35.9 (29.8, 39.8)	36.0 (30.0, 40.1)	34.5 (28.9, 39.3)	36.1 (30.1, 41.2)	37.5 (31.4, 42.8)	38.7 (32.8, 44.7)	38.3 (32.0, 44.5)	39.1 (32.8, 45.2)	39.7 (33.5, 45.7)	39.8 (33.5, 45.8)
		Male	32.3 (27.1, 37.8)	33.1 (28.2, 38.4)	33.9 (29.1, 39.1)	34.6 (29.8, 40.0)	36.4 (31.2, 41.7)	36.9 (31.9, 42.2)	37.1 (32.1, 42.9)	36.7 (31.4, 42.7)	37.0 (31.7, 43.1)	37.5 (32.2, 43.6)	38.1 (32.7, 44.4)
	Lake	Female	30.3 (26.3, 33.4)	31.3 (27.2, 34.6)	32.0 (27.6, 35.5)	32.5 (28.4, 36.2)	31.4 (28.0, 34.3)	30.9 (27.6, 34.1)	31.7 (28.2, 34.6)	33.2 (29.7, 35.8)	34.0 (30.4, 36.2)	34.5 (30.7, 36.9)	35.0 (30.9, 37.6)
		Male	26.0 (22.4, 30.6)	26.8 (23.3, 31.4)	27.6 (23.9, 32.3)	30.1 (26.7, 35.0)	31.8 (28.8, 36.1)	32.0 (29.1, 36.2)	32.9 (30.1, 37.4)	34.6 (32.2, 39.3)	35.5 (33.0, 39.9)	36.1 (33.4, 40.8)	36.8 (33.9, 41.7)
	Lee	Female	26.6 (22.6, 29.0)	27.4 (23.4, 29.9)	28.2 (24.1, 30.9)	28.1 (24.4, 31.0)	29.8 (26.2, 32.1)	29.9 (26.4, 32.3)	30.5 (27.3, 33.0)	30.7 (27.2, 33.1)	31.3 (28.0, 33.8)	32.3 (28.8, 34.8)	32.3 (28.7, 35.1)
		Male	26.2 (22.4, 30.6)	27.0 (23.3, 31.3)	27.8 (24.2, 32.2)	30.1 (26.3, 34.6)	30.9 (27.3, 35.2)	32.9 (29.6, 37.1)	34.4 (31.3, 38.3)	34.5 (31.4, 38.8)	33.9 (30.9, 38.2)	34.4 (31.3, 38.7)	34.9 (31.6, 39.5)
	Leon	Female	29.3 (25.3, 32.0)	30.3 (26.2, 33.3)	31.3 (27.0, 34.4)	30.9 (27.0, 34.2)	33.7 (30.0, 36.6)	34.7 (31.2, 37.8)	34.9 (31.3, 38.1)	34.6 (31.3, 37.7)	36.4 (33.0, 39.4)	37.3 (33.8, 40.3)	37.1 (33.6, 40.2)
		Male	24.4 (20.6, 28.0)	25.3 (21.5, 29.0)	26.3 (22.5, 30.0)	26.6 (22.8, 30.4)	27.0 (23.9, 31.2)	29.0 (26.0, 33.6)	30.6 (27.5, 35.3)	32.2 (29.1, 36.9)	32.2 (29.0, 36.7)	32.7 (29.4, 37.2)	33.3 (29.9, 37.9)
	Levy	Female	31.0 (26.7, 34.2)	31.8 (27.4, 35.1)	32.5 (28.1, 35.9)	34.6 (29.9, 37.7)	35.5 (31.4, 38.1)	36.5 (32.6, 39.2)	38.4 (34.6, 41.1)	39.5 (35.8, 42.3)	39.0 (35.7, 42.1)	40.2 (36.7, 43.3)	39.9 (36.2, 43.3)
		Male	31.4 (27.2, 36.3)	32.3 (28.2, 37.2)	33.2 (29.2, 38.0)	32.3 (28.6, 37.2)	33.8 (30.4, 38.5)	35.6 (32.4, 40.4)	35.6 (32.6, 40.4)	37.4 (34.3, 41.7)	38.7 (35.3, 43.0)	39.4 (35.9, 43.7)	40.1 (36.5, 44.7)
	Liberty	Female	33.4 (28.6, 38.2)	34.0 (29.2, 39.1)	34.3 (29.7, 39.4)	34.4 (29.8, 40.0)	37.4 (32.0, 43.2)	38.6 (33.1, 44.1)	39.0 (33.1, 45.1)	41.4 (34.9, 47.5)	42.7 (36.0, 48.5)	43.0 (36.7, 48.4)	43.5 (37.0, 49.0)
		Male	30.9 (25.6, 35.8)	31.6 (26.4, 36.4)	32.5 (27.5, 37.2)	32.7 (28.0, 37.7)	32.6 (27.6, 37.7)	33.7 (29.3, 39.1)	34.2 (29.1, 39.8)	36.0 (30.7, 42.4)	37.0 (31.5, 43.3)	37.6 (32.5, 43.6)	38.2 (32.8, 44.5)
	Madison	Female	40.6 (34.8, 44.4)	41.4 (35.7, 45.4)	42.2 (36.4, 46.5)	41.6 (36.3, 46.6)	40.4 (36.7, 44.3)	42.2 (38.6, 46.0)	42.9 (39.5, 47.3)	45.0 (41.8, 48.8)	46.2 (43.1, 49.6)	46.4 (43.1, 50.1)	47.3 (44.0, 51.0)
		Male	32.4 (27.5, 37.7)	33.4 (28.5, 38.5)	34.3 (29.5, 39.6)	34.7 (30.0, 39.9)	36.5 (32.3, 40.7)	37.4 (33.5, 41.8)	38.6 (34.6, 43.2)	38.7 (35.1, 43.3)	38.6 (35.2, 43.1)	39.2 (35.6, 44.1)	39.7 (36.0, 44.6)
	Manatee	Female	26.7 (23.2, 29.7)	27.6 (24.1, 30.7)	28.3 (24.7, 31.5)	27.7 (24.3, 31.1)	28.2 (25.3, 31.3)	29.2 (26.4, 32.6)	29.4 (26.3, 32.8)	30.9 (28.0, 33.8)	31.9 (28.8, 35.2)	32.4 (29.1, 35.5)	32.9 (29.5, 36.2)
		Male	25.8 (22.2, 30.5)	26.6 (23.2, 31.2)	27.5 (24.1, 32.0)	28.2 (24.7, 32.6)	29.6 (26.6, 33.9)	30.9 (27.8, 35.1)	32.3 (29.0, 36.9)	33.6 (30.4, 37.4)	33.4 (29.9, 37.5)	34.0 (30.5, 38.1)	34.5 (30.9, 38.7)
	Marion	Female	31.2 (27.5, 34.4)	32.0 (28.2, 35.5)	32.7 (28.9, 36.3)	33.3 (29.8, 36.8)	32.5 (29.6, 36.0)	33.4 (30.5, 36.7)	34.2 (30.7, 37.2)	37.2 (33.5, 39.9)	37.6 (33.9, 39.9)	38.6 (34.7, 41.0)	38.8 (34.8, 41.2)
		Male	30.3 (26.2, 34.8)	31.2 (27.1, 35.7)	32.0 (28.0, 36.5)	31.8 (28.2, 36.2)	31.8 (28.5, 36.1)	32.6 (29.6, 37.0)	33.9 (30.8, 38.1)	35.5 (32.2, 39.3)	36.2 (33.1, 39.9)	36.9 (33.5, 40.7)	37.6 (34.2, 41.5)
	Martin	Female	23.8 (20.3, 27.5)	24.5 (20.8, 28.4)	25.3 (21.5, 29.5)	26.3 (22.5, 30.3)	24.8 (21.9, 28.4)	24.7 (21.7, 28.1)	24.9 (21.9, 28.5)	24.9 (22.1, 28.2)	25.3 (22.4, 28.4)	25.4 (22.4, 28.7)	26.0 (22.8, 29.2)
		Male	24.5 (20.4, 28.7)	25.4 (21.3, 29.6)	26.3 (22.2, 30.5)	26.8 (23.1, 31.2)	28.3 (24.3, 32.0)	29.1 (25.3, 32.6)	29.7 (25.9, 33.9)	30.2 (26.7, 34.3)	29.5 (26.3, 33.7)	30.0 (26.6, 34.5)	30.4 (27.0, 35.0)
	Miami-Dade	Female	27.8 (24.7, 29.9)	28.7 (25.6, 31.0)	29.2 (26.2, 31.7)	29.3 (26.3, 31.7)	29.9 (27.0, 32.3)	30.8 (27.9, 33.3)	31.0 (27.7, 33.6)	32.3 (28.6, 34.6)	32.7 (28.9, 35.1)	33.4 (29.4, 35.9)	34.0 (30.0, 36.5)
		Male	23.5 (20.6, 26.8)	24.2 (21.3, 27.6)	24.8 (22.0, 28.2)	26.0 (23.3, 29.8)	27.1 (24.3, 30.7)	28.1 (25.4, 31.8)	29.9 (26.5, 33.7)	32.0 (28.5, 35.8)	32.7 (29.1, 36.5)	33.2 (29.4, 37.2)	33.8 (30.0, 37.8)
	Monroe	Female	21.2 (17.4, 24.5)	21.8 (17.9, 25.4)	22.4 (18.5, 26.1)	23.8 (19.4, 27.4)	22.8 (19.1, 25.5)	23.8 (19.8, 26.4)	24.4 (20.5, 26.8)	23.6 (20.3, 25.9)	23.7 (20.6, 26.0)	24.1 (20.9, 26.3)	24.5 (21.2, 26.9)
		Male	25.2 (21.3, 30.2)	26.0 (22.0, 31.1)	26.8 (22.9, 31.9)	28.2 (24.7, 33.9)	28.3 (24.9, 33.3)	29.3 (26.0, 34.1)	29.8 (26.2, 34.3)	29.4 (26.4, 33.9)	29.7 (26.6, 33.8)	30.1 (27.0, 34.4)	30.5 (27.3, 34.9)
	Nassau	Female	29.0 (24.6, 32.7)	29.8 (25.2, 33.9)	30.8 (26.2, 35.1)	32.5 (27.8, 37.1)	29.5 (26.7, 33.3)	29.8 (27.3, 33.9)	30.2 (27.8, 34.5)	31.6 (28.6, 34.7)	31.8 (28.7, 34.7)	32.3 (29.2, 35.1)	32.8 (29.4, 35.6)
		Male	30.3 (25.3, 35.4)	31.2 (26.1, 36.4)	32.3 (27.3, 37.3)	32.6 (27.8, 37.5)	32.2 (27.9, 36.3)	34.0 (30.0, 38.2)	35.4 (31.2, 40.0)	35.2 (30.9, 39.0)	35.4 (31.2, 39.2)	36.1 (31.9, 39.9)	36.7 (32.3, 40.6)
	Okaloosa	Female	23.8 (20.3, 27.0)	24.5 (21.1, 27.8)	25.2 (21.7, 28.7)	26.4 (23.0, 30.2)	25.6 (22.7, 29.1)	27.3 (23.9, 30.5)	27.9 (24.4, 31.1)	29.1 (25.5, 32.1)	30.0 (26.4, 32.8)	30.4 (26.7, 33.3)	31.0 (27.1, 34.1)
		Male	26.6 (22.5, 31.2)	27.4 (23.5, 32.0)	28.3 (24.4, 32.8)	28.8 (25.0, 33.4)	28.5 (25.2, 32.9)	30.4 (26.9, 34.8)	31.3 (27.9, 35.8)	33.6 (30.1, 38.0)	33.8 (30.3, 38.1)	34.5 (30.8, 38.8)	35.1 (31.2, 39.6)
	Okeechobee	Female	34.5 (29.6, 37.8)	35.2 (30.3, 38.6)	36.0 (31.1, 39.7)	37.6 (32.5, 41.1)	39.4 (35.5, 42.5)	40.5 (36.2, 43.6)	40.9 (37.0, 44.0)	41.5 (37.9, 44.2)	42.2 (38.6, 45.1)	42.5 (38.8, 45.3)	43.2 (39.3, 46.2)
		Male	30.3 (26.1, 35.3)	31.0 (27.0, 36.0)	31.9 (28.0, 36.9)	32.7 (28.7, 37.7)	35.7 (31.3, 39.7)	37.0 (32.5, 40.9)	37.7 (33.4, 41.7)	37.7 (33.6, 41.5)	39.3 (35.1, 43.3)	39.8 (35.7, 43.8)	40.3 (36.0, 44.4)
	Orange	Female	27.8 (24.7, 30.4)	28.8 (25.6, 31.5)	29.4 (26.1, 32.3)	28.8 (25.9, 31.7)	30.4 (27.5, 32.8)	30.6 (27.8, 33.1)	31.8 (28.7, 34.1)	33.8 (30.8, 35.9)	34.2 (31.1, 36.4)	34.8 (31.7, 37.1)	35.4 (32.3, 37.7)
		Male	21.8 (18.9, 25.5)	22.5 (19.7, 26.2)	23.2 (20.4, 27.0)	25.8 (23.0, 29.5)	27.9 (25.3, 31.4)	28.7 (26.2, 32.4)	30.9 (27.9, 34.2)	32.3 (29.4, 35.7)	32.1 (29.2, 35.6)	32.5 (29.6, 36.1)	33.0 (30.0, 36.5)
	Osceola	Female	31.9 (26.8, 35.3)	32.9 (27.7, 36.5)	33.5 (28.4, 37.2)	32.1 (27.4, 36.2)	33.6 (29.4, 36.8)	34.2 (30.0, 37.3)	35.8 (31.6, 38.5)	38.1 (34.0, 40.7)	39.0 (34.9, 41.3)	39.3 (35.1, 41.8)	39.6 (35.3, 42.2)
		Male	25.6 (21.9, 30.4)	26.3 (22.7, 31.1)	26.9 (23.5, 31.7)	27.7 (24.1, 32.5)	29.3 (26.1, 33.4)	30.3 (27.2, 34.4)	30.9 (27.9, 34.8)	32.5 (29.2, 36.4)	34.8 (31.3, 38.5)	35.4 (31.8, 39.3)	36.1 (32.3, 40.1)
	Palm Beach	Female	23.6 (21.2, 26.4)	24.3 (21.9, 27.3)	24.9 (22.5, 27.9)	25.0 (22.8, 28.2)	26.0 (23.6, 29.0)	26.6 (24.1, 29.5)	27.4 (24.7, 30.2)	27.9 (25.1, 30.5)	29.6 (26.3, 32.2)	30.0 (26.7, 32.5)	30.5 (27.0, 33.2)
		Male	25.5 (22.2, 28.9)	26.3 (23.1, 29.8)	27.1 (24.0, 30.6)	26.2 (23.3, 29.8)	27.4 (24.2, 30.7)	28.2 (25.1, 31.6)	28.4 (25.4, 32.0)	28.4 (25.5, 32.1)	30.2 (27.2, 34.0)	30.7 (27.7, 34.6)	31.3 (28.1, 35.4)
	Pasco	Female	29.2 (25.1, 32.3)	30.2 (26.0, 33.4)	30.8 (26.6, 34.3)	31.9 (27.5, 35.6)	30.0 (26.5, 33.2)	29.9 (26.5, 33.0)	31.0 (27.5, 34.0)	32.8 (29.4, 35.6)	32.6 (29.3, 35.2)	33.3 (30.0, 35.9)	33.8 (30.3, 36.6)
		Male	28.6 (24.5, 33.5)	29.4 (25.4, 34.3)	30.2 (26.3, 35.0)	30.8 (27.0, 35.9)	32.0 (28.3, 36.2)	33.2 (29.4, 37.2)	33.8 (30.0, 38.0)	34.0 (30.6, 38.5)	34.6 (30.9, 38.7)	35.2 (31.4, 39.2)	35.7 (31.8, 39.9)
	Pinellas	Female	24.4 (21.3, 26.9)	25.3 (22.2, 27.9)	25.9 (22.7, 28.8)	26.8 (24.2, 30.1)	28.6 (25.8, 31.4)	30.2 (27.3, 33.0)	30.3 (27.3, 33.0)	31.2 (28.5, 34.0)	32.1 (29.2, 34.9)	32.6 (29.5, 35.5)	33.0 (29.9, 35.9)
		Male	26.8 (23.3, 31.2)	27.6 (24.1, 32.1)	28.4 (24.9, 33.0)	29.4 (26.2, 33.9)	30.3 (27.4, 34.5)	31.9 (28.9, 35.8)	31.4 (28.4, 35.3)	30.6 (27.7, 34.5)	31.5 (28.5, 35.2)	32.0 (28.8, 35.8)	32.5 (29.2, 36.3)
	Polk	Female	33.3 (29.5, 36.4)	34.0 (30.1, 37.3)	34.8 (30.9, 38.3)	36.6 (32.4, 40.2)	35.7 (32.2, 39.0)	37.5 (34.1, 40.7)	39.9 (36.1, 42.7)	41.9 (37.9, 44.2)	40.9 (37.3, 43.4)	41.3 (37.8, 43.8)	42.0 (38.2, 44.6)
		Male	29.2 (25.9, 34.3)	30.0 (26.6, 35.1)	30.7 (27.4, 35.8)	33.1 (29.5, 38.2)	36.3 (32.5, 40.8)	37.0 (33.4, 41.3)	37.3 (34.1, 41.9)	38.3 (35.3, 42.8)	37.6 (34.5, 42.1)	38.1 (35.1, 42.6)	38.6 (35.4, 43.2)
	Putnam	Female	35.0 (30.2, 39.0)	36.0 (31.0, 40.4)	36.6 (31.5, 41.2)	36.3 (31.6, 41.1)	37.3 (33.2, 41.2)	39.5 (35.3, 43.3)	39.3 (35.2, 42.9)	41.6 (37.9, 45.0)	42.8 (38.8, 46.2)	43.4 (39.5, 46.7)	44.0 (39.8, 47.6)
		Male	31.6 (26.9, 36.8)	32.5 (27.7, 37.8)	33.3 (28.5, 38.7)	33.2 (28.4, 38.3)	34.1 (29.8, 38.5)	37.0 (32.6, 41.6)	38.4 (34.2, 43.0)	40.2 (35.8, 44.0)	40.7 (36.3, 44.8)	41.4 (37.1, 45.3)	42.0 (37.4, 46.2)
	Santa Rosa	Female	25.9 (21.9, 29.4)	26.7 (22.7, 30.2)	27.5 (23.4, 31.2)	28.1 (23.8, 31.8)	26.6 (23.2, 29.8)	26.7 (23.4, 29.6)	28.2 (24.8, 31.5)	29.3 (26.1, 32.3)	29.8 (26.7, 32.9)	30.4 (27.2, 33.6)	30.6 (27.4, 33.9)
		Male	28.3 (23.5, 32.9)	29.2 (24.6, 33.7)	30.2 (25.6, 34.6)	30.4 (26.5, 35.0)	29.3 (26.2, 34.1)	31.0 (28.1, 35.7)	31.9 (28.7, 37.0)	34.1 (30.8, 38.8)	33.8 (30.7, 38.4)	34.4 (31.2, 39.1)	35.1 (31.8, 39.8)
	Sarasota	Female	22.3 (19.2, 25.4)	23.0 (19.8, 26.4)	23.7 (20.4, 27.2)	23.1 (20.0, 26.8)	23.6 (20.5, 26.4)	24.9 (21.6, 27.6)	24.8 (21.7, 27.5)	25.0 (22.0, 27.5)	25.4 (22.5, 27.9)	25.8 (22.8, 28.3)	25.9 (22.8, 28.5)
		Male	24.9 (21.1, 29.1)	25.8 (22.0, 30.0)	26.7 (22.8, 30.9)	27.4 (24.1, 31.9)	27.7 (24.7, 31.6)	28.7 (25.7, 32.6)	29.7 (26.5, 33.3)	30.9 (27.7, 34.4)	30.7 (27.4, 34.2)	31.2 (28.0, 34.8)	31.8 (28.4, 35.5)
	Seminole	Female	23.5 (20.3, 26.7)	24.4 (21.1, 28.0)	25.2 (21.9, 28.8)	24.5 (21.3, 28.5)	25.4 (22.6, 28.5)	26.4 (23.4, 29.5)	27.1 (23.7, 30.1)	29.4 (26.1, 32.0)	30.2 (26.7, 32.8)	30.6 (27.0, 33.3)	31.1 (27.2, 33.9)
		Male	20.9 (17.9, 25.5)	21.7 (18.7, 26.4)	22.5 (19.7, 27.1)	24.5 (21.3, 29.3)	27.3 (24.4, 31.7)	28.3 (25.3, 32.8)	30.1 (26.6, 34.7)	32.2 (28.6, 36.2)	32.9 (29.3, 36.5)	33.4 (29.7, 37.2)	33.9 (30.0, 37.8)
	St. Johns	Female	22.8 (19.4, 26.0)	23.5 (20.0, 26.8)	24.2 (20.6, 27.7)	23.7 (20.3, 27.5)	24.4 (21.2, 27.1)	25.1 (21.9, 27.8)	25.5 (21.9, 28.4)	26.6 (23.2, 29.4)	27.8 (24.2, 30.3)	28.6 (24.8, 31.2)	28.6 (24.7, 31.4)
		Male	24.8 (21.0, 29.4)	25.6 (21.8, 30.1)	26.5 (22.6, 31.0)	26.3 (22.5, 30.8)	28.4 (24.5, 32.1)	30.5 (26.6, 34.0)	31.6 (27.4, 35.2)	31.9 (28.2, 35.6)	32.4 (28.8, 36.2)	32.8 (29.1, 36.7)	33.3 (29.4, 37.5)
	St. Lucie	Female	31.5 (27.4, 34.9)	32.2 (28.0, 35.8)	32.9 (28.5, 36.8)	33.6 (28.9, 37.2)	34.0 (30.1, 37.1)	33.9 (29.8, 36.9)	33.5 (29.2, 36.4)	34.8 (30.9, 37.7)	35.0 (31.4, 37.7)	35.5 (31.8, 38.3)	36.2 (32.3, 39.1)
		Male	27.8 (23.9, 32.1)	28.6 (24.7, 32.9)	29.4 (25.4, 33.9)	31.4 (27.5, 35.9)	32.5 (28.6, 36.5)	33.0 (29.2, 37.0)	33.2 (29.3, 37.5)	36.0 (31.9, 40.1)	36.7 (32.6, 40.6)	37.4 (33.1, 41.4)	38.0 (33.6, 42.1)
	Sumter	Female	32.6 (27.7, 36.6)	33.5 (28.6, 37.7)	34.1 (29.1, 38.6)	35.5 (30.2, 40.1)	33.3 (29.3, 37.1)	33.0 (29.2, 36.6)	33.4 (29.3, 36.9)	33.9 (30.1, 37.1)	34.7 (31.0, 37.8)	35.0 (31.0, 38.3)	35.7 (31.6, 39.1)
		Male	29.9 (25.3, 35.2)	30.8 (26.3, 36.0)	31.7 (27.2, 36.9)	33.2 (28.8, 38.7)	35.6 (31.3, 40.3)	36.6 (32.6, 41.1)	38.2 (33.9, 42.8)	37.9 (34.4, 42.9)	37.2 (33.6, 42.0)	38.0 (34.1, 43.1)	38.6 (34.7, 43.8)
	Suwannee	Female	34.6 (29.7, 37.5)	35.2 (30.2, 38.3)	36.0 (30.9, 39.4)	35.4 (31.0, 39.0)	37.2 (33.3, 40.5)	38.0 (34.3, 41.4)	39.0 (35.3, 42.6)	39.4 (35.9, 42.8)	39.7 (36.0, 43.0)	40.2 (36.5, 43.3)	41.0 (37.0, 44.3)
		Male	31.9 (27.6, 36.6)	32.8 (28.5, 37.6)	33.7 (29.4, 38.5)	34.8 (30.8, 39.3)	36.2 (32.6, 40.3)	37.7 (34.1, 41.8)	38.0 (34.5, 42.3)	37.3 (33.8, 41.7)	37.5 (34.1, 42.3)	38.0 (34.7, 42.6)	38.5 (34.9, 43.4)
	Taylor	Female	37.6 (32.9, 41.9)	38.1 (33.4, 42.5)	38.8 (34.0, 43.5)	37.8 (33.5, 42.4)	37.6 (33.9, 41.1)	39.2 (35.7, 42.9)	40.0 (36.3, 43.6)	40.6 (37.2, 44.2)	41.8 (38.6, 45.3)	41.7 (38.3, 45.3)	42.3 (38.8, 46.1)
		Male	32.7 (28.2, 38.1)	33.4 (29.0, 38.7)	33.9 (29.6, 39.3)	34.7 (30.8, 40.3)	35.1 (31.4, 39.8)	34.5 (31.0, 39.2)	35.3 (31.7, 40.0)	37.8 (34.5, 42.4)	38.6 (35.5, 42.9)	39.4 (36.1, 44.0)	40.1 (36.6, 44.9)
	Union	Female	35.1 (29.9, 39.4)	36.0 (30.7, 40.5)	36.6 (31.4, 41.2)	36.8 (31.1, 41.8)	41.5 (37.5, 45.8)	42.4 (38.4, 46.6)	43.0 (39.3, 47.0)	44.8 (41.3, 48.3)	47.1 (43.6, 50.6)	47.2 (43.6, 50.7)	47.7 (43.9, 51.4)
		Male	32.7 (27.5, 37.9)	33.8 (28.5, 39.0)	34.8 (29.7, 39.9)	35.1 (30.0, 40.7)	40.2 (35.9, 45.4)	42.3 (37.9, 47.2)	43.2 (38.9, 48.0)	42.8 (39.1, 47.3)	44.3 (40.4, 48.8)	45.0 (41.0, 49.5)	45.5 (41.3, 50.3)
	Volusia	Female	28.4 (24.8, 31.2)	29.4 (25.9, 32.2)	30.2 (26.5, 33.4)	29.8 (26.2, 33.4)	30.7 (27.0, 33.9)	30.6 (27.1, 33.8)	31.1 (27.5, 33.8)	32.5 (28.9, 34.8)	33.5 (29.9, 35.6)	34.0 (30.3, 36.2)	34.4 (30.5, 36.8)
		Male	25.7 (22.2, 30.1)	26.5 (23.2, 30.7)	27.4 (23.9, 31.8)	28.6 (25.1, 33.0)	28.9 (25.8, 33.1)	30.4 (27.2, 34.7)	31.3 (28.2, 35.2)	32.8 (29.8, 36.4)	33.7 (30.6, 37.4)	34.3 (31.2, 38.0)	34.9 (31.5, 38.9)
	Wakulla	Female	29.9 (26.1, 34.2)	30.8 (27.0, 35.3)	31.5 (27.7, 36.3)	32.4 (28.6, 37.0)	35.4 (31.7, 39.1)	35.7 (32.1, 39.1)	36.5 (32.9, 40.0)	39.9 (36.1, 42.8)	39.3 (35.7, 42.0)	39.8 (35.9, 42.7)	40.2 (36.3, 43.3)
		Male	28.0 (23.2, 32.5)	28.9 (24.2, 33.4)	29.8 (25.1, 34.3)	30.4 (26.0, 35.0)	31.5 (27.5, 35.8)	32.0 (28.6, 36.6)	33.9 (30.2, 38.4)	37.5 (33.8, 42.0)	37.7 (34.1, 41.8)	38.5 (34.6, 42.8)	39.3 (35.3, 43.8)
	Walton	Female	30.0 (25.6, 32.7)	30.7 (26.4, 33.4)	31.1 (26.7, 34.2)	31.9 (27.9, 35.1)	32.2 (28.9, 35.0)	33.2 (29.6, 36.1)	32.5 (28.9, 35.3)	32.2 (29.1, 35.1)	32.0 (29.0, 34.9)	32.5 (29.3, 35.4)	32.6 (29.3, 35.6)
		Male	27.5 (23.4, 32.0)	28.4 (24.4, 32.7)	29.2 (25.2, 33.7)	30.6 (26.8, 34.8)	30.9 (27.5, 34.7)	32.6 (29.3, 36.6)	33.0 (29.6, 37.1)	33.9 (30.3, 37.7)	33.4 (29.9, 37.0)	33.9 (30.3, 37.7)	34.5 (30.8, 38.4)
	Washington	Female	33.9 (29.0, 36.9)	34.8 (30.0, 37.9)	35.6 (30.4, 39.1)	35.8 (31.2, 39.6)	37.0 (33.3, 39.9)	37.5 (34.0, 40.8)	38.9 (35.2, 42.1)	40.9 (37.5, 44.0)	41.4 (38.0, 44.3)	41.8 (38.4, 44.9)	42.8 (39.2, 46.0)
		Male	29.2 (25.0, 34.1)	30.2 (26.2, 34.9)	31.1 (26.8, 36.1)	32.9 (28.8, 37.7)	32.0 (28.8, 36.5)	32.7 (29.6, 37.3)	34.8 (31.4, 39.2)	34.8 (31.6, 38.9)	35.2 (31.7, 39.2)	35.9 (32.3, 40.1)	36.5 (32.8, 40.8)
Georgia
	Appling	Female	38.4 (33.1, 42.7)	39.5 (34.2, 43.9)	39.9 (34.4, 44.7)	41.3 (35.7, 46.3)	43.5 (38.2, 48.3)	43.7 (38.1, 48.7)	43.5 (37.9, 48.8)	44.5 (38.7, 50.0)	45.4 (39.8, 50.6)	46.0 (40.4, 51.1)	45.9 (40.0, 51.3)
		Male	32.0 (27.0, 37.4)	32.9 (28.0, 38.3)	33.7 (28.8, 39.2)	35.2 (30.1, 40.4)	36.1 (31.1, 41.2)	36.7 (31.9, 41.8)	37.9 (32.8, 43.4)	39.2 (33.7, 45.0)	39.5 (34.4, 45.4)	40.1 (34.8, 46.0)	40.7 (35.1, 47.0)
	Atkinson	Female	40.3 (35.1, 45.1)	40.4 (35.3, 45.3)	40.7 (35.3, 46.2)	42.2 (36.6, 47.9)	43.1 (37.3, 48.8)	43.5 (37.7, 49.1)	42.1 (35.9, 48.0)	45.6 (39.3, 51.3)	46.8 (40.2, 52.8)	48.6 (42.0, 54.6)	48.2 (41.6, 54.2)
		Male	33.5 (28.3, 38.9)	34.2 (29.2, 39.4)	34.6 (29.4, 40.0)	34.7 (29.6, 40.0)	35.1 (29.9, 40.4)	35.5 (30.8, 40.8)	36.8 (31.5, 42.6)	38.4 (33.1, 44.2)	40.3 (34.6, 46.6)	40.7 (34.9, 47.0)	41.4 (35.6, 47.8)
	Bacon	Female	37.2 (32.1, 41.8)	38.2 (32.8, 43.2)	38.8 (33.6, 43.8)	39.7 (34.1, 45.2)	42.2 (36.9, 47.3)	42.9 (37.0, 48.5)	43.3 (37.1, 48.9)	43.9 (37.0, 49.6)	45.3 (39.1, 50.8)	46.2 (39.7, 52.0)	46.4 (39.7, 52.4)
		Male	32.1 (26.9, 37.1)	32.9 (27.6, 38.1)	33.9 (28.9, 38.8)	35.0 (29.7, 40.0)	35.8 (30.8, 40.7)	36.6 (31.5, 41.9)	37.7 (32.5, 43.5)	38.9 (33.4, 45.3)	38.7 (33.8, 45.0)	39.4 (34.1, 46.0)	40.0 (34.5, 46.9)
	Baker	Female	43.5 (37.7, 48.0)	44.5 (38.7, 49.1)	44.8 (39.0, 49.7)	44.9 (39.1, 50.5)	47.1 (41.2, 52.3)	47.0 (40.8, 52.7)	46.3 (40.1, 52.0)	47.8 (41.3, 53.5)	47.1 (40.4, 52.3)	47.1 (40.4, 52.2)	47.9 (41.0, 53.1)
		Male	32.7 (27.5, 38.3)	33.5 (28.4, 39.0)	34.1 (29.2, 39.6)	34.9 (30.1, 40.7)	36.3 (31.5, 41.9)	37.5 (32.4, 43.1)	37.8 (32.6, 43.6)	39.2 (33.9, 45.3)	37.9 (32.2, 43.5)	38.5 (32.9, 44.2)	39.0 (33.1, 44.9)
	Baldwin	Female	37.5 (32.0, 41.1)	38.4 (32.7, 42.5)	39.4 (33.4, 43.8)	40.0 (34.4, 44.5)	42.8 (37.1, 47.6)	43.2 (37.3, 48.3)	42.7 (37.2, 47.6)	44.7 (39.0, 49.7)	43.0 (37.5, 48.2)	44.3 (38.7, 49.4)	45.0 (39.2, 50.3)
		Male	30.0 (25.3, 35.0)	31.0 (26.1, 36.2)	32.0 (27.0, 37.4)	33.4 (28.7, 38.5)	35.1 (30.0, 40.4)	35.7 (30.9, 41.0)	36.9 (31.9, 42.2)	36.7 (31.8, 42.5)	36.9 (31.7, 42.7)	37.5 (32.2, 43.1)	38.0 (32.4, 43.9)
	Banks	Female	31.3 (26.8, 35.8)	32.3 (27.5, 37.3)	33.0 (28.2, 38.1)	33.3 (28.8, 38.5)	34.8 (29.9, 40.3)	36.1 (31.0, 41.8)	36.6 (31.2, 42.0)	38.4 (31.9, 43.8)	38.3 (31.8, 43.5)	38.7 (32.2, 43.9)	39.4 (33.0, 44.4)
		Male	30.7 (26.3, 36.5)	31.6 (27.1, 37.7)	32.5 (28.1, 38.4)	33.3 (29.1, 38.9)	34.7 (30.1, 40.8)	35.4 (31.1, 41.8)	36.4 (31.9, 43.0)	37.9 (32.8, 44.6)	37.6 (32.8, 44.3)	38.2 (33.3, 44.9)	38.7 (33.9, 45.3)
	Barrow	Female	30.1 (26.1, 34.3)	31.2 (27.1, 35.7)	32.1 (27.9, 36.7)	32.5 (28.1, 37.1)	33.7 (29.1, 38.7)	34.6 (29.8, 39.2)	36.7 (31.6, 41.2)	36.2 (30.8, 40.9)	37.5 (32.5, 42.3)	37.9 (32.8, 42.8)	38.8 (33.5, 43.9)
		Male	29.4 (24.9, 34.7)	30.3 (25.9, 35.7)	31.3 (27.0, 36.6)	31.7 (27.6, 37.1)	33.7 (29.3, 39.5)	34.1 (30.4, 40.0)	34.9 (30.8, 40.7)	34.7 (30.3, 40.6)	35.7 (31.3, 41.3)	36.4 (31.8, 42.1)	36.9 (32.1, 42.9)
	Bartow	Female	29.6 (25.5, 33.8)	30.6 (26.6, 35.0)	31.3 (27.1, 35.9)	31.3 (26.9, 35.6)	33.1 (28.6, 37.6)	32.1 (28.0, 36.8)	32.4 (28.1, 37.3)	34.1 (29.4, 38.9)	34.9 (30.3, 39.6)	35.2 (30.4, 40.2)	36.3 (31.6, 41.0)
		Male	31.3 (26.9, 36.8)	32.1 (27.9, 37.4)	32.9 (28.7, 38.2)	33.1 (28.8, 38.2)	32.8 (28.7, 37.8)	34.2 (29.9, 38.8)	34.5 (30.0, 39.6)	35.7 (31.0, 40.9)	36.0 (31.4, 41.5)	36.7 (31.7, 42.6)	37.3 (32.5, 42.9)
	Ben Hill	Female	40.9 (35.6, 45.4)	41.8 (36.8, 46.4)	43.3 (38.0, 48.3)	43.3 (38.0, 48.6)	46.7 (41.2, 51.8)	48.0 (42.3, 53.1)	47.5 (41.8, 52.6)	45.6 (40.1, 51.0)	46.5 (41.2, 51.8)	47.2 (41.8, 52.6)	47.8 (42.4, 53.2)
		Male	31.4 (26.1, 36.6)	32.3 (27.4, 37.3)	33.6 (28.5, 38.7)	35.1 (29.9, 40.2)	36.1 (31.0, 41.3)	37.5 (32.6, 42.8)	38.3 (33.4, 43.9)	39.5 (34.4, 45.4)	38.5 (33.9, 44.8)	39.1 (34.3, 45.5)	39.7 (34.8, 46.2)
	Berrien	Female	37.2 (32.2, 42.0)	38.2 (33.1, 43.3)	39.1 (34.0, 44.2)	39.6 (34.4, 44.9)	41.7 (36.6, 46.8)	44.1 (38.5, 49.8)	42.8 (37.7, 48.0)	44.0 (38.9, 49.3)	43.0 (38.2, 48.2)	43.3 (38.2, 48.7)	43.9 (38.9, 49.2)
		Male	31.2 (26.6, 36.6)	32.4 (27.8, 37.8)	33.5 (29.1, 38.8)	34.4 (29.9, 39.8)	35.9 (31.4, 41.5)	37.4 (32.6, 43.3)	39.0 (34.3, 44.6)	39.4 (34.3, 45.3)	39.7 (34.9, 45.5)	40.5 (35.3, 46.6)	41.0 (35.9, 47.0)
	Bibb	Female	38.1 (33.0, 41.3)	39.2 (34.0, 42.7)	40.1 (34.8, 43.8)	39.9 (34.7, 43.7)	42.0 (37.2, 45.7)	41.9 (37.3, 45.9)	41.5 (36.7, 45.3)	40.9 (36.0, 44.4)	41.9 (37.0, 45.5)	42.9 (37.8, 46.5)	43.1 (37.9, 46.8)
		Male	27.2 (23.0, 31.7)	28.2 (23.9, 32.8)	29.0 (24.8, 33.6)	31.5 (27.1, 36.3)	32.7 (28.5, 37.4)	34.4 (30.0, 39.2)	34.4 (30.0, 39.2)	34.3 (30.3, 39.4)	34.6 (30.3, 39.7)	35.1 (30.7, 40.3)	35.7 (31.1, 41.0)
	Bleckley	Female	37.0 (32.0, 40.7)	38.1 (32.7, 42.3)	38.9 (33.4, 43.4)	40.4 (35.1, 44.9)	42.8 (37.0, 47.2)	44.1 (38.2, 48.6)	44.7 (38.5, 49.5)	46.8 (40.0, 51.8)	46.0 (39.2, 51.3)	46.4 (39.8, 51.4)	47.0 (40.1, 52.4)
		Male	31.8 (27.3, 36.9)	32.8 (28.1, 38.2)	33.8 (29.2, 39.2)	33.6 (29.3, 38.8)	36.3 (31.7, 41.8)	36.5 (32.0, 42.0)	37.9 (32.6, 43.3)	39.3 (33.8, 45.4)	41.0 (35.3, 47.1)	41.6 (36.1, 47.7)	42.2 (36.3, 48.7)
	Brantley	Female	34.5 (29.5, 38.5)	35.5 (30.5, 39.9)	36.6 (31.6, 41.1)	37.3 (32.1, 42.4)	37.7 (32.4, 42.8)	39.5 (34.0, 45.0)	39.3 (33.7, 44.9)	39.4 (33.6, 44.6)	40.9 (34.9, 46.1)	41.9 (35.9, 47.0)	42.1 (36.1, 47.3)
		Male	30.8 (25.8, 35.9)	31.8 (26.8, 37.0)	32.9 (28.0, 37.9)	34.3 (29.3, 39.7)	35.7 (30.4, 41.1)	38.6 (33.3, 44.1)	39.9 (34.4, 45.9)	40.1 (34.7, 46.0)	40.0 (34.1, 45.9)	40.7 (34.7, 46.4)	41.3 (35.1, 47.2)
	Brooks	Female	40.8 (35.3, 45.2)	41.3 (36.0, 45.7)	41.4 (36.0, 46.1)	41.4 (36.2, 46.7)	42.6 (37.4, 47.8)	43.8 (38.7, 49.3)	42.3 (37.0, 48.0)	44.4 (39.0, 50.3)	45.0 (39.8, 50.9)	45.8 (40.6, 51.6)	47.0 (41.5, 53.0)
		Male	32.7 (27.4, 38.2)	33.4 (28.5, 38.6)	34.1 (29.2, 39.4)	33.8 (28.9, 39.1)	34.8 (30.1, 40.5)	35.5 (30.9, 41.1)	35.5 (30.5, 41.5)	37.2 (32.2, 43.4)	37.8 (32.7, 43.9)	38.4 (33.3, 44.5)	39.0 (33.5, 45.3)
	Bryan	Female	30.2 (24.6, 33.7)	31.1 (25.6, 34.7)	31.7 (26.1, 35.5)	32.6 (26.7, 36.4)	34.4 (27.8, 38.1)	34.4 (28.2, 38.6)	34.5 (28.5, 38.9)	35.7 (29.1, 40.3)	36.2 (30.4, 40.9)	36.5 (30.5, 41.3)	36.8 (30.7, 41.7)
		Male	27.6 (22.7, 32.6)	28.5 (23.8, 33.2)	29.1 (24.5, 33.8)	29.2 (25.0, 34.1)	29.5 (25.1, 34.3)	29.0 (24.9, 33.8)	29.8 (25.5, 34.8)	30.7 (26.2, 36.1)	32.3 (27.5, 37.3)	32.8 (27.8, 38.1)	33.2 (28.1, 38.6)
	Bulloch	Female	34.7 (29.3, 37.7)	35.5 (30.0, 38.7)	36.2 (30.7, 39.6)	35.9 (30.6, 39.7)	38.9 (33.6, 42.9)	39.5 (34.7, 43.8)	39.7 (35.0, 44.4)	40.0 (35.3, 44.5)	41.5 (36.4, 45.8)	43.1 (37.8, 47.4)	43.0 (37.7, 47.3)
		Male	31.6 (26.7, 36.2)	32.4 (27.5, 37.0)	33.3 (28.4, 37.9)	32.7 (28.1, 37.5)	33.2 (28.8, 38.2)	33.3 (29.2, 38.0)	34.6 (30.2, 39.6)	34.2 (30.0, 39.4)	35.7 (31.1, 40.9)	36.1 (31.4, 41.4)	36.7 (32.0, 42.1)
	Burke	Female	42.9 (37.4, 46.7)	44.0 (38.4, 48.1)	45.4 (39.5, 49.9)	47.0 (41.1, 51.6)	48.9 (43.2, 53.4)	49.5 (43.6, 54.3)	50.9 (44.7, 55.7)	52.0 (45.7, 57.1)	51.9 (45.3, 57.1)	53.2 (46.6, 58.2)	53.2 (46.5, 58.4)
		Male	34.9 (30.1, 40.6)	35.8 (31.1, 41.6)	36.8 (31.9, 42.7)	37.2 (32.4, 43.2)	38.2 (33.6, 43.9)	39.7 (34.9, 45.4)	41.5 (36.4, 47.5)	40.3 (34.9, 46.3)	40.5 (34.9, 46.5)	41.0 (35.3, 47.0)	41.6 (35.7, 47.8)
	Butts	Female	36.7 (31.4, 41.0)	37.7 (32.4, 42.3)	38.5 (33.1, 43.4)	38.8 (33.3, 43.9)	40.6 (35.1, 46.1)	40.6 (34.9, 46.6)	40.9 (35.4, 46.9)	41.4 (35.8, 47.5)	42.6 (37.1, 48.8)	43.2 (37.8, 49.3)	44.1 (38.6, 50.2)
		Male	30.8 (25.9, 36.5)	31.7 (26.9, 37.4)	32.7 (27.9, 38.4)	34.4 (29.7, 40.0)	36.2 (31.5, 42.2)	37.3 (32.4, 43.2)	37.8 (32.9, 43.9)	39.3 (34.1, 45.5)	39.4 (34.0, 45.6)	40.0 (34.7, 46.3)	40.6 (35.2, 46.9)
	Calhoun	Female	46.0 (40.3, 50.9)	46.8 (41.2, 51.8)	47.2 (41.5, 52.5)	46.3 (41.0, 52.3)	49.6 (43.7, 55.3)	50.3 (44.4, 56.3)	49.8 (43.6, 55.9)	52.3 (46.2, 58.1)	54.6 (47.9, 60.3)	55.6 (48.9, 61.2)	56.5 (49.8, 62.1)
		Male	32.6 (27.3, 38.0)	33.5 (28.4, 38.7)	34.3 (29.2, 39.6)	34.8 (29.7, 40.1)	36.5 (31.2, 42.1)	37.8 (32.5, 43.3)	38.6 (33.0, 44.5)	40.0 (34.4, 45.9)	41.5 (35.5, 47.6)	42.1 (36.0, 48.2)	42.7 (36.4, 48.9)
	Camden	Female	33.2 (28.5, 37.0)	34.4 (29.6, 38.5)	35.7 (31.0, 40.0)	36.2 (31.6, 40.9)	36.8 (32.1, 41.5)	36.6 (31.7, 41.5)	34.7 (30.2, 39.6)	36.1 (30.7, 41.1)	36.4 (31.0, 41.0)	36.9 (31.3, 41.7)	37.2 (31.7, 41.7)
		Male	28.0 (23.7, 32.6)	28.9 (24.6, 33.5)	29.9 (25.8, 34.4)	30.6 (26.6, 35.2)	31.3 (26.9, 35.9)	33.7 (29.1, 38.6)	35.4 (30.5, 40.4)	35.1 (29.8, 40.2)	35.6 (30.1, 40.5)	36.3 (30.6, 41.4)	36.9 (31.2, 41.9)
	Candler	Female	41.3 (35.3, 45.6)	41.9 (36.0, 46.3)	42.5 (36.3, 47.3)	43.1 (37.3, 48.3)	45.5 (39.6, 50.6)	45.8 (40.0, 51.5)	44.7 (39.2, 50.4)	44.6 (38.3, 50.4)	45.7 (39.5, 51.1)	46.2 (39.9, 51.6)	46.8 (40.4, 52.3)
		Male	33.9 (28.7, 39.6)	34.8 (29.9, 40.3)	35.4 (30.3, 41.1)	35.7 (30.9, 41.1)	36.5 (31.9, 42.2)	37.1 (32.6, 42.8)	38.2 (33.5, 43.8)	37.5 (32.4, 43.7)	38.6 (33.5, 44.7)	39.2 (34.0, 45.4)	39.7 (34.3, 46.0)
	Carroll	Female	31.8 (27.6, 36.0)	32.8 (28.3, 37.4)	33.2 (28.9, 37.9)	34.9 (30.2, 39.8)	36.2 (31.6, 41.0)	36.8 (31.9, 41.2)	37.8 (33.1, 42.3)	39.7 (34.0, 44.0)	38.7 (33.9, 43.1)	39.3 (34.4, 43.8)	39.7 (34.6, 44.5)
		Male	30.5 (25.9, 35.6)	31.4 (26.7, 36.6)	32.1 (27.7, 37.1)	33.0 (28.4, 38.1)	33.8 (29.2, 39.0)	35.5 (30.8, 40.6)	35.7 (31.1, 40.8)	36.1 (31.3, 41.7)	35.1 (30.7, 40.6)	35.6 (31.1, 41.3)	36.2 (31.4, 42.2)
	Catoosa	Female	29.4 (24.7, 33.0)	30.3 (25.6, 34.2)	31.1 (26.3, 35.3)	32.2 (27.1, 36.4)	32.6 (28.0, 37.5)	34.7 (29.8, 39.6)	36.3 (30.9, 41.4)	37.6 (32.1, 42.9)	37.9 (33.0, 43.1)	38.5 (33.5, 43.6)	38.8 (34.0, 43.8)
		Male	32.6 (27.4, 37.5)	33.5 (28.4, 38.3)	34.4 (29.3, 39.3)	35.1 (30.3, 40.6)	36.9 (32.3, 42.4)	37.3 (33.1, 42.9)	38.2 (33.8, 44.1)	38.7 (34.2, 44.9)	37.8 (33.5, 43.9)	38.4 (34.0, 44.5)	39.0 (34.6, 45.0)
	Charlton	Female	38.9 (33.3, 43.3)	40.1 (34.4, 44.8)	40.9 (35.1, 45.8)	42.4 (36.5, 47.9)	42.1 (36.3, 47.7)	43.0 (37.3, 48.9)	42.8 (37.1, 48.6)	44.0 (37.4, 49.8)	47.6 (40.9, 53.3)	48.4 (41.7, 54.1)	49.5 (42.7, 55.0)
		Male	34.5 (28.7, 39.9)	35.4 (29.7, 40.7)	36.2 (30.6, 41.5)	36.6 (31.0, 41.9)	37.4 (31.5, 42.6)	39.5 (33.8, 44.8)	41.0 (35.1, 46.7)	40.7 (34.6, 46.8)	43.4 (37.1, 49.6)	44.0 (37.5, 50.3)	44.3 (37.9, 50.5)
	Chatham	Female	32.8 (29.2, 35.6)	33.7 (30.2, 36.6)	34.6 (31.0, 37.7)	35.7 (32.1, 39.0)	36.2 (32.1, 39.5)	37.5 (33.4, 41.0)	39.1 (34.8, 42.4)	38.5 (33.8, 41.7)	39.1 (34.7, 42.4)	40.1 (35.6, 43.3)	40.9 (36.2, 44.3)
		Male	26.3 (22.7, 30.1)	27.1 (23.6, 30.8)	27.9 (24.5, 31.7)	29.0 (25.6, 33.2)	30.5 (26.8, 34.6)	30.2 (26.6, 34.2)	31.0 (27.4, 35.1)	31.8 (27.9, 35.9)	32.8 (28.6, 36.8)	33.4 (29.1, 37.3)	33.9 (29.4, 38.0)
	Chattahoochee	Female	33.9 (28.3, 37.8)	35.9 (29.9, 40.3)	35.1 (29.4, 39.8)	35.2 (29.6, 40.0)	37.2 (31.3, 42.2)	36.7 (30.6, 41.8)	36.2 (30.3, 41.5)	37.4 (31.3, 43.2)	40.0 (34.1, 45.3)	39.7 (33.3, 45.5)	40.2 (33.8, 46.0)
		Male	26.1 (21.4, 30.9)	27.1 (22.3, 32.1)	27.8 (23.2, 32.7)	29.0 (24.6, 33.9)	31.2 (26.4, 36.2)	31.3 (26.4, 36.2)	31.0 (26.1, 36.0)	32.6 (27.3, 38.0)	33.8 (28.7, 38.8)	35.0 (29.3, 40.6)	35.4 (29.6, 41.1)
	Chattooga	Female	34.7 (29.5, 38.8)	35.3 (29.9, 39.7)	36.1 (30.6, 40.7)	36.3 (30.5, 41.2)	37.9 (32.5, 42.8)	38.5 (33.2, 43.7)	40.1 (34.4, 45.6)	40.8 (35.0, 46.5)	42.4 (36.5, 47.7)	43.0 (37.2, 48.1)	43.8 (37.9, 48.8)
		Male	32.7 (27.9, 38.2)	33.6 (28.6, 39.2)	34.3 (29.5, 39.9)	36.5 (31.4, 42.1)	36.9 (32.1, 42.7)	38.9 (34.1, 44.6)	39.7 (34.4, 45.4)	41.9 (35.9, 47.7)	40.8 (35.4, 47.2)	41.5 (36.2, 47.7)	42.1 (36.7, 48.4)
	Cherokee	Female	23.5 (20.6, 26.9)	24.4 (21.5, 28.2)	25.1 (22.1, 29.1)	26.1 (22.8, 29.6)	27.2 (23.4, 30.2)	27.7 (24.1, 31.0)	27.3 (23.7, 30.8)	28.4 (24.6, 31.7)	28.9 (25.2, 32.3)	29.4 (25.7, 32.8)	29.9 (26.1, 33.5)
		Male	26.5 (22.7, 31.0)	27.3 (23.5, 31.9)	28.2 (24.4, 32.8)	28.0 (24.6, 32.5)	28.5 (25.2, 32.9)	29.7 (26.3, 33.8)	31.6 (27.9, 36.1)	33.1 (29.2, 37.5)	33.5 (29.5, 38.1)	34.1 (30.1, 38.8)	34.7 (30.5, 39.6)
	Clarke	Female	31.3 (27.8, 35.0)	32.2 (28.7, 36.0)	33.1 (29.3, 37.3)	33.0 (29.4, 37.1)	34.6 (30.8, 39.3)	36.2 (32.2, 40.9)	34.7 (30.5, 39.3)	35.0 (30.1, 39.3)	36.8 (32.1, 41.3)	36.7 (32.1, 41.1)	38.0 (33.2, 42.4)
		Male	26.0 (21.9, 30.2)	26.9 (22.9, 31.0)	27.8 (23.6, 32.1)	27.6 (23.6, 31.8)	29.0 (25.1, 33.7)	30.8 (27.1, 35.6)	31.8 (27.5, 36.8)	33.0 (28.6, 38.4)	33.9 (29.4, 39.0)	34.3 (29.8, 39.4)	34.8 (30.1, 39.9)
	Clay	Female	44.6 (38.7, 49.3)	44.8 (38.7, 49.8)	45.3 (39.3, 50.4)	45.2 (39.5, 50.7)	47.8 (41.9, 53.5)	48.2 (42.1, 53.9)	48.5 (42.2, 54.1)	49.9 (43.2, 55.7)	51.4 (44.9, 56.9)	52.6 (46.2, 57.8)	53.1 (46.4, 58.8)
		Male	31.6 (26.5, 37.0)	32.3 (27.2, 37.8)	33.1 (28.2, 38.4)	34.3 (29.5, 39.7)	36.4 (31.2, 41.9)	37.6 (32.5, 43.0)	38.3 (33.0, 43.9)	38.7 (33.1, 44.7)	39.3 (33.8, 45.3)	39.8 (34.4, 45.7)	40.4 (34.5, 46.7)
	Clayton	Female	37.3 (33.3, 40.6)	38.7 (34.7, 42.0)	39.4 (35.5, 42.9)	38.6 (34.9, 42.1)	39.5 (35.9, 42.8)	39.5 (35.8, 42.7)	40.0 (36.5, 43.3)	41.1 (37.4, 44.4)	42.8 (39.3, 46.1)	44.1 (40.6, 47.3)	44.9 (41.2, 48.3)
		Male	27.6 (23.9, 32.2)	28.4 (24.9, 32.9)	29.2 (25.7, 33.6)	30.4 (27.1, 35.1)	31.3 (27.8, 36.0)	31.9 (28.4, 36.4)	35.0 (31.2, 39.5)	36.0 (32.2, 40.7)	36.4 (32.6, 40.9)	36.9 (33.2, 41.3)	37.6 (33.6, 42.2)
	Clinch	Female	40.9 (35.7, 45.8)	41.0 (35.5, 46.3)	41.9 (36.5, 47.3)	43.5 (38.1, 49.0)	45.3 (39.9, 50.8)	45.7 (39.8, 51.7)	46.2 (40.3, 52.1)	46.1 (39.8, 51.5)	47.6 (41.7, 53.3)	48.1 (41.7, 54.1)	48.8 (42.5, 54.7)
		Male	35.2 (29.8, 40.7)	36.0 (30.4, 41.7)	37.1 (31.7, 42.6)	37.3 (32.2, 42.9)	38.3 (33.2, 43.9)	40.1 (35.0, 46.1)	41.6 (36.3, 47.6)	39.9 (34.8, 46.0)	42.8 (37.6, 48.9)	43.6 (37.9, 50.1)	44.1 (38.4, 50.6)
	Cobb	Female	24.0 (21.4, 26.9)	25.0 (22.2, 28.2)	25.6 (23.0, 28.9)	24.9 (22.2, 27.9)	25.8 (23.1, 28.6)	26.9 (24.0, 29.4)	27.7 (24.7, 30.3)	28.2 (25.0, 30.8)	28.6 (25.6, 31.4)	29.2 (26.0, 32.0)	29.4 (26.1, 32.3)
		Male	25.7 (22.4, 29.7)	26.5 (23.3, 30.7)	27.5 (24.3, 31.5)	27.3 (24.5, 31.1)	28.7 (25.9, 32.5)	29.8 (26.8, 33.5)	30.7 (27.4, 34.3)	31.7 (28.3, 35.5)	32.4 (29.0, 36.3)	32.9 (29.3, 36.8)	33.4 (29.7, 37.4)
	Coffee	Female	41.0 (36.4, 45.0)	41.8 (37.1, 46.1)	42.6 (37.8, 47.3)	42.6 (38.1, 47.6)	44.0 (39.5, 49.2)	43.2 (38.3, 48.4)	42.5 (37.5, 48.0)	41.7 (36.6, 47.0)	43.3 (38.0, 48.8)	43.8 (38.6, 49.2)	44.5 (39.1, 49.9)
		Male	32.5 (27.5, 37.0)	33.2 (28.2, 37.8)	34.0 (29.0, 38.6)	35.0 (29.9, 39.5)	35.9 (30.8, 40.6)	35.8 (31.1, 40.9)	37.0 (31.9, 42.5)	38.1 (33.2, 43.7)	38.3 (33.4, 44.5)	39.0 (34.0, 45.1)	39.5 (34.4, 45.7)
	Colquitt	Female	38.3 (33.6, 42.4)	38.7 (33.8, 43.3)	39.4 (34.5, 44.0)	40.9 (36.0, 45.9)	43.0 (38.4, 47.7)	43.9 (39.1, 48.9)	43.3 (38.5, 48.3)	44.4 (39.3, 49.6)	43.1 (38.1, 48.4)	44.0 (39.3, 49.0)	44.9 (39.9, 50.0)
		Male	33.5 (28.7, 38.5)	34.3 (29.3, 39.5)	35.1 (30.3, 40.2)	34.9 (30.0, 39.9)	35.4 (30.9, 40.7)	36.2 (31.5, 41.7)	36.2 (31.7, 42.1)	36.7 (32.0, 42.7)	38.2 (33.4, 44.8)	38.7 (34.2, 45.0)	39.3 (34.5, 45.8)
	Columbia	Female	23.8 (20.1, 26.6)	24.7 (20.9, 27.6)	25.6 (21.6, 28.8)	26.2 (22.5, 29.6)	27.9 (24.4, 31.6)	28.1 (24.5, 32.1)	28.7 (25.1, 32.8)	30.1 (26.5, 33.8)	31.4 (27.4, 35.1)	32.2 (28.1, 35.9)	32.5 (28.1, 36.3)
		Male	24.0 (20.0, 27.8)	24.9 (20.9, 28.6)	25.9 (21.8, 29.8)	26.9 (22.9, 30.7)	28.4 (24.4, 32.5)	28.7 (24.7, 33.0)	29.3 (25.2, 34.0)	30.2 (26.3, 35.3)	29.9 (26.0, 35.0)	30.6 (26.6, 35.8)	31.1 (26.9, 36.5)
	Cook	Female	39.7 (34.9, 44.2)	40.4 (35.3, 45.3)	41.3 (36.1, 46.6)	41.8 (36.3, 46.8)	43.9 (38.3, 48.9)	44.7 (39.0, 50.1)	44.7 (39.1, 50.0)	46.0 (40.1, 51.1)	45.7 (40.7, 51.5)	46.6 (41.5, 52.4)	47.5 (42.6, 53.1)
		Male	31.9 (27.4, 37.1)	32.8 (28.2, 38.2)	33.6 (29.0, 39.1)	34.0 (29.4, 39.3)	35.7 (31.0, 41.5)	36.7 (32.0, 42.5)	37.3 (32.6, 43.2)	38.0 (33.0, 44.1)	38.5 (33.7, 44.9)	39.2 (34.2, 45.6)	39.7 (34.8, 45.9)
	Coweta	Female	29.0 (25.0, 32.8)	30.1 (26.0, 34.3)	31.0 (27.0, 35.3)	31.3 (26.7, 35.8)	31.4 (26.8, 35.7)	33.7 (28.6, 37.6)	34.7 (29.7, 38.8)	34.6 (29.3, 38.8)	35.1 (29.8, 39.5)	35.7 (30.7, 39.8)	36.6 (31.3, 40.8)
		Male	27.6 (23.4, 32.7)	28.6 (24.3, 33.8)	29.5 (25.4, 34.6)	30.6 (26.3, 35.8)	31.9 (27.6, 37.3)	33.5 (29.2, 38.7)	34.1 (30.0, 39.5)	34.4 (30.1, 40.3)	33.3 (28.7, 39.1)	33.8 (29.6, 39.3)	34.3 (29.8, 40.0)
	Crawford	Female	37.7 (32.0, 41.8)	38.7 (32.8, 43.3)	39.5 (33.8, 44.0)	39.3 (33.6, 44.3)	39.9 (34.4, 45.1)	39.5 (34.3, 44.8)	40.2 (34.7, 45.7)	40.9 (34.9, 46.6)	42.4 (36.3, 48.2)	42.5 (36.4, 48.3)	43.0 (36.9, 48.8)
		Male	30.9 (25.7, 36.3)	31.7 (26.5, 37.4)	32.7 (27.8, 38.1)	34.7 (29.7, 40.0)	36.1 (31.1, 41.7)	37.4 (32.5, 42.8)	37.4 (32.5, 43.2)	37.8 (32.7, 44.0)	38.0 (32.7, 44.2)	38.5 (33.2, 44.9)	39.1 (33.7, 45.5)
	Crisp	Female	38.8 (33.8, 43.4)	39.8 (34.9, 44.5)	40.4 (35.3, 45.6)	40.8 (35.4, 46.3)	43.9 (38.3, 49.1)	46.1 (40.3, 51.2)	46.1 (39.5, 51.1)	47.9 (41.6, 52.7)	48.4 (42.2, 53.3)	48.5 (42.2, 53.6)	49.2 (42.9, 54.2)
		Male	32.0 (27.3, 37.6)	33.0 (28.5, 38.4)	33.8 (29.1, 39.4)	34.2 (29.5, 40.0)	35.5 (31.1, 41.1)	36.0 (31.8, 41.4)	36.9 (31.9, 42.7)	37.0 (32.2, 42.9)	37.8 (32.6, 43.5)	38.4 (33.1, 44.3)	38.9 (33.6, 44.8)
	Dade	Female	32.2 (27.2, 36.6)	33.3 (28.2, 37.9)	33.8 (28.5, 38.9)	34.0 (28.7, 39.1)	34.9 (29.6, 40.1)	35.0 (29.7, 40.6)	34.5 (28.9, 40.2)	35.6 (29.9, 41.0)	36.1 (30.4, 41.5)	36.3 (30.6, 41.7)	36.9 (31.2, 42.2)
		Male	32.0 (26.9, 37.4)	32.9 (27.9, 38.2)	33.7 (28.6, 39.1)	34.3 (29.4, 39.8)	35.2 (30.5, 41.0)	36.2 (31.5, 41.8)	37.2 (32.0, 42.9)	37.0 (32.2, 43.0)	37.7 (32.8, 43.7)	38.4 (33.5, 44.6)	39.1 (34.1, 45.2)
	Dawson	Female	25.3 (20.9, 29.1)	26.2 (21.9, 30.2)	26.8 (22.4, 30.9)	26.4 (22.0, 30.8)	27.5 (22.8, 31.9)	27.8 (23.1, 32.6)	27.6 (22.9, 32.2)	29.4 (24.1, 34.4)	30.7 (25.3, 35.4)	31.4 (25.8, 36.1)	31.5 (26.1, 36.1)
		Male	26.5 (22.1, 31.8)	27.4 (23.2, 32.6)	28.1 (24.1, 33.3)	29.9 (25.6, 35.1)	30.6 (26.4, 36.0)	31.2 (27.1, 36.8)	31.9 (27.7, 37.7)	33.9 (29.0, 40.0)	33.1 (28.5, 39.2)	33.6 (29.0, 39.8)	34.3 (29.7, 40.4)
	Decatur	Female	41.8 (36.2, 45.0)	42.8 (37.2, 46.3)	43.6 (38.0, 47.2)	44.0 (38.6, 48.2)	44.9 (39.5, 49.1)	44.3 (39.2, 49.2)	43.3 (38.3, 48.2)	43.7 (38.5, 48.7)	45.2 (39.6, 50.2)	45.6 (40.0, 50.6)	47.0 (41.3, 51.9)
		Male	32.4 (27.4, 37.5)	33.3 (28.3, 38.5)	34.2 (29.4, 39.2)	35.2 (30.5, 40.3)	36.8 (32.1, 41.9)	38.4 (33.7, 43.5)	38.5 (33.8, 43.7)	39.6 (34.8, 45.1)	39.1 (34.0, 44.7)	39.7 (34.6, 45.4)	40.2 (34.9, 45.8)
	DeKalb	Female	29.9 (26.8, 33.0)	31.2 (28.0, 34.5)	31.9 (28.8, 35.3)	31.9 (28.9, 35.6)	33.9 (31.0, 37.2)	34.9 (31.8, 38.0)	35.2 (31.9, 38.3)	36.3 (32.9, 39.2)	37.2 (33.8, 39.6)	37.7 (34.3, 40.2)	38.1 (34.6, 40.6)
		Male	22.7 (19.4, 26.8)	23.7 (20.4, 27.8)	24.5 (21.3, 28.6)	25.2 (22.0, 29.2)	26.7 (23.3, 30.3)	26.0 (22.7, 29.5)	27.3 (23.6, 30.7)	28.2 (24.5, 31.6)	27.5 (24.1, 31.0)	27.8 (24.3, 31.4)	28.3 (24.9, 32.0)
	Dodge	Female	37.8 (32.9, 41.5)	38.5 (33.5, 42.5)	39.0 (34.0, 43.1)	39.9 (35.0, 44.2)	41.6 (36.5, 45.8)	41.7 (36.1, 45.9)	41.4 (36.0, 45.5)	42.2 (35.9, 46.2)	42.8 (36.8, 46.7)	43.2 (37.0, 47.3)	44.3 (38.1, 48.4)
		Male	32.7 (28.1, 37.9)	33.3 (28.7, 38.6)	34.0 (29.5, 39.1)	32.9 (28.7, 38.0)	35.0 (30.6, 40.2)	34.8 (30.4, 40.3)	37.5 (32.7, 42.8)	39.0 (33.9, 44.9)	41.1 (36.0, 46.6)	42.0 (36.6, 47.7)	42.6 (37.1, 48.2)
	Dooly	Female	40.7 (35.3, 44.9)	41.8 (36.3, 46.1)	43.0 (37.2, 47.8)	43.8 (38.3, 48.8)	46.1 (40.5, 51.1)	46.8 (41.0, 52.2)	47.8 (41.9, 53.1)	49.1 (42.7, 54.7)	50.0 (43.6, 55.7)	49.9 (43.4, 55.7)	51.5 (45.1, 57.1)
		Male	31.7 (26.8, 37.1)	32.9 (28.1, 38.2)	34.0 (29.1, 39.5)	34.8 (29.9, 40.1)	36.6 (31.7, 41.9)	36.5 (31.8, 42.0)	38.1 (33.1, 43.7)	38.4 (33.1, 44.6)	39.4 (33.9, 45.5)	40.3 (34.6, 46.7)	40.8 (35.2, 47.1)
	Dougherty	Female	41.2 (36.8, 45.0)	42.1 (37.7, 46.1)	42.7 (38.2, 47.0)	43.7 (39.3, 47.7)	46.4 (41.5, 49.9)	46.1 (41.0, 49.9)	45.5 (40.0, 49.3)	46.4 (40.9, 50.2)	48.0 (42.6, 51.9)	49.4 (43.8, 53.4)	49.2 (43.7, 53.1)
		Male	30.5 (26.4, 35.1)	31.3 (27.2, 35.9)	32.1 (27.9, 36.9)	32.9 (28.9, 37.6)	33.3 (29.5, 38.3)	33.8 (29.5, 38.5)	34.3 (29.8, 39.4)	35.4 (30.7, 40.5)	36.5 (31.3, 41.6)	36.9 (31.6, 42.2)	37.6 (32.2, 42.9)
	Douglas	Female	31.2 (27.0, 35.6)	32.3 (28.1, 37.0)	33.1 (29.1, 37.8)	32.5 (28.5, 37.2)	31.8 (27.8, 36.4)	32.6 (28.3, 37.3)	33.6 (29.2, 38.5)	33.0 (28.6, 37.5)	33.8 (29.7, 38.5)	34.3 (29.9, 39.1)	35.1 (30.7, 40.0)
		Male	28.8 (24.2, 33.8)	29.6 (25.0, 34.7)	30.4 (26.1, 35.2)	30.3 (26.1, 34.8)	31.3 (26.9, 36.0)	32.4 (27.8, 36.9)	32.4 (27.6, 37.0)	32.9 (28.2, 37.8)	33.5 (29.1, 38.7)	34.1 (29.4, 39.5)	34.6 (29.8, 40.1)
	Early	Female	42.8 (37.3, 47.1)	44.1 (38.7, 48.6)	45.1 (39.4, 50.1)	44.5 (39.6, 49.9)	46.1 (40.9, 51.5)	46.4 (40.9, 52.2)	47.7 (42.2, 53.5)	47.0 (41.0, 53.1)	50.0 (43.5, 55.6)	49.2 (42.9, 54.6)	49.7 (43.2, 55.3)
		Male	32.0 (27.0, 37.3)	33.2 (28.2, 38.4)	34.2 (29.1, 39.6)	35.3 (30.6, 40.8)	37.6 (32.5, 43.1)	39.3 (34.1, 44.8)	40.6 (35.2, 46.2)	40.0 (34.3, 46.0)	40.2 (34.5, 46.1)	41.0 (35.4, 46.9)	41.6 (35.7, 47.8)
	Echols	Female	37.3 (31.5, 42.0)	37.3 (31.6, 42.1)	38.2 (32.2, 43.5)	38.3 (32.5, 43.9)	40.0 (34.1, 45.6)	41.6 (35.7, 47.7)	41.1 (35.6, 47.1)	42.8 (36.5, 48.9)	44.7 (38.4, 50.9)	45.1 (38.9, 51.2)	45.3 (39.2, 51.3)
		Male	31.0 (25.9, 36.7)	31.5 (26.6, 37.1)	32.2 (27.2, 38.0)	32.1 (27.4, 37.9)	32.8 (28.4, 38.8)	36.4 (31.7, 42.3)	37.6 (32.8, 43.4)	39.2 (33.6, 45.4)	42.3 (36.6, 48.5)	43.5 (37.7, 49.6)	44.2 (38.4, 50.4)
	Effingham	Female	32.7 (27.3, 36.3)	33.8 (28.3, 37.7)	34.8 (29.3, 38.9)	34.0 (28.7, 38.3)	35.6 (30.0, 40.0)	36.6 (31.3, 41.6)	38.1 (32.7, 43.3)	38.5 (33.3, 43.7)	41.0 (35.4, 46.3)	41.3 (35.8, 46.6)	42.0 (36.4, 47.2)
		Male	30.8 (25.7, 35.6)	31.7 (26.7, 36.5)	32.6 (27.7, 37.4)	33.1 (28.5, 38.1)	34.0 (29.3, 39.0)	33.9 (29.6, 39.3)	35.9 (31.2, 41.7)	36.0 (31.5, 41.8)	37.4 (32.3, 43.1)	38.0 (32.9, 43.7)	38.6 (33.4, 44.3)
	Elbert	Female	37.4 (32.3, 41.7)	38.3 (33.1, 42.9)	39.2 (34.0, 44.0)	39.1 (34.1, 44.0)	40.5 (35.6, 45.6)	41.3 (36.1, 46.6)	41.1 (35.6, 46.2)	42.9 (37.3, 48.5)	43.0 (37.3, 48.4)	44.0 (38.1, 49.5)	44.3 (38.3, 49.8)
		Male	32.0 (27.2, 37.6)	33.0 (28.2, 38.6)	33.8 (29.1, 39.4)	34.9 (30.3, 40.3)	35.9 (31.3, 41.3)	36.7 (32.1, 42.3)	38.6 (33.6, 44.5)	39.2 (34.0, 45.3)	39.1 (33.8, 45.1)	39.7 (34.2, 45.9)	40.3 (34.8, 46.6)
	Emanuel	Female	43.9 (38.0, 47.6)	44.5 (38.8, 48.2)	45.3 (39.3, 49.4)	46.1 (39.9, 50.9)	49.2 (43.1, 53.5)	49.5 (43.8, 54.5)	49.8 (43.6, 54.8)	48.0 (42.3, 53.3)	47.9 (42.0, 53.3)	48.7 (42.8, 54.1)	48.9 (43.4, 54.0)
		Male	33.3 (28.5, 39.0)	34.1 (29.6, 39.5)	35.1 (30.4, 40.7)	35.6 (30.5, 41.6)	36.8 (32.1, 42.6)	38.2 (33.5, 43.8)	39.9 (34.6, 46.0)	39.6 (34.5, 45.5)	39.7 (34.4, 45.9)	40.3 (35.0, 46.5)	40.8 (35.7, 46.8)
	Evans	Female	39.2 (33.0, 43.2)	40.0 (33.8, 44.1)	40.6 (34.3, 45.2)	41.4 (35.0, 46.5)	44.3 (38.2, 49.1)	44.2 (37.7, 49.8)	43.9 (38.3, 49.5)	46.5 (39.8, 51.9)	46.9 (40.3, 52.4)	46.9 (40.4, 52.4)	48.0 (41.4, 53.4)
		Male	32.6 (27.4, 38.1)	33.6 (28.5, 38.9)	34.5 (29.3, 39.9)	34.8 (29.8, 40.4)	35.6 (30.8, 40.9)	35.4 (30.5, 41.2)	36.5 (31.7, 42.0)	37.0 (32.0, 43.0)	37.5 (32.2, 43.5)	38.1 (32.8, 44.2)	38.7 (33.2, 44.8)
	Fannin	Female	29.7 (24.9, 33.5)	30.7 (25.7, 34.7)	31.6 (26.7, 35.9)	30.7 (25.8, 35.1)	32.0 (26.7, 36.4)	32.7 (27.6, 37.7)	32.4 (27.2, 37.4)	33.5 (28.2, 38.7)	35.1 (29.7, 40.1)	35.4 (30.0, 40.5)	36.3 (30.7, 41.5)
		Male	28.6 (24.3, 34.0)	29.5 (25.2, 34.9)	30.4 (26.2, 35.7)	32.7 (28.3, 38.0)	33.9 (29.5, 39.2)	35.1 (30.6, 40.5)	35.7 (31.1, 41.4)	36.4 (31.7, 42.3)	34.7 (30.3, 40.7)	35.4 (30.8, 41.4)	35.9 (31.2, 42.1)
	Fayette	Female	26.6 (22.1, 30.0)	27.5 (23.1, 31.2)	28.5 (23.8, 32.5)	27.3 (22.7, 31.0)	26.9 (22.2, 30.4)	26.9 (22.0, 30.5)	27.0 (22.3, 30.4)	26.8 (22.3, 30.7)	29.2 (24.3, 32.9)	29.7 (25.0, 33.1)	30.4 (25.4, 33.9)
		Male	23.8 (19.6, 28.6)	24.6 (20.5, 29.4)	25.5 (21.3, 30.4)	26.3 (22.5, 31.0)	26.7 (22.9, 31.6)	27.6 (23.8, 32.8)	28.9 (25.1, 33.9)	28.8 (24.6, 34.0)	28.8 (24.7, 34.1)	29.2 (25.3, 34.2)	29.6 (25.5, 34.9)
	Floyd	Female	31.8 (27.0, 35.0)	32.7 (27.8, 36.2)	33.5 (28.6, 37.1)	35.0 (29.9, 38.8)	38.6 (33.7, 42.8)	39.0 (34.2, 43.4)	39.9 (35.4, 45.0)	41.0 (36.4, 46.0)	39.9 (35.3, 44.6)	40.1 (35.3, 44.9)	40.6 (35.7, 45.4)
		Male	29.1 (24.7, 34.1)	29.9 (25.5, 34.9)	30.8 (26.5, 35.7)	32.6 (28.1, 37.3)	32.3 (27.9, 37.3)	33.7 (29.2, 38.5)	34.1 (29.5, 39.1)	34.6 (30.1, 39.8)	33.1 (29.1, 38.9)	33.7 (29.5, 39.7)	34.2 (30.0, 40.3)
	Forsyth	Female	22.5 (19.3, 25.5)	23.3 (19.9, 26.8)	24.0 (20.4, 27.6)	23.5 (20.3, 27.2)	24.3 (20.9, 28.0)	24.0 (20.6, 27.7)	23.6 (20.2, 27.5)	23.7 (20.2, 27.4)	24.9 (21.0, 28.2)	25.3 (21.3, 28.7)	25.7 (21.4, 29.3)
		Male	24.1 (20.8, 28.8)	25.0 (21.4, 29.8)	25.8 (22.2, 30.7)	26.6 (23.1, 31.7)	27.4 (24.0, 32.8)	27.4 (24.4, 32.9)	28.9 (25.7, 34.6)	30.9 (27.4, 36.9)	29.6 (26.2, 35.2)	30.1 (26.5, 35.8)	30.6 (26.7, 36.5)
	Franklin	Female	31.1 (26.6, 35.7)	31.8 (27.3, 36.5)	32.7 (28.2, 37.5)	32.8 (28.1, 37.9)	35.0 (30.1, 40.0)	36.6 (30.9, 42.0)	36.9 (31.2, 42.4)	39.4 (33.4, 44.6)	40.1 (34.1, 45.4)	40.3 (34.2, 45.6)	41.4 (35.2, 46.6)
		Male	30.2 (25.7, 36.2)	31.0 (26.7, 36.9)	31.9 (27.8, 37.7)	32.5 (28.3, 38.4)	33.7 (29.4, 39.3)	34.1 (29.7, 40.1)	35.3 (30.6, 41.5)	37.6 (32.6, 43.8)	36.8 (31.9, 43.1)	37.4 (32.3, 43.8)	37.9 (32.8, 44.3)
	Fulton	Female	29.4 (26.5, 32.4)	30.7 (27.7, 33.9)	31.5 (28.5, 34.8)	31.4 (28.3, 34.6)	30.3 (27.3, 33.2)	31.1 (28.0, 33.8)	30.8 (27.6, 33.6)	31.1 (27.8, 33.6)	31.0 (28.0, 33.7)	31.1 (28.1, 33.9)	31.8 (28.7, 34.7)
		Male	23.0 (19.6, 26.6)	23.9 (20.4, 27.5)	24.6 (21.3, 28.2)	25.4 (22.0, 29.0)	25.6 (22.6, 29.2)	26.3 (23.2, 29.9)	27.4 (24.3, 31.1)	27.7 (24.6, 31.7)	26.6 (23.8, 30.7)	26.7 (23.8, 30.9)	27.1 (24.2, 31.4)
	Gilmer	Female	31.9 (26.5, 35.6)	32.9 (27.5, 36.8)	33.5 (27.9, 37.9)	32.8 (27.4, 37.1)	34.6 (28.9, 38.8)	36.1 (30.6, 40.6)	35.5 (29.7, 40.2)	36.6 (30.8, 41.5)	37.6 (32.0, 42.5)	37.3 (31.6, 42.4)	39.2 (33.4, 44.3)
		Male	28.4 (24.2, 34.2)	29.2 (25.1, 35.0)	30.1 (25.9, 36.1)	32.4 (28.1, 38.0)	33.8 (29.5, 39.6)	36.5 (31.9, 41.7)	37.1 (32.0, 42.4)	37.7 (32.4, 43.1)	35.9 (31.1, 41.6)	36.6 (31.6, 42.5)	36.9 (31.9, 42.8)
	Glascock	Female	35.3 (29.6, 39.8)	36.6 (31.0, 41.2)	37.6 (31.8, 42.5)	38.5 (32.7, 43.8)	40.7 (34.6, 46.1)	42.0 (35.5, 48.0)	42.8 (36.4, 48.5)	42.5 (35.8, 48.2)	42.9 (36.2, 48.6)	43.3 (36.6, 49.0)	43.7 (36.8, 49.5)
		Male	31.1 (26.0, 36.8)	32.3 (27.4, 37.8)	33.4 (28.5, 39.0)	34.6 (29.7, 40.1)	36.4 (31.5, 42.2)	38.1 (33.0, 44.1)	39.7 (34.5, 45.7)	38.4 (33.1, 44.6)	39.4 (33.9, 45.6)	40.0 (34.3, 46.3)	40.6 (34.8, 47.0)
	Glynn	Female	33.3 (29.1, 36.9)	34.2 (30.0, 38.2)	35.3 (30.9, 39.5)	36.0 (31.8, 40.3)	37.6 (33.3, 41.7)	37.6 (33.0, 42.0)	35.6 (31.1, 40.2)	36.4 (31.6, 40.9)	36.3 (31.5, 40.7)	36.9 (32.0, 41.4)	37.4 (32.6, 41.7)
		Male	27.4 (23.3, 31.6)	28.3 (24.2, 32.5)	29.2 (25.0, 33.6)	30.8 (26.8, 35.4)	32.3 (28.1, 36.8)	34.3 (30.0, 39.2)	36.6 (31.9, 41.9)	35.7 (30.9, 41.0)	36.7 (31.4, 41.7)	37.3 (31.8, 42.4)	37.9 (32.6, 42.9)
	Gordon	Female	32.1 (27.2, 36.1)	32.8 (28.0, 36.7)	33.4 (28.1, 38.0)	35.4 (30.1, 39.8)	36.8 (31.7, 41.7)	37.2 (32.2, 42.4)	37.7 (32.8, 43.0)	39.4 (34.2, 45.1)	38.0 (33.0, 43.8)	38.5 (33.6, 44.2)	38.9 (33.9, 44.8)
		Male	29.5 (25.2, 35.3)	30.3 (26.3, 35.8)	31.2 (26.8, 37.0)	32.5 (28.1, 37.9)	33.3 (28.9, 38.7)	35.0 (30.4, 40.2)	35.4 (30.6, 40.6)	36.3 (31.1, 41.9)	35.7 (30.9, 41.9)	36.4 (31.7, 42.4)	37.0 (32.0, 43.3)
	Grady	Female	37.7 (32.4, 41.0)	38.3 (32.9, 42.0)	39.2 (33.7, 43.0)	38.9 (33.7, 43.2)	41.4 (36.0, 45.9)	41.7 (36.7, 46.6)	42.4 (37.0, 47.3)	44.4 (38.9, 49.7)	46.4 (40.9, 51.2)	47.4 (41.8, 52.3)	47.8 (42.1, 52.7)
		Male	31.7 (26.9, 36.7)	32.5 (27.6, 37.6)	33.2 (28.5, 38.4)	33.6 (28.8, 38.6)	33.4 (28.8, 38.7)	35.9 (31.5, 41.3)	36.4 (31.5, 41.9)	38.5 (33.4, 44.5)	38.0 (33.1, 44.1)	38.6 (33.5, 44.8)	39.3 (34.1, 45.5)
	Greene	Female	38.3 (32.5, 42.4)	40.2 (34.4, 44.3)	40.2 (34.2, 44.5)	40.7 (34.9, 45.1)	41.7 (36.0, 46.3)	42.0 (36.1, 47.3)	42.7 (36.8, 47.8)	43.1 (37.6, 48.9)	43.5 (38.4, 49.6)	45.0 (39.9, 51.0)	45.1 (39.8, 51.3)
		Male	29.9 (25.1, 35.6)	31.0 (26.5, 36.5)	31.8 (27.2, 37.4)	33.0 (28.5, 38.2)	34.7 (30.0, 39.9)	35.0 (30.3, 40.3)	35.3 (30.5, 40.6)	36.2 (31.3, 42.1)	37.0 (31.8, 43.0)	37.5 (32.3, 43.4)	38.1 (32.7, 44.3)
	Gwinnett	Female	26.2 (23.1, 29.0)	27.2 (24.1, 30.2)	28.0 (24.8, 31.2)	27.6 (24.8, 31.0)	28.0 (25.4, 31.3)	28.9 (26.0, 32.1)	30.1 (27.0, 33.4)	30.4 (27.0, 33.6)	31.4 (27.9, 34.2)	31.5 (28.0, 34.3)	32.1 (28.3, 35.0)
		Male	24.4 (21.3, 29.1)	25.2 (22.2, 29.8)	26.0 (23.0, 30.7)	27.3 (24.1, 31.8)	29.3 (25.9, 33.8)	29.6 (26.6, 33.7)	30.6 (27.4, 34.5)	31.4 (28.1, 35.2)	30.3 (27.1, 33.9)	30.8 (27.4, 34.4)	31.2 (27.7, 35.0)
	Habersham	Female	29.1 (25.3, 33.5)	29.9 (26.1, 34.5)	30.7 (26.6, 35.6)	30.3 (26.1, 35.5)	31.3 (27.2, 36.4)	32.7 (28.4, 38.0)	34.4 (30.0, 39.5)	36.4 (30.8, 41.6)	37.6 (32.3, 42.4)	37.9 (32.4, 42.9)	38.5 (32.9, 43.6)
		Male	26.8 (23.0, 32.0)	27.8 (24.0, 32.9)	28.8 (24.9, 34.1)	29.5 (25.4, 34.8)	30.8 (26.7, 36.2)	32.6 (28.5, 38.0)	33.5 (29.4, 39.0)	35.0 (30.2, 41.1)	34.8 (30.5, 40.6)	35.4 (30.8, 41.5)	35.9 (31.2, 42.2)
	Hall	Female	29.0 (25.3, 32.5)	30.0 (26.4, 33.6)	30.9 (27.1, 34.7)	30.5 (26.9, 34.8)	30.9 (27.5, 35.4)	30.4 (27.3, 34.8)	31.6 (28.1, 36.1)	32.8 (28.8, 37.3)	33.9 (29.6, 38.0)	34.6 (30.3, 38.6)	35.0 (30.5, 39.1)
		Male	27.0 (23.3, 31.8)	27.9 (24.4, 32.6)	28.8 (25.2, 33.6)	30.0 (26.1, 34.9)	31.2 (27.3, 36.6)	31.1 (28.0, 37.1)	31.7 (28.4, 37.8)	33.0 (29.1, 39.2)	33.0 (29.6, 39.0)	33.5 (30.1, 39.5)	34.0 (30.4, 40.1)
	Hancock	Female	50.0 (43.6, 54.5)	50.8 (44.3, 55.6)	51.3 (44.7, 56.2)	51.2 (44.7, 56.8)	53.8 (47.6, 59.1)	53.9 (47.8, 59.8)	53.5 (47.1, 59.3)	56.9 (50.4, 62.6)	54.2 (47.7, 60.1)	54.7 (48.2, 60.6)	55.4 (48.9, 61.1)
		Male	35.2 (29.6, 41.0)	36.2 (30.7, 42.0)	37.2 (31.7, 43.0)	38.0 (32.5, 43.8)	39.9 (34.4, 45.4)	40.7 (35.3, 46.1)	41.7 (35.9, 47.4)	41.6 (36.0, 47.7)	40.4 (34.6, 46.5)	41.0 (35.1, 47.2)	41.6 (35.7, 47.8)
	Haralson	Female	33.1 (28.1, 37.2)	34.0 (28.9, 38.6)	34.8 (29.6, 39.4)	36.0 (30.8, 41.2)	37.4 (32.8, 42.8)	36.9 (31.7, 42.4)	37.5 (32.1, 43.1)	40.3 (34.5, 45.6)	40.1 (34.4, 45.4)	40.8 (35.0, 46.1)	41.1 (35.2, 46.6)
		Male	32.2 (27.3, 37.6)	33.1 (28.2, 38.7)	34.1 (29.3, 39.5)	35.1 (30.3, 40.5)	35.6 (31.2, 41.1)	38.7 (33.6, 44.1)	38.7 (33.5, 44.4)	38.5 (33.3, 44.2)	36.9 (32.0, 43.0)	37.6 (32.6, 43.7)	38.2 (32.9, 44.5)
	Harris	Female	29.8 (24.9, 33.8)	30.5 (25.6, 34.7)	31.3 (26.2, 35.7)	31.2 (26.1, 36.0)	33.1 (27.9, 37.7)	34.2 (28.7, 38.9)	34.9 (29.6, 39.4)	35.2 (29.9, 39.9)	36.2 (31.0, 40.9)	36.8 (31.7, 41.3)	37.3 (32.0, 42.0)
		Male	27.1 (22.7, 32.5)	27.9 (23.6, 33.2)	28.7 (24.4, 34.0)	30.3 (26.2, 35.8)	31.3 (27.4, 37.0)	32.2 (28.3, 37.7)	32.9 (29.0, 38.2)	33.4 (29.2, 38.9)	34.6 (29.9, 39.8)	35.3 (30.6, 40.4)	35.8 (30.9, 41.2)
	Hart	Female	32.4 (28.0, 36.5)	33.3 (28.6, 37.7)	34.0 (29.2, 38.6)	34.1 (29.6, 38.8)	36.4 (31.6, 41.2)	38.6 (33.2, 43.6)	38.0 (32.4, 42.8)	39.9 (34.0, 45.1)	40.5 (34.8, 45.6)	41.4 (35.6, 46.5)	41.5 (35.7, 46.7)
		Male	30.8 (26.3, 36.2)	31.8 (27.3, 37.3)	32.8 (28.3, 38.2)	33.5 (29.2, 39.0)	34.2 (29.9, 39.6)	35.1 (30.7, 40.8)	36.6 (31.7, 42.4)	37.6 (32.4, 43.7)	36.7 (31.5, 42.4)	37.3 (32.0, 43.0)	37.9 (32.5, 43.9)
	Heard	Female	33.0 (28.1, 37.6)	33.9 (29.0, 38.7)	34.8 (29.7, 40.1)	36.1 (30.6, 41.2)	37.6 (32.0, 42.9)	38.8 (32.8, 44.1)	40.4 (34.1, 45.9)	41.0 (34.4, 46.1)	42.0 (35.6, 47.8)	42.6 (36.3, 48.2)	44.0 (37.5, 49.8)
		Male	32.3 (27.4, 38.1)	33.3 (28.5, 39.0)	34.3 (29.3, 40.2)	35.8 (30.9, 41.5)	37.2 (32.4, 43.1)	39.5 (34.3, 45.1)	39.6 (34.4, 45.7)	40.0 (35.0, 46.2)	39.9 (34.4, 46.4)	40.6 (35.1, 46.9)	41.1 (35.4, 47.6)
	Henry	Female	32.8 (28.4, 36.4)	33.9 (29.3, 37.8)	34.6 (29.9, 38.9)	35.7 (31.2, 40.2)	36.0 (31.4, 40.2)	35.4 (30.9, 39.9)	35.7 (31.3, 39.9)	36.2 (31.6, 40.3)	34.3 (30.2, 38.1)	35.0 (30.7, 39.0)	35.7 (31.2, 39.7)
		Male	26.8 (22.8, 31.7)	27.6 (23.5, 32.6)	28.4 (24.2, 33.4)	29.8 (25.9, 35.0)	32.8 (28.6, 38.1)	32.6 (28.7, 37.7)	33.4 (29.5, 38.5)	35.4 (31.2, 40.9)	33.8 (29.6, 38.6)	34.3 (29.8, 39.3)	34.7 (30.1, 39.7)
	Houston	Female	33.4 (28.7, 36.6)	34.4 (29.4, 38.0)	35.4 (30.6, 39.0)	36.4 (31.6, 40.4)	37.7 (33.1, 41.9)	37.9 (33.5, 42.3)	36.9 (32.5, 41.4)	39.1 (34.5, 43.4)	38.4 (34.0, 42.9)	38.8 (34.5, 43.1)	39.1 (34.7, 43.6)
		Male	27.3 (23.1, 32.0)	28.2 (23.9, 33.0)	29.1 (25.1, 33.7)	30.0 (25.8, 34.8)	32.0 (27.9, 36.9)	32.8 (28.7, 37.7)	32.8 (28.4, 37.7)	33.2 (28.9, 38.2)	34.6 (30.2, 39.7)	35.2 (30.9, 40.1)	35.7 (31.2, 40.9)
	Irwin	Female	40.7 (35.4, 45.4)	42.0 (36.6, 47.1)	43.3 (37.7, 48.6)	43.0 (37.7, 48.6)	46.5 (41.0, 51.9)	47.9 (42.1, 53.6)	49.5 (44.1, 55.1)	45.9 (40.1, 52.0)	45.1 (39.1, 51.4)	45.6 (39.9, 51.6)	46.1 (40.1, 52.3)
		Male	31.9 (26.9, 37.4)	33.2 (28.0, 38.8)	34.5 (29.4, 40.1)	36.7 (31.4, 42.0)	38.0 (32.9, 43.5)	39.4 (34.3, 45.0)	41.4 (36.3, 46.9)	39.7 (34.5, 45.9)	38.7 (33.6, 45.4)	39.3 (34.3, 45.9)	39.8 (34.5, 46.6)
	Jackson	Female	29.3 (25.6, 33.3)	30.1 (26.4, 34.4)	30.7 (26.7, 35.3)	30.4 (26.6, 34.9)	31.6 (27.8, 36.0)	32.5 (28.5, 37.3)	32.7 (28.3, 37.0)	32.5 (27.5, 36.7)	34.1 (28.9, 38.4)	34.8 (29.6, 39.1)	35.2 (30.0, 39.5)
		Male	30.0 (25.7, 35.4)	30.9 (26.7, 36.2)	31.7 (27.4, 37.2)	32.2 (28.1, 37.5)	33.4 (29.4, 38.8)	34.1 (30.4, 40.0)	35.5 (31.4, 41.3)	35.3 (30.8, 41.1)	37.2 (32.6, 42.9)	37.9 (33.3, 43.6)	38.5 (33.9, 44.4)
	Jasper	Female	35.1 (29.8, 39.6)	36.2 (31.1, 40.8)	37.1 (31.9, 42.1)	38.3 (33.3, 43.3)	39.5 (34.5, 45.0)	39.7 (34.7, 45.3)	40.3 (35.0, 45.9)	40.1 (34.6, 46.2)	39.0 (33.7, 45.3)	39.9 (34.8, 46.0)	40.6 (35.5, 46.6)
		Male	29.2 (24.4, 34.8)	30.1 (25.6, 35.5)	31.0 (26.5, 36.5)	32.6 (28.3, 37.9)	33.1 (28.7, 38.9)	34.8 (30.4, 40.3)	35.8 (31.2, 41.5)	36.4 (31.3, 42.5)	36.5 (31.0, 42.4)	37.1 (31.7, 42.9)	37.6 (32.3, 43.5)
	Jeff Davis	Female	40.3 (35.5, 45.1)	41.1 (36.2, 46.2)	41.6 (36.6, 47.1)	42.3 (37.0, 48.0)	44.5 (39.2, 49.9)	43.3 (37.7, 48.9)	43.3 (37.4, 48.9)	43.5 (37.1, 49.2)	44.2 (37.8, 50.2)	44.6 (38.1, 50.5)	45.2 (38.8, 51.0)
		Male	32.9 (27.9, 38.2)	33.5 (28.5, 38.8)	34.3 (29.3, 39.7)	35.4 (30.2, 40.8)	36.2 (31.1, 41.5)	36.6 (31.7, 41.9)	36.9 (31.7, 42.6)	38.4 (32.9, 44.5)	38.5 (32.9, 44.8)	39.2 (33.4, 45.6)	39.7 (34.0, 46.0)
	Jefferson	Female	46.8 (40.7, 50.9)	47.6 (41.6, 51.9)	48.0 (42.0, 52.4)	49.2 (42.9, 54.3)	51.3 (45.2, 56.4)	51.3 (45.4, 56.4)	52.6 (46.4, 57.7)	53.1 (46.6, 58.5)	53.8 (47.3, 59.2)	54.5 (48.6, 59.3)	55.2 (48.8, 60.4)
		Male	34.7 (29.6, 40.4)	35.5 (30.6, 41.1)	36.2 (31.3, 41.6)	37.5 (32.3, 43.1)	38.3 (33.4, 44.0)	39.6 (34.8, 45.2)	40.7 (35.5, 46.7)	40.9 (35.5, 47.3)	41.7 (36.1, 48.2)	42.3 (37.2, 48.3)	42.9 (37.3, 49.4)
	Jenkins	Female	43.6 (37.4, 47.5)	44.6 (38.1, 49.0)	45.6 (39.0, 50.1)	45.8 (39.4, 50.9)	49.6 (43.5, 54.3)	49.9 (43.8, 55.3)	51.7 (45.5, 56.9)	51.2 (44.8, 56.9)	52.5 (45.8, 58.1)	53.0 (46.5, 58.4)	54.5 (47.9, 59.8)
		Male	36.1 (30.7, 41.5)	37.1 (31.5, 42.7)	38.3 (32.9, 43.8)	38.2 (32.9, 43.8)	39.6 (34.6, 45.1)	41.1 (36.0, 46.8)	43.4 (38.1, 49.2)	41.0 (35.4, 47.1)	42.4 (36.8, 48.7)	43.1 (37.5, 49.3)	43.6 (38.0, 49.8)
	Johnson	Female	42.7 (36.9, 47.0)	44.0 (38.4, 48.3)	45.0 (39.2, 49.8)	45.5 (39.5, 50.2)	47.6 (41.8, 52.5)	49.2 (43.4, 54.7)	50.6 (44.7, 56.0)	50.4 (43.8, 56.1)	50.1 (43.8, 56.0)	50.5 (44.3, 56.3)	51.1 (44.8, 56.9)
		Male	33.5 (28.3, 39.2)	34.5 (29.7, 40.1)	35.7 (30.8, 41.5)	37.2 (32.3, 42.9)	38.8 (34.0, 44.7)	41.7 (36.6, 47.5)	43.0 (37.7, 48.8)	42.7 (37.1, 49.2)	41.9 (36.3, 48.3)	42.6 (37.1, 49.0)	43.3 (37.6, 49.7)
	Jones	Female	33.8 (28.7, 37.9)	34.9 (29.8, 39.1)	35.9 (30.6, 40.4)	37.1 (32.0, 42.0)	38.4 (33.5, 43.4)	38.2 (33.1, 43.5)	39.3 (34.0, 44.4)	38.9 (33.2, 44.3)	38.0 (32.7, 43.3)	38.2 (32.7, 43.7)	39.3 (33.8, 44.6)
		Male	28.3 (23.7, 33.7)	29.3 (24.9, 34.6)	30.4 (25.8, 35.8)	32.4 (27.9, 37.7)	33.2 (28.7, 38.6)	34.4 (29.7, 39.8)	35.4 (30.6, 40.9)	35.5 (30.4, 41.5)	35.3 (30.2, 41.1)	35.9 (30.6, 42.0)	36.4 (31.2, 42.5)
	Lamar	Female	36.4 (31.0, 40.9)	37.8 (32.3, 42.7)	38.3 (32.9, 43.1)	39.3 (33.7, 44.3)	40.6 (35.2, 46.0)	41.6 (35.8, 47.0)	42.7 (36.8, 48.4)	43.3 (37.4, 48.9)	44.7 (38.8, 50.5)	45.0 (39.1, 50.8)	45.7 (40.0, 51.2)
		Male	31.2 (26.0, 36.9)	32.3 (27.0, 38.0)	33.2 (28.3, 38.8)	35.0 (30.2, 40.6)	36.6 (31.8, 42.5)	38.1 (33.2, 43.8)	38.6 (33.6, 44.8)	40.0 (35.0, 46.3)	39.7 (34.4, 46.1)	40.3 (35.0, 46.7)	40.9 (35.7, 47.1)
	Lanier	Female	36.2 (31.2, 41.1)	37.0 (31.7, 42.2)	37.3 (32.1, 42.8)	38.1 (32.7, 43.8)	40.1 (34.6, 45.5)	42.0 (36.3, 47.6)	41.0 (35.3, 46.8)	42.7 (36.6, 48.5)	43.3 (37.4, 49.2)	44.0 (37.9, 50.1)	44.7 (38.5, 50.8)
		Male	31.0 (26.0, 36.4)	31.9 (26.8, 37.4)	32.7 (27.8, 38.2)	32.3 (27.7, 38.0)	33.4 (29.0, 39.0)	35.2 (30.9, 40.8)	36.5 (31.7, 42.2)	37.2 (32.0, 43.1)	40.3 (34.7, 46.3)	41.0 (35.2, 47.2)	41.6 (35.7, 47.9)
	Laurens	Female	38.7 (34.5, 41.5)	39.6 (35.4, 42.7)	40.8 (36.5, 44.1)	40.6 (36.5, 43.8)	41.0 (36.7, 44.3)	42.2 (38.0, 45.7)	41.7 (37.3, 45.1)	43.1 (38.6, 46.8)	44.1 (39.8, 48.0)	44.1 (39.8, 48.0)	45.3 (41.0, 49.2)
		Male	28.7 (24.9, 33.1)	29.5 (25.7, 34.0)	30.4 (26.7, 35.0)	30.8 (26.9, 35.1)	33.4 (29.4, 38.4)	35.2 (31.1, 39.8)	35.8 (31.3, 40.5)	37.2 (32.8, 42.5)	38.0 (33.5, 43.2)	38.5 (34.0, 43.7)	39.0 (34.5, 44.1)
	Lee	Female	30.5 (26.0, 34.5)	31.5 (26.9, 35.6)	32.3 (27.7, 36.8)	32.9 (28.0, 37.5)	33.9 (28.7, 38.6)	34.3 (28.9, 38.9)	35.2 (29.6, 39.6)	36.1 (30.3, 41.0)	36.8 (31.6, 41.9)	37.2 (31.8, 42.4)	37.9 (32.4, 43.2)
		Male	27.6 (23.6, 32.9)	28.7 (24.8, 33.9)	29.8 (25.8, 35.0)	30.5 (26.5, 36.0)	31.4 (27.5, 37.3)	31.8 (27.9, 37.5)	33.6 (29.2, 39.3)	34.1 (29.2, 40.2)	35.6 (30.7, 41.5)	36.1 (31.0, 42.1)	36.6 (31.3, 42.7)
	Liberty	Female	37.3 (31.7, 40.3)	38.5 (33.0, 41.7)	39.3 (33.9, 42.6)	41.9 (36.0, 45.5)	43.4 (37.1, 47.1)	42.3 (35.9, 46.3)	42.5 (36.4, 46.9)	43.8 (36.9, 48.2)	43.2 (37.2, 47.8)	44.2 (37.9, 48.9)	43.8 (37.5, 48.7)
		Male	26.9 (22.4, 31.4)	27.8 (23.5, 32.3)	28.6 (24.4, 33.0)	30.1 (25.9, 34.7)	31.0 (26.4, 35.6)	30.9 (26.6, 35.8)	32.2 (27.7, 37.5)	33.3 (28.7, 38.9)	33.8 (29.3, 39.4)	34.3 (29.5, 40.2)	34.9 (30.0, 41.0)
	Lincoln	Female	37.2 (31.9, 41.8)	37.7 (32.4, 42.4)	38.6 (33.3, 43.6)	38.8 (33.3, 44.3)	40.5 (34.9, 46.2)	41.0 (35.4, 46.9)	42.3 (36.6, 47.7)	43.0 (37.2, 48.7)	44.0 (37.7, 49.8)	44.4 (38.2, 50.1)	45.2 (38.9, 51.0)
		Male	32.8 (27.4, 38.1)	33.7 (28.4, 38.8)	34.7 (29.6, 39.8)	35.8 (30.4, 41.0)	37.7 (32.2, 43.1)	38.4 (33.1, 43.9)	39.1 (33.9, 44.8)	38.7 (33.5, 44.7)	38.8 (33.1, 45.1)	39.4 (33.7, 45.7)	40.0 (34.1, 46.4)
	Long	Female	38.1 (31.7, 41.7)	39.0 (32.6, 42.8)	39.8 (33.4, 43.7)	40.3 (34.4, 44.6)	42.3 (36.0, 46.9)	42.3 (36.0, 47.2)	41.8 (35.5, 47.3)	43.9 (37.1, 49.9)	45.3 (38.6, 51.2)	45.3 (38.9, 50.9)	46.3 (39.9, 51.8)
		Male	29.2 (24.1, 34.3)	30.2 (25.2, 35.3)	31.1 (26.4, 36.1)	32.8 (28.1, 37.7)	33.7 (28.8, 38.9)	34.7 (30.0, 40.0)	36.5 (31.4, 42.3)	37.3 (31.9, 43.6)	38.0 (32.6, 44.3)	38.7 (33.4, 44.8)	39.2 (33.9, 45.3)
	Lowndes	Female	33.8 (29.6, 37.2)	34.6 (30.4, 38.2)	35.4 (31.3, 39.1)	35.3 (31.1, 39.3)	36.3 (32.2, 40.2)	38.9 (34.8, 43.0)	38.4 (34.6, 42.5)	39.2 (35.4, 43.5)	39.9 (36.2, 44.2)	40.1 (36.3, 44.6)	41.0 (37.0, 45.4)
		Male	28.6 (24.6, 33.1)	29.5 (25.5, 34.0)	30.4 (26.5, 34.8)	29.8 (25.8, 34.3)	30.7 (27.1, 35.3)	32.8 (29.1, 37.4)	33.7 (29.9, 38.5)	35.4 (31.1, 40.1)	37.0 (32.5, 41.6)	37.7 (33.0, 42.5)	38.3 (33.5, 43.0)
	Lumpkin	Female	28.1 (23.4, 32.0)	29.0 (24.4, 33.1)	29.7 (24.8, 34.1)	28.9 (24.0, 33.8)	30.4 (25.6, 35.3)	31.0 (26.4, 36.2)	32.6 (27.5, 38.0)	33.9 (28.7, 39.4)	35.6 (29.9, 41.2)	36.1 (30.5, 41.5)	36.7 (30.9, 42.2)
		Male	28.6 (24.1, 33.8)	29.5 (25.2, 34.6)	30.3 (25.9, 35.5)	32.3 (27.6, 37.7)	33.0 (28.6, 38.5)	33.5 (29.5, 39.4)	33.4 (29.3, 39.8)	34.0 (29.6, 40.4)	33.7 (29.2, 40.4)	34.4 (30.0, 41.0)	34.9 (30.3, 41.7)
	Macon	Female	44.5 (39.0, 49.1)	45.7 (40.2, 50.5)	45.9 (40.2, 51.1)	46.9 (41.4, 52.9)	48.4 (43.1, 54.3)	47.2 (41.9, 53.4)	47.2 (41.9, 53.1)	48.6 (42.9, 54.9)	49.0 (43.1, 54.9)	50.0 (43.8, 56.0)	50.0 (44.2, 55.6)
		Male	34.1 (28.9, 39.7)	35.1 (30.0, 40.6)	35.9 (30.7, 41.6)	37.2 (32.0, 42.8)	38.6 (33.4, 44.0)	38.9 (34.1, 44.6)	39.5 (34.5, 45.2)	39.9 (34.7, 46.4)	39.6 (34.3, 46.0)	40.2 (34.7, 46.8)	40.8 (35.6, 47.2)
	Madison	Female	31.0 (26.5, 35.2)	31.9 (27.4, 36.4)	32.9 (28.2, 37.7)	33.0 (28.3, 37.9)	34.2 (29.5, 38.8)	35.7 (30.3, 41.0)	36.0 (30.6, 40.7)	37.6 (31.6, 42.5)	38.7 (33.0, 43.5)	39.0 (33.2, 43.9)	39.8 (33.9, 44.7)
		Male	30.2 (25.8, 35.9)	31.2 (26.9, 36.9)	32.3 (28.0, 38.0)	33.0 (28.7, 38.9)	34.1 (30.0, 39.7)	35.0 (30.5, 41.2)	37.1 (32.4, 43.2)	39.1 (33.8, 45.4)	39.0 (34.0, 45.0)	39.6 (34.5, 45.8)	40.2 (35.0, 46.4)
	Marion	Female	39.2 (33.6, 43.3)	39.8 (34.0, 44.1)	40.5 (34.5, 45.2)	40.3 (34.5, 45.1)	40.6 (34.6, 45.8)	41.7 (35.5, 47.0)	41.7 (35.5, 47.2)	42.4 (36.3, 48.1)	45.4 (39.2, 51.0)	45.7 (39.2, 51.6)	46.1 (39.7, 51.9)
		Male	31.2 (26.4, 36.6)	31.8 (27.0, 37.1)	32.6 (27.7, 38.0)	33.4 (28.7, 38.6)	34.7 (29.6, 40.1)	35.6 (30.7, 40.9)	35.9 (30.8, 41.3)	36.3 (31.0, 42.0)	38.3 (32.9, 44.1)	39.1 (33.3, 45.3)	39.7 (33.9, 45.9)
	McDuffie	Female	39.0 (33.7, 42.9)	40.2 (34.7, 44.7)	40.9 (35.4, 45.4)	41.0 (35.8, 46.1)	43.3 (38.3, 48.5)	43.4 (38.1, 48.9)	44.8 (39.3, 50.2)	45.9 (40.2, 51.6)	47.5 (41.9, 52.8)	48.1 (42.4, 53.4)	48.8 (42.8, 54.3)
		Male	33.7 (28.4, 38.6)	34.8 (29.3, 39.9)	35.7 (30.4, 40.7)	37.3 (31.9, 42.3)	38.9 (33.6, 44.0)	40.8 (35.4, 46.2)	40.5 (35.2, 46.4)	41.6 (36.3, 48.2)	41.2 (35.9, 47.5)	41.8 (36.3, 48.2)	42.4 (36.6, 49.0)
	McIntosh	Female	40.3 (34.6, 44.2)	41.2 (35.4, 45.5)	41.9 (36.0, 46.5)	42.7 (37.1, 47.7)	43.5 (37.9, 48.3)	42.8 (36.9, 48.3)	42.0 (36.3, 47.6)	44.4 (38.1, 50.2)	43.9 (37.5, 49.7)	44.1 (37.9, 49.7)	44.9 (38.6, 50.6)
		Male	30.7 (25.8, 35.6)	31.6 (26.7, 36.6)	32.5 (27.6, 37.5)	34.5 (29.5, 39.5)	35.4 (30.6, 40.5)	36.4 (31.6, 41.9)	38.6 (33.7, 44.3)	39.8 (34.6, 46.0)	39.6 (34.1, 45.8)	40.3 (34.9, 46.4)	40.9 (35.3, 47.1)
	Meriwether	Female	38.7 (33.4, 43.2)	39.6 (34.1, 44.5)	40.4 (34.9, 45.3)	41.9 (36.2, 46.7)	42.7 (37.2, 47.7)	43.5 (37.2, 48.7)	44.6 (38.8, 49.7)	45.8 (39.8, 51.1)	47.3 (41.3, 52.7)	47.7 (41.7, 53.1)	48.4 (42.4, 53.7)
		Male	32.6 (27.5, 38.1)	33.4 (28.2, 39.1)	34.3 (29.3, 39.8)	35.3 (30.7, 40.7)	36.7 (32.1, 42.3)	38.2 (33.3, 43.9)	38.8 (34.1, 44.5)	39.8 (35.0, 45.9)	40.4 (35.1, 46.6)	41.1 (35.7, 47.2)	41.6 (36.2, 47.8)
	Miller	Female	38.2 (32.5, 42.4)	39.0 (33.3, 43.3)	39.8 (34.1, 44.4)	39.7 (34.2, 45.0)	41.3 (35.2, 46.5)	40.8 (34.9, 46.4)	40.3 (34.5, 45.7)	42.8 (36.5, 48.4)	42.2 (35.7, 47.6)	42.8 (36.2, 48.3)	43.4 (36.7, 48.8)
		Male	30.0 (25.2, 35.4)	30.8 (26.1, 36.1)	31.5 (26.9, 36.8)	32.4 (27.9, 37.9)	34.4 (29.4, 40.1)	36.1 (31.2, 41.5)	36.2 (31.2, 41.8)	38.3 (32.9, 44.2)	37.2 (31.7, 43.1)	37.9 (32.2, 44.0)	38.5 (32.7, 44.6)
	Mitchell	Female	42.5 (37.2, 46.7)	43.6 (38.5, 47.7)	44.7 (39.2, 49.3)	46.2 (40.9, 51.1)	48.1 (42.9, 52.8)	47.9 (42.5, 53.1)	49.2 (43.5, 54.3)	51.0 (44.8, 56.0)	49.4 (43.0, 53.9)	50.3 (43.8, 54.8)	50.8 (44.5, 55.3)
		Male	34.8 (29.4, 40.4)	35.9 (30.9, 41.2)	37.0 (31.7, 42.6)	37.3 (32.2, 42.9)	37.5 (32.8, 43.1)	39.1 (34.0, 44.6)	39.6 (34.4, 45.6)	40.9 (35.5, 47.1)	40.9 (35.5, 47.0)	41.5 (36.0, 47.7)	42.1 (36.6, 48.3)
	Monroe	Female	34.2 (29.2, 38.3)	35.5 (30.2, 40.1)	36.4 (31.0, 41.3)	36.3 (31.3, 41.2)	36.5 (31.8, 41.8)	36.8 (31.9, 41.8)	37.8 (32.4, 43.2)	39.1 (33.1, 44.6)	41.0 (35.2, 46.5)	41.6 (35.9, 47.0)	42.1 (36.2, 47.6)
		Male	28.0 (23.3, 33.3)	29.1 (24.2, 34.6)	30.1 (25.3, 35.6)	32.7 (28.0, 38.0)	33.6 (28.9, 39.0)	34.5 (30.0, 39.5)	35.6 (30.8, 41.1)	37.2 (32.1, 43.2)	37.7 (32.6, 43.6)	38.3 (33.2, 44.2)	38.8 (33.7, 44.9)
	Montgomery	Female	38.8 (33.6, 43.2)	39.4 (34.0, 44.3)	39.7 (34.6, 44.3)	40.3 (35.0, 45.1)	43.4 (37.7, 48.1)	42.7 (36.9, 47.8)	43.0 (37.0, 48.0)	44.7 (38.5, 50.0)	45.3 (38.8, 51.0)	45.4 (39.1, 50.9)	46.1 (39.6, 51.7)
		Male	31.0 (26.3, 36.7)	31.8 (26.9, 37.6)	32.6 (28.2, 38.1)	33.0 (28.7, 38.5)	34.2 (29.6, 39.8)	34.7 (30.0, 40.1)	35.7 (30.7, 41.4)	37.4 (32.0, 43.1)	38.2 (32.4, 44.2)	38.8 (33.2, 44.8)	39.4 (33.5, 45.5)
	Morgan	Female	32.5 (27.7, 36.3)	33.6 (28.7, 37.7)	34.5 (29.5, 38.9)	36.0 (30.7, 40.6)	37.6 (32.3, 42.3)	37.8 (32.3, 43.0)	39.1 (33.6, 44.2)	39.5 (34.3, 45.6)	38.9 (34.4, 45.1)	39.5 (35.0, 45.6)	40.0 (35.3, 46.2)
		Male	29.1 (24.6, 34.4)	30.1 (25.6, 35.3)	31.1 (26.6, 36.4)	31.8 (27.4, 37.3)	33.6 (29.1, 39.0)	34.6 (29.9, 40.1)	35.6 (30.8, 41.1)	36.6 (31.5, 42.7)	36.9 (31.5, 42.7)	37.5 (32.1, 43.3)	38.1 (32.5, 44.0)
	Murray	Female	35.5 (29.7, 39.0)	36.6 (30.6, 40.3)	37.4 (31.2, 41.6)	37.8 (31.7, 42.3)	40.6 (34.7, 45.0)	41.1 (35.4, 46.3)	40.6 (35.0, 45.5)	41.1 (35.3, 46.4)	41.3 (35.9, 46.6)	41.4 (36.3, 46.6)	42.7 (37.1, 48.1)
		Male	30.8 (26.3, 36.9)	31.8 (27.2, 38.0)	32.8 (28.1, 39.1)	35.2 (30.4, 41.2)	37.3 (32.4, 43.3)	40.3 (35.0, 46.1)	41.1 (35.8, 46.9)	42.0 (36.3, 48.1)	39.2 (34.2, 45.3)	39.9 (35.0, 45.9)	40.4 (35.1, 46.6)
	Muscogee	Female	36.5 (32.3, 39.6)	37.6 (33.5, 40.8)	38.4 (34.1, 41.9)	38.1 (34.2, 41.9)	39.1 (35.5, 42.9)	39.5 (35.5, 43.4)	39.8 (36.2, 43.5)	41.7 (37.8, 45.4)	43.8 (40.0, 47.2)	44.5 (40.5, 48.0)	44.9 (40.7, 48.5)
		Male	27.2 (23.1, 31.3)	28.1 (24.1, 32.1)	29.0 (24.9, 33.1)	30.7 (27.0, 35.1)	31.9 (28.3, 36.2)	32.9 (29.1, 37.2)	33.5 (29.9, 37.6)	36.1 (32.4, 40.4)	36.4 (32.6, 40.7)	36.8 (32.9, 41.3)	37.4 (33.3, 42.1)
	Newton	Female	36.2 (31.2, 40.2)	37.3 (32.4, 41.5)	38.0 (33.0, 42.6)	40.1 (34.9, 44.8)	40.1 (35.4, 45.0)	39.4 (34.7, 44.8)	39.5 (35.0, 44.7)	38.5 (34.3, 44.1)	37.3 (33.2, 43.2)	38.0 (33.9, 43.9)	38.8 (34.6, 44.7)
		Male	31.2 (26.4, 36.4)	32.1 (27.5, 37.1)	32.9 (28.2, 38.0)	33.7 (29.1, 38.9)	35.3 (30.7, 40.5)	35.7 (31.0, 41.0)	36.0 (31.3, 41.4)	37.0 (32.1, 42.5)	36.9 (31.6, 42.6)	37.5 (32.2, 43.1)	38.1 (32.6, 43.8)
	Oconee	Female	23.9 (19.9, 27.5)	24.9 (20.8, 28.5)	25.7 (21.4, 29.8)	25.9 (21.4, 30.0)	27.2 (22.9, 31.3)	28.9 (24.2, 33.3)	29.8 (25.1, 34.0)	30.0 (25.0, 34.5)	30.3 (25.8, 35.1)	30.5 (25.9, 35.4)	30.9 (26.0, 36.0)
		Male	24.6 (20.4, 29.2)	25.5 (21.4, 30.1)	26.5 (22.3, 31.3)	27.1 (22.9, 32.0)	29.1 (25.0, 33.9)	29.6 (25.7, 34.6)	31.4 (27.3, 36.5)	31.9 (27.6, 37.5)	32.6 (28.1, 37.9)	32.9 (28.4, 38.5)	33.4 (28.6, 39.2)
	Oglethorpe	Female	34.7 (29.6, 38.8)	35.9 (30.7, 40.3)	36.9 (31.6, 41.7)	37.1 (31.7, 42.0)	37.8 (32.3, 43.0)	39.5 (34.0, 44.8)	39.8 (34.3, 44.8)	38.7 (33.1, 44.1)	39.3 (34.1, 44.7)	39.9 (34.7, 45.3)	40.4 (35.0, 46.0)
		Male	30.1 (25.5, 35.5)	31.2 (26.7, 36.7)	32.2 (27.7, 37.8)	33.0 (28.4, 38.5)	34.6 (29.7, 40.3)	35.9 (31.1, 41.5)	37.8 (32.7, 43.4)	38.6 (33.2, 44.6)	38.9 (33.8, 44.9)	39.6 (34.4, 45.5)	40.1 (34.6, 46.4)
	Paulding	Female	29.1 (25.2, 32.8)	30.2 (26.3, 34.2)	31.1 (27.0, 35.3)	31.8 (27.6, 36.5)	31.9 (28.0, 36.6)	31.9 (27.7, 36.6)	31.5 (27.3, 36.0)	32.2 (27.6, 36.6)	31.5 (26.9, 35.8)	32.2 (27.5, 36.5)	33.1 (28.2, 37.3)
		Male	30.2 (25.8, 35.3)	31.1 (26.8, 36.2)	32.0 (27.7, 37.2)	32.5 (28.1, 37.5)	33.8 (29.4, 38.7)	36.0 (31.2, 40.8)	35.8 (31.0, 40.5)	36.6 (31.7, 41.4)	36.8 (31.8, 42.1)	37.5 (32.4, 42.8)	38.0 (32.9, 43.4)
	Peach	Female	39.1 (33.7, 43.3)	40.1 (34.6, 44.7)	41.3 (35.9, 46.0)	42.5 (37.0, 48.0)	42.8 (37.7, 48.2)	41.4 (36.3, 47.0)	41.2 (36.2, 46.7)	42.7 (37.1, 48.3)	42.5 (37.0, 47.9)	43.4 (37.9, 48.9)	43.9 (38.3, 49.5)
		Male	31.4 (26.5, 36.9)	32.2 (27.3, 37.8)	33.2 (28.5, 38.6)	34.1 (29.0, 39.8)	36.2 (31.4, 41.7)	36.7 (32.0, 42.4)	36.7 (31.9, 42.6)	37.1 (32.1, 43.2)	38.6 (33.6, 44.6)	39.1 (34.1, 45.2)	39.8 (34.5, 46.0)
	Pickens	Female	29.3 (24.8, 33.3)	30.2 (25.7, 34.4)	30.9 (25.9, 35.6)	31.3 (26.0, 35.8)	31.9 (26.5, 36.3)	33.0 (27.7, 37.7)	32.0 (26.9, 36.7)	34.4 (28.7, 39.2)	33.4 (28.4, 38.1)	34.0 (28.8, 38.9)	34.5 (29.1, 39.5)
		Male	29.0 (24.7, 34.5)	29.9 (25.7, 35.2)	30.5 (26.1, 36.2)	31.4 (26.9, 37.0)	31.6 (27.4, 37.1)	33.0 (28.6, 38.0)	33.7 (29.1, 38.9)	35.4 (30.4, 40.9)	35.0 (30.5, 40.6)	35.6 (30.9, 41.3)	36.2 (31.2, 42.1)
	Pierce	Female	33.5 (28.7, 37.6)	34.2 (29.4, 38.6)	34.9 (29.9, 39.5)	36.0 (30.8, 40.9)	38.3 (32.9, 43.4)	39.7 (34.3, 45.1)	39.7 (34.0, 45.3)	41.3 (35.0, 46.7)	42.8 (36.8, 48.3)	42.9 (37.1, 48.3)	43.7 (37.6, 49.3)
		Male	31.1 (26.0, 36.1)	32.0 (27.0, 36.9)	32.8 (27.8, 37.8)	34.0 (29.0, 39.0)	35.1 (29.9, 40.4)	37.1 (32.0, 42.3)	38.2 (33.0, 44.0)	38.4 (33.1, 44.6)	38.3 (32.9, 44.5)	38.9 (33.6, 45.1)	39.5 (33.8, 45.9)
	Pike	Female	31.4 (26.3, 35.1)	32.3 (27.0, 36.6)	33.2 (27.7, 37.7)	35.0 (29.2, 39.6)	35.5 (29.8, 40.3)	36.3 (30.4, 41.4)	37.2 (31.6, 42.5)	38.5 (32.6, 44.2)	39.9 (34.0, 45.5)	40.5 (34.4, 46.2)	41.1 (35.0, 46.8)
		Male	29.7 (24.7, 34.7)	30.6 (25.6, 35.8)	31.6 (26.5, 36.8)	32.7 (28.1, 37.9)	34.3 (29.5, 39.9)	35.6 (30.7, 41.2)	36.1 (31.3, 41.9)	37.1 (32.1, 43.4)	37.5 (32.3, 43.7)	38.1 (32.7, 44.5)	38.6 (33.2, 45.1)
	Polk	Female	34.6 (29.2, 38.7)	35.4 (30.0, 39.6)	35.9 (30.2, 40.6)	36.0 (30.6, 41.0)	38.0 (33.0, 43.2)	37.1 (32.2, 42.4)	37.6 (32.7, 42.9)	38.9 (33.8, 44.1)	39.4 (34.3, 44.6)	39.7 (34.4, 45.1)	40.4 (35.2, 45.5)
		Male	32.5 (27.3, 37.9)	33.3 (28.3, 38.6)	34.1 (28.9, 39.6)	35.5 (30.4, 40.7)	34.9 (30.3, 40.4)	37.7 (32.7, 43.0)	37.6 (32.6, 43.1)	37.7 (32.7, 43.6)	35.5 (30.9, 41.9)	36.1 (31.2, 42.7)	36.5 (31.8, 43.1)
	Pulaski	Female	38.2 (32.8, 41.7)	39.1 (33.8, 42.8)	39.6 (34.0, 43.5)	41.2 (35.6, 45.5)	43.3 (37.4, 47.7)	44.9 (38.9, 49.5)	45.1 (38.9, 50.1)	45.5 (38.7, 50.8)	46.3 (39.7, 51.7)	46.5 (39.8, 52.0)	47.2 (40.4, 52.7)
		Male	30.3 (25.8, 35.5)	31.4 (27.0, 36.5)	32.3 (27.9, 37.5)	32.2 (27.9, 37.4)	34.4 (30.0, 39.8)	34.6 (30.4, 40.1)	36.8 (31.8, 42.4)	37.6 (32.2, 43.7)	40.0 (34.4, 46.1)	40.9 (35.1, 47.2)	41.4 (35.5, 47.8)
	Putnam	Female	35.0 (29.5, 38.9)	36.0 (30.5, 40.1)	36.8 (31.0, 41.4)	37.5 (31.9, 42.3)	39.2 (33.8, 44.1)	38.7 (33.2, 44.0)	39.6 (34.2, 44.7)	40.9 (35.2, 46.5)	40.6 (35.4, 46.4)	41.2 (36.2, 46.9)	41.7 (36.5, 47.4)
		Male	28.1 (23.6, 33.7)	29.1 (24.8, 34.6)	30.0 (25.6, 35.8)	31.4 (27.1, 36.9)	32.9 (28.6, 38.3)	34.2 (29.7, 39.6)	34.8 (30.3, 40.2)	35.1 (30.2, 41.0)	36.0 (31.0, 41.8)	36.7 (31.6, 42.4)	37.2 (32.1, 43.1)
	Quitman	Female	45.5 (39.5, 50.0)	46.0 (40.0, 50.7)	46.5 (40.2, 51.6)	47.5 (41.4, 52.7)	51.6 (45.4, 56.6)	51.8 (45.4, 57.1)	52.8 (46.0, 58.0)	53.4 (46.2, 58.7)	53.4 (46.7, 58.9)	54.4 (47.9, 59.7)	54.4 (47.6, 59.9)
		Male	35.2 (29.9, 41.0)	36.0 (30.8, 41.8)	37.0 (31.7, 42.9)	38.9 (33.8, 44.6)	40.8 (35.7, 46.6)	42.8 (37.5, 48.4)	44.4 (38.9, 50.4)	45.0 (39.3, 51.5)	44.2 (38.6, 50.7)	44.8 (39.2, 51.1)	45.3 (39.4, 51.9)
	Rabun	Female	26.1 (22.2, 30.5)	26.9 (22.9, 31.7)	27.6 (23.6, 32.6)	28.4 (24.0, 33.7)	30.3 (25.9, 35.5)	32.5 (27.7, 38.0)	34.4 (29.0, 40.0)	36.2 (30.5, 41.6)	35.6 (30.0, 41.2)	36.2 (30.8, 41.4)	36.9 (31.1, 42.5)
		Male	26.0 (21.9, 31.1)	27.1 (22.9, 32.3)	27.9 (23.8, 33.1)	28.1 (24.2, 33.7)	29.3 (25.5, 34.7)	30.7 (26.6, 36.0)	32.6 (28.1, 38.4)	33.2 (28.7, 39.1)	33.9 (29.1, 39.8)	34.5 (29.8, 40.1)	35.0 (29.9, 41.0)
	Randolph	Female	47.8 (42.0, 52.4)	48.4 (42.5, 53.3)	48.5 (42.2, 53.8)	48.5 (42.7, 54.0)	51.3 (45.3, 56.5)	50.5 (44.4, 56.1)	50.1 (44.1, 55.5)	53.6 (47.4, 59.1)	53.3 (46.7, 59.0)	54.1 (47.5, 59.8)	55.0 (48.8, 60.3)
		Male	34.8 (29.4, 40.2)	35.4 (30.1, 40.8)	36.1 (30.5, 41.7)	36.9 (31.7, 42.3)	38.4 (33.2, 43.9)	39.3 (34.1, 44.8)	40.0 (34.8, 45.6)	42.6 (37.2, 48.6)	42.7 (37.0, 49.1)	43.3 (37.5, 49.7)	43.9 (38.3, 50.0)
	Richmond	Female	35.6 (31.6, 38.5)	36.6 (32.6, 39.7)	37.5 (33.4, 40.8)	38.2 (34.4, 41.6)	40.0 (36.3, 43.9)	40.0 (35.7, 43.8)	41.9 (37.3, 45.5)	42.2 (37.0, 45.5)	43.0 (38.1, 46.4)	43.8 (38.9, 47.1)	44.1 (39.1, 47.4)
		Male	28.2 (23.9, 32.3)	29.0 (24.7, 33.1)	29.9 (25.6, 34.0)	31.3 (27.1, 35.6)	32.0 (27.6, 36.8)	32.8 (28.6, 37.7)	34.1 (29.9, 39.7)	35.4 (31.1, 41.7)	35.4 (31.1, 41.1)	36.0 (31.6, 41.5)	36.6 (32.1, 42.1)
	Rockdale	Female	32.4 (27.9, 36.4)	33.6 (29.0, 37.8)	34.4 (29.4, 39.1)	36.9 (32.0, 41.6)	37.8 (32.7, 42.4)	37.4 (32.0, 42.2)	38.3 (32.7, 42.7)	39.9 (34.0, 44.4)	37.1 (32.1, 41.6)	37.7 (32.3, 42.4)	38.0 (32.8, 42.7)
		Male	28.2 (23.8, 33.2)	29.1 (24.8, 34.1)	29.9 (25.3, 35.1)	30.7 (26.4, 35.5)	32.6 (27.7, 37.4)	32.2 (27.4, 36.9)	32.6 (27.8, 37.3)	34.0 (29.0, 39.0)	32.5 (27.6, 37.3)	33.0 (27.7, 38.2)	33.5 (28.3, 38.6)
	Schley	Female	36.0 (30.4, 40.3)	37.0 (31.3, 41.5)	38.0 (32.5, 42.6)	38.5 (32.9, 44.0)	39.9 (34.5, 45.5)	40.9 (35.1, 46.8)	42.6 (36.5, 48.6)	42.7 (36.7, 49.0)	45.9 (39.4, 52.2)	46.3 (39.9, 52.4)	47.1 (40.8, 53.0)
		Male	30.9 (25.9, 36.5)	32.0 (27.0, 37.7)	33.1 (28.4, 38.5)	34.5 (29.4, 40.2)	35.9 (30.9, 41.5)	37.0 (32.0, 42.7)	38.4 (33.2, 44.5)	38.4 (33.1, 44.8)	40.4 (34.8, 47.2)	41.1 (35.5, 47.8)	41.7 (36.1, 48.3)
	Screven	Female	41.9 (35.9, 46.1)	42.1 (35.9, 46.5)	43.0 (37.0, 47.2)	42.1 (36.6, 46.8)	43.9 (38.2, 49.1)	43.7 (38.3, 49.1)	44.1 (38.6, 49.7)	45.8 (40.3, 51.5)	48.9 (42.7, 54.2)	49.4 (43.3, 54.6)	50.4 (44.0, 55.7)
		Male	34.2 (28.8, 39.4)	34.9 (29.6, 40.2)	35.8 (30.8, 40.8)	36.0 (31.1, 41.0)	37.3 (32.3, 42.7)	38.3 (33.7, 43.9)	40.5 (35.5, 46.5)	40.1 (35.1, 46.3)	41.7 (36.3, 47.9)	42.3 (37.0, 48.5)	42.9 (37.3, 49.3)
	Seminole	Female	40.0 (34.3, 44.0)	40.9 (35.2, 45.2)	41.6 (35.8, 46.2)	41.1 (35.8, 46.6)	43.4 (37.9, 48.8)	43.3 (38.0, 48.8)	43.0 (37.5, 48.7)	43.2 (37.3, 49.0)	44.0 (37.6, 49.5)	44.4 (38.1, 49.9)	44.9 (38.3, 50.7)
		Male	30.9 (26.0, 36.4)	31.8 (26.9, 37.3)	32.8 (27.9, 38.2)	33.8 (29.1, 39.5)	36.4 (31.5, 42.0)	37.6 (32.9, 42.8)	38.6 (33.5, 44.0)	38.7 (33.4, 44.5)	37.5 (32.1, 43.3)	38.0 (32.6, 43.9)	38.5 (32.7, 44.7)
	Spalding	Female	37.1 (31.9, 41.0)	38.5 (33.2, 42.6)	39.3 (33.8, 43.8)	40.1 (34.1, 44.5)	41.3 (35.4, 45.6)	43.0 (37.3, 47.1)	43.0 (37.4, 47.8)	44.1 (38.3, 49.1)	45.6 (39.9, 50.8)	46.4 (40.9, 51.1)	46.9 (41.2, 51.9)
		Male	31.8 (27.1, 37.4)	32.7 (28.1, 38.3)	33.6 (28.8, 39.3)	34.6 (30.1, 40.5)	36.1 (31.7, 42.2)	37.5 (33.3, 43.0)	37.9 (33.4, 43.8)	38.9 (33.9, 45.3)	38.8 (33.5, 45.2)	39.4 (34.4, 45.5)	40.0 (34.7, 46.3)
	Stephens	Female	31.3 (27.2, 36.0)	32.2 (28.3, 36.8)	33.3 (29.3, 38.4)	34.0 (29.4, 39.2)	36.5 (31.9, 41.8)	38.7 (34.0, 44.0)	39.7 (34.6, 45.2)	42.3 (36.1, 47.9)	42.5 (36.3, 47.9)	43.0 (36.8, 48.4)	43.4 (37.2, 48.7)
		Male	29.4 (25.3, 35.3)	30.4 (26.6, 36.0)	31.3 (27.5, 37.1)	32.3 (28.1, 38.1)	34.0 (29.6, 39.7)	34.8 (30.6, 40.2)	35.9 (31.4, 41.7)	37.7 (32.6, 43.9)	36.7 (31.8, 43.0)	37.3 (32.3, 43.7)	37.8 (32.8, 44.2)
	Stewart	Female	45.7 (39.4, 50.0)	46.2 (39.9, 50.5)	47.1 (40.6, 51.9)	49.1 (42.6, 54.5)	51.4 (44.7, 56.9)	51.3 (44.9, 56.8)	52.3 (45.7, 57.8)	52.3 (45.6, 58.0)	52.5 (46.2, 58.1)	54.6 (48.0, 60.3)	55.3 (48.8, 60.8)
		Male	32.6 (27.6, 38.2)	32.7 (27.9, 38.1)	33.0 (28.2, 38.6)	34.1 (29.1, 39.7)	35.8 (30.5, 41.6)	36.6 (31.4, 42.0)	37.7 (32.3, 43.3)	38.1 (32.5, 43.9)	37.8 (32.3, 43.6)	38.1 (32.2, 44.0)	38.6 (32.9, 44.5)
	Sumter	Female	38.6 (33.7, 42.8)	39.5 (34.4, 44.2)	40.3 (35.4, 44.9)	40.7 (35.9, 46.0)	42.1 (37.4, 47.3)	42.5 (37.2, 47.8)	44.3 (38.9, 49.3)	45.9 (40.7, 51.2)	47.2 (41.6, 52.0)	47.8 (42.0, 52.7)	48.0 (42.1, 53.0)
		Male	31.3 (26.6, 36.5)	32.2 (27.3, 37.7)	33.3 (28.7, 38.5)	33.9 (29.3, 38.9)	35.3 (30.7, 40.3)	35.2 (30.6, 40.4)	36.5 (31.8, 41.8)	35.6 (30.9, 41.3)	36.6 (31.8, 42.3)	37.2 (32.2, 43.1)	37.8 (32.7, 43.9)
	Talbot	Female	44.2 (38.3, 49.0)	44.7 (39.1, 49.3)	45.7 (39.9, 50.7)	45.5 (39.4, 50.9)	46.7 (40.9, 52.0)	46.8 (40.7, 52.1)	48.6 (42.1, 54.3)	48.2 (41.5, 54.2)	50.3 (43.8, 56.2)	50.3 (44.0, 56.1)	51.1 (44.8, 56.8)
		Male	32.8 (27.4, 38.4)	33.7 (28.6, 38.8)	34.5 (29.4, 39.8)	35.6 (30.5, 41.2)	37.2 (32.3, 42.7)	38.1 (33.2, 43.5)	38.9 (33.6, 44.7)	39.1 (33.6, 45.3)	40.5 (34.9, 46.6)	41.3 (35.6, 47.4)	41.9 (36.2, 47.9)
	Taliaferro	Female	47.9 (42.0, 52.7)	48.6 (42.7, 53.5)	48.4 (42.3, 53.5)	48.4 (42.7, 53.8)	50.7 (45.1, 55.8)	50.6 (44.5, 56.5)	51.3 (45.2, 57.0)	55.0 (49.0, 60.9)	55.5 (49.4, 61.5)	55.5 (49.6, 61.4)	55.9 (49.9, 61.8)
		Male	36.7 (31.1, 42.5)	37.6 (32.2, 43.4)	38.2 (32.8, 44.0)	38.8 (33.4, 44.3)	40.1 (34.8, 45.3)	40.9 (35.3, 46.4)	41.3 (35.5, 46.8)	44.0 (38.3, 50.3)	44.1 (38.1, 50.3)	44.8 (39.0, 51.1)	45.2 (39.3, 51.6)
	Tattnall	Female	40.0 (33.9, 43.9)	41.0 (35.0, 45.0)	41.5 (35.5, 45.6)	41.9 (35.8, 46.6)	45.5 (39.4, 50.0)	45.6 (39.4, 50.4)	44.8 (39.2, 49.7)	45.6 (39.4, 50.6)	47.8 (41.9, 52.8)	48.3 (42.3, 53.4)	49.8 (43.7, 54.7)
		Male	31.5 (26.4, 36.8)	32.4 (27.5, 37.6)	33.2 (28.5, 38.4)	34.7 (29.7, 39.9)	35.9 (31.0, 41.1)	36.4 (31.8, 41.7)	38.1 (33.4, 43.4)	38.2 (33.1, 43.9)	38.8 (33.7, 44.6)	39.4 (34.3, 45.4)	39.9 (34.7, 45.9)
	Taylor	Female	41.1 (35.4, 45.5)	42.2 (36.6, 46.9)	43.3 (37.5, 48.3)	44.1 (38.7, 49.3)	46.7 (41.1, 52.5)	46.9 (41.3, 52.7)	47.9 (41.9, 53.9)	48.3 (42.2, 54.5)	47.6 (41.6, 53.6)	47.6 (41.4, 53.8)	48.4 (42.2, 54.6)
		Male	33.3 (27.9, 38.9)	34.6 (29.3, 40.1)	35.7 (30.5, 41.3)	37.0 (32.0, 42.2)	38.9 (33.7, 44.6)	40.7 (35.7, 46.3)	41.5 (36.2, 47.6)	41.7 (36.3, 48.2)	40.6 (35.2, 46.9)	41.3 (35.7, 48.0)	42.0 (36.3, 48.7)
	Telfair	Female	43.9 (38.9, 48.5)	44.4 (39.4, 49.1)	44.5 (39.2, 49.5)	44.6 (39.5, 49.6)	46.4 (41.0, 51.2)	45.9 (39.9, 50.9)	46.4 (41.0, 51.1)	45.9 (39.9, 50.8)	45.6 (40.1, 50.6)	45.9 (40.2, 51.0)	47.0 (41.0, 52.2)
		Male	33.9 (28.6, 38.9)	34.5 (29.3, 39.5)	34.6 (29.3, 39.7)	34.3 (29.4, 39.2)	35.4 (30.5, 40.4)	35.9 (30.9, 41.2)	36.8 (32.1, 42.0)	38.4 (33.2, 44.1)	38.6 (33.5, 44.3)	39.2 (33.9, 45.2)	39.8 (34.2, 45.9)
	Terrell	Female	46.4 (40.9, 50.6)	47.8 (42.0, 52.7)	48.4 (42.6, 53.4)	49.3 (43.2, 54.8)	51.8 (45.9, 56.8)	52.7 (46.4, 58.0)	53.1 (46.7, 58.6)	54.4 (48.3, 59.6)	55.8 (49.4, 61.2)	56.0 (49.3, 61.7)	57.4 (51.1, 62.6)
		Male	35.1 (30.1, 40.3)	36.2 (31.0, 41.7)	37.2 (32.1, 42.6)	37.7 (32.5, 43.3)	38.8 (34.0, 44.4)	39.3 (34.5, 45.1)	40.6 (35.4, 46.5)	41.5 (36.4, 47.5)	43.2 (37.7, 49.5)	43.9 (37.9, 50.6)	44.3 (38.7, 50.7)
	Thomas	Female	35.2 (30.6, 38.7)	36.1 (31.2, 40.0)	36.9 (32.0, 41.0)	38.3 (33.6, 42.6)	39.5 (35.1, 44.1)	41.4 (36.7, 46.4)	41.5 (36.7, 46.2)	43.3 (38.4, 48.4)	43.5 (38.6, 48.3)	44.1 (39.5, 48.7)	44.5 (39.6, 49.3)
		Male	30.8 (26.2, 35.6)	31.7 (27.0, 36.6)	32.6 (27.9, 37.5)	32.4 (27.8, 37.2)	31.8 (27.6, 37.0)	32.5 (28.2, 38.0)	32.8 (28.6, 38.5)	33.6 (29.2, 39.4)	33.5 (29.3, 39.5)	34.0 (29.9, 39.8)	34.6 (30.2, 40.6)
	Tift	Female	38.8 (33.9, 42.9)	39.7 (34.9, 43.7)	40.5 (35.6, 44.8)	40.3 (35.4, 45.0)	42.9 (38.1, 47.6)	43.7 (38.9, 48.7)	44.9 (40.2, 50.0)	44.3 (39.7, 49.6)	45.1 (40.7, 50.8)	44.7 (40.3, 50.2)	45.4 (41.1, 50.8)
		Male	29.9 (25.3, 35.3)	30.8 (26.4, 36.0)	31.6 (27.3, 36.8)	32.3 (27.6, 37.4)	34.1 (29.5, 39.4)	34.8 (30.4, 39.9)	35.7 (31.0, 40.9)	34.8 (30.3, 40.2)	36.1 (31.6, 42.1)	36.7 (32.2, 42.7)	37.1 (32.7, 43.1)
	Toombs	Female	38.7 (33.8, 42.9)	39.5 (34.6, 44.0)	39.5 (34.7, 44.1)	40.3 (35.5, 45.1)	43.1 (37.6, 48.0)	42.0 (36.8, 46.8)	41.2 (35.7, 46.4)	43.5 (37.5, 48.4)	45.1 (39.3, 49.8)	45.4 (39.5, 50.2)	45.5 (39.6, 50.2)
		Male	29.9 (25.5, 35.3)	30.6 (26.3, 36.0)	31.1 (26.9, 36.3)	31.6 (27.5, 36.7)	33.3 (28.7, 38.8)	33.8 (29.5, 38.8)	34.0 (29.4, 39.5)	35.7 (30.7, 41.3)	36.9 (32.0, 42.5)	37.7 (32.6, 43.5)	38.4 (33.3, 44.2)
	Towns	Female	27.0 (22.9, 31.3)	27.6 (23.3, 32.4)	28.2 (24.0, 33.0)	27.9 (23.5, 33.1)	28.1 (24.1, 33.6)	30.1 (25.6, 36.0)	31.1 (26.2, 37.2)	32.2 (26.9, 38.5)	34.2 (28.8, 40.4)	34.4 (29.0, 40.6)	35.4 (29.7, 41.8)
		Male	27.6 (23.2, 32.8)	28.4 (23.9, 33.9)	29.2 (24.9, 34.4)	29.6 (25.4, 35.2)	30.7 (26.6, 36.1)	32.2 (27.9, 37.7)	32.8 (28.2, 38.6)	33.3 (28.3, 39.3)	34.5 (29.5, 40.4)	35.1 (29.9, 41.2)	35.6 (30.2, 41.8)
	Treutlen	Female	42.8 (37.5, 47.5)	43.8 (38.6, 48.7)	44.1 (39.0, 48.9)	44.1 (38.8, 49.2)	47.4 (41.7, 52.4)	47.1 (41.5, 52.4)	46.8 (40.8, 52.3)	47.2 (40.8, 52.8)	48.7 (42.3, 54.7)	48.8 (42.7, 54.5)	49.0 (42.9, 54.6)
		Male	32.9 (28.2, 39.1)	33.8 (29.3, 39.9)	34.7 (30.4, 40.6)	35.5 (31.2, 41.5)	37.9 (33.2, 44.1)	39.5 (34.8, 45.4)	40.2 (34.8, 46.4)	41.2 (35.6, 47.5)	41.3 (35.5, 47.7)	42.1 (36.4, 48.3)	42.7 (37.0, 48.9)
	Troup	Female	33.6 (28.7, 37.9)	34.7 (30.0, 39.1)	35.6 (30.7, 40.3)	35.7 (30.6, 40.5)	37.0 (32.0, 41.9)	38.0 (32.8, 42.7)	39.4 (33.9, 44.2)	39.9 (34.3, 44.4)	40.5 (35.3, 45.1)	40.8 (35.3, 45.8)	41.4 (35.8, 46.3)
		Male	29.8 (24.9, 35.2)	30.7 (26.2, 35.9)	31.6 (27.1, 36.9)	32.6 (28.3, 38.0)	34.2 (29.9, 39.8)	35.8 (31.5, 41.2)	36.0 (31.6, 41.9)	36.6 (32.2, 42.5)	37.1 (32.2, 42.5)	37.7 (32.4, 43.5)	38.3 (32.8, 44.0)
	Turner	Female	42.2 (36.8, 47.0)	43.4 (38.0, 48.3)	44.5 (39.3, 49.5)	45.3 (39.8, 51.0)	49.0 (43.3, 54.4)	51.0 (44.9, 56.6)	51.9 (45.5, 57.5)	50.6 (44.4, 56.4)	51.6 (45.2, 57.6)	51.9 (45.6, 57.8)	52.4 (46.2, 58.3)
		Male	32.7 (27.5, 38.4)	33.9 (28.9, 39.5)	35.1 (30.4, 40.6)	36.7 (31.6, 42.4)	38.6 (33.6, 44.3)	40.1 (35.0, 45.7)	41.6 (36.2, 47.6)	40.1 (34.9, 46.2)	41.1 (35.7, 47.7)	41.7 (36.3, 48.3)	42.1 (36.6, 48.8)
	Twiggs	Female	43.2 (37.4, 47.7)	44.6 (38.5, 49.6)	45.6 (39.5, 50.7)	46.8 (40.6, 52.2)	49.8 (43.4, 55.2)	50.2 (44.2, 56.0)	50.9 (44.3, 56.6)	51.9 (45.4, 57.6)	51.4 (45.2, 57.0)	52.1 (45.5, 58.0)	52.3 (45.8, 58.0)
		Male	33.4 (28.3, 38.8)	34.7 (29.4, 40.3)	35.9 (30.7, 41.5)	37.0 (31.8, 42.5)	39.1 (33.7, 45.1)	40.9 (35.6, 46.7)	41.4 (35.6, 47.4)	42.0 (36.6, 48.6)	42.4 (37.0, 48.7)	43.1 (37.2, 49.7)	43.7 (37.9, 50.3)
	Union	Female	27.5 (23.3, 31.6)	28.3 (23.9, 32.8)	29.0 (24.6, 33.6)	28.7 (24.3, 33.7)	29.1 (24.8, 34.7)	30.8 (26.7, 36.4)	31.1 (26.7, 36.8)	31.5 (27.0, 37.6)	33.1 (28.3, 38.9)	33.7 (28.8, 39.5)	33.9 (28.9, 39.9)
		Male	27.8 (23.6, 33.0)	28.6 (24.2, 33.9)	29.5 (25.3, 34.6)	30.5 (26.3, 35.8)	31.2 (26.9, 36.7)	32.1 (28.3, 37.6)	32.1 (28.1, 38.0)	32.8 (28.2, 38.6)	32.3 (27.7, 38.0)	32.8 (28.1, 38.7)	33.4 (28.5, 39.4)
	Upson	Female	38.8 (33.3, 43.4)	39.7 (34.2, 44.5)	39.7 (34.3, 44.4)	40.8 (35.2, 46.1)	40.9 (35.9, 46.2)	41.3 (35.8, 46.8)	42.6 (37.3, 48.1)	43.5 (37.7, 49.2)	44.7 (39.1, 50.7)	45.4 (39.8, 51.1)	45.9 (40.3, 51.6)
		Male	32.7 (27.1, 38.1)	33.6 (28.1, 38.9)	34.3 (29.1, 39.5)	35.9 (30.7, 41.4)	37.5 (32.5, 42.9)	38.7 (33.7, 44.2)	39.0 (34.0, 44.6)	39.7 (34.6, 46.1)	40.0 (34.8, 46.4)	40.6 (35.4, 46.8)	41.1 (35.9, 47.5)
	Walker	Female	31.8 (27.1, 35.9)	32.6 (27.9, 36.7)	33.4 (28.7, 37.7)	34.1 (29.0, 38.7)	35.8 (30.9, 40.6)	36.6 (31.7, 41.6)	37.4 (32.3, 42.5)	39.5 (34.0, 44.9)	40.1 (35.3, 45.1)	40.6 (35.6, 45.7)	41.2 (36.2, 46.3)
		Male	32.3 (27.5, 37.8)	33.2 (28.6, 38.5)	34.2 (29.7, 39.4)	35.8 (31.2, 41.1)	37.0 (32.4, 42.4)	38.4 (33.9, 43.7)	39.0 (34.3, 44.2)	39.5 (34.4, 45.1)	39.2 (34.8, 44.9)	39.9 (35.2, 45.8)	40.5 (35.8, 46.4)
	Walton	Female	30.4 (26.2, 33.9)	31.4 (27.0, 35.3)	32.2 (27.8, 36.2)	34.0 (29.5, 38.1)	35.2 (30.7, 39.5)	36.1 (31.1, 40.2)	38.2 (32.8, 42.6)	38.8 (33.8, 43.2)	37.1 (32.4, 41.7)	37.8 (33.2, 42.3)	38.3 (33.4, 42.9)
		Male	30.4 (25.9, 35.3)	31.4 (26.7, 36.5)	32.4 (27.9, 37.3)	33.0 (28.6, 37.8)	35.1 (30.3, 39.9)	36.0 (31.4, 40.8)	36.1 (31.2, 41.2)	36.4 (31.6, 41.4)	35.7 (30.8, 40.9)	36.2 (31.4, 41.3)	36.8 (31.7, 42.1)
	Ware	Female	36.5 (31.9, 40.4)	37.3 (32.5, 41.5)	37.7 (33.0, 41.9)	38.8 (33.9, 43.2)	39.4 (34.6, 43.7)	40.8 (35.5, 45.4)	41.4 (36.0, 45.7)	41.8 (35.7, 45.9)	43.4 (37.6, 47.6)	43.6 (37.7, 48.0)	44.6 (38.8, 49.0)
		Male	32.6 (27.4, 37.3)	33.4 (28.2, 38.3)	34.0 (29.0, 38.7)	34.1 (29.0, 38.8)	35.1 (30.0, 39.7)	35.4 (30.5, 40.2)	36.6 (31.8, 41.8)	36.8 (31.9, 42.6)	36.9 (32.2, 42.6)	37.5 (32.6, 43.4)	38.0 (33.1, 44.0)
	Warren	Female	46.7 (40.7, 51.4)	48.0 (42.1, 53.0)	48.7 (42.8, 53.9)	48.7 (42.7, 54.5)	50.6 (44.9, 56.2)	50.0 (44.1, 56.1)	50.5 (44.5, 56.5)	52.2 (45.8, 58.4)	52.3 (46.1, 58.0)	52.7 (46.3, 58.5)	53.0 (46.5, 59.0)
		Male	35.3 (29.9, 40.9)	36.1 (30.8, 41.7)	37.1 (31.9, 42.6)	38.0 (32.6, 43.6)	39.6 (34.3, 45.0)	40.9 (35.5, 46.4)	41.4 (35.8, 47.2)	40.8 (35.1, 47.2)	41.2 (35.6, 47.2)	41.8 (36.0, 48.1)	42.5 (36.5, 49.0)
	Washington	Female	42.1 (36.2, 46.5)	43.1 (37.2, 47.6)	44.1 (38.1, 48.8)	44.9 (38.7, 50.0)	47.7 (41.2, 52.8)	48.4 (42.2, 53.6)	47.9 (41.5, 53.0)	49.8 (43.2, 54.6)	49.1 (42.7, 54.0)	50.4 (43.7, 55.6)	50.2 (43.7, 55.1)
		Male	33.1 (27.7, 38.5)	34.0 (28.7, 39.2)	34.9 (29.7, 40.1)	35.8 (30.5, 41.1)	37.5 (32.2, 43.0)	38.1 (33.2, 43.5)	39.2 (34.0, 44.7)	38.4 (33.3, 44.2)	39.5 (34.1, 45.2)	40.1 (34.4, 46.1)	40.8 (35.2, 46.6)
	Wayne	Female	35.5 (30.7, 39.2)	36.3 (31.2, 40.3)	36.7 (31.9, 40.8)	37.5 (32.9, 42.0)	39.0 (34.2, 44.1)	38.8 (33.8, 43.8)	37.7 (33.1, 43.3)	40.0 (35.2, 45.5)	42.0 (37.0, 47.1)	42.4 (37.2, 47.5)	42.9 (37.5, 48.4)
		Male	31.0 (26.1, 35.8)	31.8 (26.8, 36.6)	32.5 (27.9, 37.2)	34.3 (29.6, 38.9)	35.6 (30.6, 40.6)	36.9 (32.1, 42.0)	39.0 (34.0, 44.5)	39.5 (34.4, 45.0)	39.4 (34.1, 44.7)	40.1 (34.5, 45.4)	40.6 (34.7, 46.3)
	Webster	Female	42.0 (35.9, 46.6)	42.6 (36.5, 47.5)	43.6 (37.6, 48.5)	44.4 (38.6, 49.7)	45.7 (39.6, 51.1)	46.6 (40.4, 52.1)	46.4 (40.1, 52.1)	45.3 (38.8, 51.4)	45.5 (38.9, 51.2)	46.7 (40.2, 52.4)	47.5 (41.1, 53.0)
		Male	34.4 (28.9, 40.2)	35.1 (29.6, 41.0)	36.0 (30.8, 41.6)	36.9 (31.8, 42.3)	38.0 (32.7, 43.6)	38.4 (33.3, 43.9)	39.3 (34.0, 45.0)	37.1 (31.7, 43.3)	37.8 (32.2, 43.9)	38.8 (33.1, 44.9)	39.4 (33.8, 45.5)
	Wheeler	Female	41.9 (36.6, 46.5)	42.7 (37.3, 47.4)	42.8 (37.3, 47.9)	43.0 (37.3, 48.2)	46.5 (40.9, 51.4)	46.6 (41.0, 51.6)	47.0 (40.9, 52.2)	47.9 (41.2, 53.2)	48.4 (42.0, 53.6)	47.7 (41.4, 53.0)	49.5 (43.0, 54.7)
		Male	32.9 (28.0, 38.5)	34.0 (29.1, 39.5)	35.0 (30.1, 40.7)	35.5 (30.6, 41.4)	37.4 (32.4, 43.2)	38.5 (33.6, 44.1)	40.1 (34.6, 46.0)	40.9 (35.1, 47.2)	40.6 (34.8, 46.3)	41.2 (35.5, 47.1)	41.7 (35.8, 47.5)
	White	Female	27.5 (23.2, 31.8)	28.3 (23.9, 32.8)	29.0 (24.4, 33.9)	28.8 (24.4, 33.7)	29.7 (25.4, 34.9)	30.7 (26.4, 36.0)	32.5 (27.9, 38.0)	33.4 (28.1, 39.2)	34.7 (29.5, 40.2)	35.0 (29.8, 40.5)	35.2 (29.8, 41.0)
		Male	27.0 (22.7, 32.1)	27.9 (23.7, 33.0)	28.8 (24.5, 34.1)	29.9 (25.8, 35.1)	31.0 (26.8, 36.3)	32.5 (28.7, 38.3)	32.5 (28.6, 38.6)	33.4 (28.7, 39.9)	33.3 (29.1, 39.8)	34.0 (29.7, 40.5)	34.5 (30.0, 41.4)
	Whitfield	Female	31.1 (26.7, 34.6)	31.7 (27.1, 35.5)	32.4 (27.7, 36.5)	33.1 (28.4, 37.2)	34.9 (30.8, 39.5)	37.3 (33.1, 42.0)	38.4 (33.8, 43.2)	38.4 (33.7, 43.4)	39.2 (34.8, 44.2)	39.2 (34.6, 44.4)	39.2 (34.5, 44.3)
		Male	31.6 (27.0, 36.7)	32.4 (27.7, 37.6)	33.2 (28.5, 38.5)	34.6 (29.9, 39.9)	36.1 (31.6, 41.5)	37.4 (33.1, 42.7)	37.7 (33.2, 43.5)	38.1 (33.6, 44.2)	37.3 (33.3, 43.1)	38.1 (33.8, 44.2)	38.7 (34.3, 44.9)
	Wilcox	Female	38.6 (33.3, 42.6)	39.9 (34.4, 44.1)	40.4 (35.0, 44.9)	41.8 (36.2, 46.5)	45.6 (39.7, 50.1)	47.0 (40.6, 51.9)	47.8 (41.4, 52.6)	47.4 (40.8, 52.3)	47.6 (41.0, 52.7)	48.0 (41.3, 53.3)	48.8 (42.1, 53.9)
		Male	32.4 (27.4, 37.5)	33.5 (28.5, 38.6)	34.5 (29.6, 39.6)	34.4 (29.7, 39.6)	36.1 (31.5, 41.3)	36.9 (32.1, 42.4)	38.6 (33.6, 44.2)	38.8 (33.7, 44.6)	40.0 (34.6, 45.9)	40.6 (35.1, 46.7)	41.2 (35.6, 47.3)
	Wilkes	Female	40.3 (35.0, 45.2)	40.9 (35.7, 46.0)	41.6 (36.2, 46.9)	41.9 (36.8, 47.2)	42.6 (37.3, 48.2)	43.2 (37.6, 49.0)	44.1 (38.2, 49.8)	46.1 (40.1, 52.0)	46.5 (40.6, 52.0)	47.1 (41.1, 52.8)	47.4 (41.2, 53.2)
		Male	32.9 (27.7, 38.4)	33.7 (28.6, 39.1)	34.6 (29.5, 40.0)	35.4 (30.5, 40.3)	36.6 (31.3, 41.8)	38.2 (32.9, 43.6)	38.8 (33.3, 44.5)	39.4 (33.9, 45.5)	39.9 (34.4, 45.8)	40.5 (34.9, 46.6)	41.2 (35.4, 47.5)
	Wilkinson	Female	38.6 (33.1, 42.9)	39.6 (33.8, 44.4)	40.5 (34.8, 45.2)	41.1 (35.3, 46.1)	43.8 (37.6, 49.0)	44.3 (38.3, 49.6)	43.6 (37.3, 49.1)	45.3 (38.9, 50.8)	45.5 (39.1, 51.1)	46.0 (39.6, 51.5)	45.9 (39.4, 51.7)
		Male	31.4 (26.3, 36.7)	32.3 (27.0, 37.7)	33.1 (28.1, 38.4)	33.9 (28.9, 39.2)	35.6 (30.3, 41.1)	36.3 (31.4, 41.5)	36.7 (31.3, 42.2)	37.1 (31.9, 43.0)	38.3 (32.8, 44.3)	38.8 (33.2, 44.9)	39.5 (33.7, 45.8)
	Worth	Female	38.1 (33.0, 42.3)	39.1 (34.0, 43.3)	39.9 (34.7, 44.5)	41.3 (35.9, 46.2)	42.6 (37.1, 47.9)	43.3 (37.6, 48.7)	43.9 (38.0, 49.2)	44.4 (38.4, 50.3)	44.1 (38.9, 49.7)	44.6 (39.2, 50.3)	45.7 (40.0, 51.6)
		Male	31.9 (27.4, 37.7)	32.9 (28.6, 38.5)	33.9 (29.5, 39.5)	34.4 (30.1, 40.1)	35.2 (30.7, 41.3)	36.2 (31.6, 41.8)	37.3 (32.5, 43.0)	37.6 (32.3, 43.7)	39.8 (34.7, 45.6)	40.5 (35.2, 46.4)	40.9 (35.3, 47.1)
Hawaii
	Hawaii	Female	22.0 (19.1, 23.6)	22.7 (19.8, 24.5)	23.6 (20.6, 25.6)	23.6 (20.8, 25.6)	25.0 (22.0, 27.0)	25.9 (23.0, 27.9)	25.7 (23.0, 27.7)	26.3 (23.5, 28.4)	26.6 (23.9, 28.9)	27.4 (24.8, 29.6)	28.0 (25.2, 30.5)
		Male	21.8 (19.4, 24.7)	22.5 (20.1, 25.5)	23.3 (20.8, 26.3)	23.6 (21.1, 26.5)	24.2 (21.7, 27.4)	26.0 (23.5, 28.9)	26.9 (24.3, 29.9)	28.1 (25.4, 31.2)	28.2 (25.6, 31.6)	28.7 (26.1, 31.9)	29.1 (26.4, 32.5)
	Honolulu	Female	18.6 (16.1, 20.6)	19.3 (16.8, 21.3)	20.0 (17.3, 22.2)	20.4 (17.8, 22.8)	22.0 (19.2, 24.5)	23.3 (20.5, 25.8)	23.6 (20.8, 26.0)	24.5 (21.6, 26.9)	25.0 (22.0, 27.3)	25.1 (22.2, 27.4)	25.5 (22.2, 27.9)
		Male	21.3 (18.8, 24.4)	22.0 (19.6, 25.2)	22.6 (20.0, 26.0)	23.2 (20.7, 26.4)	23.7 (21.1, 27.1)	25.5 (23.1, 28.9)	26.1 (23.6, 29.6)	26.6 (24.1, 30.0)	26.9 (24.3, 30.5)	27.4 (24.8, 30.9)	28.0 (25.1, 31.5)
	Kalawao	Female	20.7 (17.8, 22.9)	20.9 (18.0, 23.1)	20.9 (18.2, 23.2)	22.7 (19.8, 25.2)	25.2 (22.2, 27.7)	24.5 (21.7, 27.0)	25.0 (22.2, 27.5)	26.6 (23.7, 29.1)	26.8 (23.9, 29.3)	27.6 (24.7, 29.9)	28.1 (24.9, 30.6)
		Male	23.5 (20.6, 27.3)	24.1 (21.3, 27.9)	24.3 (21.6, 28.1)	26.0 (23.2, 29.6)	26.0 (23.4, 29.6)	26.9 (24.4, 30.3)	27.1 (24.7, 30.3)	28.6 (25.9, 31.7)	29.8 (26.9, 32.7)	29.9 (27.0, 32.7)	30.2 (27.0, 33.3)
	Kauai	Female	20.4 (17.3, 22.8)	20.9 (17.9, 23.4)	21.6 (18.4, 24.3)	22.1 (19.2, 24.7)	23.7 (20.7, 26.5)	24.4 (21.5, 27.2)	24.4 (21.5, 27.3)	24.9 (21.9, 27.6)	24.7 (21.8, 27.3)	25.2 (22.3, 27.7)	25.6 (22.3, 28.2)
		Male	19.4 (16.9, 22.7)	20.2 (17.7, 23.4)	21.0 (18.4, 24.4)	21.3 (18.9, 24.7)	21.6 (19.3, 25.3)	23.5 (20.9, 27.0)	24.0 (21.4, 27.5)	25.3 (22.4, 28.8)	25.8 (22.9, 29.2)	26.4 (23.6, 29.7)	26.9 (23.8, 30.5)
	Maui	Female	20.7 (17.8, 22.9)	20.9 (18.0, 23.1)	20.9 (18.2, 23.2)	22.7 (19.8, 25.2)	25.2 (22.2, 27.7)	24.5 (21.7, 27.0)	25.0 (22.2, 27.5)	26.6 (23.7, 29.1)	26.8 (23.9, 29.3)	27.6 (24.7, 29.9)	28.1 (24.9, 30.6)
		Male	23.5 (20.6, 27.3)	24.1 (21.3, 27.9)	24.3 (21.6, 28.1)	26.0 (23.2, 29.6)	26.0 (23.4, 29.6)	26.9 (24.4, 30.3)	27.1 (24.7, 30.3)	28.6 (25.9, 31.7)	29.8 (26.9, 32.7)	29.9 (27.0, 32.7)	30.2 (27.0, 33.3)
Idaho
	Ada	Female	24.1 (21.9, 26.1)	25.2 (22.9, 27.4)	26.0 (23.8, 28.3)	26.7 (24.4, 28.9)	28.1 (25.7, 30.0)	28.6 (26.0, 30.7)	29.0 (26.4, 31.2)	29.2 (26.5, 31.1)	29.3 (26.8, 31.6)	30.0 (27.4, 32.1)	30.2 (27.5, 32.5)
		Male	24.6 (22.0, 27.9)	25.5 (23.0, 28.8)	26.4 (24.0, 29.7)	25.9 (23.5, 29.4)	25.9 (23.5, 29.4)	26.9 (24.3, 30.6)	28.9 (26.2, 32.6)	29.9 (27.2, 33.5)	30.3 (27.6, 33.8)	30.8 (28.1, 34.2)	31.4 (28.6, 35.0)
	Adams	Female	31.7 (26.9, 35.7)	32.7 (27.8, 37.1)	33.5 (28.5, 38.0)	34.4 (28.6, 39.3)	33.5 (28.2, 38.2)	33.4 (27.9, 38.1)	33.6 (27.8, 38.8)	34.8 (28.9, 40.2)	35.6 (29.5, 41.3)	36.1 (30.0, 41.7)	36.7 (30.5, 42.3)
		Male	26.7 (22.4, 31.5)	27.7 (23.4, 32.5)	28.6 (24.3, 33.4)	28.6 (24.2, 33.8)	29.1 (24.7, 34.0)	30.5 (26.3, 35.5)	32.3 (27.6, 37.9)	33.4 (28.5, 39.1)	35.4 (29.9, 41.2)	36.0 (30.5, 41.8)	36.5 (31.0, 42.4)
	Bannock	Female	28.1 (25.2, 30.1)	29.4 (26.3, 31.8)	30.1 (27.0, 32.7)	31.8 (28.7, 34.7)	32.2 (28.9, 34.9)	33.4 (30.2, 36.2)	34.6 (31.1, 37.7)	34.9 (31.5, 38.3)	35.5 (32.0, 38.4)	36.2 (32.7, 39.0)	37.0 (33.3, 39.8)
		Male	27.2 (24.8, 31.3)	28.2 (25.7, 32.5)	29.1 (26.6, 33.5)	29.3 (26.9, 33.8)	31.1 (28.4, 35.4)	32.8 (30.0, 36.9)	34.0 (30.6, 38.1)	34.2 (30.7, 38.3)	34.5 (30.9, 38.3)	35.0 (31.4, 38.6)	35.4 (31.8, 39.2)
	Bear Lake	Female	28.7 (24.2, 32.4)	29.6 (24.8, 33.8)	30.4 (25.6, 34.8)	31.6 (26.4, 36.2)	32.1 (26.6, 36.3)	32.7 (26.8, 37.1)	32.6 (26.5, 37.5)	31.7 (25.9, 36.7)	31.4 (25.8, 36.7)	32.1 (26.5, 37.3)	32.3 (26.4, 37.7)
		Male	26.3 (22.4, 31.1)	27.1 (23.0, 32.1)	27.9 (24.0, 33.0)	29.2 (25.1, 34.3)	30.8 (26.3, 35.6)	31.1 (26.5, 35.9)	31.5 (26.6, 36.9)	31.8 (26.8, 37.3)	31.9 (26.9, 37.5)	32.4 (27.4, 37.9)	33.0 (27.6, 38.9)
	Benewah	Female	29.5 (25.1, 33.0)	30.5 (26.1, 34.3)	30.8 (26.1, 34.9)	31.5 (26.8, 35.7)	32.2 (26.8, 36.6)	33.6 (28.2, 37.9)	35.0 (29.3, 39.6)	34.9 (29.1, 40.3)	35.5 (29.6, 41.1)	36.0 (30.1, 41.3)	36.2 (30.0, 41.8)
		Male	29.7 (25.5, 34.8)	30.6 (26.4, 35.5)	31.3 (27.0, 36.4)	32.9 (28.5, 37.9)	33.6 (28.7, 38.8)	34.5 (29.5, 39.2)	34.1 (29.0, 39.2)	35.2 (29.8, 40.7)	34.0 (28.9, 39.8)	34.6 (29.5, 40.3)	35.1 (29.7, 41.2)
	Bingham	Female	29.0 (26.1, 32.1)	29.8 (26.8, 33.3)	30.7 (27.7, 34.3)	33.1 (29.7, 37.0)	35.4 (31.7, 39.1)	37.2 (33.6, 40.8)	39.0 (35.2, 42.8)	41.9 (37.7, 45.3)	42.0 (38.2, 45.5)	42.3 (38.5, 45.8)	42.6 (38.6, 46.4)
		Male	30.4 (26.5, 34.4)	31.3 (27.4, 35.5)	32.2 (28.3, 36.3)	31.9 (28.1, 36.0)	33.9 (30.0, 37.8)	34.9 (30.9, 38.8)	34.5 (30.5, 38.6)	36.3 (31.9, 40.2)	37.0 (33.0, 41.1)	37.7 (33.6, 41.7)	38.3 (33.9, 42.7)
	Blaine	Female	19.1 (16.3, 22.2)	19.8 (17.0, 22.9)	20.4 (17.6, 23.7)	21.3 (18.1, 24.7)	21.9 (18.7, 25.7)	22.4 (19.3, 26.2)	22.7 (19.3, 26.2)	23.2 (19.5, 26.9)	23.3 (19.8, 26.9)	23.9 (20.3, 27.4)	24.3 (20.6, 27.8)
		Male	19.9 (16.1, 23.5)	20.6 (17.1, 24.1)	21.6 (18.1, 25.1)	22.1 (18.7, 25.6)	23.0 (19.5, 26.8)	24.0 (20.5, 27.6)	24.9 (21.2, 28.8)	26.0 (22.1, 30.2)	27.3 (23.3, 31.7)	27.7 (23.7, 32.2)	28.1 (24.1, 32.7)
	Boise	Female	28.6 (23.6, 32.3)	29.8 (24.7, 33.5)	30.8 (25.7, 34.8)	31.8 (26.4, 35.7)	33.1 (27.4, 37.7)	33.9 (28.6, 38.6)	35.0 (29.0, 40.0)	35.9 (29.8, 41.2)	36.8 (30.6, 42.4)	37.5 (31.2, 42.9)	38.0 (31.6, 43.6)
		Male	27.8 (23.0, 32.7)	28.9 (24.3, 33.6)	30.0 (25.4, 34.7)	30.3 (25.9, 35.1)	31.0 (26.4, 36.3)	32.2 (27.9, 37.3)	34.3 (29.4, 39.6)	35.3 (30.3, 41.1)	35.8 (30.3, 41.5)	36.4 (30.8, 42.1)	37.0 (31.2, 42.9)
	Bonner	Female	24.5 (21.1, 26.9)	25.3 (21.9, 27.9)	25.7 (22.2, 28.5)	25.8 (22.2, 28.6)	27.2 (23.4, 30.1)	27.9 (24.4, 30.8)	28.6 (25.1, 32.0)	29.0 (25.5, 32.8)	30.3 (26.9, 34.0)	30.9 (27.4, 34.6)	31.2 (27.7, 34.8)
		Male	24.6 (20.9, 28.2)	25.4 (21.8, 29.1)	26.1 (22.5, 29.9)	27.7 (24.1, 31.5)	27.4 (23.8, 31.5)	28.0 (24.8, 31.8)	27.3 (24.2, 31.4)	29.0 (25.4, 33.2)	28.9 (25.4, 33.1)	29.4 (25.8, 33.7)	29.9 (26.4, 34.3)
	Bonneville	Female	26.5 (24.2, 29.7)	27.4 (25.3, 30.9)	28.4 (26.2, 32.1)	29.6 (27.1, 32.9)	30.7 (27.9, 34.2)	32.5 (29.4, 35.6)	32.7 (29.5, 35.6)	32.4 (29.0, 34.9)	33.3 (30.1, 36.0)	33.9 (30.6, 36.7)	34.3 (31.0, 37.1)
		Male	25.3 (22.4, 28.9)	26.2 (23.3, 29.7)	27.1 (24.2, 30.7)	28.3 (25.6, 32.0)	29.1 (26.3, 33.0)	31.0 (28.1, 34.8)	31.4 (28.3, 35.3)	33.7 (30.3, 37.3)	35.4 (31.8, 38.9)	36.1 (32.3, 39.7)	36.9 (33.1, 40.5)
	Boundary	Female	26.0 (21.9, 29.5)	26.7 (22.6, 30.3)	27.5 (23.3, 31.5)	28.3 (23.6, 32.3)	30.9 (25.9, 35.0)	31.9 (26.5, 36.3)	33.1 (27.7, 37.9)	33.7 (27.7, 39.1)	34.3 (28.4, 40.0)	34.9 (28.8, 40.7)	35.4 (29.3, 41.3)
		Male	25.1 (21.2, 29.8)	26.0 (22.2, 30.6)	27.1 (23.1, 31.8)	28.2 (24.2, 33.1)	28.1 (24.1, 32.9)	29.1 (25.2, 34.2)	29.9 (25.8, 35.3)	32.0 (27.0, 37.6)	32.5 (27.2, 38.2)	33.1 (27.7, 38.9)	33.6 (28.1, 39.5)
	Butte	Female	27.7 (23.4, 31.7)	28.5 (24.2, 32.7)	29.4 (24.8, 34.2)	30.0 (25.4, 34.6)	32.4 (27.1, 37.3)	32.9 (27.4, 38.0)	33.2 (27.5, 38.6)	33.1 (27.2, 38.3)	33.2 (27.2, 38.8)	33.7 (27.8, 39.3)	34.2 (28.1, 39.9)
		Male	28.0 (23.5, 33.2)	28.9 (24.4, 34.0)	29.8 (25.2, 35.1)	30.2 (25.9, 35.2)	32.0 (27.4, 37.4)	32.6 (27.9, 37.9)	32.5 (27.6, 38.0)	33.8 (28.6, 39.2)	34.0 (28.5, 39.8)	34.7 (29.2, 40.5)	35.2 (29.4, 41.2)
	Camas	Female	24.7 (20.3, 28.6)	25.4 (21.1, 29.4)	27.1 (22.6, 31.4)	29.6 (24.6, 34.4)	30.4 (25.3, 35.5)	31.0 (25.6, 36.3)	32.8 (27.1, 38.1)	35.1 (29.1, 40.7)	33.5 (27.6, 38.9)	34.1 (28.1, 39.5)	34.4 (28.2, 39.9)
		Male	24.7 (20.1, 29.7)	25.7 (21.3, 30.5)	26.9 (22.6, 31.8)	28.0 (24.0, 33.5)	29.5 (25.2, 35.0)	30.3 (26.0, 35.9)	32.9 (28.2, 38.5)	34.5 (29.8, 40.6)	35.5 (30.2, 41.5)	36.0 (30.6, 42.1)	36.4 (30.8, 42.7)
	Canyon	Female	32.3 (29.5, 34.8)	33.6 (30.9, 36.2)	34.6 (31.8, 37.5)	36.1 (33.2, 38.8)	37.8 (34.9, 40.5)	39.3 (36.3, 41.8)	39.6 (36.5, 42.1)	40.4 (37.0, 42.7)	40.2 (37.1, 42.5)	40.8 (37.7, 43.0)	41.2 (37.8, 43.7)
		Male	28.3 (25.3, 31.6)	29.3 (26.3, 32.5)	30.2 (27.2, 33.5)	31.4 (28.1, 34.9)	31.7 (28.4, 35.2)	32.7 (29.2, 36.5)	34.0 (30.6, 37.9)	34.1 (30.7, 37.7)	34.3 (31.2, 37.9)	34.9 (31.8, 38.4)	35.5 (32.0, 39.2)
	Caribou	Female	28.9 (24.3, 32.8)	30.3 (25.9, 34.2)	31.2 (26.5, 35.5)	34.1 (28.9, 38.3)	34.3 (28.8, 38.6)	35.5 (30.0, 40.1)	36.6 (31.0, 41.6)	37.3 (31.3, 42.5)	35.6 (29.8, 41.2)	36.1 (30.4, 41.7)	36.4 (30.2, 42.4)
		Male	28.1 (23.6, 33.5)	29.2 (25.2, 34.2)	30.2 (26.1, 35.5)	30.7 (26.6, 35.9)	32.5 (28.0, 37.7)	33.6 (29.0, 38.6)	34.7 (29.6, 40.1)	35.6 (30.3, 41.1)	36.3 (30.8, 41.8)	36.8 (31.4, 42.4)	37.5 (31.5, 43.5)
	Cassia	Female	29.5 (25.2, 32.8)	30.6 (26.3, 34.0)	31.5 (27.3, 35.2)	31.8 (28.0, 36.0)	33.0 (29.0, 37.5)	34.0 (29.9, 38.2)	36.2 (31.6, 40.3)	37.0 (32.8, 41.4)	38.7 (34.2, 42.7)	39.0 (34.4, 42.8)	39.5 (34.8, 43.4)
		Male	27.8 (23.2, 32.1)	28.8 (24.3, 33.0)	29.7 (25.2, 33.9)	30.9 (26.4, 35.0)	32.0 (27.6, 36.3)	32.0 (28.1, 36.3)	34.2 (29.9, 39.0)	36.2 (31.7, 41.0)	37.9 (33.3, 42.7)	38.6 (34.0, 43.3)	39.2 (34.4, 44.0)
	Clark	Female	32.1 (26.8, 36.5)	32.8 (27.6, 37.4)	33.4 (28.0, 38.2)	35.5 (29.8, 40.8)	38.2 (32.1, 43.5)	38.2 (31.9, 44.0)	38.7 (32.5, 44.6)	39.4 (33.0, 45.1)	39.8 (33.5, 45.5)	40.8 (34.1, 46.9)	41.0 (34.2, 46.9)
		Male	29.3 (24.8, 35.2)	30.4 (26.0, 36.2)	30.9 (26.5, 36.6)	32.4 (27.8, 37.9)	33.9 (29.2, 39.6)	35.0 (30.1, 40.8)	37.1 (31.9, 43.0)	37.8 (32.5, 43.8)	37.7 (32.3, 43.8)	38.4 (32.7, 44.9)	38.9 (33.1, 45.4)
	Clearwater	Female	31.7 (26.8, 35.3)	32.3 (27.5, 36.0)	32.5 (27.6, 36.3)	33.1 (28.0, 36.9)	33.8 (28.4, 37.6)	33.3 (28.1, 37.3)	33.2 (28.0, 37.7)	34.1 (28.4, 39.3)	35.4 (29.3, 40.8)	35.6 (29.2, 41.2)	36.2 (29.8, 41.9)
		Male	27.2 (22.7, 31.7)	28.0 (23.8, 32.5)	28.8 (24.5, 33.2)	28.7 (24.7, 33.3)	30.0 (25.7, 34.8)	31.4 (27.3, 36.3)	31.3 (26.9, 36.7)	32.5 (27.5, 38.1)	33.4 (28.4, 39.2)	34.1 (28.7, 40.2)	34.6 (29.1, 40.8)
	Custer	Female	26.1 (21.9, 30.2)	26.9 (22.9, 31.0)	27.4 (23.3, 31.7)	29.6 (25.1, 34.2)	31.0 (26.1, 36.1)	30.9 (25.8, 36.4)	31.0 (25.7, 36.2)	31.6 (26.0, 36.7)	32.4 (26.7, 37.6)	33.0 (26.9, 38.6)	33.2 (27.3, 38.5)
		Male	25.3 (20.9, 30.3)	26.2 (22.1, 30.9)	27.0 (22.9, 31.8)	28.1 (24.1, 32.9)	28.7 (24.4, 33.8)	29.6 (25.2, 34.7)	30.8 (26.1, 35.9)	32.1 (27.3, 37.4)	33.1 (28.0, 38.6)	33.7 (28.2, 39.7)	34.3 (28.9, 40.1)
	Elmore	Female	26.4 (22.5, 29.8)	27.8 (23.8, 31.5)	28.7 (24.6, 32.6)	32.0 (27.8, 36.3)	33.8 (29.5, 38.5)	34.8 (30.2, 39.3)	36.4 (31.2, 41.1)	38.0 (32.8, 42.5)	35.7 (30.5, 40.1)	36.2 (30.8, 40.7)	36.1 (30.9, 40.5)
		Male	26.8 (22.6, 31.6)	27.9 (23.7, 32.7)	28.9 (24.7, 33.7)	29.5 (25.8, 34.5)	30.2 (26.4, 35.2)	30.8 (27.1, 35.6)	33.1 (28.8, 38.3)	33.6 (29.5, 38.9)	33.9 (29.0, 38.9)	34.3 (29.3, 39.4)	34.9 (29.9, 40.0)
	Franklin	Female	26.7 (22.4, 30.2)	27.8 (23.4, 31.4)	28.5 (23.9, 32.5)	29.9 (25.0, 33.8)	30.7 (25.3, 34.7)	32.0 (26.2, 35.8)	32.9 (27.0, 37.3)	33.2 (26.9, 38.2)	33.0 (27.1, 38.3)	33.4 (27.2, 38.9)	33.9 (27.8, 39.3)
		Male	25.4 (21.6, 30.9)	26.4 (22.7, 31.8)	27.3 (23.5, 32.9)	28.1 (24.3, 33.3)	30.0 (25.8, 35.1)	31.3 (27.1, 36.0)	32.3 (27.7, 37.5)	32.7 (27.7, 38.5)	33.5 (28.3, 39.2)	34.0 (28.5, 40.0)	34.5 (29.1, 40.5)
	Fremont	Female	25.6 (21.9, 29.4)	26.2 (22.4, 30.2)	27.0 (23.1, 31.3)	28.0 (24.0, 32.6)	28.8 (24.5, 33.5)	28.9 (24.6, 34.2)	29.8 (25.2, 35.3)	29.9 (24.6, 35.7)	29.3 (23.8, 34.5)	29.8 (24.2, 35.0)	30.3 (24.8, 35.3)
		Male	24.3 (20.4, 28.8)	25.1 (21.3, 29.7)	26.1 (22.2, 30.7)	27.6 (23.6, 32.3)	28.6 (24.5, 33.4)	29.3 (25.2, 34.4)	30.5 (26.2, 36.0)	31.3 (26.4, 37.3)	30.8 (26.0, 36.6)	31.3 (26.3, 37.2)	31.9 (26.9, 37.8)
	Gem	Female	31.9 (27.7, 35.8)	33.3 (29.2, 37.5)	33.9 (29.4, 38.6)	34.0 (29.1, 38.6)	35.2 (30.1, 39.2)	36.7 (31.1, 40.9)	37.7 (32.5, 41.6)	39.0 (33.5, 42.9)	39.1 (34.0, 43.1)	39.9 (34.8, 43.8)	40.4 (35.0, 44.5)
		Male	29.1 (24.8, 33.6)	30.1 (25.9, 34.6)	31.1 (26.6, 35.8)	31.6 (27.2, 36.5)	33.0 (28.3, 37.8)	33.9 (29.5, 39.2)	35.1 (30.9, 40.2)	35.5 (31.0, 40.7)	35.6 (30.9, 40.6)	36.2 (31.4, 41.1)	36.8 (31.7, 42.0)
	Gooding	Female	31.2 (26.7, 34.6)	31.9 (27.3, 35.6)	32.6 (28.0, 36.6)	34.4 (29.9, 38.9)	36.0 (31.4, 40.2)	36.9 (32.0, 41.2)	37.8 (32.9, 42.1)	39.1 (34.1, 43.4)	39.5 (34.2, 43.7)	40.0 (34.5, 44.2)	40.7 (35.2, 45.0)
		Male	29.4 (25.2, 34.4)	30.2 (26.1, 35.3)	31.1 (27.0, 36.2)	33.2 (29.1, 38.5)	35.5 (31.2, 40.6)	35.9 (31.8, 41.2)	37.3 (32.8, 42.5)	37.6 (33.1, 43.1)	37.1 (32.4, 42.7)	37.7 (32.9, 43.4)	38.3 (33.4, 44.1)
	Idaho	Female	29.1 (25.0, 32.1)	30.1 (25.9, 33.3)	30.9 (26.6, 34.4)	32.9 (28.7, 36.1)	33.9 (29.5, 37.2)	35.1 (30.6, 38.2)	35.1 (30.8, 38.7)	34.7 (30.6, 38.3)	35.5 (31.2, 39.0)	35.4 (31.1, 38.9)	35.6 (31.2, 39.1)
		Male	25.3 (21.7, 29.5)	26.3 (22.8, 30.5)	27.3 (23.7, 31.6)	27.4 (24.2, 31.6)	27.9 (24.6, 32.2)	30.0 (26.9, 34.5)	32.0 (28.5, 36.7)	33.8 (30.2, 38.5)	34.1 (30.3, 38.7)	34.7 (30.8, 39.4)	35.2 (31.3, 40.0)
	Jefferson	Female	29.8 (26.0, 33.6)	31.0 (27.2, 35.0)	32.1 (28.2, 36.3)	33.2 (29.2, 37.6)	34.7 (30.2, 38.7)	35.1 (30.7, 39.2)	35.5 (31.3, 40.0)	34.2 (29.7, 38.2)	34.1 (29.6, 38.3)	34.7 (30.3, 38.7)	35.4 (30.7, 39.6)
		Male	28.5 (24.4, 33.2)	29.6 (25.7, 34.1)	30.7 (26.8, 35.2)	32.0 (27.9, 36.4)	34.1 (30.2, 39.0)	35.1 (31.0, 39.6)	36.4 (32.3, 41.3)	37.0 (32.5, 41.4)	36.9 (32.5, 41.6)	37.6 (33.2, 42.2)	38.2 (33.5, 43.0)
	Jerome	Female	30.5 (26.4, 34.1)	31.6 (27.2, 35.5)	32.4 (28.2, 36.4)	32.6 (28.5, 37.5)	34.5 (30.3, 38.9)	37.2 (32.2, 41.7)	39.2 (33.5, 43.5)	41.8 (36.5, 46.2)	42.9 (37.6, 47.4)	43.8 (38.4, 48.3)	44.0 (38.7, 48.4)
		Male	29.0 (24.5, 33.7)	30.0 (25.3, 34.9)	30.9 (26.4, 35.5)	33.1 (28.3, 37.9)	34.6 (30.0, 39.1)	34.9 (30.6, 39.4)	36.8 (31.9, 41.5)	38.1 (33.1, 42.8)	37.3 (32.4, 42.1)	37.8 (32.8, 42.7)	38.3 (33.3, 43.1)
	Kootenai	Female	26.2 (23.5, 28.2)	27.2 (24.4, 29.4)	27.8 (25.1, 30.1)	28.3 (25.5, 30.7)	28.6 (25.8, 30.9)	29.0 (26.3, 31.1)	29.5 (26.6, 31.8)	29.8 (26.8, 32.1)	31.4 (28.4, 33.6)	31.9 (28.7, 34.1)	32.5 (29.1, 34.9)
		Male	25.3 (22.4, 28.7)	26.2 (23.3, 29.6)	27.1 (24.2, 30.5)	29.3 (26.3, 32.8)	29.8 (26.5, 33.1)	31.7 (28.3, 34.9)	30.7 (27.5, 34.5)	32.1 (29.1, 35.8)	30.7 (28.0, 34.6)	31.1 (28.4, 35.1)	31.6 (28.7, 35.8)
	Latah	Female	23.6 (20.6, 26.1)	24.4 (21.4, 27.1)	25.2 (22.1, 28.1)	25.3 (22.6, 28.5)	27.0 (23.6, 30.1)	29.0 (25.8, 32.3)	30.2 (26.8, 33.6)	31.0 (27.7, 34.4)	32.7 (29.0, 36.1)	33.0 (29.3, 36.5)	33.7 (29.7, 37.2)
		Male	26.1 (22.4, 29.5)	27.0 (23.4, 30.5)	28.0 (24.3, 31.5)	27.6 (24.4, 31.3)	28.6 (25.1, 32.6)	30.5 (27.2, 34.5)	30.1 (26.7, 34.3)	29.6 (26.4, 33.6)	29.8 (26.6, 34.1)	30.3 (26.9, 34.7)	30.8 (27.3, 35.4)
	Lemhi	Female	26.6 (22.6, 30.3)	27.1 (23.2, 30.9)	27.3 (23.2, 31.3)	28.9 (24.3, 33.3)	30.3 (25.2, 34.6)	30.1 (25.1, 34.6)	30.1 (24.8, 35.0)	31.4 (25.5, 36.6)	32.2 (26.4, 37.6)	33.0 (27.2, 38.3)	33.0 (27.3, 38.3)
		Male	25.5 (21.6, 30.5)	26.2 (22.5, 31.1)	26.6 (22.9, 31.6)	27.5 (23.6, 32.6)	28.6 (24.4, 33.6)	29.4 (25.5, 34.3)	30.6 (26.2, 35.8)	32.1 (27.2, 37.9)	32.9 (27.8, 38.9)	33.4 (28.4, 39.3)	34.0 (28.9, 40.0)
	Lewis	Female	29.5 (24.8, 33.5)	30.1 (25.3, 34.5)	30.3 (25.5, 34.7)	30.8 (26.0, 35.7)	32.2 (27.1, 36.7)	32.4 (27.0, 37.5)	31.7 (26.7, 36.7)	33.0 (27.1, 38.3)	35.0 (28.6, 40.4)	35.8 (29.3, 41.1)	36.5 (29.8, 42.1)
		Male	27.2 (22.5, 31.7)	28.0 (23.3, 32.6)	28.8 (24.1, 33.3)	28.7 (24.2, 33.5)	28.6 (24.3, 33.3)	30.1 (25.9, 35.3)	30.9 (26.6, 36.3)	32.5 (27.6, 38.4)	34.4 (29.1, 40.4)	35.0 (29.6, 40.9)	35.5 (29.8, 41.7)
	Lincoln	Female	28.2 (23.4, 32.0)	29.0 (24.2, 33.1)	30.0 (25.2, 34.2)	30.6 (25.7, 35.0)	31.3 (26.0, 36.1)	32.5 (27.3, 37.5)	34.2 (28.4, 39.2)	35.9 (29.9, 41.3)	37.0 (30.9, 42.3)	37.7 (31.3, 43.2)	38.5 (32.0, 44.0)
		Male	26.2 (21.6, 30.9)	27.0 (22.5, 31.7)	27.9 (23.4, 32.6)	29.2 (24.8, 33.9)	30.6 (25.9, 35.6)	31.1 (26.7, 36.1)	32.8 (27.8, 37.9)	34.9 (29.7, 40.5)	35.6 (30.4, 41.2)	36.0 (30.5, 41.9)	36.5 (30.9, 42.5)
	Madison	Female	27.4 (23.6, 31.0)	28.2 (24.4, 32.2)	29.0 (25.0, 33.1)	28.8 (25.2, 33.1)	31.0 (27.3, 35.5)	30.7 (27.2, 35.3)	30.4 (26.4, 34.8)	31.5 (27.1, 35.6)	32.9 (28.0, 36.4)	33.2 (28.3, 36.8)	35.0 (29.6, 38.8)
		Male	27.4 (23.7, 31.8)	28.3 (24.5, 32.8)	29.1 (25.4, 33.7)	30.6 (27.0, 35.3)	31.1 (27.5, 35.7)	33.0 (29.4, 37.8)	32.6 (28.9, 37.8)	34.1 (30.0, 39.0)	34.9 (30.6, 39.7)	35.4 (31.1, 40.3)	35.8 (31.1, 41.0)
	Minidoka	Female	29.0 (24.9, 32.2)	30.1 (25.9, 33.4)	31.0 (26.7, 34.6)	31.9 (27.5, 35.9)	32.6 (28.2, 37.0)	34.7 (30.2, 38.9)	36.6 (31.8, 40.5)	39.2 (34.1, 43.3)	40.9 (35.5, 45.0)	41.4 (35.9, 45.5)	42.0 (36.6, 46.1)
		Male	26.8 (22.5, 31.1)	27.7 (23.6, 31.9)	28.6 (24.4, 32.9)	30.1 (25.7, 34.3)	31.4 (26.8, 36.0)	31.4 (27.3, 36.1)	33.2 (28.7, 37.9)	36.6 (31.8, 41.5)	36.5 (31.6, 41.6)	37.0 (32.1, 42.2)	37.6 (32.6, 42.8)
	Nez Perce	Female	27.2 (24.4, 29.8)	28.1 (25.2, 30.9)	29.0 (26.0, 32.0)	30.1 (27.2, 33.2)	34.4 (30.8, 37.3)	34.2 (30.9, 37.5)	35.5 (32.2, 38.8)	36.6 (32.8, 39.5)	37.9 (34.0, 40.4)	38.1 (34.2, 40.7)	38.5 (34.5, 41.2)
		Male	28.9 (25.0, 32.3)	29.8 (25.9, 33.2)	30.8 (26.8, 34.3)	30.7 (27.1, 34.6)	31.0 (27.5, 35.1)	32.4 (29.2, 36.7)	33.9 (30.7, 38.5)	34.6 (31.4, 39.2)	36.3 (33.0, 40.4)	37.0 (33.6, 41.1)	37.7 (34.1, 41.9)
	Oneida	Female	26.8 (22.6, 30.6)	27.8 (23.3, 32.0)	28.4 (23.8, 32.9)	28.9 (24.4, 33.7)	30.2 (25.4, 35.1)	31.0 (25.7, 36.2)	32.4 (26.7, 37.7)	33.5 (27.5, 39.1)	33.6 (27.3, 38.8)	33.9 (27.9, 38.9)	34.6 (28.2, 39.9)
		Male	27.9 (23.6, 33.0)	28.9 (24.4, 34.2)	29.8 (25.4, 35.1)	30.0 (25.6, 35.2)	31.5 (26.9, 36.8)	31.8 (27.1, 37.1)	32.9 (27.7, 38.3)	33.2 (27.8, 38.8)	34.1 (28.5, 39.7)	34.7 (29.3, 40.2)	35.2 (29.4, 41.1)
	Owyhee	Female	32.4 (27.6, 36.3)	33.3 (28.4, 37.5)	33.3 (28.3, 37.8)	34.3 (29.2, 38.9)	36.7 (31.5, 41.5)	38.9 (33.2, 43.8)	39.7 (33.8, 44.5)	41.2 (34.5, 46.7)	42.1 (35.3, 48.2)	43.2 (36.5, 49.0)	43.9 (37.3, 49.6)
		Male	32.8 (27.9, 37.7)	33.7 (28.7, 38.6)	34.6 (29.6, 39.7)	36.0 (31.1, 40.9)	36.6 (31.7, 41.7)	37.6 (32.9, 43.0)	38.8 (33.9, 44.2)	37.5 (32.2, 43.7)	36.9 (31.3, 43.3)	37.4 (31.9, 43.6)	38.0 (32.5, 44.2)
	Payette	Female	31.0 (27.2, 35.0)	32.0 (28.2, 36.1)	32.8 (28.8, 37.2)	35.0 (30.7, 39.8)	37.3 (32.9, 41.7)	38.0 (33.5, 42.5)	37.9 (33.5, 42.5)	38.5 (34.0, 42.8)	37.1 (32.6, 41.5)	37.7 (33.4, 41.8)	38.3 (33.5, 42.8)
		Male	31.2 (26.8, 35.9)	32.1 (27.9, 36.7)	33.0 (28.7, 37.7)	33.9 (29.1, 38.7)	34.5 (29.8, 39.3)	33.3 (28.9, 38.6)	33.5 (29.0, 39.1)	33.9 (29.6, 39.5)	33.2 (29.2, 38.8)	33.7 (29.8, 39.1)	34.2 (29.9, 40.0)
	Power	Female	29.9 (25.5, 34.0)	31.0 (26.7, 35.3)	31.9 (27.6, 36.5)	34.4 (29.7, 39.5)	34.7 (30.0, 39.9)	35.7 (30.8, 41.1)	37.0 (31.2, 42.6)	37.7 (31.9, 43.4)	37.0 (31.0, 42.7)	37.4 (31.4, 42.9)	37.8 (31.6, 43.6)
		Male	30.4 (25.5, 35.7)	31.2 (26.6, 36.4)	32.2 (27.7, 37.3)	32.0 (27.4, 37.4)	33.1 (28.3, 38.1)	34.0 (29.2, 39.0)	35.4 (30.0, 40.9)	35.3 (29.9, 40.8)	36.4 (30.8, 42.1)	36.9 (31.5, 42.6)	37.4 (31.6, 43.4)
	Shoshone	Female	30.3 (25.5, 33.4)	31.2 (26.4, 34.4)	32.2 (27.2, 35.7)	32.2 (27.5, 36.0)	32.8 (28.3, 36.6)	33.3 (28.5, 37.4)	34.0 (29.4, 38.0)	35.1 (30.7, 39.5)	35.4 (30.9, 39.7)	36.7 (32.0, 41.1)	36.9 (31.8, 41.7)
		Male	28.0 (23.7, 32.9)	29.0 (24.8, 33.8)	30.1 (25.8, 35.0)	31.3 (27.1, 36.2)	32.0 (27.6, 36.7)	33.0 (28.4, 37.8)	34.3 (29.7, 39.3)	36.1 (31.2, 41.0)	35.4 (30.5, 40.4)	36.1 (31.0, 41.2)	36.8 (31.2, 42.2)
	Teton	Female	22.4 (18.8, 26.2)	23.5 (19.9, 27.6)	24.4 (20.6, 28.7)	24.5 (20.5, 28.9)	25.5 (21.0, 30.1)	26.2 (21.6, 31.1)	27.0 (22.4, 31.7)	27.5 (22.7, 32.4)	28.3 (23.0, 32.9)	28.7 (23.3, 33.2)	29.2 (23.4, 34.1)
		Male	23.2 (19.4, 27.9)	24.2 (20.5, 28.9)	25.3 (21.5, 30.1)	26.6 (22.8, 31.7)	26.5 (22.5, 31.5)	28.0 (24.0, 33.2)	28.2 (24.3, 33.5)	29.6 (25.2, 34.9)	30.4 (25.7, 35.7)	30.8 (26.0, 36.0)	31.2 (26.0, 36.9)
	Twin Falls	Female	27.0 (23.9, 29.1)	27.9 (24.6, 30.2)	28.8 (25.5, 31.3)	30.3 (27.3, 33.3)	32.9 (29.7, 35.9)	34.5 (30.9, 37.4)	34.6 (31.1, 37.7)	37.1 (33.4, 40.1)	36.9 (33.1, 39.8)	37.6 (33.7, 40.6)	38.3 (34.2, 41.3)
		Male	27.9 (24.4, 31.6)	28.9 (25.3, 32.7)	29.9 (26.4, 33.8)	32.2 (28.6, 36.0)	34.0 (30.4, 37.6)	34.0 (30.6, 37.8)	33.5 (30.0, 37.5)	32.9 (29.3, 36.9)	32.2 (28.7, 36.2)	32.6 (29.0, 36.8)	33.0 (29.3, 37.3)
	Valley	Female	26.6 (22.1, 30.2)	27.5 (23.0, 31.3)	28.2 (23.5, 32.2)	29.3 (24.3, 33.3)	29.7 (24.4, 34.0)	30.1 (24.6, 34.6)	30.4 (24.9, 35.2)	30.9 (25.2, 36.1)	31.5 (25.5, 37.0)	32.3 (26.4, 37.6)	32.6 (26.7, 37.8)
		Male	23.3 (19.4, 27.7)	24.1 (20.3, 28.4)	25.0 (21.1, 29.4)	25.6 (21.6, 30.0)	26.2 (22.1, 30.8)	27.9 (23.7, 32.6)	29.8 (25.2, 34.7)	31.1 (26.1, 36.5)	31.6 (26.3, 37.3)	32.3 (27.0, 37.9)	32.8 (27.5, 38.5)
	Washington	Female	31.2 (26.8, 35.4)	32.2 (27.8, 36.8)	33.1 (28.6, 37.9)	33.9 (29.0, 38.9)	35.7 (30.7, 40.5)	36.6 (31.3, 41.8)	37.2 (31.9, 42.7)	38.3 (32.0, 44.0)	38.5 (32.4, 44.6)	38.8 (32.9, 44.7)	39.5 (33.0, 45.8)
		Male	30.9 (26.1, 36.1)	31.8 (27.0, 37.0)	32.8 (28.1, 38.0)	32.9 (27.9, 38.0)	33.4 (28.6, 38.5)	33.8 (29.1, 39.2)	34.4 (29.5, 40.0)	35.3 (30.2, 41.5)	36.1 (31.0, 42.4)	36.7 (31.5, 42.8)	37.2 (31.6, 43.9)
Illinois
	Adams	Female	28.7 (24.1, 32.4)	29.6 (24.8, 33.6)	30.6 (25.7, 34.9)	30.7 (25.8, 34.9)	30.1 (25.6, 34.7)	31.2 (26.4, 35.9)	33.4 (28.3, 37.9)	34.7 (29.2, 39.2)	35.5 (29.9, 40.1)	35.5 (30.0, 40.1)	36.3 (30.7, 41.0)
		Male	28.1 (23.8, 33.1)	29.0 (24.6, 34.0)	29.9 (25.6, 34.9)	30.6 (26.3, 35.7)	31.0 (26.8, 36.3)	31.2 (27.1, 36.4)	31.4 (27.3, 36.8)	32.8 (28.4, 38.4)	32.5 (28.0, 38.0)	33.1 (28.6, 38.7)	33.7 (29.0, 39.4)
	Alexander	Female	40.3 (34.5, 44.6)	41.3 (35.3, 45.9)	42.1 (36.0, 47.1)	43.3 (37.3, 48.6)	45.5 (39.8, 51.0)	45.1 (39.0, 50.9)	45.7 (39.7, 51.3)	47.4 (41.1, 53.3)	47.5 (41.2, 53.1)	48.1 (42.1, 53.5)	48.5 (42.0, 54.4)
		Male	32.1 (27.1, 37.4)	32.9 (28.0, 38.3)	33.8 (28.8, 39.4)	35.4 (30.6, 40.9)	37.4 (32.4, 42.9)	38.4 (33.5, 44.1)	38.6 (33.7, 44.5)	40.1 (34.7, 46.3)	40.5 (35.0, 46.5)	41.1 (35.8, 46.9)	41.7 (35.8, 48.1)
	Bond	Female	31.6 (26.9, 36.0)	32.4 (27.4, 37.2)	32.7 (27.8, 37.7)	33.6 (28.4, 38.6)	35.5 (29.9, 40.7)	36.7 (30.9, 42.0)	37.7 (31.5, 43.3)	36.8 (30.8, 41.7)	36.5 (30.8, 42.2)	36.9 (31.2, 42.5)	37.4 (31.6, 43.1)
		Male	30.8 (26.1, 36.2)	31.5 (26.7, 37.0)	32.1 (27.4, 37.5)	33.0 (28.3, 38.2)	33.8 (28.9, 39.1)	35.0 (30.2, 40.2)	35.2 (30.1, 41.0)	35.2 (30.2, 40.6)	34.8 (29.5, 40.5)	35.3 (30.1, 41.1)	35.9 (30.5, 41.8)
	Boone	Female	30.9 (25.9, 34.8)	32.0 (27.0, 36.0)	32.9 (27.6, 37.3)	33.2 (27.6, 37.4)	32.5 (26.9, 37.2)	32.9 (27.0, 37.7)	34.7 (29.0, 39.2)	35.2 (28.9, 39.8)	35.8 (29.7, 40.7)	36.7 (30.6, 41.4)	36.9 (30.9, 41.6)
		Male	29.3 (24.6, 34.5)	30.2 (25.6, 35.3)	31.1 (26.4, 36.2)	31.8 (27.0, 36.8)	32.1 (27.3, 37.5)	32.1 (27.4, 37.6)	33.3 (28.5, 38.9)	33.6 (28.4, 39.6)	34.4 (29.2, 40.6)	35.0 (29.8, 41.2)	35.7 (30.4, 41.8)
	Brown	Female	33.5 (28.0, 38.3)	34.5 (29.2, 39.2)	34.8 (29.4, 40.0)	35.2 (29.8, 40.7)	35.5 (29.9, 41.2)	36.3 (30.5, 42.1)	38.3 (32.4, 44.1)	39.3 (32.7, 45.5)	38.8 (32.5, 44.5)	39.0 (32.6, 44.7)	39.5 (33.3, 45.1)
		Male	33.2 (27.8, 39.1)	33.9 (29.0, 39.4)	34.5 (29.5, 40.2)	34.4 (29.7, 40.1)	34.4 (29.6, 40.5)	35.2 (30.5, 41.2)	36.5 (31.7, 42.8)	37.8 (32.5, 44.5)	37.2 (32.1, 43.4)	37.8 (32.5, 44.1)	38.4 (33.3, 44.6)
	Bureau	Female	29.2 (23.9, 33.0)	30.4 (25.3, 34.2)	31.5 (26.1, 35.8)	32.3 (26.9, 36.6)	31.1 (26.0, 35.9)	32.2 (26.7, 36.8)	33.5 (28.0, 38.0)	34.5 (28.6, 39.3)	35.9 (29.5, 40.7)	36.2 (29.8, 40.8)	36.5 (30.0, 41.2)
		Male	26.6 (21.9, 31.3)	27.5 (23.2, 32.1)	28.5 (24.0, 33.2)	28.6 (24.4, 33.2)	29.7 (25.1, 34.5)	30.8 (26.2, 35.6)	32.6 (27.7, 37.6)	33.0 (28.0, 38.7)	34.9 (29.6, 40.7)	35.5 (30.3, 41.3)	36.1 (30.8, 42.1)
	Calhoun	Female	28.0 (23.2, 32.2)	28.7 (23.8, 33.1)	29.6 (24.6, 34.4)	30.7 (25.4, 35.6)	31.8 (26.5, 37.0)	32.1 (26.5, 37.6)	33.7 (28.1, 39.3)	34.7 (28.6, 40.8)	35.1 (29.3, 41.0)	35.5 (29.4, 41.6)	36.1 (30.1, 42.1)
		Male	27.2 (22.8, 32.7)	28.0 (23.7, 33.5)	29.1 (24.7, 34.6)	30.2 (25.9, 35.7)	30.8 (26.4, 36.4)	32.6 (27.7, 38.0)	33.3 (28.4, 38.9)	34.5 (29.2, 40.7)	35.0 (29.8, 41.2)	35.7 (30.2, 42.1)	36.3 (30.8, 42.6)
	Carroll	Female	29.0 (24.3, 33.3)	29.9 (25.3, 34.5)	31.0 (26.0, 36.0)	31.4 (26.4, 36.5)	31.6 (26.5, 36.8)	31.6 (26.7, 36.8)	33.7 (28.8, 39.0)	34.2 (28.4, 39.6)	35.6 (29.8, 40.8)	36.0 (30.1, 41.3)	36.7 (30.8, 41.9)
		Male	29.3 (24.3, 34.2)	30.2 (25.4, 35.1)	31.2 (26.2, 36.3)	32.2 (27.3, 37.3)	32.4 (27.7, 37.9)	33.1 (28.5, 38.2)	34.6 (29.8, 39.9)	36.6 (31.2, 42.6)	36.0 (30.7, 41.9)	36.6 (31.2, 42.7)	37.2 (31.8, 43.1)
	Cass	Female	30.5 (25.4, 34.7)	31.6 (26.4, 35.9)	32.5 (27.3, 37.1)	33.3 (28.1, 38.3)	34.5 (29.2, 39.3)	35.4 (29.7, 40.8)	37.0 (31.4, 42.4)	38.2 (32.4, 43.7)	38.1 (32.1, 43.4)	38.6 (32.5, 43.9)	39.2 (32.9, 44.7)
		Male	28.9 (24.1, 34.3)	29.9 (25.2, 35.2)	30.9 (26.2, 36.1)	31.6 (26.9, 37.1)	32.9 (28.3, 38.5)	34.4 (29.6, 40.3)	36.4 (31.5, 42.4)	37.5 (32.3, 43.7)	37.6 (32.4, 43.4)	38.2 (32.8, 44.1)	38.7 (33.0, 44.8)
	Champaign	Female	26.4 (22.0, 29.3)	27.5 (22.9, 30.6)	28.3 (23.9, 31.5)	29.7 (25.2, 33.3)	30.9 (26.7, 35.0)	33.5 (28.9, 37.5)	33.9 (29.5, 38.3)	35.0 (30.3, 39.4)	35.1 (30.4, 39.4)	35.4 (30.5, 39.8)	36.3 (31.2, 40.8)
		Male	24.7 (21.3, 29.8)	25.6 (22.2, 30.7)	26.5 (23.3, 31.5)	27.5 (24.0, 32.5)	29.4 (25.6, 34.3)	30.2 (26.4, 34.9)	29.7 (25.9, 34.5)	29.9 (26.0, 34.7)	31.2 (27.2, 35.9)	31.7 (27.4, 36.5)	32.2 (27.7, 37.2)
	Christian	Female	31.2 (26.1, 35.1)	32.4 (27.3, 36.4)	33.4 (28.2, 37.6)	33.5 (28.3, 38.3)	35.1 (29.9, 40.1)	35.0 (29.8, 40.3)	34.9 (29.9, 40.4)	35.4 (30.5, 41.1)	35.8 (30.4, 41.4)	36.1 (30.9, 41.6)	36.4 (31.0, 42.0)
		Male	28.1 (23.7, 33.5)	29.2 (25.0, 34.5)	30.2 (25.9, 35.5)	32.3 (27.6, 37.8)	35.1 (29.9, 40.5)	36.5 (31.3, 41.7)	38.2 (32.9, 43.8)	38.9 (33.5, 44.5)	38.0 (32.6, 44.0)	38.7 (33.3, 44.6)	39.3 (33.8, 45.4)
	Clark	Female	29.3 (24.6, 33.6)	30.3 (25.5, 34.8)	31.0 (26.1, 35.7)	32.4 (27.0, 37.5)	33.8 (27.9, 38.7)	35.4 (29.3, 40.4)	36.8 (30.5, 41.6)	37.6 (31.2, 42.9)	37.9 (31.8, 43.3)	38.2 (32.0, 43.7)	38.6 (32.4, 44.1)
		Male	30.8 (25.6, 36.0)	31.8 (26.7, 36.9)	32.6 (27.6, 37.7)	33.2 (28.0, 38.5)	34.3 (29.0, 39.7)	34.3 (29.3, 39.6)	35.1 (30.3, 40.7)	36.7 (31.6, 42.5)	38.0 (32.9, 43.9)	38.7 (33.4, 44.7)	39.3 (33.9, 45.4)
	Clay	Female	31.2 (26.0, 35.3)	31.9 (26.7, 36.2)	32.6 (27.2, 37.2)	33.9 (28.5, 38.9)	35.5 (29.9, 40.5)	37.2 (31.0, 42.5)	37.2 (31.4, 42.5)	37.9 (31.8, 43.5)	38.3 (32.1, 44.0)	38.7 (32.6, 44.4)	39.0 (32.7, 44.8)
		Male	29.4 (24.7, 34.8)	30.2 (25.6, 35.5)	31.0 (26.4, 36.4)	32.3 (27.7, 37.6)	33.0 (28.4, 38.2)	33.6 (28.8, 39.0)	34.1 (29.4, 39.5)	35.2 (30.0, 41.0)	35.8 (30.4, 41.6)	36.3 (31.0, 42.2)	36.9 (31.4, 43.0)
	Clinton	Female	31.2 (26.1, 35.5)	32.2 (26.9, 36.7)	33.1 (27.9, 37.7)	33.6 (28.4, 38.4)	35.5 (29.5, 40.3)	36.4 (30.3, 41.0)	38.4 (32.2, 43.3)	38.1 (31.8, 42.9)	35.8 (30.5, 41.3)	36.1 (31.0, 41.6)	36.6 (31.3, 42.2)
		Male	30.7 (25.7, 36.0)	31.5 (26.6, 36.9)	32.4 (27.8, 37.6)	32.9 (28.3, 37.7)	34.0 (29.0, 39.0)	35.3 (30.5, 40.3)	35.2 (30.3, 40.5)	36.3 (31.0, 41.6)	36.9 (31.5, 42.7)	37.6 (32.2, 43.4)	38.2 (32.6, 44.2)
	Coles	Female	28.7 (24.1, 32.6)	29.8 (25.1, 33.8)	30.4 (25.5, 34.8)	32.0 (27.0, 36.3)	33.2 (27.9, 37.7)	33.8 (28.6, 38.2)	35.1 (29.7, 39.7)	36.8 (30.8, 41.7)	36.7 (31.2, 41.3)	37.1 (31.5, 41.7)	37.9 (32.3, 42.4)
		Male	27.8 (22.9, 32.9)	28.7 (24.0, 33.7)	29.5 (24.7, 34.7)	30.0 (25.5, 34.9)	31.3 (26.3, 36.5)	32.8 (27.9, 37.7)	33.3 (28.3, 38.6)	34.3 (29.0, 39.9)	35.6 (30.6, 41.2)	36.2 (31.1, 42.0)	36.8 (31.7, 42.5)
	Cook	Female	30.2 (27.9, 31.8)	31.4 (29.2, 33.1)	32.2 (30.0, 34.0)	32.5 (30.2, 34.3)	33.5 (31.1, 35.5)	33.5 (31.4, 35.7)	34.6 (32.5, 36.6)	35.3 (33.2, 37.4)	36.1 (34.1, 38.2)	36.6 (34.7, 38.7)	37.3 (35.2, 39.5)
		Male	24.0 (21.8, 26.7)	24.9 (22.7, 27.5)	25.7 (23.6, 28.4)	26.5 (24.2, 29.1)	27.2 (24.8, 30.0)	28.6 (26.2, 31.6)	29.9 (27.7, 32.7)	30.2 (28.0, 33.3)	30.6 (28.6, 33.8)	30.9 (28.9, 34.2)	31.3 (29.1, 34.7)
	Crawford	Female	30.5 (25.7, 34.7)	31.4 (26.4, 36.0)	32.3 (27.3, 37.2)	33.0 (27.9, 37.9)	34.0 (28.4, 38.7)	34.9 (29.2, 39.7)	36.2 (29.9, 41.3)	36.6 (30.1, 42.4)	37.2 (31.1, 42.6)	37.5 (31.3, 43.0)	37.9 (31.6, 43.5)
		Male	29.9 (24.8, 34.8)	30.8 (25.6, 35.8)	31.7 (26.6, 36.8)	32.5 (27.6, 37.3)	34.5 (29.3, 39.4)	34.8 (29.8, 39.6)	35.4 (29.9, 40.7)	36.1 (30.4, 42.0)	38.0 (32.8, 43.9)	38.7 (33.2, 44.7)	39.3 (33.7, 45.5)
	Cumberland	Female	30.5 (25.2, 34.3)	31.4 (25.9, 35.5)	32.3 (26.7, 36.7)	33.6 (27.3, 38.6)	33.7 (27.7, 38.5)	34.1 (27.9, 39.5)	34.4 (28.4, 39.8)	35.7 (29.4, 41.4)	36.0 (29.9, 41.4)	36.4 (30.0, 42.2)	37.0 (30.6, 42.6)
		Male	27.2 (22.6, 32.2)	28.0 (23.5, 33.1)	28.9 (24.4, 34.0)	30.2 (25.3, 35.6)	31.3 (26.6, 36.8)	32.5 (27.6, 38.1)	33.4 (28.5, 39.1)	35.2 (29.8, 41.1)	35.5 (30.4, 41.6)	36.1 (30.7, 42.6)	36.7 (31.3, 43.1)
	De Witt	Female	29.2 (24.4, 33.3)	30.5 (25.5, 35.1)	31.4 (26.4, 36.0)	33.7 (28.5, 38.5)	33.4 (28.3, 38.6)	35.1 (29.6, 40.4)	35.3 (29.8, 40.7)	35.6 (30.1, 41.2)	35.8 (30.2, 41.5)	36.1 (30.4, 42.0)	36.7 (31.2, 42.3)
		Male	28.5 (23.8, 33.8)	29.5 (24.8, 34.9)	30.4 (25.9, 35.6)	31.7 (27.3, 36.9)	33.2 (28.5, 38.7)	34.5 (29.8, 40.0)	35.8 (30.8, 41.5)	38.4 (32.9, 44.2)	38.6 (33.0, 44.6)	39.2 (33.4, 45.4)	39.8 (34.2, 45.8)
	DeKalb	Female	27.0 (22.8, 30.3)	28.2 (23.8, 31.8)	29.2 (24.6, 33.2)	29.9 (25.3, 34.2)	29.8 (25.5, 34.5)	31.6 (26.6, 36.1)	32.1 (27.2, 36.4)	33.9 (28.3, 38.4)	35.5 (29.8, 39.8)	35.4 (29.7, 39.8)	36.0 (30.3, 40.4)
		Male	26.7 (22.6, 31.2)	27.7 (23.6, 32.3)	28.8 (24.5, 33.5)	29.7 (25.4, 34.5)	30.4 (26.1, 35.2)	31.9 (27.3, 36.6)	33.4 (28.8, 38.3)	33.6 (28.8, 39.0)	34.1 (29.3, 39.4)	34.7 (29.8, 40.1)	35.3 (30.3, 40.8)
	Douglas	Female	28.6 (23.8, 32.5)	29.5 (24.4, 33.9)	30.4 (25.3, 34.9)	30.9 (25.8, 35.7)	32.6 (27.5, 37.6)	34.4 (28.7, 39.4)	35.9 (30.1, 41.2)	38.0 (32.0, 43.3)	38.8 (32.7, 44.2)	39.7 (33.6, 44.9)	39.8 (33.5, 45.4)
		Male	29.6 (24.8, 35.0)	30.5 (25.6, 36.2)	31.4 (26.7, 37.0)	32.0 (27.4, 37.3)	33.9 (28.9, 39.1)	35.2 (30.1, 40.3)	35.1 (29.8, 40.7)	36.2 (31.0, 41.9)	37.2 (31.9, 43.2)	37.8 (32.5, 43.7)	38.4 (32.8, 44.6)
	DuPage	Female	21.5 (18.9, 23.6)	22.4 (19.7, 24.8)	23.2 (20.4, 25.7)	23.6 (20.8, 26.0)	24.9 (22.0, 27.4)	26.3 (23.5, 28.9)	26.9 (24.3, 29.9)	27.5 (25.2, 30.6)	27.9 (25.4, 31.0)	28.1 (25.4, 31.4)	28.4 (25.6, 31.7)
		Male	22.6 (19.9, 25.8)	23.4 (20.6, 26.6)	24.2 (21.4, 27.4)	25.8 (23.1, 28.9)	26.7 (23.7, 30.0)	27.7 (24.9, 31.1)	29.1 (26.0, 32.9)	30.4 (27.1, 34.2)	31.8 (28.4, 35.6)	32.3 (28.7, 36.3)	32.9 (29.2, 36.9)
	Edgar	Female	29.1 (24.5, 33.5)	30.1 (25.3, 35.0)	30.7 (25.8, 35.7)	32.4 (27.4, 37.8)	34.2 (28.8, 39.7)	35.9 (30.0, 41.3)	36.7 (30.9, 42.0)	38.3 (31.8, 44.0)	39.2 (32.8, 44.7)	39.4 (33.2, 44.7)	39.8 (33.7, 45.0)
		Male	30.3 (25.7, 36.0)	31.2 (26.6, 37.2)	32.1 (27.6, 37.9)	32.8 (28.0, 38.4)	34.2 (29.4, 40.0)	34.4 (29.7, 40.1)	34.2 (29.8, 40.3)	35.2 (30.3, 41.5)	36.8 (31.8, 43.1)	37.5 (32.6, 43.7)	38.1 (33.2, 44.3)
	Edwards	Female	28.7 (23.7, 32.9)	29.5 (24.2, 34.1)	30.2 (24.9, 34.9)	30.3 (24.9, 35.4)	32.4 (26.8, 37.4)	34.3 (28.4, 39.3)	34.5 (28.4, 39.6)	34.8 (28.5, 40.4)	36.2 (29.6, 41.9)	36.7 (30.1, 42.2)	37.2 (30.8, 42.5)
		Male	26.6 (22.4, 31.9)	27.4 (23.1, 32.9)	28.2 (24.1, 33.7)	29.0 (24.8, 34.5)	31.0 (26.4, 36.1)	32.3 (27.8, 37.4)	33.6 (28.6, 39.0)	34.7 (29.2, 40.5)	36.5 (30.8, 42.8)	37.2 (31.4, 43.4)	37.8 (32.1, 43.8)
	Effingham	Female	27.5 (22.8, 31.3)	28.5 (23.8, 32.5)	29.3 (24.4, 33.5)	31.0 (25.8, 35.7)	32.1 (26.9, 36.8)	33.4 (27.8, 38.4)	33.3 (28.2, 38.5)	34.2 (28.7, 39.4)	34.2 (28.9, 39.1)	34.5 (29.1, 39.5)	35.0 (29.6, 39.9)
		Male	25.4 (21.2, 30.3)	26.3 (22.1, 31.2)	27.1 (22.9, 32.0)	29.0 (24.5, 34.1)	29.9 (25.7, 35.0)	30.9 (26.4, 36.0)	31.5 (27.3, 36.8)	32.8 (28.2, 38.3)	31.8 (27.4, 37.2)	32.3 (27.8, 38.0)	32.9 (28.3, 38.5)
	Fayette	Female	31.0 (26.4, 35.2)	31.6 (27.0, 36.2)	32.3 (27.5, 37.2)	34.3 (29.1, 39.7)	35.5 (30.1, 40.9)	37.2 (31.4, 42.5)	37.2 (31.3, 43.1)	38.4 (32.2, 44.1)	40.1 (34.3, 46.0)	39.9 (34.4, 45.6)	40.8 (35.3, 46.5)
		Male	30.1 (25.6, 35.4)	30.8 (26.3, 36.1)	31.7 (27.2, 37.2)	33.5 (28.9, 39.0)	34.3 (29.4, 39.8)	35.4 (30.6, 40.6)	35.2 (30.3, 41.1)	36.5 (31.3, 42.7)	36.3 (31.1, 42.3)	37.0 (31.9, 43.0)	37.5 (32.4, 43.6)
	Ford	Female	28.4 (23.5, 32.3)	29.4 (24.3, 33.6)	30.3 (25.2, 34.8)	32.1 (26.6, 37.0)	32.4 (27.1, 37.6)	34.6 (28.9, 39.8)	35.7 (29.9, 41.1)	37.3 (31.0, 42.5)	37.2 (31.1, 42.9)	37.8 (31.7, 43.4)	38.2 (31.9, 44.0)
		Male	27.7 (23.5, 33.5)	28.8 (24.6, 34.6)	29.7 (25.6, 35.6)	31.1 (26.6, 37.1)	32.5 (27.6, 38.6)	33.5 (28.5, 39.3)	34.9 (29.7, 41.2)	36.9 (31.6, 43.3)	37.8 (32.2, 44.3)	38.4 (32.8, 44.9)	39.0 (33.2, 45.7)
	Franklin	Female	31.3 (26.6, 35.6)	32.2 (27.5, 36.5)	32.9 (27.9, 37.7)	34.7 (29.3, 39.3)	36.8 (30.7, 41.2)	38.8 (32.6, 43.3)	37.4 (31.4, 42.4)	39.0 (33.0, 44.3)	38.3 (32.3, 43.7)	38.9 (33.0, 44.3)	39.1 (33.0, 44.6)
		Male	28.3 (23.8, 33.3)	29.2 (24.9, 34.1)	30.1 (25.6, 35.1)	31.9 (27.4, 36.9)	34.0 (29.2, 39.1)	35.9 (31.0, 40.9)	36.1 (30.8, 41.4)	37.9 (32.6, 43.4)	37.0 (31.7, 42.9)	37.6 (32.3, 43.5)	38.2 (32.7, 44.3)
	Fulton	Female	30.8 (25.9, 34.7)	32.0 (26.8, 36.3)	32.9 (27.9, 37.2)	35.1 (29.8, 39.7)	35.9 (30.4, 40.7)	36.9 (31.2, 41.8)	38.6 (32.5, 43.5)	39.6 (33.6, 44.6)	39.4 (33.4, 44.7)	39.9 (33.9, 45.1)	40.1 (34.0, 45.3)
		Male	28.9 (24.2, 34.0)	29.9 (25.0, 35.1)	30.8 (26.2, 35.8)	32.6 (27.9, 37.8)	33.8 (29.0, 39.3)	35.4 (30.7, 40.9)	36.6 (31.8, 42.5)	37.2 (32.6, 43.0)	37.1 (32.3, 43.1)	37.6 (32.8, 43.7)	38.3 (33.4, 44.4)
	Gallatin	Female	32.5 (27.0, 36.4)	33.7 (28.1, 38.1)	34.9 (29.0, 39.8)	35.9 (29.9, 40.8)	37.6 (31.4, 42.5)	38.7 (32.4, 43.8)	39.1 (32.6, 44.7)	40.9 (34.5, 46.8)	40.6 (34.3, 46.4)	40.9 (34.6, 46.7)	41.3 (34.9, 47.3)
		Male	29.5 (24.8, 34.8)	30.5 (25.7, 35.9)	31.6 (26.7, 37.1)	33.2 (28.3, 38.5)	34.1 (29.2, 39.4)	35.9 (30.9, 41.2)	37.5 (31.9, 43.2)	39.2 (33.4, 45.1)	40.1 (34.4, 46.2)	40.8 (35.0, 46.9)	41.4 (35.4, 47.7)
	Greene	Female	30.1 (25.3, 34.3)	31.3 (26.3, 35.8)	32.0 (26.9, 36.8)	33.9 (28.4, 39.1)	35.2 (29.8, 40.5)	36.7 (31.1, 42.0)	37.3 (31.6, 42.7)	38.3 (32.2, 44.0)	38.0 (32.0, 43.7)	38.5 (32.4, 44.3)	38.9 (32.8, 44.7)
		Male	28.6 (24.0, 34.0)	29.5 (25.0, 35.0)	30.5 (25.9, 36.0)	31.4 (26.9, 37.0)	32.4 (27.9, 38.0)	34.0 (29.6, 39.4)	34.8 (30.2, 40.5)	35.4 (30.5, 41.2)	35.9 (30.9, 41.9)	36.5 (31.4, 42.6)	37.1 (31.8, 43.3)
	Grundy	Female	27.8 (23.6, 32.9)	29.0 (24.9, 34.2)	30.1 (25.8, 35.8)	32.3 (27.8, 38.0)	31.9 (27.5, 37.3)	32.1 (27.4, 37.4)	32.9 (28.0, 38.4)	35.1 (29.5, 40.6)	34.1 (28.7, 39.4)	34.8 (29.3, 40.0)	35.0 (29.3, 40.5)
		Male	27.7 (22.9, 33.1)	28.6 (24.2, 33.8)	29.6 (25.1, 35.0)	30.9 (26.4, 36.2)	32.3 (27.7, 37.7)	32.4 (27.9, 38.0)	35.6 (30.7, 41.6)	36.8 (31.6, 43.1)	37.9 (32.8, 44.2)	38.6 (33.4, 44.9)	39.3 (33.8, 45.9)
	Hamilton	Female	31.7 (26.5, 36.3)	32.7 (27.5, 37.4)	33.6 (28.2, 38.7)	34.6 (29.0, 39.7)	36.9 (30.8, 41.8)	39.2 (33.0, 44.4)	38.4 (32.0, 44.0)	39.1 (32.7, 44.7)	39.3 (33.3, 44.6)	39.8 (33.4, 45.3)	40.3 (34.1, 45.8)
		Male	29.1 (24.1, 34.5)	30.1 (25.3, 35.2)	31.0 (26.1, 36.2)	33.1 (28.1, 38.4)	34.3 (29.3, 39.5)	36.1 (31.1, 41.1)	37.0 (31.4, 42.6)	38.0 (32.6, 43.8)	37.8 (32.6, 43.6)	38.4 (32.9, 44.5)	39.0 (33.6, 45.0)
	Hancock	Female	28.7 (24.0, 32.4)	29.7 (24.7, 33.7)	30.9 (25.9, 35.0)	31.6 (26.2, 36.0)	32.0 (26.7, 36.8)	31.6 (26.4, 36.5)	32.5 (27.3, 37.4)	32.6 (27.2, 37.8)	31.9 (27.1, 36.8)	32.6 (27.5, 37.7)	32.8 (27.5, 38.0)
		Male	28.7 (24.1, 33.5)	29.7 (25.0, 34.7)	30.9 (26.4, 35.7)	31.6 (26.9, 36.5)	32.5 (27.8, 37.8)	33.2 (28.6, 38.5)	33.7 (29.2, 39.2)	34.5 (29.6, 40.3)	35.1 (30.5, 40.5)	35.7 (30.8, 41.4)	36.3 (31.2, 42.2)
	Hardin	Female	32.6 (27.3, 37.2)	33.6 (28.3, 38.3)	34.1 (28.7, 39.1)	35.7 (29.7, 41.1)	36.6 (30.6, 41.6)	37.3 (31.1, 42.8)	38.6 (32.7, 44.3)	40.1 (33.6, 46.2)	39.7 (33.7, 45.4)	39.9 (33.9, 45.4)	40.4 (33.9, 46.5)
		Male	30.3 (25.3, 36.1)	31.2 (26.4, 36.8)	31.9 (27.1, 37.5)	32.8 (27.9, 38.4)	34.3 (29.3, 39.7)	35.3 (30.2, 40.8)	36.9 (31.7, 42.4)	38.7 (33.0, 44.8)	39.1 (33.6, 44.9)	39.8 (34.3, 45.6)	40.4 (34.4, 46.7)
	Henderson	Female	30.1 (24.8, 33.9)	31.2 (25.8, 35.4)	32.3 (26.6, 36.9)	33.2 (27.5, 38.0)	35.0 (29.0, 40.0)	35.5 (29.6, 40.8)	36.2 (30.1, 41.7)	36.5 (30.1, 42.3)	36.4 (30.6, 42.1)	36.9 (30.9, 42.7)	37.3 (31.2, 43.2)
		Male	29.0 (24.2, 34.2)	30.0 (25.1, 35.2)	31.1 (26.1, 36.4)	32.5 (27.6, 37.6)	34.1 (29.1, 39.4)	34.6 (29.9, 40.0)	35.4 (30.4, 41.2)	36.3 (30.8, 42.2)	37.1 (31.9, 43.0)	37.8 (32.3, 43.9)	38.4 (32.8, 44.7)
	Henry	Female	30.4 (25.7, 34.5)	31.4 (26.8, 35.5)	32.5 (27.7, 37.0)	33.1 (28.1, 37.5)	32.1 (26.7, 36.5)	32.1 (26.7, 36.6)	33.8 (28.2, 38.7)	34.3 (28.7, 39.4)	33.7 (28.2, 39.0)	34.3 (28.9, 39.5)	34.6 (29.0, 39.9)
		Male	27.2 (22.7, 31.9)	28.1 (23.8, 32.7)	29.2 (24.8, 33.8)	29.6 (25.5, 34.3)	30.7 (26.2, 35.6)	31.4 (26.9, 36.3)	33.7 (28.8, 38.8)	34.7 (29.8, 40.0)	36.7 (31.3, 42.2)	37.3 (32.0, 42.7)	37.9 (32.4, 43.5)
	Iroquois	Female	30.6 (25.8, 34.5)	31.7 (26.7, 35.9)	32.4 (27.4, 36.7)	33.9 (28.4, 38.6)	34.0 (28.6, 38.9)	34.7 (29.1, 39.4)	36.0 (30.1, 40.8)	37.5 (31.5, 42.4)	37.4 (31.4, 42.7)	37.7 (31.6, 43.0)	38.4 (32.3, 43.6)
		Male	28.9 (24.6, 34.4)	29.9 (25.5, 35.4)	30.8 (26.6, 36.2)	32.3 (27.6, 37.8)	33.2 (28.4, 38.6)	34.2 (29.3, 39.5)	35.3 (30.0, 40.9)	36.3 (30.7, 41.8)	36.8 (31.2, 42.4)	37.5 (31.8, 43.2)	38.1 (32.4, 43.7)
	Jackson	Female	28.5 (23.9, 32.2)	29.6 (25.0, 33.5)	30.4 (25.5, 34.7)	32.2 (27.1, 36.8)	36.1 (30.2, 40.9)	37.4 (31.8, 42.1)	36.9 (31.2, 41.8)	38.1 (32.4, 43.3)	38.8 (32.8, 44.1)	38.3 (32.5, 43.4)	40.2 (34.2, 45.3)
		Male	25.3 (20.8, 29.7)	26.3 (21.9, 30.6)	27.1 (22.5, 31.5)	28.4 (23.9, 33.0)	31.8 (26.8, 36.9)	33.7 (29.3, 38.6)	33.0 (28.5, 38.1)	34.6 (29.9, 40.1)	34.5 (29.4, 40.2)	35.1 (30.1, 40.7)	35.5 (30.3, 41.1)
	Jasper	Female	30.6 (25.2, 34.7)	31.5 (26.1, 35.8)	32.7 (27.4, 37.2)	34.1 (28.2, 38.9)	34.0 (28.1, 38.8)	35.0 (28.9, 40.1)	35.8 (29.7, 41.0)	36.0 (29.8, 41.5)	36.0 (30.0, 41.3)	36.3 (30.0, 41.9)	36.7 (30.6, 42.1)
		Male	28.5 (23.6, 33.7)	29.4 (24.7, 34.5)	30.4 (25.8, 35.4)	32.0 (27.0, 37.1)	32.8 (27.8, 38.0)	33.8 (28.9, 39.1)	34.8 (29.8, 40.4)	35.8 (30.5, 41.6)	35.7 (30.7, 41.6)	36.4 (31.0, 42.5)	37.0 (31.7, 43.0)
	Jefferson	Female	32.8 (27.9, 37.0)	33.7 (28.6, 38.3)	34.3 (29.3, 39.0)	35.2 (29.8, 39.9)	37.2 (31.4, 42.0)	38.5 (32.9, 43.7)	37.0 (31.6, 42.0)	38.2 (32.4, 43.8)	38.9 (33.6, 44.4)	38.9 (33.6, 44.5)	39.4 (34.0, 45.0)
		Male	28.5 (24.1, 33.8)	29.4 (24.9, 34.7)	30.2 (25.9, 35.3)	31.4 (27.2, 36.6)	32.2 (27.6, 37.3)	33.8 (29.1, 38.7)	34.4 (29.6, 39.4)	35.6 (30.5, 41.5)	35.7 (30.8, 41.5)	36.3 (31.2, 42.1)	36.8 (31.6, 42.9)
	Jersey	Female	28.8 (23.8, 32.7)	29.7 (24.5, 34.0)	30.5 (25.2, 35.0)	31.9 (26.6, 36.6)	33.0 (27.8, 38.2)	33.6 (28.4, 39.1)	35.0 (29.7, 40.7)	35.0 (29.8, 40.7)	35.3 (30.3, 40.9)	35.7 (30.4, 41.6)	36.1 (30.9, 41.8)
		Male	28.7 (24.0, 34.1)	29.7 (25.0, 35.1)	30.6 (26.0, 36.1)	31.9 (27.3, 37.2)	32.4 (27.8, 38.0)	33.9 (29.0, 39.3)	34.9 (29.6, 40.4)	35.5 (30.2, 41.2)	35.0 (29.8, 40.6)	35.6 (30.1, 41.5)	36.2 (30.7, 42.0)
	Jo Daviess	Female	27.1 (23.1, 31.7)	27.8 (23.8, 32.5)	28.7 (24.3, 34.0)	29.8 (25.4, 35.1)	30.4 (25.9, 35.8)	30.4 (26.0, 36.0)	30.3 (26.0, 36.1)	32.4 (27.2, 38.1)	33.1 (27.4, 39.0)	33.4 (28.0, 38.8)	33.8 (28.3, 39.3)
		Male	27.3 (22.8, 32.5)	28.2 (23.8, 33.2)	29.1 (24.6, 34.4)	29.8 (25.6, 35.0)	30.8 (26.7, 36.4)	32.2 (28.1, 37.5)	32.9 (28.4, 38.5)	35.8 (30.7, 41.6)	34.5 (29.2, 40.6)	35.1 (30.1, 40.9)	35.6 (30.5, 41.6)
	Johnson	Female	33.5 (28.1, 37.8)	34.3 (28.8, 39.0)	34.9 (29.3, 39.9)	36.4 (30.6, 41.6)	37.0 (30.8, 42.1)	37.8 (31.7, 43.0)	38.7 (32.6, 43.9)	40.1 (33.8, 45.6)	39.3 (33.0, 45.2)	39.3 (33.1, 45.0)	39.9 (33.5, 45.8)
		Male	30.5 (25.7, 36.1)	31.5 (26.7, 37.1)	32.0 (27.3, 37.7)	33.4 (28.7, 39.0)	34.8 (29.9, 40.5)	35.4 (30.7, 40.9)	36.3 (31.5, 42.1)	37.8 (32.7, 43.9)	37.7 (32.4, 44.1)	38.4 (33.1, 44.8)	39.0 (33.5, 45.6)
	Kane	Female	25.5 (22.1, 28.2)	26.5 (23.0, 29.5)	27.3 (23.8, 30.4)	28.8 (25.1, 31.8)	30.2 (26.4, 33.3)	32.8 (28.3, 35.8)	34.3 (29.8, 37.2)	33.8 (29.6, 37.0)	35.2 (30.5, 38.6)	35.7 (31.2, 39.0)	36.3 (31.6, 39.7)
		Male	26.6 (23.1, 31.0)	27.6 (24.0, 32.1)	28.5 (25.0, 32.9)	30.6 (26.8, 34.8)	32.1 (28.2, 36.1)	33.5 (29.3, 37.6)	34.7 (30.6, 38.9)	35.5 (31.1, 39.7)	36.0 (31.4, 40.6)	36.5 (32.0, 41.0)	37.1 (32.3, 41.7)
	Kankakee	Female	32.8 (28.4, 36.9)	34.0 (29.6, 38.3)	34.9 (30.4, 39.5)	36.5 (31.8, 40.9)	37.3 (32.3, 41.7)	38.9 (33.8, 43.1)	40.4 (34.8, 44.2)	41.8 (35.6, 45.9)	41.7 (36.1, 46.0)	42.0 (36.4, 46.4)	42.6 (36.9, 47.1)
		Male	29.8 (25.5, 35.2)	30.8 (26.6, 36.1)	31.6 (27.5, 37.0)	33.2 (29.1, 38.6)	34.6 (29.9, 40.3)	35.3 (30.7, 40.9)	37.7 (32.8, 43.3)	39.7 (34.2, 45.6)	39.7 (34.4, 45.4)	40.3 (34.9, 46.0)	40.9 (35.3, 46.7)
	Kendall	Female	25.2 (21.3, 29.5)	26.3 (22.3, 31.0)	27.2 (23.1, 32.0)	28.6 (24.4, 33.7)	28.7 (24.5, 33.7)	29.8 (25.3, 34.4)	30.9 (25.8, 36.2)	30.9 (26.1, 35.8)	31.2 (26.2, 36.1)	31.7 (26.7, 36.5)	32.2 (27.1, 37.0)
		Male	27.1 (22.7, 31.8)	28.0 (23.7, 32.9)	28.9 (24.7, 33.7)	30.3 (25.9, 35.2)	30.8 (26.4, 35.4)	31.7 (27.2, 36.3)	33.6 (28.5, 39.0)	34.4 (29.4, 39.7)	35.1 (30.0, 40.6)	35.8 (30.7, 41.3)	36.4 (31.2, 42.0)
	Knox	Female	30.0 (25.2, 33.8)	31.4 (26.5, 35.4)	32.3 (27.1, 36.7)	33.8 (28.8, 38.3)	34.5 (29.1, 39.1)	35.2 (29.4, 40.0)	36.9 (31.0, 41.4)	38.1 (31.8, 42.9)	37.3 (31.4, 42.0)	38.0 (32.0, 42.8)	39.1 (32.9, 43.9)
		Male	28.7 (23.9, 33.4)	29.7 (24.9, 34.4)	30.6 (25.7, 35.5)	32.0 (27.4, 36.8)	33.7 (28.7, 38.6)	34.8 (29.8, 39.9)	36.2 (31.4, 41.5)	37.0 (32.1, 42.8)	37.7 (32.5, 43.4)	38.4 (33.0, 44.1)	38.9 (33.4, 44.8)
	La Salle	Female	29.7 (25.5, 34.0)	30.9 (26.7, 35.4)	31.7 (27.2, 36.8)	33.0 (28.6, 38.3)	32.4 (28.7, 37.4)	33.6 (29.5, 38.5)	33.8 (29.6, 38.7)	35.5 (30.9, 40.4)	34.8 (30.3, 39.6)	35.3 (30.7, 40.2)	35.5 (30.8, 40.4)
		Male	28.4 (24.2, 32.9)	29.3 (25.2, 33.7)	30.3 (25.9, 35.0)	30.6 (26.2, 35.4)	31.9 (27.7, 36.8)	33.2 (28.8, 38.2)	34.6 (30.1, 39.9)	34.9 (30.5, 41.0)	36.4 (32.2, 42.5)	37.0 (32.6, 43.2)	37.7 (33.2, 44.0)
	Lake	Female	23.7 (20.6, 25.9)	24.6 (21.3, 27.0)	25.4 (22.1, 27.9)	26.6 (23.2, 29.1)	27.6 (24.4, 30.3)	27.2 (23.9, 29.8)	29.6 (26.2, 32.2)	30.5 (26.9, 33.3)	29.8 (26.7, 33.0)	30.2 (27.0, 33.5)	30.8 (27.4, 34.3)
		Male	23.2 (20.2, 26.9)	24.0 (21.0, 27.8)	24.8 (21.9, 28.6)	25.9 (22.7, 29.8)	27.0 (23.8, 30.8)	27.4 (24.2, 31.3)	29.0 (25.7, 32.9)	29.0 (25.5, 33.0)	29.1 (25.8, 33.4)	29.6 (26.2, 34.0)	30.1 (26.5, 34.7)
	Lawrence	Female	31.1 (26.1, 35.5)	32.1 (27.0, 36.7)	33.2 (28.1, 38.2)	34.4 (28.9, 39.7)	35.2 (29.4, 40.3)	36.1 (30.2, 41.3)	36.8 (31.0, 42.1)	37.7 (31.9, 43.5)	39.3 (33.4, 45.1)	39.7 (33.6, 45.7)	39.6 (33.6, 45.5)
		Male	29.7 (25.0, 35.1)	30.5 (25.9, 35.7)	31.4 (26.8, 36.6)	32.1 (27.4, 37.4)	35.1 (30.2, 40.5)	36.6 (31.6, 41.8)	37.6 (32.4, 43.0)	38.8 (33.5, 44.5)	41.3 (35.9, 47.5)	42.0 (36.4, 48.4)	42.7 (37.0, 49.1)
	Lee	Female	29.3 (24.3, 33.2)	30.2 (25.1, 34.4)	31.2 (25.8, 35.8)	31.8 (26.4, 36.7)	31.2 (26.3, 36.6)	32.7 (27.6, 38.1)	33.5 (28.2, 38.6)	34.6 (28.8, 39.8)	34.5 (28.8, 39.6)	35.0 (28.9, 40.3)	35.4 (29.3, 40.7)
		Male	28.8 (24.2, 33.6)	29.7 (25.2, 34.6)	30.7 (26.0, 35.7)	31.0 (26.4, 36.0)	31.0 (26.4, 36.2)	32.5 (27.9, 37.7)	34.5 (29.5, 39.7)	34.7 (29.5, 40.6)	34.9 (30.0, 40.9)	35.4 (30.2, 41.8)	36.0 (30.7, 42.4)
	Livingston	Female	31.1 (26.7, 35.8)	32.3 (27.7, 37.4)	33.3 (28.5, 38.8)	35.2 (30.3, 40.5)	35.6 (30.9, 40.9)	36.6 (31.3, 42.0)	37.2 (32.1, 42.3)	38.9 (33.1, 43.7)	37.8 (32.3, 43.2)	38.3 (32.6, 43.7)	38.8 (33.1, 44.1)
		Male	29.9 (25.4, 35.3)	30.9 (26.3, 36.4)	31.9 (27.3, 37.4)	32.2 (27.9, 37.7)	33.4 (28.9, 39.2)	34.6 (29.8, 40.5)	36.4 (31.7, 42.6)	37.7 (33.0, 44.6)	38.9 (33.8, 45.7)	39.5 (34.3, 46.5)	40.1 (34.9, 47.1)
	Logan	Female	31.7 (26.7, 35.9)	33.1 (28.1, 37.6)	34.1 (28.9, 39.0)	35.1 (29.7, 40.1)	35.6 (30.6, 40.4)	37.5 (32.0, 42.9)	38.1 (32.6, 43.8)	38.6 (32.9, 44.7)	39.8 (34.2, 45.7)	39.8 (34.1, 45.8)	40.6 (34.8, 46.6)
		Male	29.0 (24.3, 34.2)	30.0 (25.4, 35.2)	30.9 (26.2, 36.2)	32.9 (28.2, 38.3)	34.1 (29.6, 39.5)	35.2 (30.5, 40.8)	37.0 (32.0, 42.8)	39.4 (33.7, 45.3)	39.1 (33.5, 44.8)	39.8 (34.0, 45.6)	40.4 (34.5, 46.3)
	Macon	Female	34.3 (29.1, 37.5)	35.8 (30.6, 39.3)	36.6 (31.2, 40.5)	37.0 (31.8, 41.5)	37.9 (33.1, 42.7)	38.7 (33.9, 43.5)	38.3 (33.8, 43.0)	37.2 (32.9, 42.5)	38.2 (33.4, 43.2)	39.0 (34.1, 43.9)	38.9 (33.9, 44.0)
		Male	27.7 (23.3, 32.4)	28.6 (24.3, 33.3)	29.5 (25.1, 34.3)	31.2 (26.6, 36.1)	33.4 (28.6, 38.2)	35.0 (30.4, 39.8)	36.9 (32.4, 42.0)	39.0 (34.1, 44.6)	38.6 (33.7, 44.4)	39.2 (34.3, 45.0)	39.9 (34.8, 45.9)
	Macoupin	Female	31.5 (26.6, 35.5)	32.5 (27.5, 36.8)	33.6 (28.3, 38.2)	34.9 (29.6, 39.7)	36.5 (31.4, 41.4)	38.0 (32.3, 43.1)	39.1 (33.3, 44.6)	39.9 (33.7, 45.4)	40.4 (34.8, 46.0)	40.9 (35.6, 46.3)	41.2 (35.9, 46.6)
		Male	29.2 (24.4, 34.2)	30.1 (25.4, 35.2)	31.1 (26.4, 36.3)	32.3 (27.6, 37.3)	33.5 (29.1, 38.6)	35.1 (30.3, 40.2)	36.1 (30.9, 41.5)	36.3 (31.0, 41.9)	35.6 (30.4, 41.2)	36.1 (31.2, 41.5)	36.7 (31.6, 42.2)
	Madison	Female	29.9 (26.1, 33.4)	31.0 (27.2, 34.7)	32.1 (28.1, 36.2)	32.8 (28.8, 37.1)	33.7 (30.1, 38.1)	34.3 (30.7, 38.6)	35.3 (31.5, 39.5)	35.3 (31.4, 39.6)	36.8 (33.2, 40.6)	37.3 (33.8, 41.1)	37.7 (34.1, 41.5)
		Male	29.2 (25.0, 34.0)	30.1 (26.0, 34.9)	31.1 (26.8, 36.0)	31.6 (27.3, 36.2)	31.9 (27.8, 36.4)	32.9 (28.9, 37.4)	33.7 (29.4, 38.6)	33.9 (29.5, 38.7)	34.2 (30.0, 38.6)	34.8 (30.6, 39.2)	35.5 (31.1, 39.9)
	Marion	Female	31.5 (26.8, 35.7)	32.6 (27.8, 36.9)	33.3 (28.3, 38.0)	34.5 (29.4, 39.4)	36.4 (31.2, 41.3)	37.1 (31.7, 42.0)	37.2 (31.6, 42.3)	39.0 (33.1, 44.4)	39.9 (34.7, 45.2)	39.8 (34.4, 45.4)	40.3 (34.9, 45.9)
		Male	29.2 (24.8, 34.5)	30.2 (25.9, 35.4)	31.1 (26.7, 36.5)	32.1 (27.8, 37.5)	32.9 (28.4, 38.0)	33.8 (29.4, 38.8)	34.3 (29.6, 39.6)	36.0 (30.7, 41.5)	37.4 (32.4, 42.6)	38.0 (32.8, 43.6)	38.7 (33.3, 44.3)
	Marshall	Female	28.7 (23.6, 32.7)	29.9 (24.5, 34.1)	30.4 (25.0, 34.8)	31.4 (25.8, 36.2)	31.7 (26.2, 36.4)	32.5 (26.7, 37.5)	33.4 (27.3, 38.0)	34.7 (28.4, 39.8)	35.1 (28.6, 39.9)	35.7 (29.2, 40.4)	35.9 (29.1, 41.0)
		Male	27.8 (23.0, 32.8)	28.6 (23.8, 33.6)	29.5 (24.8, 34.4)	30.2 (25.5, 35.2)	32.3 (27.5, 37.5)	33.5 (28.5, 38.6)	34.3 (29.2, 39.4)	34.8 (29.5, 40.6)	35.8 (30.5, 41.5)	36.4 (31.0, 42.1)	37.0 (31.2, 43.1)
	Mason	Female	30.1 (25.4, 34.0)	31.2 (26.2, 35.4)	32.3 (27.2, 36.7)	33.6 (28.1, 38.3)	34.5 (29.1, 39.4)	35.1 (29.7, 40.3)	36.8 (31.4, 42.0)	37.8 (31.7, 43.4)	38.4 (32.5, 44.0)	39.1 (33.2, 44.6)	39.3 (33.0, 45.2)
		Male	27.6 (23.1, 32.5)	28.5 (23.9, 33.5)	29.5 (25.0, 34.6)	31.2 (26.7, 36.9)	32.6 (28.1, 38.1)	33.6 (29.5, 39.4)	35.3 (30.9, 41.2)	37.2 (32.0, 43.4)	36.8 (31.6, 42.6)	37.3 (32.0, 43.1)	37.9 (32.2, 44.1)
	Massac	Female	30.7 (25.5, 34.9)	31.7 (26.3, 36.0)	32.5 (27.1, 37.0)	33.3 (27.9, 38.3)	35.0 (29.4, 39.8)	36.1 (30.0, 41.0)	38.0 (31.9, 42.9)	38.5 (32.1, 43.4)	39.1 (32.8, 44.1)	39.6 (33.4, 44.5)	40.3 (33.8, 45.5)
		Male	29.2 (24.4, 34.6)	30.2 (25.4, 35.5)	31.1 (26.4, 36.4)	31.8 (27.2, 37.3)	33.5 (28.9, 38.9)	34.0 (29.2, 39.4)	35.7 (31.0, 41.6)	37.1 (32.1, 43.1)	38.0 (32.9, 44.0)	38.7 (33.6, 44.6)	39.3 (33.9, 45.5)
	McDonough	Female	28.3 (23.6, 32.1)	29.5 (24.5, 33.5)	30.4 (25.5, 34.6)	31.6 (26.4, 36.3)	34.3 (29.2, 39.1)	34.9 (29.4, 39.8)	36.0 (30.3, 41.0)	35.5 (29.6, 40.8)	35.7 (30.0, 40.8)	35.9 (30.1, 41.1)	36.0 (30.4, 41.1)
		Male	26.9 (22.4, 31.6)	27.9 (23.4, 32.8)	28.9 (24.5, 33.6)	29.9 (25.5, 35.0)	31.3 (26.9, 36.2)	32.8 (28.4, 37.8)	33.7 (29.2, 39.1)	34.3 (29.6, 40.2)	34.8 (30.1, 40.7)	35.4 (30.5, 41.5)	36.0 (31.2, 42.0)
	McHenry	Female	25.8 (21.8, 28.3)	26.9 (22.9, 29.6)	27.9 (23.8, 30.8)	28.3 (24.2, 31.6)	29.3 (25.4, 32.7)	29.4 (25.3, 33.0)	30.4 (26.5, 34.1)	30.5 (26.4, 34.4)	32.2 (28.0, 35.9)	32.7 (28.3, 36.6)	33.1 (28.9, 37.0)
		Male	26.2 (22.4, 30.5)	27.1 (23.4, 31.4)	28.0 (24.5, 32.3)	29.7 (25.9, 34.0)	30.7 (26.9, 35.1)	30.5 (26.9, 35.2)	31.5 (27.8, 36.5)	31.8 (28.0, 36.8)	31.8 (28.1, 36.9)	32.3 (28.4, 37.6)	32.8 (29.0, 38.0)
	McLean	Female	25.3 (21.8, 28.6)	26.2 (22.6, 29.8)	27.1 (23.4, 30.9)	29.5 (25.3, 33.3)	31.0 (26.8, 34.8)	32.7 (28.3, 36.6)	33.9 (29.4, 37.8)	35.3 (30.3, 39.4)	34.7 (30.1, 39.1)	34.7 (30.1, 39.0)	35.5 (30.9, 40.0)
		Male	25.4 (21.9, 30.2)	26.3 (22.8, 31.2)	27.2 (23.8, 32.1)	27.8 (24.5, 32.9)	29.5 (25.8, 34.5)	30.5 (26.5, 35.4)	31.8 (27.6, 36.8)	33.8 (29.2, 39.0)	34.7 (29.8, 39.9)	35.3 (30.4, 40.5)	35.9 (30.8, 41.1)
	Menard	Female	28.0 (23.2, 32.0)	28.9 (24.1, 33.0)	30.0 (25.0, 34.4)	31.2 (25.7, 36.1)	32.2 (26.7, 36.9)	32.9 (27.3, 37.9)	34.6 (29.0, 39.9)	36.0 (30.1, 41.6)	36.6 (30.6, 42.1)	36.9 (30.7, 42.7)	37.4 (31.3, 42.9)
		Male	26.8 (22.3, 32.0)	27.7 (23.4, 32.8)	28.7 (24.3, 33.9)	30.7 (25.9, 36.3)	32.2 (27.5, 37.9)	33.4 (28.8, 39.0)	34.9 (30.0, 40.7)	36.4 (31.0, 42.2)	36.8 (31.3, 42.4)	37.4 (31.6, 43.4)	38.0 (32.4, 43.8)
	Mercer	Female	30.2 (25.3, 34.2)	31.3 (26.2, 35.6)	32.3 (27.1, 36.9)	33.9 (28.1, 38.8)	34.1 (28.1, 38.5)	34.9 (29.4, 39.5)	36.1 (30.1, 41.2)	36.5 (30.5, 41.7)	35.9 (30.1, 41.4)	36.6 (30.8, 42.0)	36.8 (30.9, 42.2)
		Male	28.3 (23.7, 33.2)	29.2 (24.6, 34.2)	30.2 (25.7, 35.3)	31.2 (26.7, 36.4)	32.2 (27.5, 37.4)	32.7 (28.5, 37.7)	34.6 (29.8, 40.2)	35.8 (30.7, 41.4)	37.0 (31.6, 42.8)	37.6 (32.2, 43.4)	38.3 (32.8, 44.1)
	Monroe	Female	26.1 (22.0, 30.8)	27.0 (22.8, 32.0)	27.9 (23.9, 33.0)	29.0 (24.4, 34.0)	30.7 (25.7, 36.1)	30.5 (25.8, 35.9)	32.3 (27.2, 37.7)	32.1 (26.9, 37.3)	33.2 (28.0, 38.6)	33.7 (28.3, 39.2)	34.1 (28.7, 39.6)
		Male	26.3 (21.8, 31.5)	27.3 (22.7, 32.4)	28.2 (23.9, 33.1)	30.8 (26.2, 35.6)	32.5 (27.5, 37.6)	34.6 (29.8, 39.6)	35.3 (30.2, 40.5)	37.5 (32.4, 43.0)	35.8 (31.1, 41.9)	36.4 (31.6, 42.7)	37.0 (32.0, 43.4)
	Montgomery	Female	31.8 (27.0, 36.3)	32.9 (27.8, 37.7)	34.0 (29.0, 39.1)	35.2 (29.9, 40.4)	36.8 (31.4, 42.1)	36.0 (30.8, 41.1)	36.9 (31.7, 42.4)	37.2 (31.6, 42.9)	36.9 (31.6, 42.7)	37.2 (32.2, 42.8)	37.7 (32.4, 43.4)
		Male	30.2 (25.6, 35.8)	31.2 (26.4, 37.0)	32.2 (27.6, 37.9)	34.1 (29.3, 39.6)	35.6 (30.6, 41.0)	36.6 (31.7, 41.7)	37.3 (32.2, 42.9)	37.8 (32.4, 43.6)	36.5 (31.4, 42.4)	37.1 (32.1, 42.8)	37.7 (32.4, 43.6)
	Morgan	Female	30.4 (25.7, 34.4)	31.5 (26.5, 35.9)	32.4 (27.4, 36.9)	33.9 (28.5, 38.9)	34.9 (29.4, 39.9)	35.6 (30.0, 40.5)	36.4 (30.7, 42.0)	37.3 (31.6, 42.6)	37.6 (31.8, 42.8)	38.1 (32.3, 43.5)	38.5 (32.5, 43.9)
		Male	29.4 (24.8, 34.5)	30.3 (25.6, 35.6)	31.2 (26.6, 36.3)	31.6 (27.0, 37.1)	32.8 (28.2, 38.5)	34.3 (29.8, 39.8)	35.5 (30.6, 41.6)	36.2 (31.3, 42.2)	37.0 (32.1, 43.0)	37.6 (32.5, 43.7)	38.2 (33.0, 44.4)
	Moultrie	Female	30.9 (25.5, 34.7)	32.1 (26.6, 36.2)	33.0 (27.4, 37.4)	33.6 (27.7, 38.5)	35.2 (29.3, 40.1)	35.7 (29.7, 40.8)	36.8 (30.6, 42.0)	37.2 (30.7, 42.7)	38.4 (32.2, 43.5)	38.8 (32.4, 44.0)	39.4 (32.9, 44.7)
		Male	28.6 (23.8, 33.7)	29.7 (24.9, 34.9)	30.8 (26.0, 36.0)	31.2 (26.6, 36.6)	33.4 (28.4, 38.7)	35.6 (30.3, 40.8)	37.1 (31.7, 42.7)	37.9 (32.2, 43.9)	38.3 (32.9, 44.2)	39.0 (33.3, 45.1)	39.5 (33.8, 45.8)
	Ogle	Female	27.8 (23.5, 31.5)	28.9 (24.4, 33.0)	30.0 (25.4, 34.2)	29.8 (25.2, 34.4)	29.4 (24.7, 33.9)	30.6 (25.7, 35.2)	32.7 (27.3, 37.5)	34.1 (28.1, 38.8)	35.3 (29.3, 39.5)	35.7 (29.6, 40.0)	36.1 (29.9, 40.4)
		Male	29.3 (24.7, 34.3)	30.3 (25.6, 35.4)	31.3 (26.8, 36.3)	32.4 (27.6, 37.4)	32.2 (27.6, 37.4)	33.1 (28.4, 38.2)	34.4 (29.3, 39.7)	35.1 (29.8, 40.9)	34.9 (30.1, 40.8)	35.5 (30.5, 41.5)	36.1 (31.0, 42.2)
	Peoria	Female	29.9 (25.7, 33.1)	31.0 (26.7, 34.3)	31.8 (27.5, 35.4)	33.7 (29.2, 37.6)	34.2 (29.9, 38.3)	35.1 (30.6, 39.1)	36.3 (31.4, 40.0)	37.7 (32.4, 41.3)	36.9 (31.5, 40.4)	36.9 (31.5, 40.4)	37.8 (32.3, 41.4)
		Male	26.8 (22.5, 31.1)	27.6 (23.4, 31.9)	28.4 (24.2, 32.7)	30.4 (26.0, 34.9)	31.0 (26.8, 35.6)	32.1 (27.8, 36.6)	32.1 (27.6, 36.6)	32.1 (27.5, 36.9)	32.1 (27.5, 36.6)	32.7 (28.0, 37.3)	33.2 (28.4, 37.9)
	Perry	Female	32.8 (27.6, 37.4)	33.8 (28.5, 38.6)	34.5 (29.2, 39.6)	36.0 (30.3, 40.8)	37.9 (31.6, 42.8)	38.4 (32.1, 43.5)	38.4 (32.3, 43.4)	39.2 (33.3, 44.7)	38.9 (33.1, 44.8)	39.2 (33.6, 44.9)	39.8 (33.8, 45.7)
		Male	29.8 (24.9, 35.0)	30.6 (25.7, 35.7)	31.4 (26.6, 36.5)	33.1 (28.5, 38.1)	35.2 (30.2, 40.4)	36.9 (32.0, 42.3)	37.1 (32.2, 42.4)	38.6 (33.5, 44.3)	38.2 (32.8, 44.1)	38.8 (33.5, 44.5)	39.4 (33.7, 45.5)
	Piatt	Female	26.0 (21.2, 29.9)	27.2 (22.5, 31.1)	28.2 (23.2, 32.7)	29.4 (24.3, 34.2)	30.6 (25.6, 35.6)	32.0 (26.5, 37.0)	33.2 (27.5, 38.5)	34.2 (28.5, 39.6)	34.4 (28.5, 39.7)	34.8 (29.1, 39.9)	35.2 (29.1, 40.7)
		Male	26.1 (21.5, 31.5)	27.1 (22.8, 32.3)	28.3 (23.8, 33.7)	29.1 (24.8, 34.6)	31.5 (26.8, 37.0)	33.0 (28.2, 38.4)	34.1 (28.9, 39.7)	35.2 (30.1, 40.9)	35.5 (30.1, 41.3)	36.1 (30.8, 41.8)	36.6 (30.9, 42.8)
	Pike	Female	28.9 (24.2, 33.2)	29.7 (25.0, 34.2)	30.4 (25.6, 35.3)	31.4 (26.3, 36.4)	32.3 (27.1, 37.6)	32.8 (27.5, 37.7)	34.1 (28.2, 39.4)	35.8 (29.8, 41.3)	36.1 (30.4, 41.6)	36.5 (30.5, 42.2)	36.8 (30.7, 42.5)
		Male	28.9 (24.2, 34.3)	29.8 (25.2, 35.0)	30.6 (26.1, 36.0)	31.4 (27.1, 36.8)	32.4 (27.8, 37.8)	32.8 (28.6, 38.1)	33.4 (28.7, 39.3)	34.5 (29.8, 40.6)	35.4 (30.6, 41.4)	36.0 (30.9, 42.3)	36.6 (31.4, 43.0)
	Pope	Female	31.9 (26.6, 36.4)	32.9 (27.5, 37.5)	33.4 (28.2, 38.2)	36.2 (30.4, 41.1)	36.1 (29.9, 41.2)	36.7 (30.6, 41.9)	37.7 (31.4, 43.3)	38.8 (32.6, 44.3)	37.6 (31.4, 43.3)	37.9 (31.9, 43.4)	38.5 (32.0, 44.5)
		Male	28.9 (24.2, 34.8)	29.6 (25.1, 35.3)	30.3 (26.0, 35.8)	31.7 (27.1, 37.1)	32.9 (27.9, 38.5)	33.3 (28.5, 38.7)	34.5 (29.3, 40.3)	36.3 (31.1, 42.0)	36.5 (31.0, 42.5)	37.0 (31.7, 42.9)	37.6 (31.7, 44.0)
	Pulaski	Female	39.2 (33.3, 43.5)	40.3 (34.4, 44.7)	41.3 (35.1, 46.4)	42.1 (36.2, 47.4)	43.0 (37.1, 48.3)	43.2 (37.0, 48.5)	44.6 (38.2, 50.0)	45.4 (39.0, 50.8)	45.8 (39.1, 51.4)	45.5 (39.0, 51.2)	46.2 (39.5, 51.8)
		Male	31.2 (26.2, 36.6)	32.2 (27.3, 37.5)	33.2 (28.1, 38.8)	34.3 (29.5, 39.7)	36.1 (31.1, 41.6)	37.0 (32.2, 42.3)	38.0 (32.8, 44.1)	38.3 (33.1, 44.4)	39.1 (33.5, 45.4)	39.8 (34.2, 46.2)	40.4 (34.6, 46.9)
	Putnam	Female	29.6 (24.4, 33.7)	31.1 (25.6, 35.7)	31.6 (26.3, 36.2)	32.6 (27.1, 37.6)	31.4 (26.2, 36.4)	32.4 (26.9, 37.5)	33.3 (27.3, 38.6)	34.9 (28.6, 40.5)	35.7 (29.3, 41.0)	36.0 (29.4, 41.4)	36.4 (29.8, 41.9)
		Male	27.4 (22.8, 32.4)	28.4 (23.7, 33.5)	29.3 (24.8, 34.1)	29.4 (24.9, 34.5)	31.2 (26.4, 36.4)	31.8 (27.1, 37.1)	33.6 (28.4, 39.3)	34.4 (29.1, 40.7)	36.4 (31.3, 42.7)	37.1 (31.8, 43.7)	37.7 (32.3, 44.4)
	Randolph	Female	31.6 (26.7, 36.5)	32.4 (27.8, 37.4)	33.2 (28.3, 38.6)	33.8 (28.6, 39.1)	36.2 (30.5, 41.4)	36.4 (30.8, 42.0)	37.9 (32.0, 43.4)	39.1 (32.9, 44.7)	39.0 (33.5, 44.6)	39.4 (33.9, 45.2)	40.4 (34.5, 46.3)
		Male	29.8 (24.7, 34.9)	30.8 (26.0, 35.7)	31.6 (26.7, 36.6)	33.9 (28.9, 38.7)	36.4 (31.5, 41.6)	38.5 (33.5, 43.7)	38.6 (33.6, 44.3)	40.4 (35.2, 46.5)	39.4 (34.6, 45.5)	40.1 (35.2, 46.3)	40.7 (35.5, 47.1)
	Richland	Female	30.2 (25.0, 34.3)	31.1 (25.9, 35.3)	32.2 (26.7, 36.8)	33.3 (27.6, 38.3)	34.8 (29.1, 39.6)	35.8 (29.9, 40.7)	36.3 (30.3, 41.3)	36.4 (30.4, 41.6)	37.1 (31.1, 42.2)	37.4 (31.4, 42.5)	37.8 (31.7, 43.0)
		Male	27.0 (22.5, 32.2)	28.1 (23.7, 33.1)	29.0 (24.6, 34.2)	30.2 (25.6, 35.5)	32.0 (27.4, 37.1)	33.4 (28.8, 38.4)	34.5 (29.6, 40.0)	35.4 (30.3, 41.1)	36.6 (31.4, 42.5)	37.2 (31.9, 43.2)	37.8 (32.4, 43.9)
	Rock Island	Female	32.6 (28.5, 36.5)	33.7 (29.5, 38.0)	34.7 (30.4, 39.3)	36.3 (31.7, 40.7)	35.5 (31.1, 39.9)	36.7 (32.4, 41.3)	36.6 (32.5, 41.2)	36.3 (32.0, 40.9)	36.1 (31.8, 40.7)	36.7 (32.3, 41.3)	37.3 (32.8, 41.9)
		Male	27.9 (23.6, 32.3)	28.8 (24.4, 33.3)	29.7 (25.4, 34.2)	30.4 (26.3, 35.1)	31.2 (27.2, 36.3)	31.2 (27.3, 36.5)	32.6 (28.7, 37.8)	33.7 (29.5, 39.0)	34.3 (30.0, 39.7)	34.8 (30.4, 40.2)	35.3 (30.8, 40.8)
	Saline	Female	32.4 (27.3, 36.6)	33.4 (28.3, 37.9)	34.2 (29.0, 38.9)	36.2 (30.5, 41.1)	37.8 (31.7, 42.5)	39.0 (32.9, 44.0)	38.8 (33.2, 43.9)	40.2 (34.1, 45.6)	39.1 (33.5, 44.4)	39.9 (34.3, 45.1)	40.5 (34.7, 45.9)
		Male	29.8 (25.0, 35.0)	30.7 (26.0, 35.8)	31.6 (27.0, 36.8)	33.7 (28.8, 38.9)	35.0 (30.0, 40.4)	36.4 (31.3, 41.8)	37.0 (31.9, 42.4)	38.2 (32.7, 44.1)	38.1 (33.0, 44.0)	38.7 (33.5, 44.6)	39.3 (33.9, 45.3)
	Sangamon	Female	28.9 (24.9, 31.9)	30.1 (26.0, 33.3)	31.2 (27.1, 34.6)	32.1 (27.7, 35.8)	33.5 (29.0, 37.1)	33.6 (29.2, 37.3)	34.7 (30.7, 38.7)	35.9 (31.7, 40.3)	36.2 (31.9, 40.2)	36.5 (32.2, 40.4)	37.3 (32.7, 41.3)
		Male	26.0 (22.2, 30.3)	26.9 (23.2, 31.3)	27.9 (24.2, 32.2)	29.6 (25.5, 34.1)	31.6 (27.3, 36.2)	32.4 (28.2, 37.0)	34.1 (29.8, 38.6)	33.6 (29.1, 38.4)	34.2 (30.0, 39.0)	34.7 (30.5, 39.5)	35.3 (30.8, 40.2)
	Schuyler	Female	29.2 (24.1, 33.4)	30.1 (25.1, 34.3)	31.0 (25.9, 35.5)	32.4 (27.1, 37.2)	33.3 (27.9, 38.4)	33.9 (28.4, 39.2)	35.8 (30.1, 41.1)	36.0 (30.0, 41.6)	36.3 (30.4, 41.5)	36.5 (30.4, 42.1)	37.0 (30.6, 42.7)
		Male	28.8 (23.9, 34.2)	29.7 (25.1, 34.8)	30.6 (26.0, 35.7)	31.3 (26.7, 36.7)	32.2 (27.6, 37.8)	33.4 (29.0, 39.0)	34.7 (30.2, 40.5)	35.7 (30.7, 41.8)	36.1 (31.2, 42.0)	36.8 (31.6, 43.0)	37.4 (31.9, 43.8)
	Scott	Female	28.4 (23.6, 32.7)	29.6 (24.8, 34.1)	30.3 (25.3, 35.2)	32.3 (27.0, 37.4)	32.8 (27.2, 37.9)	33.5 (27.7, 38.7)	34.1 (28.1, 39.6)	35.9 (29.7, 41.8)	35.1 (29.0, 40.8)	35.4 (29.5, 40.8)	36.0 (29.7, 41.9)
		Male	27.7 (23.1, 33.4)	28.7 (24.3, 34.3)	29.5 (25.1, 35.2)	30.3 (26.1, 36.0)	31.4 (27.1, 37.3)	32.6 (28.2, 38.3)	33.6 (28.9, 39.9)	34.8 (29.8, 41.2)	36.0 (30.9, 42.3)	36.7 (31.7, 42.8)	37.2 (31.7, 43.9)
	Shelby	Female	30.6 (25.5, 34.2)	31.8 (26.4, 35.9)	32.6 (27.2, 36.9)	33.6 (28.2, 38.1)	34.5 (29.0, 39.1)	33.8 (28.1, 39.0)	34.2 (28.9, 39.5)	34.9 (29.2, 40.6)	35.7 (30.2, 40.9)	36.3 (30.9, 41.5)	36.5 (30.8, 41.9)
		Male	26.8 (22.6, 32.1)	27.7 (23.4, 33.2)	28.6 (24.4, 34.1)	30.0 (25.8, 35.3)	31.9 (27.4, 37.2)	33.2 (28.3, 38.6)	34.3 (29.6, 39.9)	36.1 (30.9, 42.2)	35.8 (30.9, 41.7)	36.4 (31.5, 42.4)	37.0 (31.9, 43.2)
	St. Clair	Female	35.8 (32.2, 39.6)	37.0 (33.2, 41.3)	38.1 (34.3, 42.5)	38.7 (34.9, 43.4)	39.0 (35.3, 43.6)	39.1 (35.2, 43.8)	40.0 (36.5, 44.7)	39.1 (35.2, 43.8)	38.9 (35.5, 43.4)	39.1 (35.8, 43.5)	40.0 (36.5, 44.5)
		Male	31.1 (26.9, 35.4)	32.0 (27.7, 36.6)	33.0 (28.7, 37.5)	33.5 (29.1, 37.6)	34.7 (30.1, 39.2)	36.1 (31.7, 41.0)	35.5 (31.5, 40.3)	36.9 (32.5, 42.1)	37.6 (33.5, 43.1)	38.3 (34.2, 43.7)	38.9 (34.6, 44.4)
	Stark	Female	29.8 (24.4, 33.8)	31.1 (25.7, 35.4)	31.9 (26.5, 36.2)	33.0 (27.1, 37.6)	32.7 (26.8, 37.4)	33.1 (27.1, 37.8)	34.6 (27.9, 39.5)	36.6 (29.7, 41.8)	36.0 (29.1, 41.2)	36.3 (29.5, 41.3)	36.6 (29.6, 41.8)
		Male	27.5 (22.5, 32.5)	28.6 (23.8, 33.5)	29.5 (24.9, 34.4)	30.6 (25.9, 35.7)	32.4 (27.4, 37.4)	33.3 (28.3, 38.1)	34.8 (29.2, 40.1)	35.8 (30.3, 41.4)	36.8 (31.0, 42.6)	37.5 (31.7, 43.1)	38.1 (32.0, 44.0)
	Stephenson	Female	28.0 (24.0, 32.5)	29.0 (24.8, 33.7)	29.9 (25.7, 34.9)	30.4 (26.1, 36.0)	30.9 (26.5, 36.1)	32.5 (28.0, 37.7)	33.6 (28.8, 38.9)	35.1 (29.9, 40.2)	36.3 (30.8, 41.1)	36.7 (31.0, 41.7)	37.2 (31.4, 42.3)
		Male	28.5 (23.9, 33.5)	29.4 (24.9, 34.4)	30.4 (25.9, 35.4)	31.6 (27.0, 36.8)	32.5 (28.0, 37.7)	33.4 (28.9, 38.2)	34.4 (29.6, 39.6)	35.7 (30.6, 40.9)	35.6 (30.5, 41.0)	36.2 (30.8, 41.8)	36.8 (31.2, 42.5)
	Tazewell	Female	29.3 (25.1, 33.1)	30.4 (26.2, 34.3)	31.4 (27.1, 35.5)	32.7 (28.2, 36.8)	33.1 (28.6, 37.5)	33.8 (29.1, 38.4)	34.1 (29.2, 38.5)	34.0 (29.2, 38.3)	34.7 (29.8, 39.3)	35.3 (30.3, 40.0)	35.9 (30.6, 40.9)
		Male	26.5 (22.3, 31.0)	27.4 (23.4, 31.9)	28.3 (24.3, 32.7)	30.1 (26.2, 34.9)	32.1 (27.8, 37.0)	32.9 (28.7, 38.2)	34.2 (29.7, 39.3)	35.2 (30.7, 40.3)	34.8 (30.2, 39.7)	35.3 (30.7, 40.5)	35.9 (30.9, 41.4)
	Union	Female	30.7 (25.9, 34.9)	31.9 (27.0, 36.3)	32.9 (27.7, 37.9)	34.6 (29.1, 40.2)	36.4 (30.9, 41.6)	38.1 (32.3, 43.7)	40.3 (34.2, 46.2)	40.7 (34.7, 46.7)	39.7 (33.7, 45.6)	39.9 (33.8, 45.9)	40.5 (34.3, 46.4)
		Male	28.7 (24.1, 33.9)	29.8 (25.3, 34.9)	30.8 (26.1, 36.3)	32.7 (27.8, 38.6)	35.2 (30.5, 40.9)	37.1 (32.3, 42.8)	37.4 (32.3, 43.6)	38.2 (33.1, 44.3)	37.0 (31.8, 43.1)	37.6 (32.3, 43.8)	38.2 (32.8, 44.4)
	Vermilion	Female	33.6 (28.4, 37.5)	34.8 (29.5, 38.8)	35.8 (30.4, 40.0)	37.5 (32.1, 42.1)	37.4 (32.3, 42.0)	39.2 (33.6, 43.8)	39.5 (34.5, 44.0)	40.0 (34.6, 45.0)	40.9 (35.6, 45.7)	41.2 (35.9, 46.0)	41.4 (35.9, 46.3)
		Male	31.5 (27.1, 37.5)	32.4 (28.2, 38.2)	33.3 (29.1, 39.1)	34.9 (30.3, 40.5)	36.2 (31.5, 41.5)	35.9 (31.3, 41.4)	35.0 (30.5, 40.6)	35.7 (30.7, 41.6)	36.1 (31.3, 41.9)	36.8 (31.9, 42.6)	37.4 (32.3, 43.5)
	Wabash	Female	30.2 (25.2, 34.5)	31.0 (26.0, 35.4)	32.1 (26.8, 36.9)	33.9 (28.3, 38.9)	34.4 (29.0, 39.2)	35.2 (29.5, 40.1)	35.3 (29.3, 40.5)	35.8 (29.9, 41.4)	36.1 (29.8, 42.1)	36.7 (30.8, 42.3)	37.0 (30.7, 43.0)
		Male	28.1 (23.6, 33.6)	29.0 (24.7, 34.5)	30.0 (25.6, 35.6)	31.4 (27.0, 36.9)	33.5 (29.0, 38.9)	34.9 (30.4, 40.3)	36.4 (31.3, 41.9)	37.1 (31.7, 42.8)	38.4 (32.7, 44.8)	39.0 (33.6, 45.1)	39.6 (33.7, 46.1)
	Warren	Female	29.5 (24.5, 33.3)	30.7 (25.6, 34.8)	31.6 (26.3, 36.0)	32.7 (27.3, 37.3)	34.0 (28.3, 38.8)	34.8 (28.8, 39.8)	36.3 (30.1, 41.3)	36.7 (30.6, 41.8)	37.4 (31.3, 42.7)	37.8 (31.8, 43.1)	38.2 (31.9, 43.7)
		Male	28.2 (23.5, 33.1)	29.2 (24.5, 34.1)	30.1 (25.4, 35.1)	31.3 (26.8, 36.3)	32.6 (27.7, 37.8)	33.7 (28.8, 39.0)	35.1 (30.3, 41.0)	35.9 (31.1, 41.8)	36.2 (31.3, 42.3)	36.8 (31.8, 42.9)	37.3 (32.0, 43.8)
	Washington	Female	30.7 (25.5, 35.1)	31.8 (26.6, 36.4)	32.6 (27.2, 37.5)	32.9 (27.4, 37.8)	35.7 (29.7, 40.5)	36.1 (30.2, 41.1)	36.7 (30.6, 42.1)	37.0 (30.7, 42.7)	36.6 (31.6, 42.3)	36.8 (31.4, 42.9)	37.3 (31.9, 43.5)
		Male	28.5 (23.8, 33.8)	29.4 (24.8, 34.7)	30.3 (25.7, 35.6)	31.4 (26.9, 36.5)	33.0 (28.3, 38.1)	34.7 (30.1, 39.8)	34.7 (29.8, 40.1)	36.1 (30.7, 41.9)	37.4 (32.2, 43.1)	38.1 (32.5, 44.2)	38.8 (33.0, 44.9)
	Wayne	Female	32.4 (27.1, 36.6)	33.1 (27.7, 37.6)	34.1 (28.6, 38.9)	34.2 (28.7, 39.6)	36.4 (30.4, 41.7)	38.6 (32.5, 43.9)	38.4 (32.4, 43.7)	39.1 (32.9, 44.6)	40.1 (33.7, 45.7)	40.6 (34.1, 46.0)	40.6 (34.4, 45.9)
		Male	29.4 (24.8, 34.8)	30.3 (25.7, 35.7)	31.2 (26.7, 36.6)	32.2 (27.6, 37.6)	33.4 (28.5, 38.7)	34.6 (29.8, 39.8)	35.5 (30.5, 40.8)	36.7 (31.6, 42.5)	38.4 (32.8, 44.4)	39.0 (33.4, 45.0)	39.6 (34.1, 45.6)
	White	Female	30.9 (25.7, 34.9)	31.6 (26.3, 36.0)	32.3 (27.0, 36.9)	32.5 (27.0, 37.4)	34.9 (29.3, 39.7)	36.7 (30.6, 41.5)	36.3 (30.4, 41.0)	37.6 (31.8, 42.7)	38.4 (32.3, 43.6)	39.0 (32.6, 44.5)	39.4 (33.1, 44.7)
		Male	28.6 (24.0, 33.9)	29.4 (24.7, 34.7)	30.2 (25.7, 35.5)	31.4 (26.7, 36.6)	32.7 (28.1, 37.8)	34.1 (29.4, 39.3)	35.3 (30.2, 40.5)	37.1 (31.7, 42.5)	38.4 (32.8, 44.2)	39.0 (33.1, 45.1)	39.6 (33.8, 45.6)
	Whiteside	Female	31.0 (26.2, 34.9)	32.0 (26.9, 36.3)	33.0 (28.0, 37.3)	33.0 (27.8, 37.3)	32.1 (27.4, 36.8)	32.6 (27.8, 37.4)	34.8 (29.9, 39.7)	33.8 (28.7, 38.9)	34.4 (29.1, 39.3)	34.8 (29.3, 39.8)	35.4 (29.7, 40.5)
		Male	28.7 (24.1, 33.6)	29.6 (24.9, 34.6)	30.6 (26.1, 35.4)	31.3 (26.8, 36.2)	30.9 (26.6, 36.1)	31.8 (27.2, 36.9)	33.3 (28.6, 38.5)	34.4 (29.3, 40.0)	34.8 (29.7, 40.4)	35.4 (30.1, 41.2)	36.0 (30.5, 41.9)
	Will	Female	29.9 (26.5, 33.0)	31.1 (27.7, 34.4)	32.1 (28.8, 35.6)	33.5 (29.9, 36.9)	32.7 (29.2, 36.1)	32.3 (28.9, 35.8)	34.4 (30.9, 37.7)	34.6 (30.9, 38.0)	35.5 (32.1, 38.9)	36.1 (32.7, 39.6)	36.6 (33.0, 40.1)
		Male	27.6 (24.1, 31.7)	28.5 (25.1, 32.6)	29.4 (26.1, 33.6)	30.5 (27.1, 34.8)	31.4 (28.0, 35.7)	31.7 (28.5, 36.3)	34.5 (31.0, 39.1)	35.7 (31.7, 40.4)	37.0 (33.2, 41.9)	37.6 (33.7, 42.5)	38.2 (34.2, 43.3)
	Williamson	Female	30.4 (25.7, 34.1)	31.3 (26.2, 35.4)	32.3 (27.4, 36.5)	35.3 (29.8, 39.4)	35.8 (30.3, 39.9)	37.3 (31.4, 41.8)	36.9 (31.6, 41.9)	37.5 (32.2, 43.0)	36.8 (31.7, 42.3)	36.9 (31.7, 42.5)	37.3 (32.1, 42.9)
		Male	27.2 (22.9, 32.2)	28.0 (23.5, 33.2)	28.8 (24.6, 33.8)	30.3 (26.1, 35.3)	32.7 (28.4, 37.7)	33.8 (29.2, 39.0)	34.5 (29.8, 39.7)	36.6 (31.5, 42.1)	36.8 (31.8, 42.4)	37.4 (32.3, 43.2)	38.0 (32.8, 43.8)
	Winnebago	Female	31.7 (27.8, 34.6)	33.0 (29.1, 36.1)	34.2 (30.2, 37.7)	34.4 (30.3, 37.7)	32.9 (29.0, 36.1)	34.4 (30.2, 37.8)	35.9 (31.5, 39.3)	36.9 (32.4, 40.3)	37.5 (33.0, 40.9)	37.8 (33.1, 41.4)	38.5 (33.5, 42.1)
		Male	28.8 (24.7, 33.0)	29.8 (25.7, 34.0)	30.8 (26.7, 35.1)	31.8 (27.8, 36.1)	32.9 (28.6, 37.0)	33.1 (28.7, 37.3)	34.3 (29.9, 38.7)	34.2 (29.6, 38.6)	34.5 (30.1, 38.8)	35.0 (30.4, 39.5)	35.5 (30.7, 40.2)
	Woodford	Female	28.4 (23.9, 32.5)	29.5 (24.8, 34.0)	30.5 (25.7, 35.2)	32.6 (27.4, 37.2)	32.9 (27.6, 37.6)	32.9 (27.7, 37.6)	33.4 (27.9, 38.1)	33.8 (28.4, 38.4)	33.4 (27.8, 38.1)	33.9 (28.3, 38.7)	34.3 (28.5, 39.2)
		Male	27.7 (23.2, 32.5)	28.6 (24.1, 33.6)	29.5 (25.0, 34.5)	30.1 (25.8, 35.1)	32.0 (27.4, 37.4)	33.2 (28.6, 38.5)	34.1 (29.3, 39.6)	34.4 (29.6, 40.1)	34.7 (29.8, 40.5)	35.3 (30.2, 41.2)	35.9 (30.6, 42.0)
Indiana
	Adams	Female	29.7 (25.6, 34.0)	30.5 (26.1, 35.2)	31.4 (26.9, 36.3)	33.7 (28.9, 38.6)	34.9 (29.9, 40.2)	36.6 (31.9, 42.7)	38.7 (33.8, 44.6)	40.5 (35.2, 45.9)	38.5 (33.3, 43.8)	39.1 (33.7, 44.5)	39.2 (33.9, 44.5)
		Male	29.3 (24.5, 34.0)	30.3 (25.3, 35.1)	31.3 (26.4, 36.2)	32.0 (27.2, 36.7)	31.8 (27.3, 37.0)	33.7 (29.2, 39.1)	35.7 (31.0, 41.3)	38.6 (33.6, 44.7)	37.4 (32.5, 43.3)	38.1 (32.9, 44.2)	38.7 (33.6, 44.8)
	Allen	Female	29.5 (26.4, 32.3)	30.6 (27.4, 33.5)	31.6 (28.4, 34.8)	32.7 (29.5, 35.8)	34.3 (31.2, 37.2)	35.2 (32.0, 38.2)	37.1 (33.9, 40.0)	39.8 (36.7, 42.4)	41.4 (38.2, 44.0)	41.7 (38.5, 44.4)	42.7 (39.3, 45.5)
		Male	27.7 (24.0, 31.2)	28.7 (24.9, 32.2)	29.6 (25.8, 33.2)	30.2 (26.3, 34.0)	31.2 (27.7, 34.8)	33.1 (29.3, 36.6)	34.4 (30.6, 38.0)	36.3 (32.9, 39.7)	34.9 (31.6, 38.4)	35.4 (32.0, 39.0)	35.8 (32.3, 39.6)
	Bartholomew	Female	29.7 (24.8, 33.0)	30.7 (25.8, 34.2)	31.6 (26.8, 35.2)	33.2 (28.1, 37.3)	34.6 (29.6, 38.8)	35.0 (30.0, 39.2)	33.2 (28.9, 38.1)	33.9 (29.4, 38.7)	34.2 (29.6, 39.2)	35.0 (30.2, 40.0)	35.3 (30.5, 40.4)
		Male	25.3 (21.2, 29.8)	26.1 (22.1, 30.7)	26.9 (23.1, 31.4)	27.2 (23.5, 32.4)	29.1 (25.5, 34.5)	31.3 (27.5, 36.5)	32.3 (28.2, 37.4)	33.7 (29.5, 39.1)	34.8 (30.5, 40.3)	35.3 (30.9, 40.9)	35.8 (31.4, 41.5)
	Benton	Female	30.2 (24.9, 34.0)	31.5 (26.1, 35.6)	32.5 (27.1, 36.8)	33.2 (27.6, 38.2)	33.5 (27.7, 38.4)	34.1 (28.2, 39.1)	34.3 (28.5, 39.8)	35.1 (29.1, 40.7)	35.5 (29.3, 41.3)	36.1 (30.2, 41.6)	36.8 (30.5, 42.6)
		Male	28.6 (24.1, 34.2)	29.5 (25.1, 35.1)	30.5 (26.2, 36.0)	32.5 (27.7, 38.2)	33.2 (28.4, 38.9)	33.1 (28.4, 38.5)	34.0 (29.0, 39.8)	33.9 (28.9, 39.8)	35.1 (29.7, 41.3)	35.6 (30.4, 41.6)	36.2 (30.6, 42.5)
	Blackford	Female	30.1 (25.4, 34.5)	31.2 (26.4, 36.1)	32.6 (27.9, 37.5)	35.0 (29.9, 40.7)	35.3 (30.3, 40.9)	37.5 (32.1, 42.9)	38.0 (32.7, 43.3)	38.8 (33.2, 44.0)	37.5 (32.3, 42.5)	38.2 (32.9, 43.2)	38.6 (33.3, 43.6)
		Male	28.4 (23.9, 33.8)	29.5 (24.9, 35.0)	30.6 (26.4, 35.9)	31.9 (27.5, 37.6)	33.2 (28.6, 38.7)	34.8 (30.4, 40.5)	36.5 (32.1, 42.3)	38.5 (33.3, 44.4)	39.2 (34.0, 44.8)	39.9 (34.6, 45.5)	40.6 (35.2, 46.2)
	Boone	Female	25.6 (21.1, 28.7)	26.5 (21.9, 30.0)	27.2 (22.5, 30.8)	28.1 (23.3, 31.8)	30.4 (25.2, 34.5)	32.3 (27.0, 36.7)	32.8 (27.3, 37.0)	34.7 (29.2, 39.4)	35.6 (30.0, 40.1)	35.8 (30.3, 40.2)	36.1 (30.3, 40.8)
		Male	25.7 (21.3, 30.1)	26.6 (22.1, 31.1)	27.2 (22.8, 31.5)	28.2 (23.7, 32.6)	29.0 (24.5, 33.8)	30.4 (25.7, 35.1)	29.6 (25.1, 34.5)	29.0 (24.4, 34.4)	28.9 (24.5, 34.3)	29.2 (24.9, 34.5)	29.7 (25.0, 35.3)
	Brown	Female	27.7 (22.7, 31.4)	28.7 (23.5, 32.6)	29.7 (24.3, 33.9)	31.3 (25.8, 35.7)	31.4 (25.8, 35.8)	32.4 (26.6, 37.1)	32.4 (27.1, 37.2)	33.2 (27.8, 39.0)	33.8 (28.5, 39.5)	34.4 (29.0, 40.2)	34.8 (29.2, 40.7)
		Male	27.0 (22.5, 32.1)	27.8 (23.3, 32.9)	28.8 (24.3, 33.9)	29.3 (25.0, 34.5)	30.6 (26.3, 36.1)	31.5 (27.4, 37.2)	32.7 (28.3, 38.2)	35.3 (30.2, 41.3)	35.5 (30.5, 41.5)	36.2 (31.1, 42.4)	36.8 (31.5, 43.2)
	Carroll	Female	30.6 (25.6, 34.5)	31.6 (26.5, 35.9)	32.9 (27.5, 37.6)	32.9 (27.7, 37.8)	33.5 (27.8, 38.0)	33.3 (27.5, 37.8)	36.3 (30.0, 40.8)	35.5 (29.1, 40.4)	36.4 (30.3, 41.3)	36.9 (30.7, 41.8)	37.5 (31.1, 42.5)
		Male	28.0 (23.6, 33.0)	28.9 (24.4, 34.0)	29.9 (25.3, 35.2)	32.2 (27.5, 37.2)	32.6 (28.2, 38.0)	32.9 (28.5, 38.4)	35.3 (30.8, 41.5)	36.4 (31.7, 43.1)	37.6 (33.0, 44.5)	38.4 (33.6, 45.2)	39.0 (34.0, 46.0)
	Cass	Female	29.9 (25.7, 33.8)	31.1 (26.6, 35.3)	32.2 (27.5, 36.8)	32.4 (27.6, 37.4)	34.3 (29.2, 39.3)	35.5 (30.1, 40.2)	38.9 (33.1, 43.5)	39.3 (33.3, 44.0)	40.8 (34.8, 45.4)	41.7 (35.6, 46.3)	41.7 (35.7, 46.2)
		Male	28.2 (24.1, 33.0)	29.2 (25.1, 34.1)	30.3 (26.0, 35.3)	32.8 (28.2, 37.7)	33.4 (29.0, 38.7)	34.7 (30.4, 40.0)	36.7 (32.3, 42.4)	38.9 (34.4, 44.9)	38.9 (34.2, 44.9)	39.5 (34.7, 45.6)	40.2 (35.4, 46.2)
	Clark	Female	31.2 (27.1, 34.6)	32.4 (28.1, 36.1)	33.3 (28.8, 37.2)	35.2 (31.0, 39.5)	36.8 (32.3, 40.9)	37.7 (33.1, 42.1)	37.9 (33.3, 42.3)	38.6 (33.6, 43.1)	37.5 (32.8, 42.1)	38.1 (33.3, 42.6)	38.6 (33.9, 43.0)
		Male	28.5 (24.5, 33.1)	29.5 (25.4, 34.2)	30.4 (26.3, 35.1)	32.6 (28.4, 37.3)	34.0 (30.0, 38.8)	34.8 (30.8, 39.5)	36.7 (32.2, 41.5)	36.4 (31.9, 41.5)	35.8 (31.2, 41.1)	36.4 (31.7, 41.7)	36.9 (32.3, 42.3)
	Clay	Female	30.8 (25.8, 34.7)	31.8 (26.9, 35.8)	32.7 (27.6, 37.0)	34.3 (29.1, 39.0)	35.9 (30.7, 40.4)	36.6 (31.2, 41.2)	37.7 (32.1, 42.8)	39.2 (33.5, 44.6)	40.7 (35.0, 45.7)	41.1 (35.4, 46.0)	41.6 (35.8, 46.6)
		Male	29.7 (25.1, 35.4)	30.6 (26.3, 36.1)	31.6 (27.3, 37.2)	33.3 (28.3, 38.5)	34.7 (29.9, 39.7)	34.6 (30.0, 39.6)	36.3 (31.6, 41.8)	38.5 (33.1, 44.0)	38.8 (33.8, 44.2)	39.5 (34.5, 44.9)	40.2 (34.9, 45.7)
	Clinton	Female	30.9 (25.9, 34.8)	32.0 (26.8, 36.2)	33.3 (28.1, 37.8)	34.2 (28.7, 39.2)	36.3 (30.6, 40.7)	36.7 (30.8, 41.4)	39.1 (32.7, 43.0)	39.3 (32.6, 43.4)	40.0 (33.5, 44.3)	40.4 (33.8, 44.9)	41.4 (34.6, 45.8)
		Male	29.8 (25.0, 34.6)	30.8 (26.0, 35.7)	32.0 (27.3, 36.8)	33.7 (28.6, 38.7)	34.0 (29.4, 39.2)	35.7 (30.7, 41.1)	35.2 (30.9, 41.1)	36.0 (31.4, 42.3)	36.3 (31.8, 42.6)	36.9 (32.2, 43.4)	37.4 (32.6, 43.9)
	Crawford	Female	33.3 (27.9, 37.6)	34.4 (29.1, 38.8)	35.0 (29.5, 39.8)	36.1 (30.4, 40.9)	36.7 (31.1, 41.9)	37.7 (31.7, 42.8)	38.7 (32.5, 44.2)	38.9 (32.7, 44.7)	40.3 (34.0, 46.2)	40.5 (34.2, 46.3)	41.2 (34.7, 47.2)
		Male	30.5 (25.6, 36.0)	31.3 (26.7, 36.7)	32.1 (27.4, 37.5)	33.0 (28.4, 38.3)	33.6 (29.0, 39.3)	34.4 (29.9, 39.9)	35.6 (30.7, 41.3)	36.6 (31.5, 42.5)	37.4 (32.0, 43.3)	38.0 (32.5, 44.0)	38.6 (32.9, 44.8)
	Daviess	Female	32.6 (27.9, 36.6)	33.7 (28.8, 38.0)	34.6 (29.6, 39.2)	36.0 (30.7, 40.6)	37.6 (32.0, 42.5)	38.8 (33.0, 43.9)	39.4 (33.5, 44.7)	41.0 (34.9, 46.0)	42.4 (36.7, 47.4)	42.8 (36.7, 48.1)	43.2 (37.3, 48.4)
		Male	29.8 (25.2, 35.1)	30.8 (26.2, 36.1)	31.7 (27.2, 37.1)	33.1 (28.8, 38.6)	34.9 (30.4, 40.5)	36.8 (32.0, 41.9)	38.0 (32.7, 43.4)	39.5 (34.6, 45.3)	38.6 (33.7, 44.2)	39.3 (34.0, 45.3)	39.9 (34.6, 45.8)
	Dearborn	Female	27.1 (23.1, 31.0)	28.1 (24.0, 32.3)	29.0 (24.6, 33.5)	30.5 (26.3, 35.1)	32.5 (27.7, 37.0)	33.7 (28.2, 38.3)	34.3 (29.3, 38.9)	36.0 (30.9, 41.0)	35.3 (30.2, 40.2)	36.0 (30.8, 40.7)	36.2 (31.0, 41.0)
		Male	27.2 (23.0, 32.4)	28.1 (23.9, 33.3)	29.0 (24.7, 34.4)	30.1 (26.0, 35.1)	30.5 (26.4, 36.0)	31.3 (26.9, 36.8)	33.0 (28.6, 38.3)	35.6 (30.6, 41.0)	36.7 (31.6, 42.4)	37.4 (32.3, 43.1)	38.1 (32.8, 43.9)
	Decatur	Female	32.0 (26.6, 35.8)	33.0 (27.4, 37.2)	34.2 (28.4, 38.6)	35.4 (29.6, 40.2)	36.6 (30.9, 41.4)	37.0 (31.3, 42.2)	34.6 (29.6, 40.1)	34.9 (29.9, 40.7)	34.7 (29.8, 39.9)	35.4 (30.4, 40.5)	35.8 (30.8, 41.0)
		Male	29.6 (25.0, 34.7)	30.5 (25.8, 35.7)	31.4 (26.8, 36.6)	32.3 (27.7, 38.0)	34.6 (29.9, 40.3)	36.0 (31.1, 41.8)	36.8 (32.1, 42.7)	37.3 (32.3, 43.4)	38.0 (33.2, 43.7)	38.6 (33.8, 44.3)	39.2 (34.3, 45.0)
	DeKalb	Female	29.8 (25.3, 33.4)	30.7 (26.1, 34.7)	31.9 (27.2, 36.2)	32.9 (27.9, 37.2)	36.2 (30.8, 40.4)	36.1 (30.3, 40.2)	37.7 (32.2, 42.1)	38.4 (33.0, 43.2)	37.2 (32.5, 42.0)	37.7 (32.9, 42.6)	38.4 (33.6, 43.3)
		Male	28.5 (24.3, 33.2)	29.5 (25.1, 34.2)	30.5 (26.2, 35.2)	31.9 (27.4, 36.6)	32.9 (28.3, 37.5)	33.5 (28.8, 38.1)	33.9 (29.1, 38.9)	35.5 (30.4, 40.9)	33.6 (29.1, 38.7)	34.2 (29.5, 39.5)	34.7 (30.0, 40.0)
	Delaware	Female	31.5 (27.1, 34.6)	32.8 (28.4, 36.0)	34.0 (29.5, 37.4)	36.5 (32.3, 40.3)	37.9 (33.5, 41.8)	39.4 (35.1, 43.8)	41.0 (36.6, 45.4)	41.1 (36.8, 45.4)	40.3 (36.1, 44.7)	41.3 (37.1, 45.5)	41.5 (37.1, 45.9)
		Male	27.6 (23.7, 32.4)	28.7 (24.9, 33.3)	29.7 (26.0, 34.3)	31.4 (27.7, 36.0)	33.2 (29.1, 37.8)	34.4 (30.3, 39.3)	36.2 (32.1, 41.3)	37.6 (33.3, 42.5)	38.0 (33.7, 42.9)	38.6 (34.2, 43.4)	39.2 (34.7, 44.2)
	Dubois	Female	27.1 (23.0, 30.9)	28.0 (23.8, 31.9)	28.8 (24.4, 33.1)	29.6 (25.2, 33.7)	30.0 (25.4, 34.4)	31.7 (26.7, 36.1)	34.0 (29.1, 38.8)	34.8 (29.7, 39.6)	36.8 (31.6, 41.3)	37.4 (32.0, 42.1)	37.9 (32.4, 42.6)
		Male	27.4 (23.2, 32.4)	28.2 (24.1, 33.2)	29.1 (24.9, 34.2)	30.3 (26.3, 35.3)	31.4 (27.1, 36.6)	32.7 (28.4, 37.6)	33.1 (28.7, 38.3)	34.8 (30.3, 40.5)	34.3 (29.8, 39.6)	34.9 (30.1, 40.5)	35.5 (30.6, 41.2)
	Elkhart	Female	33.2 (28.6, 35.3)	34.1 (29.3, 36.5)	35.1 (30.1, 37.7)	36.3 (31.6, 39.1)	38.6 (33.7, 41.7)	39.3 (34.6, 42.7)	39.6 (35.3, 43.4)	39.4 (35.4, 43.3)	40.2 (36.2, 44.0)	41.0 (36.9, 44.9)	41.6 (37.4, 45.4)
		Male	27.1 (23.9, 31.8)	28.1 (24.7, 32.9)	29.1 (25.7, 33.9)	29.5 (26.4, 34.4)	30.0 (26.7, 35.1)	31.8 (28.4, 36.7)	32.6 (28.9, 37.6)	32.8 (29.2, 37.6)	32.4 (29.0, 37.1)	32.9 (29.4, 37.6)	33.3 (29.8, 38.2)
	Fayette	Female	32.9 (28.1, 37.7)	34.1 (29.2, 39.1)	35.2 (30.3, 40.6)	36.7 (32.0, 42.4)	36.9 (31.9, 42.3)	36.3 (31.3, 42.2)	38.5 (33.2, 44.1)	39.5 (33.7, 44.7)	40.4 (34.5, 44.8)	40.8 (34.7, 45.2)	41.9 (35.7, 46.4)
		Male	31.9 (26.7, 37.0)	33.0 (28.0, 38.1)	34.1 (29.1, 39.1)	35.7 (30.5, 40.6)	36.5 (31.3, 41.5)	38.2 (32.7, 43.3)	39.6 (34.3, 45.3)	40.9 (35.2, 46.8)	40.9 (35.4, 46.7)	41.6 (36.0, 47.6)	42.2 (36.5, 48.2)
	Floyd	Female	29.9 (25.5, 33.3)	31.0 (26.6, 34.6)	32.0 (27.3, 35.9)	33.2 (28.7, 37.4)	33.3 (28.9, 38.0)	33.4 (29.0, 38.3)	34.6 (29.7, 39.7)	35.3 (30.3, 40.2)	34.6 (29.5, 39.8)	35.0 (30.2, 40.0)	35.4 (30.3, 40.7)
		Male	28.8 (24.4, 33.5)	29.8 (25.4, 34.4)	30.7 (26.3, 35.5)	32.0 (27.6, 36.7)	33.0 (28.6, 38.1)	33.4 (29.3, 38.4)	34.9 (30.4, 40.3)	36.2 (31.7, 41.7)	35.4 (30.4, 41.0)	36.0 (31.2, 41.4)	36.6 (31.4, 42.3)
	Fountain	Female	30.9 (25.9, 34.9)	32.3 (27.0, 36.8)	33.3 (27.8, 38.0)	34.9 (29.5, 39.4)	36.4 (30.7, 41.3)	38.4 (32.8, 43.2)	37.6 (32.6, 42.8)	37.9 (32.6, 42.8)	37.7 (33.1, 42.3)	38.0 (33.0, 42.9)	38.2 (33.4, 43.1)
		Male	29.8 (25.3, 35.2)	30.9 (26.3, 36.5)	32.0 (27.4, 37.6)	33.3 (28.8, 38.6)	34.1 (29.4, 39.9)	33.8 (29.4, 39.6)	34.8 (30.3, 40.7)	34.8 (30.4, 40.8)	35.6 (31.4, 41.5)	36.2 (31.6, 42.5)	36.8 (32.3, 43.1)
	Franklin	Female	29.7 (25.1, 34.1)	30.6 (25.9, 35.4)	31.3 (26.5, 36.3)	32.0 (27.4, 37.3)	32.9 (28.1, 37.9)	32.5 (27.4, 37.8)	32.8 (27.6, 38.0)	33.0 (27.6, 37.9)	33.8 (28.0, 38.4)	34.6 (28.9, 39.1)	34.9 (28.9, 39.5)
		Male	29.2 (24.7, 34.3)	30.0 (25.4, 35.2)	30.8 (26.3, 35.9)	31.9 (27.1, 37.0)	32.9 (28.3, 38.3)	33.1 (28.4, 38.4)	34.4 (29.7, 40.3)	36.2 (31.2, 42.1)	36.9 (31.8, 43.1)	37.7 (32.8, 43.9)	38.3 (33.1, 44.7)
	Fulton	Female	29.1 (24.6, 33.1)	30.0 (25.3, 34.4)	30.8 (26.1, 35.4)	31.2 (26.2, 36.1)	32.1 (27.3, 36.9)	33.8 (28.6, 38.4)	35.4 (29.9, 39.9)	36.9 (31.3, 41.0)	37.7 (32.4, 41.5)	38.4 (33.0, 42.3)	38.9 (33.0, 43.4)
		Male	28.0 (23.8, 33.0)	28.9 (24.7, 34.1)	29.9 (25.7, 35.0)	31.2 (26.8, 36.4)	33.0 (28.5, 38.2)	34.5 (29.8, 39.6)	35.7 (30.8, 40.9)	37.4 (32.6, 42.7)	38.4 (33.7, 43.6)	39.1 (34.2, 44.4)	39.7 (34.3, 45.5)
	Gibson	Female	31.1 (26.1, 34.6)	31.9 (26.7, 35.7)	32.7 (27.6, 36.6)	32.7 (27.6, 37.2)	33.3 (28.2, 37.8)	33.4 (28.3, 37.8)	34.0 (28.7, 38.4)	35.7 (30.7, 40.7)	36.0 (31.1, 40.8)	36.6 (31.6, 41.4)	37.0 (31.8, 41.9)
		Male	29.0 (24.8, 34.4)	29.8 (25.5, 35.3)	30.7 (26.6, 36.1)	31.2 (26.9, 36.6)	32.8 (28.2, 38.3)	33.1 (28.6, 38.1)	34.1 (29.3, 39.0)	34.7 (29.9, 40.0)	36.1 (31.4, 41.4)	36.8 (31.9, 42.2)	37.3 (32.3, 43.0)
	Grant	Female	32.8 (28.2, 36.4)	33.7 (29.2, 37.5)	35.1 (30.5, 39.2)	36.7 (32.5, 41.4)	37.7 (33.4, 42.3)	38.8 (34.5, 43.8)	40.1 (36.0, 44.9)	40.1 (36.0, 44.9)	40.6 (36.0, 45.6)	41.3 (36.9, 46.1)	41.4 (36.8, 46.3)
		Male	30.1 (25.9, 35.0)	31.0 (27.0, 35.8)	32.1 (28.1, 36.8)	33.1 (29.0, 38.0)	34.0 (29.9, 39.1)	34.8 (30.8, 39.9)	35.4 (31.4, 40.6)	35.8 (31.5, 41.1)	36.6 (32.1, 42.1)	37.2 (32.9, 42.6)	37.9 (33.4, 43.4)
	Greene	Female	30.6 (25.7, 34.2)	31.5 (26.6, 35.1)	32.6 (27.5, 36.6)	33.9 (28.4, 37.7)	34.5 (29.0, 38.7)	36.0 (30.4, 40.4)	35.6 (29.6, 40.3)	36.6 (30.5, 41.1)	38.8 (33.0, 43.6)	38.8 (33.0, 43.6)	39.3 (33.5, 44.0)
		Male	29.4 (24.7, 34.5)	30.3 (25.9, 35.2)	31.3 (26.8, 36.4)	33.2 (28.7, 38.1)	34.3 (29.7, 39.4)	34.0 (29.5, 38.9)	34.8 (30.1, 40.1)	36.7 (32.0, 42.4)	35.5 (31.0, 41.1)	36.1 (31.5, 41.8)	36.6 (32.1, 42.3)
	Hamilton	Female	22.1 (19.1, 24.6)	22.9 (19.9, 25.5)	23.6 (20.4, 26.5)	23.1 (20.3, 26.0)	24.8 (21.6, 27.5)	25.8 (22.2, 28.6)	26.8 (22.9, 29.7)	27.3 (23.4, 30.4)	28.9 (25.3, 32.5)	29.0 (25.4, 32.8)	29.3 (25.6, 33.2)
		Male	23.8 (20.3, 27.5)	24.6 (21.1, 28.3)	25.5 (21.8, 29.3)	27.0 (23.2, 30.6)	26.8 (23.1, 30.5)	27.7 (23.9, 31.6)	26.5 (23.0, 30.6)	26.2 (22.9, 31.0)	26.5 (23.5, 31.0)	26.9 (23.7, 31.5)	27.3 (24.1, 32.2)
	Hancock	Female	27.9 (23.2, 31.2)	29.0 (24.2, 32.5)	30.0 (25.0, 33.8)	30.3 (25.4, 34.4)	31.9 (27.1, 36.1)	32.8 (27.8, 37.2)	33.0 (27.8, 37.6)	34.0 (28.7, 38.9)	34.2 (29.2, 39.1)	34.9 (29.9, 39.9)	35.2 (30.0, 40.2)
		Male	25.3 (21.1, 29.7)	26.3 (22.2, 30.7)	27.2 (23.1, 31.8)	29.6 (25.5, 34.1)	30.6 (26.5, 35.1)	32.7 (28.4, 37.3)	34.4 (29.6, 39.2)	35.3 (30.6, 40.5)	34.6 (29.8, 39.9)	35.2 (30.4, 40.5)	35.8 (30.8, 41.3)
	Harrison	Female	30.2 (25.1, 34.1)	31.1 (26.3, 35.0)	32.0 (27.0, 36.3)	31.8 (26.7, 36.3)	33.1 (28.1, 37.8)	32.9 (27.4, 37.6)	33.1 (27.7, 37.9)	33.1 (27.8, 38.1)	34.8 (29.6, 40.0)	35.4 (30.2, 40.6)	36.1 (30.7, 41.4)
		Male	29.5 (24.6, 34.5)	30.4 (25.9, 35.0)	31.3 (26.6, 36.1)	31.8 (27.2, 36.8)	32.2 (27.9, 37.5)	32.8 (28.4, 38.3)	34.0 (29.4, 39.5)	36.3 (31.3, 42.0)	37.2 (31.6, 42.5)	37.9 (32.2, 43.2)	38.5 (32.6, 44.0)
	Hendricks	Female	27.8 (24.0, 31.1)	28.8 (24.8, 32.4)	29.8 (25.7, 33.6)	30.6 (26.5, 34.5)	31.1 (26.8, 34.7)	31.9 (27.5, 35.7)	33.3 (28.5, 36.9)	36.7 (31.8, 40.3)	36.9 (31.5, 40.7)	37.6 (32.5, 40.9)	37.9 (32.6, 41.4)
		Male	28.4 (24.5, 32.7)	29.2 (25.2, 33.7)	30.1 (26.2, 34.6)	30.5 (26.7, 35.2)	31.8 (27.8, 36.5)	32.9 (28.9, 37.6)	33.4 (29.3, 38.4)	33.8 (29.5, 39.0)	34.5 (29.8, 40.2)	35.1 (30.8, 40.5)	35.7 (31.1, 41.3)
	Henry	Female	31.3 (26.7, 35.0)	32.5 (27.9, 36.5)	33.5 (28.8, 37.7)	34.3 (30.1, 39.4)	34.4 (30.3, 39.7)	35.3 (31.2, 40.9)	36.5 (32.3, 41.9)	37.5 (32.7, 42.9)	37.8 (32.5, 42.5)	38.5 (33.2, 42.9)	39.2 (33.6, 43.8)
		Male	30.0 (25.3, 35.1)	31.1 (26.5, 36.0)	32.1 (27.5, 37.1)	34.4 (30.0, 39.4)	35.5 (30.6, 40.7)	36.9 (32.1, 41.7)	39.1 (34.3, 44.2)	39.9 (35.2, 45.5)	39.7 (34.4, 45.1)	40.3 (35.2, 45.5)	40.9 (35.5, 46.4)
	Howard	Female	31.4 (27.1, 35.1)	32.3 (28.0, 36.3)	33.6 (29.1, 37.9)	34.1 (29.8, 38.6)	34.6 (30.2, 38.9)	36.0 (31.1, 40.5)	38.4 (33.5, 42.7)	38.6 (33.5, 43.0)	40.8 (36.0, 45.0)	41.4 (36.3, 45.8)	42.0 (36.8, 46.7)
		Male	29.7 (25.4, 34.6)	30.6 (26.4, 35.6)	31.7 (27.4, 36.6)	33.6 (29.1, 38.1)	32.6 (28.5, 37.6)	34.6 (30.1, 39.6)	35.3 (31.1, 40.8)	36.0 (31.8, 41.8)	36.9 (33.0, 42.4)	37.5 (33.3, 43.4)	38.2 (33.7, 44.3)
	Huntington	Female	29.0 (24.2, 32.5)	30.1 (25.2, 34.0)	31.1 (26.2, 35.0)	32.3 (27.3, 37.0)	33.8 (28.8, 38.7)	35.0 (30.0, 40.1)	38.2 (33.1, 43.4)	40.5 (35.1, 46.0)	40.6 (35.3, 45.6)	41.1 (35.7, 46.2)	41.6 (36.1, 46.6)
		Male	26.2 (22.0, 30.9)	27.2 (23.0, 32.1)	28.2 (24.1, 32.9)	29.6 (25.3, 34.8)	31.4 (27.3, 36.6)	33.5 (29.3, 38.6)	36.8 (32.4, 42.3)	38.7 (34.1, 44.9)	39.2 (34.2, 45.0)	39.9 (34.7, 45.8)	40.6 (35.4, 46.4)
	Jackson	Female	28.5 (23.7, 32.1)	29.6 (24.7, 33.5)	30.4 (25.6, 34.3)	32.6 (27.6, 37.0)	33.6 (28.5, 38.0)	33.4 (28.9, 38.0)	33.9 (29.4, 38.9)	35.6 (30.8, 40.7)	35.8 (31.0, 40.8)	36.1 (31.5, 41.1)	36.7 (31.9, 41.8)
		Male	28.6 (24.2, 33.4)	29.6 (25.2, 34.5)	30.6 (26.4, 35.2)	32.6 (28.2, 37.6)	34.7 (30.4, 39.8)	35.9 (31.7, 40.9)	35.4 (30.9, 40.6)	36.2 (31.5, 41.9)	35.5 (30.9, 41.1)	36.0 (31.5, 41.5)	36.6 (31.8, 42.3)
	Jasper	Female	31.4 (26.5, 35.2)	32.4 (27.5, 36.5)	33.3 (28.1, 37.7)	33.4 (28.4, 37.9)	34.6 (29.4, 39.3)	34.5 (29.2, 39.4)	34.4 (29.4, 39.4)	35.8 (30.3, 41.2)	37.3 (31.6, 42.0)	37.7 (31.9, 42.5)	38.3 (32.4, 43.1)
		Male	30.2 (25.8, 35.7)	31.1 (26.8, 36.6)	32.0 (27.6, 37.6)	33.5 (29.3, 38.9)	34.5 (30.1, 40.1)	34.2 (29.8, 39.6)	35.6 (31.1, 40.9)	36.1 (31.3, 41.9)	37.1 (32.3, 42.7)	37.8 (32.7, 43.6)	38.4 (33.2, 44.2)
	Jay	Female	30.4 (26.0, 34.8)	31.4 (27.0, 36.0)	32.6 (28.0, 37.8)	34.4 (29.6, 39.8)	35.0 (30.3, 40.2)	37.2 (32.4, 42.3)	38.6 (34.1, 43.9)	40.0 (35.3, 45.3)	39.8 (35.4, 45.1)	40.2 (35.8, 45.5)	40.6 (36.2, 45.8)
		Male	29.0 (24.4, 34.1)	30.0 (25.5, 35.0)	31.0 (26.4, 36.2)	32.0 (27.5, 37.2)	32.7 (28.1, 37.9)	33.8 (29.6, 39.3)	36.6 (32.2, 42.2)	38.5 (33.8, 44.3)	39.6 (34.7, 45.1)	40.3 (35.4, 45.9)	41.0 (36.0, 46.5)
	Jefferson	Female	28.0 (23.6, 31.7)	29.1 (24.6, 33.1)	30.0 (25.4, 34.1)	30.6 (26.0, 35.3)	32.7 (28.3, 37.5)	34.7 (29.8, 39.7)	36.3 (31.1, 41.3)	37.5 (32.0, 42.2)	38.6 (33.0, 43.2)	39.4 (33.7, 44.0)	39.5 (33.9, 44.0)
		Male	28.0 (23.7, 32.9)	29.0 (24.7, 34.0)	29.9 (25.7, 34.8)	31.9 (27.5, 37.0)	34.4 (30.2, 39.4)	35.1 (30.6, 40.2)	34.6 (29.9, 39.8)	34.6 (29.9, 39.8)	34.9 (30.0, 40.2)	35.5 (30.5, 40.9)	36.1 (31.1, 41.5)
	Jennings	Female	31.8 (26.4, 35.4)	33.1 (27.6, 36.9)	34.1 (28.5, 38.0)	35.1 (29.3, 39.4)	37.4 (31.4, 41.9)	38.0 (32.2, 42.8)	36.3 (31.2, 41.4)	36.7 (31.4, 42.0)	36.5 (31.4, 41.7)	36.7 (31.6, 41.8)	37.1 (31.8, 42.5)
		Male	30.1 (25.4, 35.1)	31.1 (26.5, 36.0)	32.1 (27.6, 37.0)	33.3 (28.8, 38.7)	36.2 (31.5, 41.8)	37.7 (32.9, 43.0)	37.4 (32.6, 42.7)	38.0 (33.1, 43.8)	37.0 (32.1, 42.5)	37.6 (32.7, 43.2)	38.2 (32.9, 44.0)
	Johnson	Female	27.7 (23.7, 31.1)	28.8 (24.8, 32.4)	29.7 (25.5, 33.6)	30.3 (26.1, 34.3)	31.1 (26.7, 34.8)	32.4 (27.7, 36.2)	32.3 (27.9, 36.9)	33.7 (28.9, 38.2)	35.7 (31.1, 40.2)	36.2 (31.5, 40.8)	36.5 (31.6, 41.2)
		Male	25.0 (21.3, 29.5)	26.0 (22.3, 30.4)	26.8 (23.2, 31.4)	27.2 (23.6, 31.8)	28.1 (24.7, 32.8)	29.7 (26.4, 34.7)	32.3 (28.5, 37.6)	35.3 (31.2, 40.5)	34.6 (30.7, 40.1)	35.1 (31.1, 40.8)	35.6 (31.4, 41.6)
	Knox	Female	29.4 (24.9, 33.0)	30.4 (25.7, 34.3)	31.3 (26.5, 35.5)	31.9 (27.0, 36.4)	33.6 (28.4, 38.0)	35.1 (29.8, 39.8)	35.0 (29.6, 39.9)	35.5 (29.9, 40.5)	36.7 (31.4, 41.6)	37.1 (31.6, 42.3)	37.9 (32.4, 42.8)
		Male	28.4 (24.1, 33.5)	29.3 (25.0, 34.5)	30.3 (25.9, 35.5)	31.0 (26.6, 36.1)	34.1 (29.5, 39.3)	34.8 (30.1, 39.6)	35.4 (30.3, 40.3)	36.6 (31.6, 42.0)	38.0 (33.2, 43.4)	38.7 (33.5, 44.4)	39.3 (34.2, 44.8)
	Kosciusko	Female	29.9 (25.7, 33.2)	30.9 (26.4, 34.7)	31.7 (27.4, 35.5)	32.3 (28.2, 36.7)	33.4 (29.1, 37.8)	35.8 (31.2, 40.1)	35.9 (31.3, 40.6)	37.9 (33.4, 42.6)	38.3 (33.5, 42.9)	39.1 (34.3, 43.6)	39.3 (34.4, 43.7)
		Male	27.3 (23.6, 32.0)	28.2 (24.4, 33.3)	29.2 (25.6, 34.0)	30.2 (26.6, 35.2)	31.1 (27.2, 36.1)	32.7 (28.6, 37.5)	33.6 (29.4, 38.7)	34.8 (31.0, 40.4)	34.8 (30.8, 40.5)	35.4 (31.4, 41.1)	36.0 (32.0, 41.8)
	LaGrange	Female	36.0 (30.0, 39.9)	36.9 (31.2, 40.8)	38.0 (31.8, 42.4)	38.9 (32.9, 43.6)	41.7 (35.5, 46.2)	41.9 (36.1, 46.7)	42.6 (37.1, 47.9)	42.7 (37.8, 48.0)	44.8 (40.0, 50.0)	45.8 (40.9, 51.0)	45.8 (40.8, 51.0)
		Male	32.5 (27.6, 38.0)	33.6 (29.1, 38.9)	34.9 (30.1, 40.4)	36.5 (31.5, 41.9)	37.2 (32.2, 42.4)	38.6 (33.6, 43.6)	38.8 (33.8, 44.2)	40.4 (35.4, 46.0)	38.4 (34.0, 44.3)	38.9 (34.4, 44.9)	39.5 (35.0, 45.7)
	Lake	Female	37.0 (33.0, 39.1)	38.4 (34.4, 40.6)	39.3 (35.2, 41.7)	39.7 (36.2, 42.3)	40.9 (37.6, 43.2)	40.9 (37.6, 43.1)	41.4 (38.5, 43.5)	42.2 (39.6, 44.5)	42.6 (39.9, 44.8)	43.2 (40.4, 45.3)	43.7 (40.8, 46.1)
		Male	33.1 (29.5, 37.2)	34.0 (30.6, 38.1)	34.8 (31.4, 39.0)	35.5 (32.5, 39.6)	36.9 (33.7, 41.0)	35.7 (32.7, 39.8)	35.4 (32.6, 39.0)	36.9 (34.0, 40.5)	37.9 (35.0, 41.3)	38.5 (35.7, 42.0)	39.2 (36.1, 42.9)
	LaPorte	Female	30.8 (26.8, 34.1)	32.1 (28.0, 35.7)	32.9 (28.7, 36.8)	33.7 (29.4, 37.7)	35.4 (31.0, 39.7)	36.9 (32.3, 41.2)	36.7 (32.2, 41.2)	38.7 (34.1, 42.5)	39.4 (34.7, 43.4)	40.0 (35.3, 44.0)	40.5 (35.7, 44.6)
		Male	29.8 (25.9, 35.1)	30.8 (26.8, 36.1)	31.7 (27.8, 37.1)	33.7 (29.4, 38.9)	34.8 (30.0, 39.7)	36.1 (31.3, 41.1)	37.3 (32.4, 42.1)	37.5 (32.8, 42.4)	38.9 (33.8, 44.0)	39.5 (34.4, 44.6)	40.2 (34.8, 45.4)
	Lawrence	Female	29.4 (25.3, 33.2)	30.5 (26.2, 34.6)	31.3 (26.9, 35.7)	33.3 (28.7, 37.8)	33.9 (29.1, 38.3)	33.8 (28.9, 38.2)	35.5 (30.4, 40.1)	36.7 (31.3, 41.1)	38.4 (33.1, 42.6)	38.9 (33.6, 42.9)	39.4 (33.7, 43.7)
		Male	30.0 (25.6, 35.1)	31.0 (26.5, 36.3)	32.0 (27.5, 37.3)	34.4 (29.8, 39.6)	35.9 (31.4, 41.0)	35.1 (30.8, 40.3)	35.0 (30.8, 40.4)	35.6 (31.2, 41.4)	35.0 (30.8, 40.7)	35.6 (31.5, 41.3)	36.2 (31.7, 42.4)
	Madison	Female	31.4 (27.4, 34.3)	32.6 (28.4, 35.9)	33.6 (29.2, 37.2)	34.7 (30.6, 38.7)	35.6 (31.5, 39.8)	37.5 (33.6, 42.1)	40.0 (35.9, 44.5)	42.2 (37.6, 46.5)	43.2 (38.5, 47.1)	44.1 (39.5, 48.0)	44.7 (39.9, 48.7)
		Male	29.0 (25.3, 33.3)	29.9 (26.1, 34.4)	30.9 (27.0, 35.5)	32.5 (28.6, 36.9)	33.7 (29.6, 38.4)	35.2 (31.1, 39.9)	35.8 (31.9, 40.8)	38.5 (34.3, 43.6)	39.6 (35.4, 44.3)	40.3 (36.1, 44.9)	41.0 (36.6, 45.8)
	Marion	Female	32.0 (29.5, 34.3)	33.3 (30.8, 35.7)	34.3 (31.9, 36.8)	35.5 (33.1, 37.9)	37.4 (35.1, 39.8)	38.1 (35.6, 40.4)	39.1 (36.6, 41.2)	39.4 (37.1, 41.6)	40.5 (38.1, 42.5)	40.9 (38.5, 42.9)	41.3 (38.5, 43.5)
		Male	27.1 (24.2, 29.8)	28.0 (25.1, 30.6)	28.9 (26.1, 31.5)	29.2 (26.6, 31.7)	29.1 (26.7, 31.6)	29.2 (26.6, 31.8)	31.2 (28.7, 34.0)	31.4 (29.0, 34.4)	32.8 (30.4, 35.8)	33.4 (31.0, 36.4)	34.2 (31.5, 37.4)
	Marshall	Female	29.7 (24.8, 33.3)	30.8 (25.6, 34.7)	31.8 (26.8, 35.8)	33.8 (28.8, 38.3)	35.5 (30.3, 39.8)	36.6 (30.9, 41.1)	36.7 (31.7, 41.2)	38.4 (32.8, 43.0)	37.4 (32.1, 42.2)	37.6 (32.5, 42.3)	38.1 (32.9, 42.8)
		Male	27.5 (23.2, 32.7)	28.5 (24.1, 33.7)	29.4 (25.3, 34.5)	30.5 (26.3, 35.6)	31.5 (27.5, 36.8)	33.3 (29.0, 38.7)	34.0 (29.8, 39.1)	34.8 (30.3, 40.5)	35.5 (30.8, 41.3)	36.1 (31.5, 41.8)	36.7 (31.9, 42.5)
	Martin	Female	30.0 (25.4, 34.3)	30.8 (26.2, 35.5)	31.6 (26.8, 36.6)	32.8 (27.7, 38.0)	34.7 (29.1, 39.6)	35.9 (29.9, 40.9)	37.0 (30.8, 42.0)	38.8 (31.9, 44.2)	40.5 (33.9, 45.8)	40.9 (34.2, 46.3)	41.5 (34.6, 46.9)
		Male	30.8 (25.9, 36.2)	31.7 (26.9, 37.1)	32.6 (27.7, 38.1)	33.9 (29.1, 39.4)	34.0 (29.4, 39.3)	34.2 (29.6, 39.5)	34.7 (30.0, 40.1)	36.1 (31.1, 42.3)	35.3 (30.4, 41.2)	35.9 (30.9, 42.0)	36.5 (31.3, 42.8)
	Miami	Female	31.3 (26.7, 35.8)	32.8 (27.9, 37.7)	34.3 (29.3, 39.6)	34.9 (30.1, 40.4)	35.1 (30.2, 40.7)	35.8 (30.5, 41.0)	38.6 (33.3, 43.7)	40.4 (34.7, 45.3)	42.7 (37.1, 47.3)	43.2 (37.5, 48.0)	43.3 (37.7, 48.0)
		Male	30.1 (25.7, 35.2)	31.2 (26.8, 36.5)	32.4 (28.0, 37.7)	34.2 (29.8, 39.2)	34.8 (30.4, 40.2)	36.2 (31.5, 41.3)	37.4 (32.7, 42.9)	36.8 (32.0, 42.5)	36.9 (32.2, 42.6)	37.5 (32.6, 43.4)	38.1 (33.3, 44.1)
	Monroe	Female	23.7 (20.2, 26.4)	24.5 (20.9, 27.6)	25.3 (21.4, 28.7)	27.0 (23.1, 30.5)	28.9 (24.7, 32.4)	29.8 (25.5, 33.5)	31.0 (26.6, 34.7)	30.8 (27.0, 35.0)	31.4 (27.5, 35.8)	32.1 (28.2, 36.5)	32.6 (28.5, 37.0)
		Male	26.0 (22.0, 29.9)	26.9 (22.8, 31.0)	27.9 (23.6, 32.1)	29.5 (25.3, 33.8)	31.1 (27.1, 35.6)	30.8 (27.1, 35.5)	30.6 (27.0, 35.2)	31.8 (28.2, 36.7)	31.1 (27.2, 35.7)	31.5 (27.7, 36.2)	32.1 (28.1, 36.9)
	Montgomery	Female	28.5 (24.1, 32.2)	29.7 (25.0, 33.7)	30.7 (25.8, 35.1)	32.3 (27.2, 36.6)	34.4 (29.5, 38.9)	35.7 (30.5, 40.0)	36.9 (31.4, 41.3)	38.7 (32.7, 42.7)	39.0 (33.4, 43.2)	39.6 (33.8, 44.0)	39.9 (34.1, 44.3)
		Male	27.5 (23.1, 32.2)	28.6 (24.1, 33.5)	29.7 (25.1, 34.6)	31.8 (27.4, 36.6)	33.3 (28.9, 38.4)	34.6 (30.2, 40.0)	34.5 (30.1, 40.1)	35.4 (31.0, 41.2)	35.0 (30.4, 40.6)	35.5 (30.7, 41.3)	36.1 (31.3, 42.0)
	Morgan	Female	29.5 (25.1, 32.9)	30.9 (26.3, 34.5)	31.8 (27.0, 35.9)	33.7 (28.7, 38.0)	34.3 (29.1, 38.5)	36.1 (30.7, 40.3)	36.7 (31.5, 41.4)	38.3 (33.4, 44.0)	38.5 (33.8, 44.2)	39.2 (34.5, 44.8)	39.4 (34.5, 45.3)
		Male	28.4 (24.3, 33.1)	29.5 (25.4, 34.1)	30.4 (26.2, 35.2)	31.1 (26.9, 35.9)	31.5 (27.3, 36.6)	32.0 (28.1, 37.2)	33.5 (29.5, 39.2)	35.5 (31.1, 41.5)	36.0 (31.5, 41.9)	36.6 (32.1, 42.5)	37.2 (32.4, 43.4)
	Newton	Female	32.1 (27.0, 36.3)	33.2 (28.0, 37.7)	33.9 (28.8, 38.5)	34.3 (29.0, 39.4)	36.6 (30.7, 41.6)	36.3 (30.5, 41.3)	37.3 (31.2, 42.3)	39.3 (32.7, 44.7)	40.3 (33.9, 45.4)	40.7 (34.3, 45.8)	41.6 (35.0, 46.9)
		Male	31.5 (26.9, 37.1)	32.4 (27.8, 37.9)	33.3 (28.9, 38.7)	34.5 (29.9, 40.2)	35.5 (30.7, 41.3)	35.7 (30.9, 41.1)	36.5 (31.4, 42.0)	37.2 (31.6, 43.0)	37.9 (32.4, 43.3)	38.5 (32.9, 44.1)	39.1 (33.3, 44.9)
	Noble	Female	34.0 (28.8, 37.4)	35.0 (29.7, 38.6)	36.2 (30.9, 39.9)	37.2 (31.8, 41.4)	39.6 (34.0, 43.7)	40.9 (34.9, 44.7)	40.5 (34.7, 44.7)	41.2 (35.4, 45.5)	42.9 (37.3, 47.2)	43.1 (37.4, 47.5)	43.6 (37.9, 48.0)
		Male	28.9 (24.6, 34.0)	29.8 (25.6, 34.9)	30.8 (26.8, 35.8)	32.0 (27.5, 37.2)	32.5 (28.0, 37.5)	33.2 (28.6, 37.9)	33.1 (28.4, 38.2)	34.0 (29.4, 39.3)	32.7 (28.6, 38.0)	33.3 (29.1, 38.8)	33.8 (29.6, 39.4)
	Ohio	Female	28.1 (23.2, 32.3)	29.1 (24.0, 33.6)	30.1 (25.1, 34.8)	32.0 (26.6, 37.1)	32.3 (27.1, 37.4)	33.8 (27.9, 39.2)	33.2 (27.5, 38.8)	35.8 (29.7, 41.9)	35.7 (29.5, 41.7)	36.1 (30.0, 42.0)	36.6 (30.4, 42.6)
		Male	27.8 (23.1, 33.4)	28.8 (24.2, 34.4)	29.8 (25.3, 35.3)	30.6 (26.1, 36.0)	30.9 (26.5, 36.4)	31.4 (27.0, 37.1)	33.6 (28.7, 39.4)	36.2 (30.7, 42.3)	36.9 (31.3, 43.2)	37.6 (31.9, 43.8)	38.2 (32.3, 44.5)
	Orange	Female	31.8 (27.3, 36.3)	33.0 (28.3, 37.9)	33.9 (29.2, 39.0)	35.9 (31.0, 41.1)	36.8 (31.5, 42.1)	38.8 (32.9, 43.9)	40.1 (34.4, 45.2)	41.0 (35.2, 45.8)	41.3 (35.7, 45.9)	41.7 (36.1, 46.4)	42.0 (36.3, 46.7)
		Male	30.7 (25.9, 36.1)	31.7 (26.9, 37.2)	32.7 (28.1, 38.2)	34.0 (29.3, 39.4)	34.9 (30.1, 40.4)	35.0 (30.4, 40.5)	35.7 (31.2, 41.3)	36.2 (31.6, 41.7)	35.7 (31.1, 41.1)	36.3 (31.6, 41.7)	36.8 (32.0, 42.4)
	Owen	Female	30.6 (25.6, 34.3)	31.7 (26.4, 35.8)	32.5 (27.1, 36.9)	34.1 (28.6, 38.7)	34.7 (29.5, 39.5)	35.9 (30.6, 40.8)	36.4 (30.7, 41.6)	38.0 (32.8, 43.5)	38.9 (33.2, 44.9)	39.3 (33.9, 45.1)	39.9 (34.2, 46.0)
		Male	29.3 (25.0, 34.6)	30.3 (25.8, 35.6)	31.1 (26.7, 36.5)	33.0 (28.2, 38.3)	33.5 (28.8, 38.8)	33.5 (29.2, 38.9)	35.1 (30.6, 41.0)	37.9 (33.3, 43.6)	38.1 (33.0, 44.0)	38.8 (33.9, 44.4)	39.5 (34.2, 45.4)
	Parke	Female	32.0 (26.9, 35.9)	33.3 (28.0, 37.6)	34.4 (28.9, 39.1)	35.9 (30.4, 40.7)	38.3 (32.6, 43.1)	39.5 (33.5, 44.4)	41.8 (36.1, 46.4)	40.6 (35.2, 45.6)	41.4 (35.8, 46.1)	41.9 (36.5, 46.5)	42.5 (36.8, 47.3)
		Male	29.7 (25.2, 35.2)	30.8 (26.2, 36.5)	32.0 (27.3, 37.8)	33.7 (28.9, 39.0)	35.6 (30.6, 41.1)	36.2 (31.4, 42.2)	37.3 (32.5, 43.0)	37.6 (32.4, 43.3)	38.1 (33.0, 43.9)	38.7 (33.7, 44.4)	39.3 (34.0, 45.3)
	Perry	Female	31.6 (26.6, 35.3)	32.2 (27.0, 36.3)	33.0 (27.8, 37.3)	34.4 (28.9, 39.1)	34.2 (29.1, 39.0)	35.8 (30.6, 40.6)	39.0 (33.5, 43.9)	39.0 (33.9, 43.7)	38.4 (33.7, 42.8)	38.9 (34.0, 43.5)	39.4 (34.4, 43.8)
		Male	28.0 (23.6, 32.8)	28.7 (24.2, 33.8)	29.5 (25.2, 34.5)	30.9 (26.4, 36.0)	32.2 (27.7, 37.5)	33.5 (29.2, 38.7)	34.0 (29.4, 39.4)	35.5 (31.1, 40.8)	36.2 (31.8, 41.5)	36.8 (32.1, 42.4)	37.4 (32.7, 42.9)
	Pike	Female	31.5 (26.5, 35.7)	32.6 (27.2, 37.3)	33.4 (28.1, 38.2)	33.8 (28.3, 39.0)	34.4 (28.7, 39.6)	34.5 (28.7, 39.7)	35.4 (29.7, 40.6)	36.7 (30.7, 42.4)	38.2 (32.1, 43.9)	39.0 (32.8, 44.7)	39.0 (32.8, 44.8)
		Male	29.2 (25.0, 35.0)	30.0 (25.7, 36.1)	30.9 (26.7, 36.8)	31.9 (27.8, 37.8)	34.1 (29.4, 40.1)	35.6 (30.5, 41.0)	36.1 (30.9, 41.3)	37.4 (32.0, 43.2)	37.7 (32.2, 43.6)	38.3 (32.6, 44.2)	38.9 (33.2, 45.0)
	Porter	Female	29.0 (25.1, 32.2)	30.2 (26.2, 33.5)	31.1 (27.0, 34.7)	31.2 (27.3, 34.9)	33.0 (29.1, 36.9)	33.9 (29.5, 38.0)	34.6 (30.6, 39.1)	35.3 (31.1, 39.9)	36.2 (32.2, 40.8)	37.0 (32.7, 41.8)	37.3 (32.8, 42.2)
		Male	28.9 (25.1, 33.6)	29.9 (26.2, 34.5)	30.8 (27.0, 35.6)	31.9 (28.2, 36.6)	33.0 (29.2, 37.7)	33.4 (29.2, 38.0)	33.9 (29.6, 38.5)	34.7 (30.2, 39.5)	35.2 (30.5, 39.8)	35.8 (30.8, 40.5)	36.3 (31.2, 41.3)
	Posey	Female	28.8 (23.6, 32.2)	29.9 (24.5, 33.6)	30.9 (25.5, 34.8)	31.7 (26.1, 36.0)	33.7 (28.0, 38.2)	34.6 (28.8, 39.3)	34.0 (28.6, 38.5)	36.0 (30.6, 41.1)	35.6 (30.2, 40.7)	36.3 (30.9, 41.2)	37.1 (31.3, 42.3)
		Male	26.9 (22.7, 32.3)	27.9 (23.6, 33.4)	28.9 (24.8, 34.3)	29.7 (25.4, 35.1)	30.4 (26.1, 35.7)	31.6 (27.2, 36.9)	33.9 (29.2, 39.0)	34.3 (29.1, 39.5)	36.5 (31.3, 42.1)	37.1 (32.0, 42.6)	37.8 (32.2, 43.6)
	Pulaski	Female	29.6 (24.7, 33.9)	30.8 (26.0, 35.3)	31.6 (26.5, 36.5)	32.2 (27.1, 37.2)	34.2 (28.7, 39.5)	35.5 (29.6, 40.4)	36.2 (30.7, 40.8)	36.8 (31.0, 41.2)	37.6 (32.1, 41.6)	38.2 (32.3, 42.5)	38.4 (32.7, 42.6)
		Male	28.1 (23.5, 33.5)	29.2 (24.7, 34.4)	30.1 (25.5, 35.4)	31.8 (27.3, 37.0)	33.0 (28.5, 38.8)	33.8 (29.5, 39.4)	35.2 (30.9, 40.7)	37.6 (33.1, 43.3)	38.8 (34.4, 44.5)	39.5 (34.6, 45.6)	40.2 (35.4, 46.1)
	Putnam	Female	29.8 (25.2, 33.7)	31.1 (26.4, 35.2)	32.0 (27.3, 36.5)	32.6 (27.8, 37.5)	34.1 (29.2, 39.2)	34.8 (29.6, 39.8)	37.0 (31.4, 42.4)	38.3 (32.7, 43.3)	38.8 (33.3, 44.0)	39.4 (33.9, 44.7)	39.8 (34.2, 45.2)
		Male	27.7 (23.7, 33.1)	28.8 (24.9, 34.1)	29.8 (25.9, 35.2)	31.6 (27.1, 36.6)	32.9 (28.4, 38.2)	34.5 (30.0, 39.8)	36.0 (31.1, 41.7)	37.2 (32.3, 42.7)	37.6 (32.4, 43.1)	38.2 (32.9, 43.8)	38.8 (33.4, 44.5)
	Randolph	Female	31.8 (26.9, 35.8)	32.8 (27.9, 37.0)	34.0 (29.1, 38.5)	35.2 (30.3, 40.3)	34.7 (30.0, 39.8)	35.9 (31.2, 40.9)	36.9 (32.6, 41.9)	37.9 (33.6, 42.5)	40.1 (35.5, 44.2)	40.4 (35.7, 44.6)	41.0 (36.1, 45.4)
		Male	30.8 (26.1, 35.9)	31.6 (27.1, 36.8)	32.6 (28.2, 37.6)	33.8 (29.4, 39.1)	34.5 (29.8, 39.7)	34.2 (29.8, 39.3)	36.4 (31.8, 41.6)	37.4 (33.0, 42.7)	37.8 (33.2, 43.0)	38.5 (33.8, 43.9)	39.1 (34.2, 44.7)
	Ripley	Female	29.1 (24.2, 32.7)	30.1 (25.0, 34.2)	31.1 (25.8, 35.5)	32.4 (27.2, 37.1)	33.0 (28.0, 37.5)	33.5 (28.5, 38.4)	32.6 (28.4, 37.2)	33.6 (29.3, 38.2)	34.5 (30.1, 38.8)	34.7 (30.1, 39.1)	35.2 (30.6, 39.7)
		Male	27.6 (23.2, 32.4)	28.6 (24.1, 33.6)	29.5 (25.0, 34.6)	30.5 (26.1, 35.6)	32.7 (28.4, 37.7)	33.9 (29.3, 39.1)	36.0 (31.5, 41.0)	36.5 (31.7, 41.4)	37.0 (32.3, 42.0)	37.4 (32.5, 42.5)	38.0 (33.1, 43.2)
	Rush	Female	30.8 (25.5, 34.9)	31.9 (26.6, 36.2)	32.8 (27.5, 37.4)	33.5 (28.0, 38.8)	34.9 (29.6, 40.2)	35.1 (30.1, 40.7)	35.8 (30.6, 41.4)	35.8 (31.0, 41.4)	36.2 (31.3, 41.5)	36.6 (31.7, 41.8)	37.1 (32.1, 42.3)
		Male	29.3 (24.3, 34.6)	30.3 (25.5, 35.4)	31.2 (26.5, 36.3)	33.0 (27.9, 38.5)	34.6 (29.4, 39.9)	36.7 (31.6, 41.8)	37.4 (32.3, 42.9)	38.3 (33.3, 43.9)	37.8 (32.7, 43.5)	38.4 (33.3, 44.1)	39.0 (33.8, 44.8)
	Scott	Female	31.4 (26.5, 35.3)	32.5 (27.7, 36.7)	33.5 (28.4, 38.1)	35.3 (30.2, 40.2)	37.7 (32.1, 42.8)	38.7 (33.0, 44.0)	39.1 (33.4, 44.3)	40.0 (33.7, 45.6)	39.3 (33.4, 44.6)	40.1 (34.0, 45.4)	40.9 (34.7, 46.3)
		Male	32.0 (27.2, 37.1)	33.1 (28.5, 38.2)	34.1 (29.3, 39.4)	37.0 (32.1, 42.1)	38.8 (33.9, 44.2)	39.8 (34.8, 45.1)	38.8 (34.0, 44.2)	39.3 (34.3, 45.4)	37.4 (32.7, 43.4)	37.9 (33.2, 44.0)	38.4 (33.6, 44.7)
	Shelby	Female	32.2 (27.2, 36.3)	33.4 (28.5, 37.6)	34.4 (29.1, 39.1)	35.2 (29.9, 40.0)	36.5 (31.0, 41.2)	36.4 (31.0, 40.8)	36.4 (31.1, 41.4)	37.7 (32.3, 42.7)	37.5 (32.1, 42.8)	38.0 (32.5, 43.3)	38.4 (32.9, 43.7)
		Male	27.3 (23.2, 32.4)	28.2 (24.2, 33.2)	29.0 (24.9, 34.3)	30.5 (26.6, 35.8)	32.2 (28.1, 37.8)	34.0 (29.9, 39.4)	36.2 (31.4, 41.7)	38.5 (33.7, 44.2)	38.2 (33.2, 44.1)	38.9 (33.7, 44.9)	39.5 (34.2, 45.6)
	Spencer	Female	29.2 (24.4, 32.9)	30.0 (25.1, 33.8)	31.0 (25.9, 35.1)	32.7 (27.4, 36.8)	32.1 (26.5, 36.5)	33.5 (27.7, 37.8)	36.9 (31.0, 41.4)	35.7 (30.4, 40.4)	35.1 (30.4, 39.7)	35.7 (30.9, 40.4)	36.0 (31.1, 40.7)
		Male	26.2 (22.1, 31.4)	27.0 (23.0, 32.2)	27.9 (23.9, 33.1)	29.8 (25.9, 35.0)	32.4 (28.0, 37.7)	34.4 (29.7, 39.3)	33.7 (29.2, 38.7)	36.6 (32.0, 41.8)	36.9 (32.5, 42.0)	37.5 (33.0, 42.8)	38.2 (33.5, 43.5)
	St. Joseph	Female	30.5 (26.6, 33.0)	31.5 (27.5, 34.3)	32.4 (28.3, 35.3)	34.0 (30.3, 37.0)	35.5 (32.0, 38.8)	36.0 (32.3, 39.2)	36.8 (33.2, 40.2)	38.1 (34.6, 41.2)	38.3 (34.8, 41.3)	38.5 (35.0, 41.7)	39.4 (35.7, 42.6)
		Male	27.5 (24.0, 32.1)	28.4 (24.9, 33.0)	29.3 (25.8, 34.0)	30.3 (26.9, 34.8)	32.0 (28.6, 36.4)	33.7 (30.3, 38.2)	33.7 (30.4, 38.1)	34.6 (31.3, 38.9)	34.5 (31.4, 38.9)	35.1 (31.9, 39.5)	35.5 (32.2, 40.1)
	Starke	Female	33.0 (28.0, 37.2)	34.4 (29.3, 38.8)	35.1 (30.0, 39.7)	35.8 (30.5, 41.0)	38.3 (33.0, 43.3)	38.8 (33.1, 43.7)	39.9 (34.5, 44.7)	39.8 (34.5, 44.5)	40.1 (34.7, 44.5)	41.2 (35.6, 45.6)	41.3 (35.6, 45.7)
		Male	30.9 (26.4, 36.6)	31.9 (27.6, 37.5)	32.9 (28.6, 38.4)	34.6 (30.1, 40.3)	35.9 (31.5, 41.6)	37.8 (33.0, 43.3)	38.6 (33.6, 43.9)	39.4 (34.4, 44.9)	40.8 (35.7, 46.5)	41.4 (36.1, 47.1)	42.0 (36.6, 47.8)
	Steuben	Female	29.8 (24.7, 33.1)	31.1 (26.0, 34.5)	31.9 (26.4, 35.9)	32.8 (27.2, 36.4)	34.2 (28.7, 38.0)	35.4 (29.5, 39.3)	36.7 (30.9, 41.2)	36.4 (30.5, 40.9)	37.7 (31.9, 42.2)	38.0 (32.0, 42.6)	38.4 (32.4, 43.1)
		Male	27.7 (23.4, 32.4)	28.7 (24.5, 33.2)	29.6 (25.1, 34.4)	30.9 (26.5, 35.6)	31.4 (27.0, 36.0)	31.8 (27.4, 36.6)	33.3 (28.8, 38.8)	36.2 (31.4, 41.9)	35.9 (31.4, 41.6)	36.6 (31.9, 42.5)	37.2 (32.4, 43.2)
	Sullivan	Female	30.4 (25.3, 34.5)	31.3 (26.3, 35.5)	32.2 (27.0, 36.8)	33.2 (27.9, 38.0)	35.1 (29.1, 39.7)	36.7 (30.6, 41.5)	38.2 (31.8, 43.1)	38.3 (32.0, 43.5)	40.0 (33.9, 45.2)	40.0 (34.1, 45.1)	40.9 (34.4, 46.5)
		Male	31.7 (26.3, 36.9)	32.6 (27.6, 37.7)	33.5 (28.4, 38.7)	34.4 (29.3, 39.3)	36.2 (30.8, 41.3)	34.7 (29.8, 39.7)	35.5 (30.5, 40.9)	36.9 (31.7, 42.5)	38.4 (33.4, 44.0)	39.1 (34.1, 44.7)	39.7 (34.1, 45.8)
	Switzerland	Female	31.0 (26.0, 35.3)	32.4 (27.3, 36.8)	32.9 (27.7, 37.6)	33.7 (28.3, 39.0)	33.4 (28.5, 38.9)	35.3 (29.9, 41.0)	36.0 (30.5, 41.7)	38.8 (32.9, 44.6)	40.0 (33.8, 46.0)	40.2 (34.0, 46.2)	40.9 (34.4, 47.0)
		Male	30.7 (25.8, 36.3)	31.6 (27.0, 37.1)	32.4 (27.7, 37.9)	33.1 (28.3, 38.7)	34.0 (29.6, 39.7)	34.6 (30.1, 40.3)	35.6 (30.8, 41.3)	37.5 (32.4, 43.4)	38.4 (33.0, 44.6)	39.0 (33.5, 45.3)	39.6 (33.9, 46.1)
	Tippecanoe	Female	28.9 (24.9, 31.5)	30.1 (25.9, 33.0)	31.1 (26.8, 34.3)	31.7 (27.4, 35.1)	33.0 (28.8, 36.5)	33.9 (29.7, 37.7)	33.7 (29.4, 37.7)	33.5 (29.2, 37.5)	33.0 (28.8, 37.3)	33.3 (29.3, 37.4)	33.7 (29.5, 38.0)
		Male	26.1 (22.6, 30.3)	27.1 (23.4, 31.4)	28.0 (24.4, 32.4)	29.8 (26.1, 34.2)	30.7 (27.0, 35.1)	30.4 (26.6, 35.0)	31.2 (27.4, 36.4)	32.0 (28.2, 37.1)	33.0 (28.7, 38.3)	33.5 (29.3, 38.7)	34.1 (29.7, 39.5)
	Tipton	Female	29.4 (24.6, 33.6)	30.2 (25.3, 34.7)	31.2 (26.1, 36.0)	31.6 (26.6, 36.7)	32.4 (27.2, 37.4)	33.1 (27.5, 38.8)	35.2 (29.5, 40.7)	37.1 (31.1, 42.7)	37.3 (31.5, 43.1)	37.6 (32.0, 43.3)	38.3 (32.3, 44.3)
		Male	29.9 (25.0, 35.0)	30.8 (25.9, 36.0)	31.6 (26.8, 36.8)	32.6 (27.7, 37.6)	32.4 (27.8, 37.7)	33.7 (28.8, 39.4)	32.2 (27.9, 38.1)	34.0 (29.2, 40.0)	34.5 (29.7, 40.6)	35.1 (30.4, 41.2)	35.7 (30.6, 42.1)
	Union	Female	30.5 (25.6, 35.5)	31.3 (26.4, 36.4)	32.3 (27.3, 37.7)	33.2 (28.0, 38.9)	32.7 (27.3, 37.8)	33.4 (28.2, 38.5)	34.4 (28.6, 40.0)	34.2 (27.7, 39.6)	34.9 (28.7, 39.8)	35.2 (28.7, 40.2)	35.9 (29.3, 41.1)
		Male	28.0 (23.2, 33.4)	28.8 (24.2, 34.0)	29.8 (25.2, 35.0)	31.0 (26.3, 36.3)	31.7 (27.1, 37.4)	32.8 (28.2, 38.2)	34.2 (29.2, 40.6)	35.7 (30.0, 42.4)	35.3 (30.1, 41.7)	35.9 (30.4, 42.7)	36.5 (30.8, 43.4)
	Vanderburgh	Female	31.3 (27.0, 34.0)	32.5 (28.1, 35.5)	33.5 (29.2, 36.6)	34.7 (30.5, 38.2)	35.4 (31.5, 39.1)	35.5 (31.4, 39.3)	36.5 (32.2, 39.7)	37.8 (33.6, 41.4)	38.9 (34.5, 42.5)	39.6 (35.3, 43.2)	39.9 (35.6, 43.4)
		Male	27.4 (23.7, 31.8)	28.4 (24.7, 32.9)	29.3 (25.7, 33.7)	30.0 (26.3, 34.5)	30.7 (27.0, 35.1)	30.5 (26.7, 34.7)	32.1 (28.2, 36.1)	32.8 (28.8, 37.0)	34.2 (30.3, 38.5)	34.9 (30.9, 39.2)	35.5 (31.6, 39.9)
	Vermillion	Female	30.4 (25.6, 34.8)	31.5 (26.7, 36.0)	32.5 (27.7, 37.1)	35.2 (30.1, 40.2)	37.5 (31.9, 42.8)	39.3 (33.5, 44.6)	38.9 (33.3, 44.3)	40.2 (34.2, 45.6)	38.8 (33.0, 44.2)	38.9 (33.4, 44.0)	39.2 (33.3, 44.6)
		Male	29.9 (25.4, 35.6)	30.9 (26.6, 36.6)	32.0 (27.8, 37.4)	33.0 (28.5, 38.6)	34.9 (30.2, 40.9)	34.5 (30.1, 40.6)	34.6 (30.2, 41.1)	35.1 (30.5, 41.6)	35.6 (30.9, 42.3)	36.2 (31.7, 42.7)	36.8 (31.9, 43.7)
	Vigo	Female	29.4 (25.6, 32.8)	30.4 (26.4, 34.2)	31.2 (27.3, 35.1)	33.6 (29.6, 37.8)	36.9 (32.5, 41.3)	39.4 (34.8, 43.8)	40.8 (36.0, 45.3)	40.4 (36.0, 45.1)	40.1 (35.7, 44.7)	40.2 (35.8, 44.7)	40.5 (35.9, 45.4)
		Male	30.3 (26.1, 35.0)	31.2 (26.9, 36.1)	32.1 (28.0, 36.8)	32.2 (28.0, 37.0)	34.5 (29.9, 39.3)	33.5 (29.4, 38.5)	33.8 (29.8, 39.2)	35.3 (31.3, 40.6)	36.3 (32.3, 41.5)	37.0 (32.9, 42.2)	37.6 (33.2, 43.2)
	Wabash	Female	29.4 (24.9, 33.2)	30.3 (25.7, 34.3)	31.3 (26.5, 35.7)	32.2 (27.6, 36.8)	34.0 (28.9, 38.7)	35.1 (29.8, 39.7)	37.1 (32.0, 41.7)	40.5 (34.9, 45.2)	41.7 (36.2, 46.1)	41.9 (36.3, 46.4)	42.9 (37.3, 47.3)
		Male	27.2 (23.3, 32.2)	28.1 (24.2, 33.1)	29.1 (25.2, 34.2)	30.7 (26.9, 35.8)	32.9 (28.6, 38.3)	33.7 (29.4, 39.0)	35.8 (31.4, 41.3)	36.7 (32.1, 42.5)	37.0 (32.4, 42.6)	37.7 (32.9, 43.5)	38.2 (33.5, 44.0)
	Warren	Female	30.2 (24.8, 34.2)	31.9 (26.3, 36.2)	32.9 (27.3, 37.3)	34.1 (28.2, 39.1)	35.2 (29.6, 40.1)	36.7 (31.0, 41.8)	36.4 (30.8, 42.2)	37.4 (31.6, 43.1)	37.4 (31.8, 43.2)	38.0 (32.2, 43.9)	38.4 (32.7, 44.2)
		Male	28.7 (24.0, 34.6)	30.0 (25.3, 36.0)	31.2 (26.6, 37.1)	32.7 (27.8, 38.6)	33.5 (28.8, 39.2)	33.0 (28.5, 38.7)	33.9 (29.1, 40.3)	34.6 (29.8, 41.0)	36.1 (31.1, 42.6)	36.7 (31.6, 43.5)	37.4 (32.2, 44.2)
	Warrick	Female	27.1 (22.9, 30.5)	27.9 (23.7, 31.4)	28.8 (24.2, 32.9)	29.2 (24.7, 33.3)	28.7 (24.4, 33.0)	29.9 (25.0, 34.3)	32.5 (27.4, 36.9)	32.4 (27.6, 36.9)	34.2 (29.4, 38.7)	34.5 (29.6, 39.1)	35.1 (30.1, 39.8)
		Male	26.1 (22.5, 31.4)	26.8 (23.4, 32.0)	27.7 (24.0, 33.2)	29.2 (25.6, 34.7)	30.7 (26.7, 35.9)	32.1 (27.6, 36.9)	32.3 (28.0, 36.9)	34.4 (30.0, 39.5)	34.5 (30.0, 39.5)	35.1 (30.3, 40.3)	35.6 (30.7, 41.0)
	Washington	Female	31.8 (27.1, 35.9)	32.8 (28.0, 37.2)	33.6 (28.8, 38.2)	36.1 (31.2, 40.9)	36.0 (30.9, 40.8)	36.6 (31.1, 41.6)	36.9 (31.4, 42.0)	37.6 (31.5, 43.0)	38.3 (32.4, 43.4)	38.8 (32.8, 43.9)	39.1 (33.0, 44.3)
		Male	30.2 (25.5, 35.5)	31.1 (26.4, 36.4)	32.0 (27.5, 37.2)	34.1 (29.5, 39.3)	35.5 (30.9, 40.9)	35.8 (31.2, 41.2)	36.1 (31.7, 41.7)	37.3 (32.5, 43.4)	36.9 (32.3, 42.9)	37.6 (32.8, 43.6)	38.1 (33.3, 44.4)
	Wayne	Female	31.3 (27.4, 35.0)	32.5 (28.5, 36.5)	33.5 (29.5, 37.7)	33.9 (29.9, 38.6)	33.6 (29.5, 38.2)	34.4 (30.2, 39.0)	35.6 (31.2, 40.2)	35.9 (30.9, 40.1)	39.2 (33.7, 42.5)	39.8 (34.0, 43.3)	40.4 (34.8, 43.7)
		Male	30.2 (26.0, 35.1)	31.2 (26.9, 36.1)	32.1 (28.0, 36.9)	33.0 (28.8, 38.0)	33.5 (29.1, 38.5)	33.6 (29.2, 38.4)	34.4 (29.7, 39.6)	34.0 (29.3, 39.4)	34.3 (29.6, 39.3)	34.9 (29.8, 40.2)	35.4 (30.4, 40.6)
	Wells	Female	26.8 (22.6, 30.9)	27.7 (23.3, 32.0)	28.7 (24.2, 33.3)	31.5 (26.7, 36.5)	32.2 (27.5, 37.2)	34.5 (29.7, 39.9)	35.9 (30.7, 41.5)	37.8 (32.4, 43.1)	35.9 (30.5, 41.5)	36.4 (31.1, 41.8)	36.8 (31.6, 42.2)
		Male	26.5 (22.0, 31.1)	27.4 (22.8, 32.0)	28.4 (23.8, 33.0)	29.0 (24.7, 33.9)	29.7 (25.6, 34.7)	32.0 (27.8, 37.1)	34.7 (29.9, 40.2)	37.1 (32.0, 42.6)	37.9 (32.2, 43.6)	38.6 (33.0, 44.2)	39.2 (33.5, 44.9)
	White	Female	30.3 (25.8, 34.4)	31.9 (27.2, 36.4)	33.0 (28.3, 37.7)	33.0 (28.0, 38.0)	34.3 (29.0, 39.0)	35.5 (30.0, 39.9)	37.1 (31.9, 41.4)	37.8 (32.1, 42.2)	38.3 (32.9, 42.4)	38.9 (33.4, 43.0)	39.2 (33.6, 43.4)
		Male	28.1 (23.8, 33.2)	29.2 (24.9, 34.3)	30.2 (26.0, 35.4)	32.8 (28.3, 38.1)	34.2 (29.9, 39.9)	33.9 (29.8, 39.5)	36.6 (32.5, 42.3)	36.4 (32.5, 42.6)	37.3 (33.2, 43.5)	37.9 (33.7, 44.2)	38.5 (34.2, 44.9)
	Whitley	Female	30.6 (25.9, 34.4)	31.7 (26.9, 35.8)	32.9 (27.9, 37.4)	33.6 (28.8, 38.7)	34.8 (29.8, 39.6)	35.4 (30.1, 40.8)	36.1 (31.0, 41.5)	39.5 (34.2, 45.0)	41.2 (35.5, 46.1)	41.9 (36.1, 46.7)	42.3 (36.2, 47.5)
		Male	26.3 (22.4, 31.2)	27.2 (23.3, 32.2)	28.2 (24.2, 33.3)	29.9 (25.9, 35.0)	31.3 (27.2, 36.4)	32.6 (28.2, 37.6)	33.9 (29.5, 39.2)	35.8 (31.5, 41.5)	35.3 (30.9, 40.9)	35.9 (31.4, 41.5)	36.5 (31.7, 42.5)
Iowa
	Adair	Female	27.7 (22.8, 31.4)	28.7 (23.7, 32.8)	29.7 (24.7, 33.9)	30.8 (25.7, 35.5)	30.6 (25.6, 35.3)	30.6 (25.6, 35.4)	31.7 (26.3, 36.8)	33.0 (27.2, 38.4)	33.0 (27.3, 38.4)	33.3 (27.4, 38.8)	33.9 (28.0, 39.5)
		Male	26.8 (22.4, 31.9)	27.7 (23.3, 32.8)	28.7 (24.5, 33.7)	31.3 (26.9, 36.4)	33.4 (28.8, 38.6)	34.5 (29.8, 39.3)	35.8 (30.7, 41.0)	36.9 (31.4, 42.7)	36.1 (30.9, 42.0)	36.7 (31.2, 42.9)	37.3 (31.7, 43.6)
	Adams	Female	29.6 (24.5, 33.4)	30.5 (25.4, 34.5)	31.2 (25.8, 35.6)	31.9 (26.4, 36.5)	32.3 (27.1, 37.1)	32.9 (27.5, 37.7)	32.5 (27.3, 37.4)	35.1 (29.0, 40.8)	35.2 (29.3, 40.8)	35.8 (29.9, 41.4)	36.1 (29.8, 42.0)
		Male	28.6 (23.7, 33.6)	29.3 (24.7, 34.3)	30.2 (25.3, 35.3)	31.0 (26.3, 36.1)	32.7 (27.9, 37.9)	32.9 (28.3, 38.1)	34.3 (29.6, 39.7)	36.0 (30.7, 42.3)	35.6 (30.4, 41.9)	36.2 (31.0, 42.5)	36.8 (31.3, 43.6)
	Allamakee	Female	28.8 (24.0, 33.0)	29.9 (25.0, 34.2)	31.0 (26.0, 35.7)	31.5 (26.4, 36.7)	32.2 (27.3, 37.1)	33.8 (28.5, 38.7)	34.2 (28.9, 39.3)	32.6 (27.6, 38.2)	33.9 (28.9, 38.8)	34.2 (28.8, 39.3)	34.8 (29.2, 40.1)
		Male	27.5 (22.5, 32.4)	28.5 (23.6, 33.3)	29.5 (24.6, 34.3)	31.2 (26.3, 36.1)	32.6 (27.8, 37.2)	33.0 (28.4, 37.6)	33.5 (28.8, 38.6)	35.5 (30.6, 41.1)	35.5 (31.0, 40.9)	36.2 (31.2, 42.0)	36.7 (31.5, 42.7)
	Appanoose	Female	30.4 (25.4, 34.2)	31.4 (26.3, 35.6)	32.3 (27.1, 36.6)	32.2 (27.3, 37.0)	34.0 (28.9, 39.3)	34.5 (29.5, 39.7)	36.4 (31.1, 41.8)	36.4 (30.9, 42.3)	38.2 (32.4, 44.0)	38.0 (32.3, 43.7)	38.5 (32.9, 44.2)
		Male	29.6 (24.7, 34.4)	30.6 (25.7, 35.5)	31.7 (26.8, 36.5)	33.2 (28.2, 37.8)	34.3 (29.1, 39.1)	34.8 (30.3, 39.8)	35.7 (31.0, 41.0)	35.5 (30.5, 41.4)	35.6 (30.8, 41.8)	36.3 (31.4, 42.5)	36.9 (32.0, 43.1)
	Audubon	Female	28.6 (23.5, 32.2)	29.6 (24.4, 33.6)	30.4 (25.0, 34.7)	32.1 (26.8, 36.8)	33.1 (27.6, 37.7)	34.1 (28.4, 38.9)	36.0 (29.9, 41.2)	37.5 (30.9, 42.8)	36.2 (29.6, 41.4)	36.6 (30.1, 41.7)	37.0 (30.3, 42.1)
		Male	29.2 (24.7, 34.8)	30.3 (25.7, 35.9)	31.2 (26.6, 36.9)	32.8 (28.3, 38.3)	34.7 (30.1, 40.3)	36.2 (31.4, 41.5)	38.1 (32.6, 43.6)	37.6 (32.0, 43.5)	37.3 (31.8, 43.3)	38.0 (32.5, 43.9)	38.6 (32.9, 44.7)
	Benton	Female	29.2 (24.8, 33.6)	30.4 (26.0, 35.1)	31.5 (27.0, 36.6)	33.4 (28.8, 38.5)	33.1 (28.5, 37.9)	34.2 (29.3, 39.1)	36.3 (31.3, 41.3)	37.0 (31.3, 41.9)	37.1 (31.5, 42.1)	37.5 (32.0, 42.4)	38.0 (32.3, 43.1)
		Male	31.0 (25.8, 35.8)	31.9 (26.9, 36.7)	33.0 (27.9, 37.8)	34.0 (29.0, 38.9)	35.1 (30.5, 40.2)	35.7 (31.0, 40.6)	37.1 (32.3, 42.3)	37.3 (32.2, 43.3)	37.4 (32.8, 43.5)	37.9 (33.3, 44.0)	38.5 (33.7, 44.8)
	Black Hawk	Female	30.0 (27.0, 33.1)	31.2 (28.1, 34.6)	32.3 (29.2, 35.9)	33.6 (30.4, 37.2)	34.1 (31.1, 37.6)	34.0 (30.9, 37.4)	35.0 (31.4, 38.2)	36.3 (32.1, 38.9)	36.3 (32.3, 38.8)	36.8 (32.7, 39.4)	37.0 (32.9, 39.6)
		Male	28.4 (24.7, 32.4)	29.4 (25.5, 33.6)	30.4 (26.6, 34.5)	30.5 (26.9, 34.7)	31.1 (27.9, 35.4)	31.6 (28.3, 35.5)	32.9 (29.3, 36.8)	33.9 (30.2, 37.9)	34.6 (30.9, 38.5)	35.1 (31.3, 39.2)	35.8 (31.9, 39.9)
	Boone	Female	28.9 (24.6, 32.5)	30.0 (25.4, 34.0)	31.0 (26.6, 35.1)	32.4 (27.9, 36.9)	34.7 (29.9, 39.2)	36.3 (31.4, 41.0)	37.1 (32.1, 42.0)	37.7 (32.5, 42.6)	36.4 (31.7, 41.8)	36.9 (31.9, 42.6)	37.3 (32.4, 42.9)
		Male	26.7 (22.7, 31.6)	27.7 (23.5, 32.8)	28.7 (24.8, 33.6)	29.9 (26.0, 35.3)	32.0 (27.7, 37.2)	33.6 (29.3, 38.8)	36.5 (31.9, 41.8)	37.5 (32.7, 42.9)	38.7 (33.8, 44.1)	39.3 (34.0, 45.0)	39.9 (34.7, 45.5)
	Bremer	Female	28.4 (23.7, 32.2)	29.3 (24.6, 33.3)	30.3 (25.4, 34.5)	30.5 (25.6, 34.9)	31.6 (26.8, 36.0)	32.6 (27.6, 37.2)	33.7 (28.6, 38.1)	33.6 (28.4, 38.0)	34.0 (29.0, 38.3)	34.3 (29.3, 38.6)	34.7 (29.4, 39.1)
		Male	27.6 (23.1, 32.5)	28.5 (24.2, 33.3)	29.4 (25.1, 34.3)	29.9 (25.6, 34.6)	30.3 (26.3, 34.9)	30.3 (26.4, 35.2)	31.3 (27.3, 36.3)	31.3 (27.0, 36.7)	32.1 (27.8, 37.5)	32.6 (28.4, 38.1)	33.2 (28.6, 39.0)
	Buchanan	Female	29.1 (24.3, 33.4)	30.2 (25.4, 34.6)	31.0 (26.0, 35.8)	32.8 (27.5, 37.7)	34.0 (28.5, 38.4)	34.2 (28.6, 38.9)	35.2 (29.6, 39.6)	35.0 (29.1, 39.3)	36.2 (30.1, 40.5)	36.6 (30.6, 40.9)	37.0 (30.7, 41.5)
		Male	29.8 (25.0, 34.9)	30.7 (26.1, 35.8)	31.6 (27.0, 36.7)	32.8 (28.1, 37.8)	33.6 (29.2, 38.6)	34.1 (29.7, 39.1)	35.3 (30.6, 40.4)	35.4 (30.4, 41.1)	35.8 (31.0, 41.6)	36.5 (31.6, 42.2)	37.1 (31.9, 43.1)
	Buena Vista	Female	29.1 (24.6, 32.7)	30.0 (25.2, 34.1)	30.9 (26.0, 35.2)	31.8 (26.9, 36.4)	32.7 (27.9, 37.2)	33.9 (29.0, 38.5)	34.3 (29.3, 39.0)	35.3 (30.2, 40.2)	36.0 (30.9, 40.9)	36.0 (31.0, 40.8)	36.0 (30.8, 40.8)
		Male	28.7 (23.7, 33.1)	29.5 (24.4, 34.2)	30.5 (25.5, 35.2)	31.9 (26.9, 36.6)	34.3 (29.3, 39.0)	35.2 (30.4, 40.1)	36.9 (31.9, 41.8)	37.5 (32.5, 42.9)	37.9 (33.0, 43.2)	38.4 (33.4, 43.7)	38.9 (33.8, 44.4)
	Butler	Female	30.1 (25.3, 34.6)	31.0 (26.0, 35.8)	31.9 (27.0, 37.0)	33.0 (27.7, 38.0)	33.6 (28.3, 38.4)	33.2 (27.9, 38.3)	33.4 (28.3, 38.4)	33.3 (27.9, 38.2)	32.9 (28.0, 37.9)	33.2 (28.2, 38.3)	33.7 (28.7, 38.7)
		Male	29.9 (25.1, 35.4)	30.8 (26.0, 36.3)	31.8 (27.1, 37.2)	31.6 (27.1, 36.8)	32.7 (28.3, 37.7)	32.9 (28.5, 37.9)	34.7 (30.0, 39.6)	34.1 (29.3, 39.4)	34.7 (30.0, 40.1)	35.3 (30.5, 40.8)	35.8 (31.1, 41.4)
	Calhoun	Female	27.4 (22.7, 31.4)	28.3 (23.6, 32.4)	29.1 (24.4, 33.5)	30.7 (25.8, 35.5)	32.9 (27.5, 37.8)	34.0 (28.7, 39.2)	34.4 (29.0, 39.7)	35.8 (29.9, 41.4)	34.8 (28.8, 40.6)	35.3 (29.4, 41.1)	35.7 (29.7, 41.5)
		Male	27.9 (22.7, 33.2)	29.0 (23.9, 34.0)	29.9 (24.9, 34.9)	31.0 (26.0, 36.0)	32.8 (27.5, 38.0)	32.5 (27.7, 37.5)	34.1 (29.2, 39.5)	34.9 (29.7, 40.6)	35.3 (29.8, 41.3)	35.9 (30.4, 41.9)	36.5 (30.9, 42.6)
	Carroll	Female	27.0 (22.7, 30.7)	27.8 (23.5, 31.7)	28.6 (24.1, 32.8)	29.9 (25.1, 34.2)	31.1 (26.1, 35.3)	32.2 (26.7, 36.6)	33.3 (27.6, 37.8)	36.3 (30.0, 40.4)	36.5 (30.3, 40.9)	36.9 (30.6, 41.3)	37.3 (31.1, 41.6)
		Male	28.9 (24.2, 34.2)	29.7 (25.2, 35.0)	30.6 (26.0, 36.0)	31.9 (27.4, 37.2)	33.1 (28.7, 38.5)	33.7 (29.3, 39.0)	34.7 (29.9, 40.2)	34.3 (29.6, 39.8)	34.8 (30.1, 40.4)	35.5 (30.7, 41.2)	36.1 (31.3, 41.8)
	Cass	Female	28.6 (23.8, 31.9)	29.6 (24.7, 33.2)	30.6 (25.6, 34.4)	31.4 (26.5, 35.6)	32.6 (27.7, 37.0)	33.4 (28.2, 37.9)	35.4 (30.0, 40.2)	37.3 (31.8, 41.6)	37.6 (31.5, 41.8)	38.1 (31.8, 42.4)	38.4 (32.2, 42.6)
		Male	30.0 (25.5, 35.1)	30.9 (26.4, 36.1)	31.9 (27.4, 37.0)	33.0 (28.2, 38.0)	34.3 (29.3, 39.5)	34.9 (29.9, 40.0)	36.0 (30.8, 41.5)	36.6 (31.8, 42.4)	37.1 (32.3, 43.2)	37.8 (32.8, 44.1)	38.4 (33.4, 44.6)
	Cedar	Female	28.3 (24.2, 33.0)	29.5 (25.5, 34.3)	30.4 (26.2, 35.7)	31.8 (27.3, 37.5)	31.9 (27.5, 37.4)	32.1 (28.0, 37.5)	33.5 (29.0, 39.1)	34.2 (29.3, 39.8)	36.1 (30.8, 41.8)	36.5 (31.4, 42.0)	37.1 (31.7, 42.9)
		Male	27.9 (23.4, 33.1)	29.0 (24.6, 34.0)	29.9 (25.4, 35.1)	30.7 (26.1, 36.2)	33.4 (28.7, 39.1)	35.5 (30.9, 40.8)	37.5 (32.7, 43.1)	37.7 (32.7, 43.6)	38.7 (33.7, 44.7)	39.3 (34.5, 45.3)	39.9 (34.7, 46.1)
	Cerro Gordo	Female	28.2 (24.4, 31.4)	29.2 (25.4, 32.7)	30.2 (26.3, 33.9)	31.6 (27.2, 35.5)	33.1 (28.6, 37.1)	31.3 (26.7, 35.7)	31.7 (27.4, 36.0)	32.0 (27.5, 36.4)	31.9 (28.1, 36.8)	32.7 (28.7, 37.7)	33.2 (29.2, 38.1)
		Male	27.6 (23.8, 32.5)	28.5 (24.6, 33.3)	29.5 (25.7, 34.3)	29.9 (26.1, 35.0)	31.3 (27.4, 36.0)	31.3 (27.2, 36.2)	32.6 (28.1, 37.0)	33.1 (28.4, 37.8)	34.6 (29.9, 39.3)	35.2 (30.4, 40.1)	35.8 (31.0, 40.6)
	Cherokee	Female	28.1 (23.7, 32.1)	29.4 (24.8, 33.7)	30.3 (25.5, 35.0)	31.3 (26.2, 36.5)	31.8 (27.1, 36.7)	31.3 (26.5, 36.4)	32.0 (26.8, 37.4)	32.7 (27.5, 38.0)	33.7 (28.3, 39.0)	34.1 (28.7, 39.4)	34.6 (28.7, 40.3)
		Male	28.1 (23.1, 33.0)	29.2 (24.1, 34.1)	30.1 (24.9, 35.1)	30.4 (25.3, 35.6)	32.4 (27.6, 37.3)	32.6 (27.8, 37.6)	33.8 (28.8, 39.5)	34.3 (29.4, 39.8)	35.4 (30.5, 41.2)	36.0 (31.0, 41.9)	36.5 (31.0, 42.8)
	Chickasaw	Female	29.5 (24.8, 33.5)	30.2 (25.3, 34.6)	31.1 (26.3, 35.6)	32.3 (27.4, 37.1)	33.0 (27.6, 37.9)	33.5 (28.3, 38.8)	34.0 (28.6, 39.5)	34.5 (28.7, 40.3)	34.6 (28.5, 40.3)	35.2 (29.3, 40.6)	35.5 (29.3, 41.2)
		Male	28.8 (24.2, 34.0)	29.7 (25.0, 35.0)	30.6 (26.2, 35.7)	31.4 (27.0, 36.3)	32.5 (28.0, 37.6)	33.4 (29.0, 38.6)	34.0 (29.6, 39.6)	34.5 (29.7, 40.4)	35.2 (30.0, 41.4)	35.9 (30.8, 41.9)	36.5 (31.2, 42.8)
	Clarke	Female	32.4 (27.0, 36.3)	33.6 (28.4, 37.7)	35.4 (30.0, 39.9)	36.1 (30.3, 40.9)	37.2 (31.0, 41.7)	35.9 (29.8, 40.7)	36.1 (30.0, 41.3)	36.0 (29.4, 41.5)	36.2 (30.2, 41.3)	36.6 (30.3, 42.0)	37.0 (30.8, 42.2)
		Male	28.0 (23.4, 33.0)	29.0 (24.6, 33.8)	30.1 (25.7, 35.0)	31.0 (26.4, 35.9)	32.9 (28.3, 37.8)	34.4 (29.7, 39.7)	36.7 (31.4, 42.2)	37.7 (31.9, 43.6)	37.5 (32.2, 43.2)	38.0 (32.4, 44.1)	38.6 (33.0, 44.5)
	Clay	Female	27.4 (23.0, 30.8)	28.5 (23.8, 32.1)	29.5 (24.7, 33.5)	30.0 (25.2, 34.4)	31.2 (26.4, 35.8)	31.3 (26.3, 36.0)	31.9 (26.9, 36.7)	32.9 (27.5, 38.3)	32.9 (27.6, 37.9)	33.7 (28.1, 38.7)	34.0 (28.5, 38.9)
		Male	27.9 (23.2, 32.5)	28.8 (24.0, 33.4)	29.8 (25.1, 34.5)	31.3 (26.4, 36.1)	32.0 (27.0, 36.9)	32.4 (27.7, 37.4)	32.6 (28.0, 37.9)	34.1 (29.1, 39.8)	33.6 (29.0, 39.1)	34.2 (29.4, 39.9)	34.8 (30.0, 40.5)
	Clayton	Female	28.4 (24.1, 32.7)	29.5 (25.3, 33.9)	30.3 (26.0, 35.0)	32.8 (27.8, 37.6)	33.0 (27.5, 37.7)	33.3 (28.0, 37.8)	33.9 (28.0, 38.4)	32.6 (26.6, 36.9)	34.6 (28.5, 39.0)	35.2 (28.9, 39.6)	35.7 (29.5, 40.0)
		Male	28.3 (23.5, 33.5)	29.2 (24.6, 34.2)	30.1 (25.6, 35.1)	31.2 (26.8, 36.4)	32.4 (27.9, 37.7)	33.2 (29.1, 38.2)	33.9 (29.5, 39.5)	35.1 (30.5, 40.9)	35.2 (30.5, 41.1)	35.9 (31.0, 41.9)	36.5 (31.6, 42.4)
	Clinton	Female	29.3 (25.2, 32.9)	30.5 (26.3, 34.4)	31.5 (27.3, 35.7)	33.2 (28.6, 37.2)	33.4 (29.1, 37.7)	34.0 (29.8, 38.5)	35.3 (30.8, 39.7)	34.5 (29.5, 38.8)	35.8 (30.5, 39.9)	36.4 (31.0, 40.6)	36.8 (31.1, 41.3)
		Male	28.6 (24.0, 32.9)	29.5 (24.9, 33.9)	30.5 (26.0, 34.9)	31.2 (26.7, 35.7)	32.7 (28.2, 37.4)	33.6 (29.1, 38.6)	35.4 (30.8, 40.5)	36.6 (31.7, 42.0)	36.0 (31.5, 41.3)	36.6 (31.9, 42.0)	37.2 (32.2, 42.9)
	Crawford	Female	31.0 (26.0, 35.5)	32.1 (27.1, 36.8)	33.0 (27.9, 37.9)	33.3 (28.1, 38.7)	34.4 (29.5, 39.4)	34.9 (29.8, 40.2)	36.4 (31.2, 41.7)	37.3 (32.0, 42.2)	37.1 (31.7, 41.9)	37.5 (32.2, 42.3)	37.8 (32.4, 42.6)
		Male	30.1 (25.2, 36.1)	31.1 (26.4, 36.9)	32.1 (27.4, 37.9)	32.7 (28.0, 38.3)	34.6 (30.0, 40.1)	36.9 (32.0, 42.2)	39.4 (34.2, 44.8)	38.8 (33.8, 44.3)	38.6 (33.6, 44.3)	39.0 (34.0, 44.7)	39.5 (34.3, 45.2)
	Dallas	Female	27.1 (23.4, 30.6)	28.1 (24.3, 31.9)	29.0 (25.2, 33.1)	30.4 (26.5, 34.7)	31.8 (27.4, 35.8)	32.0 (27.9, 36.1)	33.7 (29.0, 37.5)	34.2 (29.4, 37.9)	33.2 (28.8, 37.1)	33.8 (29.3, 37.7)	34.2 (29.5, 38.2)
		Male	24.7 (20.8, 28.9)	25.7 (21.7, 29.9)	26.6 (22.7, 30.9)	29.3 (25.0, 33.9)	31.9 (27.4, 36.4)	34.4 (29.9, 38.8)	37.1 (32.4, 41.7)	38.9 (34.1, 43.7)	38.0 (33.9, 43.1)	38.7 (34.6, 43.9)	39.3 (35.0, 44.6)
	Davis	Female	30.6 (25.6, 34.6)	31.8 (26.5, 36.2)	32.4 (27.0, 37.0)	32.5 (27.0, 37.5)	34.0 (28.6, 38.9)	33.8 (28.2, 38.6)	34.9 (29.1, 40.1)	36.7 (30.8, 42.3)	37.1 (31.4, 42.5)	37.9 (32.0, 43.5)	38.2 (32.1, 44.1)
		Male	30.1 (25.3, 35.3)	31.1 (26.2, 36.4)	32.0 (27.1, 37.3)	32.5 (27.7, 37.9)	33.4 (28.7, 38.6)	34.4 (30.0, 40.0)	35.2 (30.5, 41.1)	36.0 (31.2, 42.3)	36.2 (31.5, 42.3)	36.8 (31.9, 43.2)	37.5 (32.2, 44.1)
	Decatur	Female	31.0 (26.3, 35.1)	32.5 (27.7, 36.8)	33.6 (28.7, 38.5)	34.3 (29.1, 39.3)	34.9 (29.6, 39.6)	34.0 (28.5, 39.0)	34.6 (28.9, 39.7)	34.8 (28.9, 39.9)	35.2 (29.3, 40.4)	35.3 (29.6, 40.3)	36.0 (29.7, 41.6)
		Male	28.0 (23.5, 33.0)	29.2 (24.8, 34.1)	30.2 (25.8, 35.3)	31.0 (26.5, 36.1)	32.2 (27.8, 37.3)	33.0 (28.7, 38.5)	34.1 (29.4, 39.7)	34.9 (29.9, 40.5)	35.1 (30.0, 40.9)	35.7 (30.7, 41.5)	36.3 (30.7, 42.5)
	Delaware	Female	27.0 (23.0, 31.2)	28.3 (24.0, 32.9)	29.0 (24.7, 33.8)	30.3 (25.4, 35.1)	32.4 (26.9, 37.0)	32.2 (26.7, 36.9)	33.6 (28.0, 38.1)	35.6 (29.3, 40.3)	37.3 (31.2, 42.0)	37.9 (31.7, 42.5)	38.3 (32.1, 43.0)
		Male	28.5 (24.2, 33.6)	29.6 (25.2, 34.7)	30.5 (26.2, 35.5)	31.4 (27.1, 36.6)	33.0 (28.6, 38.2)	33.7 (29.3, 39.1)	34.0 (29.5, 39.8)	35.5 (30.6, 41.8)	36.3 (31.4, 42.4)	36.9 (31.9, 43.0)	37.4 (32.4, 43.7)
	Des Moines	Female	27.6 (23.9, 31.4)	28.7 (24.8, 32.8)	29.7 (25.9, 33.9)	31.4 (27.1, 35.7)	33.0 (28.9, 36.9)	34.6 (30.7, 39.1)	34.9 (30.9, 39.3)	37.3 (32.9, 41.4)	37.2 (33.1, 41.5)	38.0 (34.0, 42.2)	38.4 (34.1, 42.8)
		Male	28.8 (24.3, 33.5)	29.7 (25.2, 34.5)	30.6 (26.4, 35.2)	32.5 (28.1, 37.2)	33.4 (29.2, 37.8)	33.8 (29.8, 38.5)	34.4 (30.2, 39.3)	36.2 (31.5, 41.0)	36.4 (32.0, 41.3)	37.0 (32.7, 41.9)	37.6 (33.0, 42.8)
	Dickinson	Female	29.0 (24.0, 32.0)	30.1 (24.9, 33.4)	31.1 (25.8, 34.8)	30.7 (25.5, 34.5)	31.3 (26.3, 35.5)	31.7 (26.4, 36.0)	31.4 (26.4, 36.0)	31.5 (26.1, 36.6)	32.6 (27.1, 37.7)	33.1 (27.6, 38.1)	33.3 (27.6, 38.4)
		Male	27.3 (22.9, 32.1)	28.2 (23.9, 33.1)	29.1 (24.8, 34.0)	30.8 (26.3, 35.5)	31.7 (27.1, 36.5)	32.0 (27.5, 36.8)	32.5 (28.0, 37.6)	33.4 (28.4, 38.9)	33.0 (28.4, 38.5)	33.5 (28.9, 39.0)	34.1 (29.3, 39.8)
	Dubuque	Female	25.7 (22.5, 29.5)	26.6 (23.4, 30.6)	27.4 (24.1, 31.7)	29.8 (26.3, 34.1)	31.4 (27.3, 35.4)	31.4 (27.5, 35.3)	32.6 (28.4, 36.4)	34.5 (29.8, 38.1)	33.8 (29.0, 37.6)	34.4 (29.5, 38.2)	34.7 (29.9, 38.4)
		Male	27.7 (24.0, 32.7)	28.7 (25.2, 33.6)	29.6 (26.0, 34.5)	30.2 (26.8, 34.9)	31.6 (28.0, 36.2)	32.5 (29.1, 37.1)	31.5 (28.0, 36.5)	34.2 (30.3, 39.3)	32.9 (29.2, 38.0)	33.4 (29.5, 38.6)	33.9 (30.1, 39.1)
	Emmet	Female	30.6 (25.7, 34.4)	31.8 (26.8, 35.8)	32.9 (27.6, 37.4)	35.6 (29.9, 40.3)	35.5 (30.2, 40.5)	37.1 (31.6, 42.1)	37.9 (31.9, 43.1)	38.2 (31.8, 43.6)	36.9 (30.9, 42.5)	37.6 (31.6, 43.0)	37.8 (31.6, 43.4)
		Male	27.7 (23.2, 33.0)	28.6 (24.2, 33.8)	29.6 (25.1, 35.0)	31.1 (26.7, 36.6)	32.3 (27.8, 37.9)	34.1 (29.6, 39.5)	34.9 (30.2, 40.9)	36.1 (30.9, 42.2)	35.7 (30.5, 41.8)	36.4 (31.2, 42.5)	36.9 (31.5, 43.2)
	Fayette	Female	30.0 (25.1, 34.3)	31.1 (26.2, 35.4)	32.0 (27.1, 36.7)	32.5 (27.6, 37.6)	32.9 (28.0, 37.5)	34.2 (29.3, 39.0)	35.1 (29.9, 39.7)	36.3 (30.7, 41.0)	37.0 (31.4, 41.4)	37.5 (32.0, 41.9)	37.8 (32.1, 42.3)
		Male	27.5 (23.0, 32.7)	28.4 (24.2, 33.4)	29.4 (25.2, 34.4)	30.5 (26.5, 35.6)	32.3 (28.4, 37.4)	32.8 (28.7, 37.9)	34.0 (29.5, 39.2)	36.2 (31.2, 41.9)	37.5 (32.3, 43.0)	38.2 (33.0, 43.6)	38.9 (33.5, 44.5)
	Floyd	Female	28.6 (24.3, 32.8)	29.7 (25.4, 34.0)	30.5 (25.9, 35.3)	31.8 (27.1, 36.4)	32.9 (28.2, 37.7)	32.6 (27.8, 37.8)	33.6 (28.9, 38.7)	33.9 (28.5, 39.1)	34.2 (29.1, 39.3)	35.0 (29.8, 40.2)	34.9 (29.7, 40.1)
		Male	29.1 (24.8, 34.6)	30.1 (25.9, 35.4)	30.9 (26.6, 36.5)	31.8 (27.6, 37.0)	32.4 (28.1, 37.4)	33.0 (28.6, 38.0)	33.7 (29.3, 38.8)	33.4 (28.6, 39.0)	34.1 (29.5, 39.6)	34.7 (29.9, 40.3)	35.3 (30.5, 41.1)
	Franklin	Female	29.5 (25.3, 34.0)	30.8 (26.3, 35.9)	31.7 (27.1, 37.2)	33.4 (28.3, 39.1)	33.8 (29.0, 39.1)	34.0 (28.8, 39.6)	34.5 (29.6, 39.9)	36.0 (30.3, 41.5)	36.2 (30.6, 41.9)	36.9 (31.2, 42.6)	37.4 (31.7, 43.1)
		Male	29.3 (24.7, 34.2)	30.4 (25.5, 35.6)	31.5 (26.6, 36.8)	31.8 (27.0, 37.2)	32.9 (28.3, 38.0)	34.2 (29.4, 39.5)	36.1 (31.2, 41.2)	36.9 (31.7, 42.6)	38.1 (32.9, 44.1)	38.6 (33.3, 44.7)	39.3 (33.9, 45.4)
	Fremont	Female	30.9 (26.0, 34.6)	31.8 (26.7, 35.9)	32.8 (27.5, 37.2)	33.7 (28.4, 38.4)	35.7 (29.9, 39.9)	36.6 (30.2, 41.3)	36.7 (30.7, 41.2)	36.1 (30.0, 41.3)	36.2 (30.1, 41.6)	36.7 (30.8, 42.0)	37.2 (31.1, 42.6)
		Male	29.0 (24.6, 34.3)	29.9 (25.4, 35.4)	30.9 (26.3, 36.3)	32.6 (28.0, 38.0)	34.9 (30.1, 40.2)	35.7 (30.5, 41.1)	37.1 (31.9, 42.3)	37.1 (31.7, 42.7)	37.4 (31.9, 43.3)	38.0 (32.6, 43.8)	38.7 (33.1, 44.7)
	Greene	Female	28.3 (24.0, 32.7)	29.2 (24.7, 33.8)	30.0 (25.2, 35.1)	32.3 (27.2, 37.4)	34.7 (29.4, 39.8)	35.7 (30.1, 41.1)	36.6 (31.0, 41.8)	38.0 (31.6, 43.2)	37.6 (31.8, 43.2)	38.0 (32.1, 43.6)	38.8 (32.6, 44.6)
		Male	28.5 (24.0, 33.9)	29.4 (24.9, 34.8)	30.4 (25.7, 36.0)	32.1 (27.6, 37.8)	33.6 (28.8, 39.1)	34.0 (29.4, 39.6)	36.0 (31.2, 41.5)	37.1 (31.9, 43.0)	37.7 (32.6, 43.6)	38.3 (33.2, 44.3)	38.8 (33.3, 45.0)
	Grundy	Female	27.0 (22.6, 31.3)	28.0 (23.7, 32.4)	29.0 (24.3, 33.9)	30.5 (25.6, 35.5)	31.3 (26.2, 36.2)	31.2 (26.1, 36.3)	32.4 (27.0, 37.6)	34.3 (28.4, 39.4)	33.2 (27.4, 38.6)	33.6 (27.9, 38.9)	34.0 (28.2, 39.4)
		Male	29.0 (24.0, 33.9)	30.1 (25.2, 34.8)	31.0 (26.0, 36.0)	30.9 (26.2, 35.9)	31.5 (26.8, 36.7)	32.1 (27.3, 37.1)	33.6 (28.3, 39.1)	34.1 (29.0, 39.9)	34.9 (29.6, 41.1)	35.5 (30.3, 41.7)	36.1 (30.7, 42.5)
	Guthrie	Female	27.4 (22.6, 31.2)	28.4 (23.4, 32.5)	29.2 (24.3, 33.4)	30.5 (25.2, 35.2)	31.0 (25.9, 35.6)	31.5 (26.4, 36.0)	33.2 (27.7, 38.0)	34.5 (28.3, 39.7)	34.3 (28.3, 39.2)	34.8 (29.0, 39.7)	35.3 (29.1, 40.4)
		Male	27.7 (23.2, 33.0)	28.6 (24.1, 34.0)	29.5 (25.2, 34.8)	31.4 (26.8, 36.9)	33.4 (28.7, 38.8)	34.6 (29.9, 39.8)	35.9 (30.6, 41.3)	36.3 (30.7, 42.3)	36.1 (30.9, 42.1)	36.6 (31.6, 42.5)	37.3 (31.8, 43.5)
	Hamilton	Female	30.5 (25.5, 34.6)	31.5 (26.6, 35.6)	32.7 (27.8, 37.2)	33.9 (28.6, 38.9)	34.7 (29.3, 39.2)	34.4 (29.0, 39.2)	34.4 (29.2, 38.8)	34.5 (29.0, 39.5)	33.8 (28.6, 39.1)	34.5 (29.1, 39.8)	34.8 (29.5, 40.0)
		Male	27.1 (22.7, 32.3)	28.1 (23.8, 33.0)	29.1 (24.9, 34.0)	29.3 (25.1, 34.6)	30.7 (26.4, 35.6)	31.3 (27.0, 36.4)	34.4 (29.8, 39.3)	36.7 (31.6, 42.2)	37.8 (32.6, 43.3)	38.4 (33.0, 44.0)	39.1 (33.8, 44.6)
	Hancock	Female	28.4 (24.0, 33.0)	29.4 (25.1, 34.1)	30.5 (26.2, 35.5)	30.4 (25.9, 35.6)	31.6 (27.0, 37.3)	32.2 (27.5, 37.7)	33.2 (28.2, 38.6)	34.7 (29.1, 40.5)	35.4 (29.7, 41.3)	35.9 (30.2, 41.7)	36.1 (30.5, 41.9)
		Male	27.1 (22.8, 32.6)	28.1 (24.0, 33.5)	29.1 (25.2, 34.4)	30.0 (26.1, 35.5)	31.6 (27.4, 37.3)	31.9 (28.1, 37.6)	33.2 (28.9, 39.1)	34.2 (29.4, 40.6)	35.2 (30.1, 41.6)	35.8 (30.7, 42.2)	36.4 (31.3, 42.9)
	Hardin	Female	29.2 (24.6, 33.4)	30.3 (25.8, 34.6)	31.4 (26.6, 36.3)	33.0 (28.1, 38.0)	32.2 (27.1, 37.1)	32.9 (27.6, 38.0)	32.4 (27.2, 37.5)	35.7 (30.2, 40.6)	35.2 (30.0, 40.1)	35.8 (30.3, 41.0)	36.4 (30.8, 41.6)
		Male	28.9 (24.2, 33.8)	29.8 (25.4, 34.6)	30.8 (26.1, 35.8)	30.1 (26.0, 35.1)	32.0 (27.4, 36.9)	32.1 (27.7, 36.9)	34.1 (29.2, 39.3)	35.4 (30.5, 40.7)	35.9 (31.0, 41.4)	36.6 (31.3, 42.3)	37.1 (31.8, 43.0)
	Harrison	Female	30.8 (26.4, 35.0)	32.0 (27.5, 36.4)	33.1 (28.4, 37.9)	33.6 (28.8, 39.0)	33.2 (28.4, 38.5)	34.5 (29.0, 39.6)	35.2 (29.7, 40.3)	35.2 (29.6, 40.1)	35.0 (29.4, 40.0)	35.3 (29.9, 40.2)	35.7 (30.1, 40.8)
		Male	32.0 (27.0, 37.0)	33.1 (28.1, 38.1)	34.0 (29.0, 39.2)	35.5 (29.9, 40.5)	36.5 (31.0, 41.7)	36.9 (31.4, 42.0)	38.5 (33.0, 43.7)	38.0 (32.7, 43.6)	37.8 (32.6, 43.7)	38.5 (33.3, 44.3)	39.1 (33.7, 45.2)
	Henry	Female	27.4 (23.3, 31.3)	28.7 (24.3, 33.1)	30.0 (25.6, 34.6)	31.8 (26.9, 36.6)	31.8 (27.0, 36.6)	31.8 (27.4, 36.9)	33.9 (29.2, 39.1)	34.0 (29.0, 38.8)	35.0 (29.8, 39.8)	35.3 (30.2, 40.1)	35.6 (30.4, 40.3)
		Male	28.8 (24.2, 33.5)	29.8 (25.1, 34.7)	30.8 (26.3, 35.5)	31.8 (27.1, 36.6)	32.6 (27.8, 37.4)	32.9 (28.5, 37.8)	34.2 (29.7, 39.6)	35.6 (31.2, 41.4)	36.0 (31.4, 42.0)	36.8 (32.0, 42.8)	37.4 (32.6, 43.5)
	Howard	Female	28.5 (23.7, 32.5)	29.6 (24.8, 33.7)	30.4 (25.4, 34.8)	31.4 (26.4, 36.3)	32.2 (27.1, 37.4)	33.3 (28.0, 38.8)	34.7 (29.2, 40.2)	34.8 (29.1, 40.7)	35.0 (29.3, 40.5)	35.7 (29.7, 41.3)	36.0 (30.1, 41.6)
		Male	28.8 (24.3, 34.2)	29.9 (25.5, 35.1)	30.7 (26.3, 36.1)	32.3 (27.7, 37.5)	33.4 (28.9, 38.7)	34.9 (30.2, 40.0)	35.0 (30.3, 40.3)	35.4 (30.3, 41.2)	35.8 (30.8, 41.7)	36.4 (31.3, 42.5)	37.0 (31.9, 43.2)
	Humboldt	Female	29.0 (24.7, 33.4)	30.1 (25.5, 34.9)	31.2 (26.7, 36.2)	30.7 (25.9, 36.1)	31.6 (26.6, 36.6)	34.2 (28.6, 38.7)	34.6 (28.7, 39.2)	35.6 (29.2, 40.5)	37.0 (30.6, 42.0)	37.5 (31.2, 42.3)	37.7 (31.2, 42.8)
		Male	26.6 (22.7, 32.1)	27.6 (23.6, 33.2)	28.7 (24.8, 34.3)	29.9 (25.9, 35.8)	31.4 (27.5, 37.3)	31.3 (27.5, 36.8)	32.5 (28.4, 38.3)	34.9 (30.0, 40.9)	35.5 (30.5, 41.5)	36.0 (31.1, 42.0)	36.7 (31.5, 42.8)
	Ida	Female	28.2 (23.5, 32.3)	29.3 (24.5, 33.6)	30.2 (25.2, 34.8)	30.7 (25.8, 35.6)	30.8 (25.9, 35.6)	30.6 (25.6, 35.6)	31.4 (26.1, 36.8)	32.6 (27.0, 37.9)	33.4 (27.6, 38.6)	34.0 (28.1, 39.3)	34.3 (28.2, 39.7)
		Male	28.4 (23.4, 33.7)	29.3 (24.4, 34.6)	30.2 (25.3, 35.6)	30.6 (25.9, 35.7)	33.0 (28.1, 38.0)	34.3 (29.2, 39.4)	35.9 (30.4, 41.3)	35.3 (29.8, 40.7)	36.2 (30.8, 41.9)	36.8 (31.2, 42.5)	37.4 (31.5, 43.4)
	Iowa	Female	28.3 (24.1, 32.6)	29.4 (25.2, 33.9)	30.4 (26.1, 35.1)	31.6 (27.5, 36.6)	33.1 (29.1, 38.0)	33.8 (29.3, 38.9)	34.0 (29.7, 39.4)	34.8 (30.0, 40.2)	36.6 (31.8, 42.2)	37.2 (32.3, 42.7)	37.5 (32.5, 43.1)
		Male	29.8 (24.9, 34.8)	30.7 (26.0, 35.7)	31.7 (27.1, 36.6)	33.2 (28.6, 38.2)	34.1 (29.9, 39.2)	35.1 (30.6, 40.4)	36.5 (31.7, 41.9)	36.4 (31.4, 42.2)	36.3 (31.5, 42.1)	37.0 (32.1, 42.8)	37.6 (32.6, 43.6)
	Jackson	Female	28.0 (23.9, 32.3)	28.9 (24.8, 33.4)	30.0 (25.6, 34.9)	32.2 (27.4, 37.4)	33.5 (28.5, 38.6)	33.4 (28.5, 38.6)	34.5 (29.6, 39.6)	35.6 (30.2, 40.4)	35.7 (30.1, 40.5)	36.4 (30.9, 41.2)	36.6 (30.9, 41.4)
		Male	30.3 (25.4, 35.3)	31.3 (26.5, 36.1)	32.2 (27.4, 37.2)	32.4 (27.6, 37.5)	33.2 (28.6, 38.2)	33.5 (29.1, 38.6)	34.5 (29.9, 40.0)	37.3 (32.4, 43.0)	36.3 (31.2, 42.1)	36.8 (31.7, 42.6)	37.4 (32.2, 43.4)
	Jasper	Female	30.1 (26.3, 33.8)	31.4 (27.5, 35.4)	32.7 (28.6, 37.1)	33.6 (29.5, 38.0)	35.2 (30.5, 39.8)	35.2 (30.6, 39.8)	36.5 (32.0, 41.4)	37.7 (33.3, 42.9)	39.0 (34.1, 44.1)	39.8 (34.8, 45.0)	40.0 (35.3, 44.8)
		Male	27.5 (23.5, 32.1)	28.5 (24.4, 33.1)	29.5 (25.5, 34.3)	30.9 (27.2, 35.9)	32.9 (28.8, 38.4)	34.8 (30.7, 40.2)	36.2 (31.6, 41.7)	37.2 (32.6, 42.8)	37.8 (32.7, 43.3)	38.4 (33.1, 44.0)	39.1 (34.0, 44.3)
	Jefferson	Female	28.0 (23.8, 32.1)	29.2 (24.8, 33.8)	29.8 (25.3, 34.7)	29.9 (25.3, 34.9)	30.8 (26.2, 35.8)	31.3 (26.4, 36.3)	32.5 (27.4, 37.3)	33.6 (28.2, 38.3)	35.0 (29.3, 39.7)	35.3 (29.5, 40.0)	36.0 (30.0, 40.9)
		Male	27.4 (22.7, 32.1)	28.1 (23.4, 33.0)	28.7 (24.1, 33.6)	28.7 (24.2, 33.6)	29.2 (24.8, 33.9)	30.5 (26.1, 35.4)	30.9 (26.5, 36.0)	30.6 (26.4, 36.0)	31.1 (26.6, 36.5)	31.5 (26.8, 37.1)	32.1 (27.1, 37.8)
	Johnson	Female	18.8 (15.8, 22.0)	19.7 (16.7, 23.1)	20.2 (17.2, 23.8)	21.5 (18.4, 25.1)	22.0 (19.0, 25.5)	23.0 (19.7, 26.3)	23.7 (20.4, 27.5)	24.8 (21.2, 28.4)	26.5 (22.4, 30.1)	26.7 (22.8, 30.2)	27.2 (23.0, 30.8)
		Male	17.7 (14.1, 21.3)	18.3 (14.8, 21.9)	18.7 (15.2, 22.3)	20.1 (16.4, 23.6)	21.2 (17.6, 24.9)	21.5 (17.9, 25.2)	22.4 (19.0, 26.4)	23.6 (19.9, 27.9)	24.3 (20.7, 28.9)	24.7 (21.2, 29.1)	25.3 (21.6, 29.9)
	Jones	Female	26.1 (22.2, 30.6)	27.2 (23.3, 32.0)	28.1 (24.0, 33.2)	29.7 (25.4, 34.7)	31.8 (27.1, 36.8)	31.7 (27.0, 36.6)	34.0 (29.0, 39.0)	35.9 (30.3, 40.9)	35.3 (29.7, 40.1)	35.9 (30.0, 40.9)	36.2 (30.3, 41.2)
		Male	29.3 (24.5, 34.2)	30.4 (25.7, 35.2)	31.4 (26.7, 36.3)	31.4 (27.0, 36.3)	33.0 (28.7, 37.9)	33.7 (29.5, 38.8)	34.0 (29.6, 39.6)	35.5 (30.8, 41.4)	35.2 (30.6, 41.0)	35.8 (30.8, 41.9)	36.4 (31.4, 42.5)
	Keokuk	Female	30.1 (25.4, 34.5)	31.4 (26.6, 36.0)	32.3 (27.5, 37.1)	31.3 (26.4, 36.4)	32.0 (27.3, 37.3)	32.3 (27.2, 37.6)	32.8 (27.9, 38.1)	33.9 (28.1, 39.7)	36.2 (30.5, 41.8)	36.8 (31.0, 42.4)	37.1 (31.3, 42.6)
		Male	29.3 (24.7, 34.6)	30.4 (25.9, 35.8)	31.4 (27.0, 36.7)	32.6 (28.0, 38.1)	32.9 (28.3, 38.5)	34.3 (29.5, 39.9)	34.7 (29.7, 40.3)	34.1 (28.7, 40.2)	34.8 (29.7, 40.7)	35.5 (30.3, 41.4)	36.1 (30.9, 42.0)
	Kossuth	Female	27.9 (23.6, 31.6)	28.9 (24.4, 32.9)	30.0 (25.5, 34.3)	31.3 (26.3, 35.6)	31.6 (26.9, 36.3)	32.9 (27.8, 37.6)	33.9 (28.6, 38.8)	35.1 (29.6, 40.2)	35.8 (30.4, 40.8)	36.3 (30.7, 41.4)	36.8 (31.1, 41.9)
		Male	26.6 (22.5, 31.7)	27.4 (23.4, 32.7)	28.4 (24.4, 33.6)	28.9 (25.0, 34.3)	30.3 (26.4, 35.7)	31.1 (27.3, 36.6)	31.7 (27.8, 37.5)	33.0 (28.5, 38.9)	33.5 (29.0, 39.3)	34.2 (29.4, 40.2)	34.8 (30.0, 40.9)
	Lee	Female	29.0 (24.6, 32.4)	30.2 (25.7, 33.9)	31.2 (26.7, 35.2)	33.1 (28.2, 37.0)	33.1 (28.6, 37.0)	33.6 (29.3, 37.9)	34.3 (29.8, 38.8)	36.7 (32.0, 41.2)	36.8 (32.4, 41.5)	37.3 (32.9, 42.0)	37.7 (33.3, 42.4)
		Male	30.3 (25.2, 34.9)	31.3 (26.3, 36.0)	32.4 (27.4, 37.1)	33.8 (28.8, 38.3)	35.3 (30.6, 39.8)	35.2 (30.9, 40.0)	34.8 (30.4, 40.0)	36.1 (31.5, 41.3)	37.2 (32.6, 42.5)	37.8 (33.2, 43.2)	38.5 (33.8, 43.8)
	Linn	Female	27.9 (24.7, 30.7)	29.3 (25.9, 32.4)	30.5 (27.1, 33.7)	31.7 (28.4, 34.8)	33.3 (29.8, 36.2)	33.1 (30.1, 36.0)	33.5 (30.7, 36.6)	33.7 (30.8, 36.8)	34.4 (31.7, 37.5)	34.7 (32.0, 37.9)	35.2 (32.4, 38.4)
		Male	26.3 (22.6, 29.6)	27.4 (23.6, 30.9)	28.5 (24.8, 31.9)	30.3 (26.7, 33.9)	31.9 (28.7, 35.6)	33.5 (30.5, 37.2)	35.8 (32.7, 39.6)	35.2 (32.3, 39.1)	35.3 (32.6, 39.2)	35.8 (33.0, 39.7)	36.3 (33.4, 40.2)
	Louisa	Female	32.2 (27.3, 36.7)	33.6 (28.6, 38.4)	34.7 (29.6, 39.9)	37.4 (31.8, 42.7)	38.6 (32.7, 43.5)	40.6 (34.9, 46.1)	42.4 (36.7, 47.9)	42.6 (36.4, 48.2)	41.6 (35.3, 47.6)	42.1 (36.0, 47.9)	42.5 (36.4, 48.2)
		Male	29.8 (25.0, 34.8)	30.9 (26.2, 36.0)	32.0 (27.2, 37.1)	33.0 (28.4, 38.0)	33.6 (29.1, 39.1)	34.8 (30.3, 40.4)	37.0 (32.5, 42.8)	37.8 (32.8, 44.1)	38.8 (33.5, 45.3)	39.4 (34.3, 45.9)	39.9 (34.7, 46.3)
	Lucas	Female	31.3 (26.4, 35.4)	32.5 (27.7, 36.7)	33.7 (28.4, 38.4)	34.4 (29.3, 39.2)	37.0 (31.4, 41.8)	36.8 (31.2, 41.8)	38.1 (32.2, 43.5)	38.1 (31.7, 43.4)	39.3 (32.9, 44.5)	39.8 (33.5, 45.0)	40.2 (33.6, 45.6)
		Male	29.7 (25.0, 34.9)	30.7 (26.2, 35.7)	31.7 (27.0, 37.0)	33.3 (28.6, 38.3)	34.6 (29.7, 39.6)	35.5 (31.0, 40.9)	37.1 (32.0, 42.8)	36.8 (31.5, 42.7)	36.4 (31.3, 42.4)	37.0 (31.9, 43.0)	37.6 (32.1, 43.9)
	Lyon	Female	27.4 (23.1, 31.4)	28.5 (24.1, 32.6)	29.2 (24.6, 33.8)	30.0 (25.2, 34.9)	30.6 (25.7, 35.5)	31.3 (26.0, 36.0)	32.7 (27.1, 37.8)	32.3 (26.9, 37.7)	33.4 (27.9, 38.7)	34.0 (28.4, 39.2)	34.4 (28.5, 39.8)
		Male	28.6 (23.9, 33.8)	29.5 (25.0, 34.7)	30.4 (25.7, 35.7)	30.2 (25.6, 35.5)	30.9 (26.2, 36.1)	31.8 (27.2, 36.9)	32.5 (27.6, 38.2)	33.2 (28.3, 39.3)	34.0 (29.1, 39.9)	34.6 (29.6, 40.6)	35.2 (29.9, 41.5)
	Madison	Female	30.8 (25.9, 34.8)	31.9 (26.9, 36.1)	32.9 (27.6, 37.6)	33.6 (28.4, 38.3)	33.6 (28.2, 38.1)	32.5 (27.0, 37.4)	32.2 (27.2, 37.2)	32.5 (27.1, 37.7)	32.4 (27.3, 37.9)	32.9 (27.9, 38.3)	33.3 (28.2, 38.7)
		Male	26.2 (21.9, 30.9)	27.1 (22.9, 31.8)	28.0 (23.6, 32.9)	30.4 (26.0, 35.3)	32.9 (28.4, 37.7)	35.5 (30.6, 40.4)	36.9 (31.9, 41.8)	38.2 (32.7, 43.3)	37.4 (32.1, 43.1)	38.0 (32.8, 43.7)	38.6 (33.3, 44.4)
	Mahaska	Female	30.5 (25.7, 34.5)	31.6 (26.8, 35.9)	32.6 (27.6, 37.0)	31.8 (26.8, 36.5)	33.3 (28.4, 38.2)	34.5 (29.5, 39.6)	35.0 (30.1, 40.4)	35.8 (30.6, 41.3)	36.6 (31.5, 41.7)	37.3 (32.1, 42.6)	37.5 (32.1, 42.8)
		Male	28.0 (23.7, 33.4)	28.9 (24.6, 34.2)	29.8 (25.6, 35.1)	31.6 (27.1, 37.0)	32.8 (28.3, 38.3)	34.8 (30.4, 40.4)	34.8 (30.1, 40.4)	35.1 (30.1, 40.6)	34.6 (30.1, 40.1)	35.1 (30.4, 40.8)	35.7 (30.9, 41.6)
	Marion	Female	30.0 (25.8, 34.0)	31.2 (26.9, 35.5)	32.1 (27.8, 36.5)	31.8 (27.5, 36.2)	33.6 (28.9, 38.2)	35.3 (30.1, 40.0)	36.1 (31.0, 41.0)	36.0 (31.2, 40.7)	37.7 (32.3, 42.2)	38.2 (33.0, 42.6)	38.6 (33.1, 43.1)
		Male	26.1 (22.0, 31.0)	27.0 (23.1, 31.9)	27.9 (24.1, 32.7)	29.7 (25.8, 34.4)	31.5 (27.3, 36.6)	33.7 (29.3, 38.9)	34.7 (30.2, 40.1)	35.0 (30.2, 40.1)	34.6 (29.9, 40.1)	35.2 (30.6, 40.5)	35.7 (30.9, 41.4)
	Marshall	Female	30.2 (26.4, 34.3)	31.5 (27.4, 36.0)	32.7 (28.8, 37.3)	34.2 (30.4, 39.1)	34.7 (30.7, 39.3)	34.6 (30.3, 39.3)	36.7 (32.2, 41.2)	38.6 (33.9, 42.9)	38.9 (34.1, 43.6)	39.4 (34.7, 43.8)	39.7 (34.8, 44.3)
		Male	30.0 (25.4, 34.5)	31.0 (26.3, 35.7)	31.8 (27.4, 36.3)	32.2 (28.3, 36.9)	33.5 (29.5, 38.1)	34.0 (29.9, 38.9)	35.4 (31.0, 40.6)	36.6 (32.2, 42.0)	37.8 (33.0, 43.4)	38.4 (33.7, 43.8)	38.8 (33.9, 44.5)
	Mills	Female	30.9 (25.8, 34.6)	32.0 (26.8, 36.0)	33.3 (28.1, 37.4)	34.3 (29.0, 38.4)	35.3 (29.4, 39.3)	35.0 (29.1, 39.0)	34.8 (29.0, 39.2)	33.7 (27.9, 38.3)	32.5 (27.0, 37.5)	32.9 (27.4, 37.8)	33.4 (27.9, 38.2)
		Male	29.9 (25.3, 35.3)	31.0 (26.3, 36.4)	32.1 (27.6, 37.4)	34.0 (29.5, 39.2)	35.8 (31.0, 41.1)	38.1 (33.0, 43.0)	38.4 (33.1, 43.7)	38.0 (32.6, 43.5)	37.0 (31.6, 42.8)	37.6 (32.1, 43.4)	38.2 (32.7, 43.9)
	Mitchell	Female	27.6 (23.4, 31.7)	28.5 (24.2, 32.9)	29.3 (24.8, 34.1)	29.6 (25.1, 34.6)	32.5 (27.4, 37.7)	32.3 (27.3, 37.2)	32.8 (27.4, 38.1)	33.5 (27.9, 38.8)	34.4 (28.8, 39.7)	35.1 (29.2, 40.7)	35.4 (29.5, 40.9)
		Male	28.5 (24.1, 33.8)	29.5 (25.2, 34.8)	30.5 (26.1, 35.9)	31.9 (27.4, 37.3)	33.6 (28.7, 39.2)	34.7 (30.1, 39.8)	35.3 (30.1, 40.7)	36.0 (30.7, 41.6)	36.3 (31.0, 41.9)	36.9 (31.3, 42.8)	37.5 (31.9, 43.4)
	Monona	Female	28.9 (24.1, 33.0)	29.9 (24.8, 34.5)	31.0 (26.0, 35.7)	31.5 (26.6, 36.7)	32.1 (27.0, 37.2)	32.0 (26.6, 37.2)	33.3 (28.1, 38.6)	34.0 (28.3, 39.4)	34.2 (28.6, 39.4)	34.4 (28.7, 39.7)	35.0 (29.1, 40.3)
		Male	30.1 (25.2, 35.5)	31.1 (26.0, 36.8)	32.2 (27.3, 37.6)	32.7 (27.8, 37.9)	34.0 (28.9, 39.2)	35.1 (29.8, 40.4)	35.9 (30.7, 41.1)	35.3 (30.1, 40.9)	35.7 (30.7, 41.4)	36.3 (31.2, 42.1)	36.9 (31.6, 42.9)
	Monroe	Female	29.8 (25.0, 33.9)	30.9 (25.7, 35.5)	31.7 (26.6, 36.4)	31.4 (26.2, 36.5)	33.9 (28.4, 39.1)	33.7 (28.4, 39.3)	34.5 (28.9, 40.4)	35.2 (29.6, 41.2)	36.8 (31.1, 42.7)	37.1 (31.4, 43.1)	37.4 (31.6, 43.3)
		Male	29.9 (25.2, 35.1)	30.9 (26.0, 36.3)	31.8 (27.1, 37.1)	33.6 (28.6, 38.7)	34.1 (29.1, 39.4)	34.7 (30.1, 40.2)	35.1 (30.2, 41.0)	34.6 (29.6, 40.5)	34.6 (29.9, 40.7)	35.2 (30.3, 41.5)	35.8 (30.8, 42.2)
	Montgomery	Female	32.3 (27.3, 35.8)	33.5 (28.1, 37.4)	34.3 (28.7, 38.5)	34.8 (29.2, 39.0)	35.7 (29.8, 40.0)	36.0 (29.9, 40.4)	35.1 (29.4, 39.7)	36.1 (30.0, 41.6)	36.8 (31.0, 42.4)	37.2 (31.6, 42.6)	37.7 (31.6, 43.4)
		Male	30.2 (25.5, 34.9)	31.1 (26.3, 36.0)	32.0 (27.1, 37.0)	33.0 (28.2, 37.9)	34.6 (29.7, 39.9)	34.8 (30.1, 40.1)	35.6 (30.8, 41.2)	36.7 (31.5, 43.1)	37.1 (32.1, 43.6)	37.7 (32.8, 44.1)	38.4 (33.1, 45.1)
	Muscatine	Female	32.5 (28.4, 36.8)	33.7 (29.6, 38.1)	34.7 (30.4, 39.5)	36.0 (31.7, 41.0)	36.4 (32.3, 41.1)	38.1 (33.6, 42.8)	39.4 (34.6, 43.9)	41.3 (36.3, 45.7)	42.0 (37.0, 46.4)	42.7 (37.5, 47.2)	43.1 (37.9, 47.6)
		Male	28.8 (24.5, 33.9)	29.8 (25.7, 34.8)	30.8 (26.5, 36.0)	31.0 (27.2, 36.3)	33.0 (29.2, 38.5)	34.3 (30.0, 39.7)	35.9 (31.8, 41.4)	36.8 (32.6, 42.3)	39.1 (34.8, 44.6)	39.7 (35.2, 45.3)	40.4 (35.8, 46.0)
	OBrien	Female	28.6 (24.0, 32.3)	29.6 (24.7, 33.7)	30.4 (25.6, 34.5)	30.7 (25.7, 35.2)	31.1 (26.2, 35.6)	32.0 (26.9, 36.6)	33.0 (28.1, 38.1)	34.1 (29.2, 39.9)	35.1 (30.2, 40.7)	35.9 (30.8, 41.6)	35.8 (30.6, 41.6)
		Male	29.4 (24.7, 34.5)	30.3 (25.5, 35.6)	31.2 (26.6, 36.2)	31.7 (27.0, 36.7)	32.9 (28.1, 37.8)	32.2 (27.7, 37.1)	32.8 (28.4, 38.1)	33.4 (28.6, 39.0)	34.2 (29.6, 39.9)	34.8 (30.0, 40.6)	35.4 (30.4, 41.4)
	Osceola	Female	30.2 (25.1, 34.1)	31.1 (25.9, 35.2)	32.1 (26.5, 36.7)	32.1 (26.6, 37.1)	33.0 (27.7, 38.2)	33.9 (28.4, 39.0)	34.9 (29.3, 40.3)	34.8 (29.2, 40.7)	36.2 (30.0, 42.1)	36.7 (30.5, 42.6)	37.1 (31.1, 42.9)
		Male	30.8 (26.0, 36.2)	31.8 (27.0, 37.0)	32.7 (27.8, 38.2)	33.4 (28.4, 38.8)	34.1 (28.9, 39.2)	33.7 (29.0, 39.0)	33.7 (28.9, 39.5)	35.0 (29.9, 41.1)	36.0 (30.7, 42.4)	36.6 (31.2, 43.2)	37.3 (32.0, 43.7)
	Page	Female	30.2 (25.8, 33.9)	31.2 (26.6, 35.2)	32.2 (27.4, 36.6)	33.7 (28.7, 38.1)	35.0 (29.7, 39.3)	35.6 (29.9, 40.0)	35.5 (29.7, 39.8)	36.1 (30.3, 40.5)	36.4 (30.8, 40.8)	36.7 (30.8, 41.2)	37.3 (31.4, 41.7)
		Male	28.7 (24.2, 33.3)	29.7 (25.2, 34.4)	30.8 (26.1, 35.6)	32.0 (27.4, 36.8)	33.4 (28.8, 38.5)	35.4 (30.6, 40.3)	36.9 (31.9, 42.2)	37.9 (32.9, 43.5)	37.1 (32.3, 42.8)	37.8 (32.6, 43.6)	38.4 (33.2, 44.1)
	Palo Alto	Female	30.4 (25.5, 34.1)	31.3 (26.1, 35.5)	32.2 (26.9, 36.6)	32.9 (27.3, 37.4)	33.1 (27.5, 37.9)	35.1 (29.2, 39.7)	35.3 (29.3, 40.1)	36.3 (30.0, 41.3)	36.5 (30.2, 41.9)	37.0 (30.7, 42.4)	37.4 (31.2, 42.7)
		Male	28.5 (24.2, 33.8)	29.5 (25.0, 34.9)	30.5 (26.1, 35.9)	32.1 (27.6, 37.8)	34.4 (29.7, 40.2)	35.5 (31.0, 41.1)	36.6 (31.8, 42.4)	38.4 (33.2, 44.3)	37.8 (32.4, 43.9)	38.4 (33.0, 44.5)	39.0 (33.6, 45.1)
	Plymouth	Female	25.8 (22.0, 30.1)	26.7 (23.0, 31.2)	27.6 (23.6, 32.5)	29.7 (25.5, 34.9)	31.1 (26.6, 35.9)	32.3 (27.4, 37.2)	34.2 (29.3, 39.5)	35.3 (30.2, 40.6)	35.4 (30.4, 40.5)	35.9 (31.0, 41.0)	36.2 (31.0, 41.5)
		Male	28.3 (23.6, 33.4)	29.2 (24.6, 34.2)	30.2 (25.5, 35.3)	30.2 (25.8, 35.1)	32.3 (27.9, 37.2)	32.6 (28.3, 37.6)	34.5 (30.1, 40.2)	35.4 (31.0, 41.2)	37.0 (32.5, 42.9)	37.7 (33.2, 43.6)	38.4 (33.5, 44.5)
	Pocahontas	Female	28.2 (23.5, 32.0)	29.4 (24.6, 33.5)	30.7 (25.8, 35.0)	31.3 (26.3, 36.0)	32.0 (26.5, 37.0)	32.3 (26.8, 37.0)	32.8 (27.2, 37.9)	33.5 (27.5, 38.9)	33.9 (27.7, 39.2)	34.5 (28.5, 39.6)	34.9 (28.7, 40.1)
		Male	27.1 (22.6, 32.3)	28.0 (23.6, 33.1)	29.0 (24.7, 34.1)	29.8 (25.4, 34.9)	31.7 (26.8, 37.2)	31.9 (27.4, 37.1)	32.9 (28.2, 38.5)	34.3 (29.0, 40.1)	34.4 (29.1, 40.3)	35.0 (29.8, 40.7)	35.5 (30.2, 41.4)
	Polk	Female	30.0 (27.4, 32.0)	31.3 (28.6, 33.5)	32.4 (29.7, 34.7)	33.1 (30.4, 35.4)	32.3 (29.8, 34.6)	31.5 (29.2, 33.8)	32.2 (29.8, 34.7)	32.7 (30.3, 35.2)	34.0 (31.6, 36.5)	34.6 (32.1, 37.1)	35.4 (32.7, 38.1)
		Male	26.2 (23.4, 29.0)	27.1 (24.3, 30.0)	28.0 (25.2, 30.9)	28.4 (25.9, 31.6)	30.4 (27.7, 33.6)	33.4 (30.4, 36.5)	34.7 (31.8, 38.0)	34.8 (32.0, 37.9)	35.2 (32.5, 38.2)	35.5 (32.8, 38.6)	35.9 (33.0, 39.2)
	Pottawattamie	Female	32.0 (28.3, 35.2)	33.1 (29.3, 36.6)	34.5 (30.8, 38.2)	36.3 (32.2, 39.9)	36.5 (32.2, 40.4)	35.8 (31.4, 39.5)	36.0 (31.7, 39.5)	36.9 (32.4, 40.3)	36.4 (32.4, 40.2)	37.0 (33.0, 40.7)	37.4 (33.3, 41.3)
		Male	31.5 (27.3, 36.1)	32.5 (28.2, 37.1)	33.5 (29.5, 38.0)	34.8 (30.6, 39.2)	35.3 (30.9, 40.0)	36.0 (31.7, 40.2)	35.8 (31.6, 40.3)	36.7 (32.3, 41.2)	37.6 (33.5, 42.4)	38.2 (34.2, 43.0)	38.8 (34.6, 43.8)
	Poweshiek	Female	28.8 (24.5, 32.8)	29.8 (25.4, 34.1)	30.7 (26.3, 35.2)	31.5 (27.1, 36.5)	31.7 (27.4, 36.3)	32.8 (28.0, 37.6)	33.3 (28.7, 38.5)	34.1 (29.2, 39.3)	35.6 (30.6, 40.5)	36.0 (30.8, 41.1)	36.3 (31.0, 41.5)
		Male	28.0 (23.3, 32.8)	28.8 (24.2, 33.6)	29.7 (25.2, 34.3)	30.7 (26.2, 35.8)	31.4 (27.3, 36.6)	32.9 (28.4, 38.4)	34.0 (29.2, 39.7)	35.4 (30.5, 41.4)	35.7 (30.9, 41.5)	36.4 (31.4, 42.5)	37.0 (31.9, 43.2)
	Ringgold	Female	30.4 (25.6, 34.3)	31.3 (26.3, 35.7)	32.1 (27.1, 36.6)	32.3 (27.1, 37.0)	33.0 (27.7, 38.0)	32.8 (27.2, 38.1)	32.4 (27.2, 37.6)	33.1 (27.5, 38.6)	33.6 (28.0, 39.5)	34.4 (28.9, 40.1)	34.2 (28.3, 40.3)
		Male	28.5 (23.9, 33.5)	29.4 (24.6, 34.5)	30.2 (25.7, 35.2)	30.4 (25.8, 35.6)	31.9 (27.1, 37.1)	32.0 (27.5, 37.6)	33.2 (28.6, 38.6)	33.9 (28.9, 39.6)	34.9 (29.6, 40.8)	35.4 (30.2, 41.2)	36.0 (30.4, 42.4)
	Sac	Female	28.3 (23.6, 32.3)	29.4 (24.4, 33.6)	30.3 (25.3, 34.8)	31.1 (26.0, 36.1)	32.6 (27.3, 37.4)	32.5 (27.2, 37.7)	33.1 (27.6, 38.1)	34.5 (28.7, 39.6)	34.9 (28.9, 39.8)	35.0 (29.0, 40.0)	35.2 (29.0, 40.4)
		Male	28.1 (23.2, 33.3)	29.1 (24.2, 34.4)	30.0 (25.2, 35.3)	30.9 (26.1, 36.1)	33.1 (28.3, 38.2)	33.6 (28.7, 38.8)	35.6 (30.4, 41.0)	35.3 (30.2, 40.8)	35.5 (30.4, 41.1)	36.1 (30.9, 41.9)	36.7 (31.2, 42.7)
	Scott	Female	28.1 (25.3, 31.3)	29.2 (26.2, 32.5)	30.1 (27.1, 33.7)	31.3 (28.3, 34.8)	32.2 (29.5, 35.9)	31.8 (29.3, 35.2)	32.0 (29.5, 35.6)	33.1 (30.3, 36.5)	33.7 (30.8, 37.0)	34.4 (31.5, 37.7)	34.7 (31.6, 38.1)
		Male	25.6 (22.7, 29.6)	26.5 (23.6, 30.6)	27.5 (24.5, 31.6)	27.8 (24.9, 32.0)	30.2 (27.2, 34.9)	33.0 (29.9, 37.2)	33.5 (30.5, 37.8)	34.3 (31.0, 38.4)	35.3 (32.2, 39.6)	35.8 (32.7, 39.9)	36.4 (33.1, 40.7)
	Shelby	Female	28.6 (24.0, 32.2)	29.7 (25.0, 33.5)	30.6 (25.8, 34.7)	31.6 (26.6, 36.1)	32.1 (27.1, 36.6)	32.2 (26.8, 36.8)	34.3 (28.3, 39.3)	35.0 (28.9, 39.8)	35.0 (28.7, 40.1)	35.6 (29.5, 40.5)	36.0 (29.6, 41.1)
		Male	30.1 (25.6, 35.4)	31.2 (26.7, 36.4)	32.1 (27.6, 37.4)	33.8 (29.1, 38.8)	35.1 (30.3, 40.2)	36.2 (31.1, 41.3)	37.7 (32.0, 43.1)	37.5 (31.9, 43.0)	37.7 (32.1, 43.6)	38.3 (32.9, 43.9)	38.9 (33.2, 44.9)
	Sioux	Female	27.4 (23.4, 31.7)	28.3 (24.3, 32.7)	28.9 (25.1, 33.5)	29.2 (25.2, 33.8)	30.8 (26.6, 35.3)	31.6 (27.2, 35.9)	33.1 (28.7, 37.5)	33.3 (28.6, 37.7)	33.9 (29.1, 38.2)	34.3 (29.5, 38.6)	34.8 (29.9, 39.2)
		Male	29.2 (24.5, 34.3)	30.1 (25.5, 35.0)	30.9 (26.5, 35.8)	30.2 (26.0, 35.0)	31.6 (27.3, 36.2)	32.1 (28.1, 36.8)	32.5 (28.7, 37.8)	33.5 (29.7, 39.4)	35.0 (30.9, 40.8)	35.5 (31.4, 41.3)	36.1 (31.9, 42.0)
	Story	Female	26.8 (23.1, 29.7)	27.9 (24.1, 31.1)	28.8 (24.9, 32.2)	29.6 (25.9, 33.2)	31.1 (27.1, 34.7)	32.2 (28.4, 35.8)	31.8 (28.1, 35.6)	32.8 (29.1, 36.4)	32.9 (28.9, 36.6)	33.4 (29.3, 37.1)	34.3 (30.1, 38.0)
		Male	24.5 (21.2, 28.6)	25.6 (22.2, 29.7)	26.6 (23.2, 30.7)	26.8 (23.6, 31.0)	28.8 (25.2, 32.9)	29.9 (26.4, 33.9)	31.4 (27.6, 35.6)	32.7 (28.7, 36.9)	33.6 (29.3, 37.7)	34.1 (29.7, 38.3)	34.7 (30.2, 38.9)
	Tama	Female	29.7 (25.5, 33.9)	30.8 (26.5, 35.2)	32.7 (28.5, 37.6)	33.6 (29.5, 38.4)	34.0 (29.3, 39.0)	33.9 (29.1, 38.7)	35.0 (30.4, 40.1)	35.9 (30.8, 41.2)	36.8 (31.9, 42.1)	37.5 (32.6, 42.6)	37.7 (32.6, 43.1)
		Male	29.8 (24.9, 34.7)	30.8 (26.0, 35.6)	31.9 (27.2, 36.8)	32.8 (28.3, 37.8)	33.9 (29.3, 39.4)	34.9 (30.3, 40.3)	35.8 (31.1, 41.5)	36.4 (31.6, 42.7)	36.9 (32.2, 43.0)	37.4 (32.8, 43.4)	38.1 (33.2, 44.4)
	Taylor	Female	30.9 (25.7, 35.0)	31.8 (26.5, 36.0)	32.6 (27.4, 37.2)	33.5 (28.0, 38.3)	33.4 (28.0, 38.2)	33.6 (27.9, 38.6)	33.6 (28.0, 38.8)	34.4 (28.6, 39.9)	34.2 (28.8, 39.3)	34.5 (28.9, 39.8)	34.8 (28.9, 40.4)
		Male	28.1 (23.2, 33.1)	29.1 (24.2, 34.0)	29.9 (25.2, 34.8)	30.6 (25.8, 35.7)	31.7 (27.0, 36.9)	32.4 (27.9, 37.8)	34.0 (29.3, 39.7)	34.6 (29.7, 40.6)	34.1 (29.6, 39.9)	34.7 (30.0, 40.8)	35.3 (30.2, 41.7)
	Union	Female	30.5 (26.2, 34.7)	31.9 (27.4, 36.5)	33.1 (28.4, 38.1)	34.1 (29.5, 39.2)	33.4 (28.3, 38.0)	32.4 (27.1, 37.4)	32.1 (26.9, 37.1)	32.5 (26.9, 37.7)	32.7 (27.2, 38.4)	33.3 (28.0, 38.7)	33.6 (28.1, 39.2)
		Male	27.4 (22.8, 32.1)	28.5 (23.8, 33.2)	29.5 (24.8, 34.4)	31.2 (26.7, 36.0)	32.5 (27.9, 37.3)	33.7 (29.1, 39.2)	34.9 (30.2, 40.4)	35.7 (30.5, 41.5)	35.7 (30.3, 41.9)	36.3 (31.1, 42.3)	36.8 (31.5, 43.1)
	Van Buren	Female	29.7 (24.8, 33.8)	31.0 (26.0, 35.5)	32.0 (26.8, 36.8)	33.1 (27.9, 38.2)	33.3 (28.2, 38.5)	34.0 (28.7, 38.9)	35.3 (30.0, 40.5)	35.2 (29.3, 41.1)	36.0 (30.1, 41.6)	36.3 (30.3, 42.0)	36.7 (30.6, 42.4)
		Male	30.5 (25.4, 35.7)	31.7 (26.5, 36.9)	32.7 (27.6, 38.0)	33.3 (28.3, 38.4)	34.0 (29.1, 39.2)	35.3 (30.8, 40.5)	35.8 (31.2, 41.4)	35.5 (30.5, 41.7)	36.3 (31.2, 42.4)	37.0 (31.7, 43.3)	37.6 (32.2, 44.0)
	Wapello	Female	30.8 (26.3, 34.7)	32.0 (27.3, 36.2)	32.9 (28.2, 37.5)	32.2 (27.7, 36.8)	33.0 (29.0, 37.9)	33.2 (29.3, 37.9)	33.9 (30.0, 38.6)	34.9 (30.9, 39.8)	36.4 (32.5, 40.9)	36.9 (32.6, 41.7)	37.6 (33.5, 42.0)
		Male	30.0 (25.3, 35.0)	30.9 (26.2, 35.9)	31.8 (27.1, 36.8)	32.9 (28.4, 37.7)	33.6 (29.1, 38.4)	35.1 (30.8, 40.2)	35.0 (30.8, 40.1)	35.0 (30.4, 40.3)	35.0 (30.8, 40.4)	35.6 (31.0, 41.3)	36.1 (31.8, 41.6)
	Warren	Female	29.9 (26.1, 33.7)	31.0 (27.1, 35.2)	32.1 (28.1, 36.5)	32.5 (28.3, 37.2)	34.5 (30.0, 39.0)	35.6 (31.3, 40.1)	36.8 (32.1, 41.6)	37.4 (32.1, 41.4)	37.6 (32.2, 41.6)	38.0 (32.5, 42.1)	38.2 (32.6, 42.4)
		Male	25.5 (21.6, 30.0)	26.4 (22.4, 31.0)	27.3 (23.4, 31.8)	29.4 (25.2, 34.0)	32.2 (27.7, 36.8)	35.6 (31.3, 40.1)	38.2 (33.5, 43.3)	39.5 (34.4, 44.3)	38.3 (33.7, 43.4)	38.9 (34.1, 44.1)	39.5 (34.5, 44.9)
	Washington	Female	29.5 (25.2, 33.9)	30.5 (26.2, 35.1)	31.5 (27.1, 36.2)	33.0 (28.4, 38.1)	33.7 (29.0, 38.6)	34.2 (29.6, 39.3)	35.3 (30.7, 40.6)	36.0 (31.1, 41.3)	37.0 (31.7, 42.3)	37.4 (32.2, 42.5)	38.0 (32.5, 43.3)
		Male	30.3 (25.4, 35.6)	31.2 (26.5, 36.4)	32.2 (27.6, 37.3)	33.3 (28.5, 38.5)	33.7 (29.1, 38.9)	35.1 (30.5, 40.3)	36.5 (31.7, 41.8)	35.9 (31.6, 41.5)	36.3 (31.6, 42.2)	36.9 (32.3, 42.7)	37.5 (32.6, 43.5)
	Wayne	Female	30.2 (24.8, 34.0)	31.5 (25.9, 35.5)	32.4 (26.6, 36.9)	33.0 (27.6, 37.8)	35.1 (29.3, 39.8)	35.1 (29.4, 40.3)	36.2 (30.3, 41.7)	36.7 (31.0, 42.1)	36.6 (30.3, 42.2)	37.0 (30.9, 42.5)	37.4 (31.1, 43.1)
		Male	28.5 (23.7, 33.5)	29.6 (24.8, 34.6)	30.6 (25.6, 35.7)	31.9 (27.0, 36.7)	32.9 (28.0, 37.8)	33.3 (28.8, 38.4)	34.4 (29.4, 39.8)	35.5 (30.6, 41.0)	35.0 (29.7, 40.9)	35.5 (30.4, 41.4)	36.1 (30.7, 42.2)
	Webster	Female	31.3 (27.0, 35.0)	32.5 (28.1, 36.3)	33.5 (29.1, 37.7)	34.7 (30.5, 39.2)	36.8 (32.2, 41.1)	36.9 (32.0, 41.3)	37.5 (32.4, 41.7)	36.2 (31.4, 40.4)	36.0 (31.6, 40.5)	36.6 (32.1, 41.2)	36.8 (32.4, 41.3)
		Male	27.7 (23.9, 33.1)	28.6 (24.9, 33.9)	29.5 (25.8, 34.9)	30.2 (26.6, 35.6)	30.9 (27.0, 36.1)	30.7 (26.8, 35.6)	33.5 (29.3, 38.5)	35.8 (31.2, 40.7)	36.7 (32.2, 41.8)	37.4 (32.6, 42.6)	38.0 (33.3, 43.2)
	Winnebago	Female	28.3 (23.7, 32.2)	29.5 (24.9, 33.4)	30.6 (25.8, 34.8)	31.1 (26.0, 35.4)	32.7 (27.7, 37.5)	31.0 (26.5, 36.0)	32.2 (27.5, 37.6)	31.9 (26.8, 37.7)	32.9 (27.7, 38.8)	33.3 (28.2, 39.1)	33.7 (28.2, 39.7)
		Male	26.1 (22.1, 31.6)	27.3 (23.5, 32.6)	28.2 (24.4, 33.6)	28.8 (25.0, 34.4)	30.5 (26.6, 36.0)	31.6 (27.8, 37.0)	33.1 (28.8, 38.8)	33.9 (29.0, 39.8)	34.9 (30.0, 40.9)	35.5 (30.7, 41.5)	36.1 (30.9, 42.4)
	Winneshiek	Female	26.3 (21.8, 29.9)	27.3 (22.6, 31.1)	28.0 (23.3, 32.1)	29.8 (24.9, 34.4)	30.4 (25.5, 34.8)	31.4 (26.4, 36.2)	33.4 (27.8, 38.3)	32.2 (27.1, 37.3)	31.6 (26.5, 36.1)	32.0 (26.8, 36.6)	32.5 (27.1, 37.1)
		Male	27.2 (22.6, 31.9)	28.0 (23.5, 32.8)	28.8 (24.4, 33.6)	29.8 (25.5, 34.6)	31.6 (27.4, 36.5)	32.1 (28.0, 37.0)	32.2 (28.0, 37.4)	32.8 (28.6, 38.2)	33.9 (29.6, 39.2)	34.5 (30.0, 40.0)	35.1 (30.5, 40.7)
	Woodbury	Female	27.3 (23.9, 30.6)	28.4 (25.0, 31.9)	29.4 (26.1, 33.1)	31.1 (27.7, 35.0)	32.0 (28.4, 35.5)	33.6 (29.9, 37.1)	35.4 (32.0, 39.2)	36.6 (33.1, 40.3)	37.3 (33.8, 40.9)	37.8 (34.2, 41.4)	38.3 (34.8, 42.0)
		Male	28.7 (24.9, 33.8)	29.8 (26.0, 34.7)	30.8 (27.0, 35.7)	30.8 (27.1, 35.5)	32.3 (28.8, 36.8)	35.1 (31.4, 39.6)	35.6 (32.0, 40.1)	35.3 (31.8, 39.6)	36.5 (33.1, 40.9)	37.0 (33.5, 41.5)	37.5 (34.0, 41.9)
	Worth	Female	29.1 (24.4, 33.3)	30.3 (25.4, 34.7)	31.0 (26.0, 35.8)	31.7 (26.7, 36.6)	33.4 (28.0, 38.7)	32.1 (26.7, 37.5)	33.3 (27.8, 38.9)	33.8 (28.2, 39.5)	34.4 (28.7, 40.2)	35.1 (29.3, 41.0)	35.4 (29.6, 41.4)
		Male	28.2 (24.1, 33.9)	29.2 (25.1, 34.9)	30.1 (26.0, 35.8)	31.1 (27.1, 36.7)	33.7 (29.1, 39.5)	34.6 (30.1, 40.4)	36.3 (31.2, 42.0)	37.8 (32.4, 43.7)	38.3 (32.7, 44.2)	38.9 (33.1, 44.8)	39.5 (33.6, 45.6)
	Wright	Female	30.0 (25.5, 34.5)	31.3 (26.8, 35.8)	32.3 (27.7, 37.2)	32.9 (27.8, 38.2)	33.3 (28.2, 38.4)	34.2 (28.8, 38.9)	34.8 (29.2, 39.5)	36.1 (29.8, 41.3)	37.0 (30.7, 42.6)	37.6 (31.3, 43.1)	38.0 (31.6, 43.7)
		Male	28.4 (23.7, 33.7)	29.5 (25.0, 34.7)	30.5 (26.0, 35.7)	30.8 (26.3, 36.3)	31.5 (26.9, 36.9)	31.4 (27.3, 36.6)	33.3 (28.9, 38.6)	34.8 (29.7, 40.6)	36.0 (30.7, 42.1)	36.5 (31.2, 42.6)	37.2 (31.7, 43.5)
Kansas
	Allen	Female	30.7 (26.1, 34.6)	31.3 (26.6, 35.3)	32.0 (27.2, 36.3)	33.1 (28.4, 38.0)	34.8 (30.2, 39.4)	37.4 (32.6, 42.5)	39.0 (34.1, 43.5)	39.7 (34.7, 44.5)	41.3 (36.2, 45.7)	42.0 (36.9, 46.4)	42.4 (37.2, 46.8)
		Male	29.1 (24.3, 33.5)	29.9 (25.2, 34.3)	30.8 (26.1, 35.2)	31.5 (26.9, 36.3)	32.2 (27.8, 36.7)	33.1 (28.7, 37.8)	34.1 (29.9, 38.9)	35.0 (30.3, 40.1)	37.8 (32.8, 42.6)	38.4 (33.3, 43.3)	39.1 (33.9, 44.0)
	Anderson	Female	30.7 (25.9, 35.0)	31.5 (26.7, 35.9)	32.4 (27.4, 37.0)	32.1 (27.3, 37.2)	33.9 (28.9, 38.6)	35.9 (30.6, 40.8)	36.4 (30.6, 41.7)	37.3 (31.6, 42.6)	40.0 (33.6, 46.0)	40.5 (34.2, 46.4)	40.8 (34.4, 46.8)
		Male	29.7 (24.9, 34.8)	30.5 (25.8, 35.5)	31.4 (26.8, 36.3)	31.4 (27.0, 36.6)	31.9 (27.6, 37.0)	33.4 (29.0, 38.3)	33.6 (28.8, 39.0)	35.6 (30.7, 41.2)	37.2 (31.7, 43.3)	37.9 (32.3, 43.9)	38.5 (32.7, 44.7)
	Atchison	Female	33.6 (28.3, 37.3)	34.7 (29.3, 38.7)	35.8 (30.4, 39.9)	38.6 (32.8, 42.8)	38.8 (33.8, 43.6)	40.1 (35.3, 44.9)	41.1 (36.2, 45.7)	41.0 (35.8, 45.6)	40.6 (35.8, 45.5)	41.2 (36.5, 45.9)	41.8 (36.8, 46.7)
		Male	30.2 (25.2, 35.0)	31.2 (26.2, 36.0)	32.3 (27.5, 37.0)	32.8 (28.0, 37.7)	33.5 (29.0, 38.4)	35.6 (31.2, 40.2)	37.6 (33.1, 42.8)	37.9 (33.3, 43.3)	38.3 (33.5, 43.6)	38.9 (34.2, 44.2)	39.5 (34.4, 44.9)
	Barber	Female	27.2 (22.4, 31.2)	27.9 (22.9, 32.2)	28.8 (23.6, 33.3)	29.0 (23.9, 33.8)	31.6 (26.4, 36.6)	32.5 (27.3, 37.6)	33.9 (28.6, 39.4)	35.2 (29.4, 40.7)	36.0 (30.2, 41.4)	36.5 (30.5, 42.1)	36.6 (30.7, 41.9)
		Male	26.4 (22.0, 31.5)	27.3 (22.8, 32.5)	28.3 (23.9, 33.5)	30.0 (25.7, 35.4)	32.2 (27.4, 37.7)	33.5 (28.8, 38.8)	34.1 (29.3, 39.7)	35.1 (29.9, 40.8)	35.5 (30.1, 41.2)	36.1 (30.4, 42.0)	36.7 (31.1, 42.5)
	Barton	Female	28.6 (24.3, 32.1)	29.6 (25.4, 33.1)	30.6 (26.3, 34.4)	33.1 (28.7, 37.1)	34.5 (30.2, 38.5)	35.6 (31.5, 39.5)	37.6 (33.2, 41.6)	38.8 (34.2, 42.8)	40.0 (35.4, 43.7)	40.3 (35.7, 44.0)	41.1 (36.3, 44.9)
		Male	29.6 (24.7, 34.4)	30.5 (25.8, 35.0)	31.5 (26.8, 36.1)	32.7 (28.0, 37.3)	33.0 (28.5, 37.8)	34.7 (30.5, 39.4)	36.3 (31.5, 40.8)	38.0 (32.9, 42.4)	37.2 (32.2, 41.4)	38.0 (32.8, 42.2)	38.5 (33.2, 42.9)
	Bourbon	Female	29.2 (24.7, 33.2)	30.2 (25.8, 34.3)	31.2 (26.6, 35.7)	33.1 (28.5, 37.9)	33.9 (29.5, 38.6)	36.6 (32.0, 41.6)	37.6 (32.7, 42.5)	39.7 (34.6, 44.7)	41.3 (36.5, 45.7)	41.6 (36.6, 46.2)	42.7 (37.6, 47.3)
		Male	27.5 (22.8, 32.0)	28.6 (24.0, 32.9)	29.6 (24.9, 34.1)	30.5 (26.2, 35.2)	30.7 (26.6, 35.2)	32.0 (28.0, 36.6)	33.8 (29.5, 38.8)	34.9 (30.5, 40.4)	36.8 (32.3, 42.1)	37.5 (32.7, 43.1)	38.1 (33.2, 43.7)
	Brown	Female	33.5 (28.5, 37.5)	34.2 (28.9, 38.7)	35.0 (29.8, 39.5)	36.3 (30.7, 40.6)	36.3 (31.0, 40.9)	37.1 (31.8, 42.0)	37.2 (31.6, 42.2)	37.9 (31.9, 43.1)	37.4 (31.6, 43.6)	38.2 (32.7, 44.0)	38.3 (32.3, 44.5)
		Male	29.5 (24.7, 34.2)	30.3 (25.3, 35.2)	31.3 (26.5, 36.0)	32.6 (27.9, 37.5)	32.8 (28.1, 37.8)	33.1 (28.7, 38.1)	34.1 (29.4, 39.6)	35.2 (30.4, 41.1)	34.7 (29.6, 40.8)	35.3 (30.4, 41.2)	35.9 (30.5, 42.3)
	Butler	Female	27.3 (24.1, 30.7)	28.6 (25.4, 32.3)	29.6 (26.3, 33.5)	31.4 (27.7, 35.0)	32.5 (28.4, 35.8)	33.5 (29.2, 36.4)	34.0 (30.3, 37.1)	35.4 (31.8, 38.8)	36.7 (33.3, 40.2)	37.2 (33.8, 40.5)	37.8 (34.3, 41.3)
		Male	28.2 (24.4, 32.4)	29.3 (25.5, 33.4)	30.2 (26.5, 34.4)	32.2 (28.7, 36.4)	33.8 (30.0, 37.9)	34.8 (31.2, 38.7)	35.8 (32.5, 40.1)	37.4 (34.1, 41.9)	37.1 (33.6, 41.6)	37.7 (34.3, 42.2)	38.3 (34.7, 42.9)
	Chase	Female	28.9 (24.1, 33.3)	29.9 (25.1, 34.6)	30.6 (25.7, 35.6)	31.8 (26.5, 36.8)	32.0 (26.4, 36.8)	32.6 (26.9, 37.4)	33.6 (27.7, 38.8)	34.6 (28.4, 40.2)	36.2 (30.2, 42.0)	36.4 (30.6, 42.0)	37.0 (30.7, 42.9)
		Male	27.7 (23.1, 32.6)	28.7 (24.2, 33.5)	29.6 (25.0, 34.6)	30.8 (26.4, 35.9)	33.4 (28.8, 38.9)	35.1 (30.5, 40.4)	35.8 (31.0, 41.7)	37.0 (31.7, 43.2)	37.7 (32.4, 43.9)	38.3 (33.1, 44.5)	38.9 (33.3, 45.5)
	Chautauqua	Female	33.4 (27.7, 37.5)	34.3 (28.6, 38.6)	34.9 (29.2, 39.4)	35.2 (29.6, 40.4)	37.2 (31.5, 42.1)	38.2 (32.0, 43.3)	37.7 (32.0, 43.3)	37.6 (31.5, 43.4)	39.0 (32.7, 44.6)	39.4 (32.9, 45.2)	40.4 (34.1, 45.9)
		Male	27.8 (23.1, 33.0)	28.6 (24.1, 33.7)	29.4 (25.1, 34.5)	30.9 (26.4, 36.2)	31.9 (27.5, 37.0)	32.7 (28.2, 37.9)	34.1 (29.3, 39.4)	35.6 (30.4, 41.6)	36.3 (31.0, 42.2)	36.9 (31.4, 43.0)	37.5 (32.1, 43.4)
	Cherokee	Female	31.4 (26.4, 34.9)	32.5 (27.5, 36.4)	33.4 (28.3, 37.4)	36.3 (30.9, 40.3)	37.4 (32.0, 41.7)	38.6 (33.4, 43.2)	39.6 (34.5, 43.9)	40.4 (35.5, 44.9)	41.1 (36.8, 45.7)	41.8 (37.3, 46.4)	41.8 (37.3, 46.3)
		Male	30.4 (25.6, 35.7)	31.3 (26.6, 36.7)	32.3 (27.7, 37.7)	32.9 (28.7, 38.1)	34.7 (30.4, 40.2)	35.7 (31.4, 40.9)	35.8 (31.3, 41.2)	37.0 (32.4, 42.5)	39.7 (34.9, 45.3)	40.4 (35.4, 46.0)	41.1 (36.1, 46.7)
	Cheyenne	Female	28.0 (23.2, 31.9)	29.0 (23.9, 33.2)	29.6 (24.4, 34.1)	30.2 (25.0, 35.2)	31.1 (25.9, 36.1)	32.0 (26.9, 37.0)	32.2 (26.8, 37.7)	32.2 (26.4, 37.6)	32.9 (26.9, 38.4)	33.3 (27.4, 38.7)	33.7 (27.7, 39.1)
		Male	27.3 (22.2, 31.9)	28.3 (23.2, 33.0)	29.3 (24.1, 34.1)	29.9 (24.7, 34.7)	31.4 (26.3, 36.5)	32.0 (27.6, 37.2)	32.8 (27.8, 38.4)	33.1 (28.0, 39.2)	33.8 (28.5, 40.0)	34.4 (29.1, 40.6)	35.1 (29.7, 41.4)
	Clark	Female	29.9 (24.4, 33.3)	30.8 (24.9, 34.7)	31.8 (26.0, 35.9)	32.9 (27.1, 37.5)	34.4 (28.5, 38.8)	34.3 (28.2, 39.4)	34.6 (28.6, 40.0)	35.2 (29.2, 40.8)	35.2 (29.0, 41.0)	35.3 (29.2, 40.9)	35.8 (29.5, 41.6)
		Male	25.9 (21.7, 31.0)	26.7 (22.2, 32.1)	27.8 (23.5, 33.1)	28.0 (23.8, 33.3)	30.4 (26.0, 35.5)	31.7 (27.1, 37.1)	33.2 (28.1, 38.8)	34.1 (28.9, 39.9)	35.3 (29.7, 41.2)	35.7 (30.2, 41.6)	36.2 (30.4, 42.3)
	Clay	Female	29.0 (24.0, 32.8)	29.9 (24.9, 33.7)	30.9 (25.7, 35.1)	32.7 (27.3, 37.2)	33.8 (28.2, 38.3)	34.1 (28.5, 38.6)	34.9 (29.3, 39.7)	35.4 (29.6, 40.4)	35.3 (29.2, 40.7)	35.6 (29.5, 41.1)	36.0 (29.7, 41.6)
		Male	27.7 (23.4, 33.2)	28.6 (24.4, 34.1)	29.6 (25.4, 35.2)	31.1 (26.9, 36.8)	32.4 (28.1, 38.2)	33.1 (29.0, 38.8)	33.4 (29.1, 39.3)	34.5 (29.6, 40.3)	34.6 (29.5, 40.6)	35.1 (29.9, 41.2)	35.6 (30.3, 42.0)
	Cloud	Female	28.5 (24.1, 32.4)	29.3 (25.0, 33.4)	30.3 (25.7, 34.8)	31.0 (26.5, 35.6)	31.8 (27.4, 36.7)	33.3 (28.3, 38.2)	33.9 (28.5, 39.3)	34.2 (28.4, 40.0)	35.9 (29.9, 41.6)	36.6 (30.7, 42.2)	36.6 (30.7, 42.3)
		Male	27.0 (22.8, 32.4)	27.9 (23.8, 33.2)	28.9 (24.8, 34.4)	30.8 (26.6, 36.3)	32.4 (28.1, 37.9)	33.6 (29.2, 39.2)	34.4 (29.7, 40.5)	36.1 (30.8, 42.4)	36.2 (30.9, 42.3)	36.8 (31.6, 42.8)	37.4 (32.1, 43.6)
	Coffey	Female	29.0 (24.4, 32.9)	30.2 (25.5, 34.6)	31.1 (26.1, 35.8)	31.1 (26.3, 35.7)	31.7 (26.6, 36.4)	33.2 (28.1, 38.1)	34.9 (29.5, 40.2)	34.6 (29.1, 40.2)	36.3 (30.4, 42.1)	36.4 (30.8, 42.1)	36.9 (31.1, 42.7)
		Male	28.8 (24.1, 33.3)	29.9 (25.1, 34.4)	30.9 (25.9, 35.5)	30.7 (26.5, 35.5)	31.2 (26.6, 36.2)	32.3 (27.9, 37.2)	33.2 (28.4, 38.6)	34.5 (29.4, 40.1)	35.8 (30.3, 41.5)	36.4 (31.0, 42.1)	36.9 (31.4, 42.8)
	Comanche	Female	26.5 (21.7, 30.1)	27.5 (22.4, 31.6)	28.4 (23.3, 32.6)	28.9 (23.8, 33.4)	31.0 (25.7, 35.7)	32.0 (26.4, 37.1)	33.6 (27.8, 39.1)	34.1 (28.0, 39.7)	36.2 (30.1, 41.8)	36.6 (30.4, 42.3)	37.0 (30.8, 42.6)
		Male	25.1 (20.8, 30.1)	26.0 (21.6, 31.2)	27.0 (22.7, 32.1)	27.8 (23.7, 32.9)	30.1 (25.7, 35.3)	31.5 (27.0, 36.8)	33.1 (28.1, 38.7)	33.6 (28.4, 39.4)	36.0 (30.6, 41.8)	36.6 (31.0, 42.6)	37.2 (31.6, 43.2)
	Cowley	Female	32.4 (28.1, 36.2)	34.1 (29.7, 38.1)	35.3 (30.9, 39.5)	36.3 (32.0, 40.8)	36.7 (32.3, 41.0)	38.3 (33.7, 42.4)	38.2 (34.3, 42.2)	38.7 (34.9, 42.8)	39.9 (35.8, 43.7)	40.7 (36.6, 44.3)	41.3 (37.2, 44.8)
		Male	29.0 (24.7, 33.5)	29.9 (25.7, 34.4)	31.1 (27.0, 35.5)	32.5 (28.3, 36.9)	33.8 (29.4, 38.1)	34.7 (30.3, 38.9)	35.1 (30.9, 39.7)	36.8 (32.2, 41.4)	37.4 (33.1, 42.0)	38.1 (33.9, 42.6)	38.7 (34.5, 43.2)
	Crawford	Female	29.8 (25.6, 33.2)	30.8 (26.4, 34.4)	31.8 (27.4, 35.6)	34.5 (30.0, 38.7)	35.0 (30.9, 39.1)	36.5 (32.5, 41.1)	36.2 (32.1, 39.9)	37.9 (33.9, 42.2)	38.9 (35.0, 42.8)	39.3 (35.5, 43.0)	40.2 (36.0, 44.1)
		Male	27.5 (23.1, 31.5)	28.5 (24.1, 32.6)	29.4 (25.1, 33.4)	29.3 (25.4, 33.7)	30.0 (26.5, 34.4)	31.6 (27.9, 36.1)	33.8 (30.0, 38.4)	34.8 (31.1, 40.1)	38.0 (34.1, 43.4)	38.8 (35.0, 44.0)	39.5 (35.4, 45.1)
	Decatur	Female	29.0 (23.9, 32.7)	29.9 (24.5, 34.0)	30.8 (25.4, 35.1)	32.0 (26.4, 37.1)	33.2 (27.5, 38.1)	34.6 (29.0, 39.6)	34.1 (28.4, 39.4)	33.1 (27.5, 38.3)	32.9 (27.3, 38.1)	33.3 (27.5, 38.7)	33.7 (27.6, 39.3)
		Male	26.3 (21.7, 30.9)	27.1 (22.4, 31.9)	28.0 (23.4, 32.8)	28.7 (24.0, 33.7)	30.9 (25.9, 35.8)	31.8 (27.0, 36.6)	32.7 (27.5, 37.9)	33.1 (28.0, 38.4)	33.8 (28.7, 39.3)	34.4 (29.0, 40.3)	35.0 (29.3, 41.1)
	Dickinson	Female	29.8 (25.0, 33.0)	30.8 (25.9, 34.2)	31.9 (26.9, 35.5)	32.8 (27.8, 36.6)	34.0 (29.4, 38.2)	34.3 (29.8, 38.2)	35.4 (31.0, 39.5)	35.4 (30.8, 39.3)	38.0 (33.3, 41.9)	38.8 (34.2, 42.5)	39.2 (34.2, 43.2)
		Male	28.8 (24.2, 33.6)	29.7 (25.1, 34.5)	30.6 (26.2, 35.4)	31.1 (27.1, 36.1)	32.0 (28.0, 37.2)	34.1 (30.1, 38.9)	34.3 (30.0, 39.1)	34.4 (29.8, 39.2)	36.0 (31.3, 40.9)	36.7 (32.0, 41.5)	37.3 (32.3, 42.5)
	Doniphan	Female	34.0 (28.9, 38.2)	35.9 (30.4, 40.9)	36.2 (30.8, 41.1)	37.9 (32.0, 42.5)	37.9 (32.3, 42.7)	39.1 (33.0, 44.4)	39.1 (33.0, 44.5)	38.9 (32.6, 44.5)	38.8 (32.6, 44.9)	39.2 (33.0, 45.0)	39.7 (33.5, 45.7)
		Male	31.2 (26.2, 36.1)	32.3 (27.1, 37.6)	33.3 (28.2, 38.3)	34.8 (29.8, 39.8)	35.3 (30.5, 40.4)	36.8 (31.7, 41.9)	37.8 (32.5, 43.2)	38.0 (32.5, 43.7)	37.5 (31.8, 43.3)	38.2 (32.5, 43.9)	38.8 (33.0, 44.6)
	Douglas	Female	24.5 (21.1, 26.8)	25.4 (22.0, 27.8)	26.3 (22.8, 28.8)	27.1 (23.8, 29.9)	28.8 (25.6, 31.4)	29.3 (26.2, 32.0)	30.3 (27.7, 33.1)	31.4 (28.9, 34.4)	32.8 (30.3, 35.7)	32.1 (29.8, 34.9)	32.6 (30.1, 35.5)
		Male	23.1 (20.2, 27.1)	24.0 (21.2, 28.0)	24.9 (22.2, 29.0)	25.5 (22.8, 29.9)	26.6 (24.0, 31.3)	28.3 (25.7, 33.0)	29.6 (27.1, 33.7)	31.4 (28.7, 35.4)	31.0 (28.3, 34.6)	31.4 (28.8, 35.0)	31.8 (29.0, 35.6)
	Edwards	Female	30.2 (24.9, 34.3)	31.5 (26.0, 35.9)	32.4 (27.2, 36.8)	32.8 (27.1, 37.7)	34.7 (29.0, 39.7)	35.3 (29.4, 40.7)	36.0 (30.3, 41.5)	36.4 (30.2, 42.1)	36.3 (30.5, 42.1)	36.8 (31.0, 42.6)	37.1 (31.1, 43.1)
		Male	26.4 (21.7, 31.6)	27.5 (22.8, 32.7)	28.4 (24.1, 33.3)	28.9 (24.5, 34.1)	31.7 (26.8, 36.8)	33.3 (28.2, 38.4)	35.0 (29.9, 40.3)	36.5 (30.8, 42.1)	36.8 (31.1, 42.5)	37.5 (31.8, 43.2)	37.9 (32.0, 43.9)
	Elk	Female	34.0 (28.8, 38.4)	34.9 (29.7, 39.6)	35.8 (30.3, 41.0)	36.9 (31.7, 42.4)	37.7 (32.0, 42.9)	39.0 (32.9, 44.4)	38.4 (32.7, 44.2)	37.4 (31.2, 43.5)	37.3 (31.1, 43.1)	37.5 (31.5, 43.2)	37.8 (31.3, 44.0)
		Male	29.1 (24.5, 34.3)	30.2 (25.7, 35.3)	31.1 (26.5, 36.4)	31.9 (27.6, 37.3)	33.5 (28.9, 38.9)	34.4 (29.8, 39.7)	35.9 (30.9, 41.7)	36.6 (31.3, 42.8)	37.0 (31.6, 43.1)	37.6 (32.3, 43.6)	38.2 (32.4, 44.7)
	Ellis	Female	24.1 (20.6, 27.4)	24.8 (21.2, 28.3)	25.6 (22.0, 29.3)	27.2 (23.4, 31.2)	28.7 (24.7, 32.8)	30.4 (26.4, 34.3)	31.1 (27.3, 35.4)	31.8 (27.6, 36.1)	32.5 (28.5, 36.6)	33.2 (29.2, 37.2)	34.1 (29.9, 38.3)
		Male	26.4 (22.0, 30.8)	27.2 (22.9, 31.6)	28.1 (23.8, 32.6)	29.2 (25.1, 33.9)	31.3 (27.2, 36.3)	32.4 (28.5, 37.3)	33.6 (29.6, 38.6)	34.3 (30.2, 39.6)	34.7 (30.7, 39.7)	35.3 (31.2, 40.3)	35.8 (31.6, 40.9)
	Ellsworth	Female	28.7 (23.8, 32.4)	29.5 (24.5, 33.5)	30.3 (25.3, 34.4)	33.2 (27.5, 37.5)	34.3 (28.6, 38.8)	36.2 (30.4, 41.0)	35.9 (30.2, 40.7)	37.1 (30.7, 42.1)	36.5 (30.1, 42.2)	36.8 (30.7, 42.0)	37.2 (31.0, 42.6)
		Male	28.1 (23.3, 33.0)	29.0 (24.1, 33.9)	29.7 (25.0, 34.5)	30.7 (25.8, 35.4)	31.1 (26.2, 36.1)	32.9 (27.9, 37.8)	34.5 (29.2, 39.5)	35.5 (29.9, 41.0)	35.5 (29.6, 41.2)	36.2 (30.6, 41.7)	36.7 (30.9, 42.4)
	Finney	Female	31.1 (26.8, 34.9)	31.0 (26.6, 34.8)	31.9 (27.4, 35.9)	33.1 (28.7, 37.4)	34.3 (30.0, 38.5)	35.1 (30.8, 39.3)	36.5 (32.5, 40.7)	37.8 (33.2, 42.2)	38.8 (34.4, 42.8)	39.1 (34.6, 43.2)	39.7 (35.0, 43.8)
		Male	27.6 (23.5, 32.6)	28.5 (24.4, 33.5)	29.6 (25.4, 34.6)	31.2 (27.1, 36.0)	32.7 (28.7, 37.7)	34.1 (30.0, 38.8)	36.1 (31.7, 40.7)	38.6 (33.9, 43.8)	37.7 (33.3, 42.5)	38.2 (33.6, 43.0)	38.7 (33.9, 43.6)
	Ford	Female	34.5 (29.3, 37.8)	35.5 (30.2, 39.0)	36.5 (31.1, 40.4)	37.9 (32.5, 41.8)	40.8 (35.1, 44.4)	41.6 (36.4, 45.8)	41.3 (36.4, 45.6)	41.8 (36.9, 46.1)	43.2 (38.3, 47.4)	43.4 (38.4, 47.7)	43.6 (38.7, 48.0)
		Male	27.6 (23.5, 32.8)	28.6 (24.5, 33.7)	29.5 (25.4, 34.7)	29.9 (26.0, 34.8)	32.2 (28.0, 36.9)	34.6 (30.4, 39.3)	36.9 (32.3, 41.8)	37.9 (33.3, 43.0)	38.2 (33.7, 43.3)	38.7 (34.1, 43.9)	39.2 (34.5, 44.5)
	Franklin	Female	29.3 (25.1, 32.7)	30.3 (25.8, 34.2)	31.0 (26.6, 35.1)	31.4 (26.9, 35.9)	32.6 (28.2, 36.7)	34.6 (30.1, 38.6)	36.0 (31.8, 40.2)	37.7 (33.2, 42.2)	38.3 (34.2, 42.6)	38.7 (34.5, 43.2)	39.5 (35.4, 43.8)
		Male	28.2 (24.4, 33.0)	29.2 (25.1, 34.2)	30.1 (26.2, 35.0)	29.8 (26.2, 35.0)	30.5 (26.9, 35.5)	32.4 (28.9, 37.4)	33.7 (30.0, 38.5)	36.4 (32.1, 41.6)	37.1 (32.8, 42.1)	37.7 (33.2, 42.9)	38.3 (33.9, 43.3)
	Geary	Female	30.7 (26.2, 34.2)	31.6 (27.0, 35.4)	32.7 (28.0, 36.7)	34.1 (29.4, 37.9)	35.6 (30.6, 39.6)	34.0 (28.9, 37.9)	34.2 (29.3, 37.8)	35.9 (30.7, 39.9)	37.3 (32.5, 41.2)	37.7 (33.0, 41.5)	38.6 (33.6, 42.6)
		Male	25.9 (22.2, 30.7)	26.9 (23.1, 31.8)	27.6 (23.9, 32.5)	28.5 (25.2, 33.2)	29.0 (25.4, 33.9)	30.5 (26.7, 35.3)	31.3 (27.4, 36.3)	33.3 (28.6, 38.6)	34.2 (29.8, 39.5)	34.8 (30.4, 40.1)	35.2 (30.6, 40.7)
	Gove	Female	25.7 (21.4, 29.4)	26.6 (22.1, 30.6)	27.1 (22.5, 31.2)	28.5 (23.7, 33.2)	30.0 (25.2, 34.8)	31.5 (26.4, 36.6)	32.5 (27.1, 37.9)	32.9 (26.9, 38.7)	32.3 (26.4, 37.6)	32.8 (27.0, 38.0)	33.1 (27.2, 38.5)
		Male	26.0 (21.6, 30.9)	26.9 (22.5, 31.9)	27.5 (23.1, 32.4)	27.9 (23.6, 32.9)	29.2 (25.0, 34.2)	30.0 (25.8, 35.0)	31.5 (26.8, 36.7)	32.3 (27.1, 38.1)	33.1 (27.9, 38.8)	33.8 (28.6, 39.5)	34.4 (29.0, 40.3)
	Graham	Female	26.9 (22.3, 30.7)	27.4 (22.7, 31.5)	28.0 (23.1, 32.5)	28.9 (24.0, 33.5)	30.8 (25.3, 35.2)	31.8 (25.9, 36.6)	32.7 (26.8, 37.8)	34.8 (28.3, 40.2)	34.8 (28.9, 39.8)	35.3 (29.1, 40.5)	35.5 (29.3, 40.7)
		Male	26.1 (21.6, 31.1)	26.8 (22.4, 31.9)	27.6 (23.1, 32.8)	27.9 (23.8, 33.1)	29.1 (24.7, 34.3)	29.7 (25.2, 34.9)	30.8 (25.9, 36.1)	32.2 (27.0, 38.0)	33.4 (28.3, 38.7)	34.1 (28.7, 39.7)	34.7 (29.2, 40.4)
	Grant	Female	31.6 (26.8, 36.0)	32.3 (27.5, 36.9)	33.2 (28.3, 38.0)	35.2 (30.0, 40.3)	36.9 (31.5, 42.0)	37.5 (31.8, 42.9)	38.3 (32.6, 43.7)	39.1 (32.9, 44.6)	37.1 (31.0, 42.7)	37.5 (31.4, 43.2)	38.0 (31.7, 43.7)
		Male	29.3 (24.4, 34.7)	30.2 (25.4, 35.5)	31.0 (26.3, 36.2)	31.5 (27.0, 36.8)	33.1 (28.4, 38.6)	34.1 (29.4, 39.6)	35.4 (30.4, 40.9)	37.1 (31.8, 43.0)	36.3 (30.9, 42.2)	36.9 (31.3, 42.9)	37.5 (31.8, 43.6)
	Gray	Female	31.5 (26.3, 35.4)	32.6 (27.1, 36.8)	33.5 (27.9, 38.0)	34.7 (29.1, 39.3)	37.5 (31.4, 42.3)	38.4 (32.3, 43.5)	39.3 (33.2, 45.1)	39.9 (33.8, 45.5)	40.4 (34.0, 46.5)	40.7 (34.5, 46.7)	41.2 (35.1, 47.1)
		Male	28.8 (24.6, 34.6)	29.9 (25.6, 35.8)	31.0 (26.7, 36.9)	32.3 (28.2, 38.0)	34.0 (29.6, 39.9)	35.6 (30.9, 41.2)	38.2 (32.7, 44.0)	39.6 (34.2, 45.7)	39.8 (34.1, 46.1)	40.5 (34.8, 46.7)	41.0 (35.4, 47.3)
	Greeley	Female	28.4 (23.4, 32.5)	28.9 (23.7, 33.3)	29.5 (24.4, 33.9)	31.3 (25.8, 36.1)	32.4 (26.9, 37.1)	33.0 (27.2, 38.0)	33.7 (27.6, 38.9)	35.6 (29.4, 41.0)	35.1 (29.0, 40.7)	35.5 (29.5, 41.0)	35.8 (29.7, 41.4)
		Male	27.7 (22.8, 32.9)	28.3 (23.4, 33.6)	28.9 (24.3, 34.0)	29.6 (25.0, 34.7)	30.3 (25.9, 35.4)	30.9 (26.3, 36.0)	31.4 (26.7, 36.8)	32.9 (28.0, 38.6)	34.0 (28.8, 39.9)	34.6 (29.4, 40.5)	35.1 (29.8, 41.1)
	Greenwood	Female	30.7 (26.2, 35.4)	31.7 (27.2, 36.5)	32.3 (27.9, 37.3)	33.8 (28.8, 39.2)	33.7 (28.6, 39.1)	34.1 (29.2, 39.3)	34.1 (28.9, 39.4)	34.6 (28.9, 40.2)	35.3 (29.4, 41.2)	35.7 (29.8, 41.6)	36.0 (30.2, 41.8)
		Male	29.8 (24.9, 35.0)	30.6 (26.0, 35.6)	31.4 (26.9, 36.3)	31.9 (27.5, 37.1)	32.6 (28.1, 38.0)	34.1 (29.7, 38.9)	34.7 (30.1, 40.0)	35.2 (30.2, 40.8)	35.7 (30.4, 41.6)	36.2 (30.9, 42.2)	36.9 (31.5, 42.9)
	Hamilton	Female	29.3 (24.4, 33.7)	30.3 (25.2, 34.9)	31.0 (25.8, 36.0)	32.4 (27.1, 37.6)	34.3 (29.1, 39.6)	35.5 (30.0, 41.0)	36.4 (31.0, 41.8)	36.4 (30.7, 41.7)	35.5 (29.6, 41.2)	36.1 (30.1, 41.9)	36.6 (30.5, 42.4)
		Male	27.8 (22.8, 33.0)	28.5 (23.6, 33.7)	29.5 (24.6, 34.8)	30.1 (25.3, 35.2)	30.9 (26.2, 36.0)	32.5 (27.6, 37.5)	33.0 (28.2, 38.1)	32.9 (28.1, 38.3)	33.5 (28.3, 39.3)	34.1 (28.8, 40.0)	34.8 (29.3, 40.9)
	Harper	Female	29.1 (24.3, 32.9)	29.9 (24.9, 34.2)	30.9 (25.9, 35.4)	31.7 (26.6, 36.4)	33.3 (27.9, 38.0)	34.9 (29.4, 39.9)	35.8 (30.1, 41.2)	37.1 (30.7, 42.5)	38.3 (31.7, 43.7)	38.7 (32.1, 44.2)	39.2 (32.6, 44.6)
		Male	29.0 (24.4, 33.9)	29.8 (25.1, 35.0)	30.7 (26.2, 35.8)	32.8 (28.2, 38.0)	34.1 (29.2, 39.4)	35.3 (30.5, 40.5)	36.0 (30.9, 41.6)	36.1 (30.5, 42.0)	36.4 (30.7, 42.4)	37.1 (31.3, 43.1)	37.6 (31.8, 43.7)
	Harvey	Female	27.5 (23.5, 30.7)	28.6 (24.5, 31.9)	29.6 (25.5, 33.2)	30.7 (26.3, 34.3)	32.2 (27.7, 35.5)	33.7 (29.0, 37.3)	35.1 (30.9, 38.9)	35.3 (31.4, 39.1)	37.1 (33.1, 40.6)	37.4 (33.4, 40.9)	38.3 (33.9, 42.0)
		Male	28.1 (24.2, 32.8)	29.1 (25.2, 33.7)	30.0 (26.2, 34.5)	30.9 (26.9, 35.5)	30.6 (26.9, 35.3)	31.7 (27.9, 36.1)	32.2 (28.3, 36.8)	33.4 (29.4, 37.9)	36.3 (31.7, 40.6)	37.0 (32.4, 41.4)	37.7 (32.8, 42.4)
	Haskell	Female	30.5 (25.5, 34.4)	31.4 (26.1, 35.7)	32.3 (26.8, 37.1)	33.4 (28.1, 38.2)	36.0 (30.3, 41.2)	37.4 (31.5, 42.7)	37.9 (32.4, 43.4)	38.3 (32.3, 44.2)	40.2 (34.0, 46.3)	40.8 (34.6, 46.8)	41.1 (35.1, 47.0)
		Male	27.6 (23.2, 32.9)	28.5 (24.0, 34.0)	29.6 (25.0, 35.3)	30.1 (26.0, 35.5)	31.9 (27.5, 37.6)	32.7 (28.4, 38.4)	34.9 (30.3, 40.5)	36.1 (31.1, 42.2)	38.2 (32.9, 44.6)	39.0 (33.6, 45.3)	39.5 (34.1, 45.8)
	Hodgeman	Female	28.8 (23.8, 32.8)	29.7 (24.5, 34.0)	30.8 (25.5, 35.4)	32.3 (26.7, 37.3)	33.8 (28.1, 38.6)	34.1 (28.4, 39.4)	35.3 (29.7, 40.7)	35.5 (29.5, 41.2)	35.5 (29.3, 41.3)	36.0 (30.0, 41.5)	36.4 (30.2, 42.0)
		Male	26.8 (22.3, 32.0)	27.6 (23.1, 32.9)	28.7 (24.3, 34.1)	29.4 (25.1, 34.7)	30.8 (26.3, 36.0)	31.9 (27.2, 36.9)	33.9 (28.9, 38.9)	35.6 (30.1, 41.2)	36.1 (30.4, 42.0)	36.7 (31.2, 42.5)	37.2 (31.4, 43.2)
	Jackson	Female	31.5 (26.3, 35.2)	32.7 (27.4, 36.5)	33.8 (28.3, 38.0)	34.8 (29.4, 38.6)	35.1 (29.8, 39.4)	35.1 (30.3, 39.8)	37.9 (33.2, 42.2)	37.7 (32.8, 42.5)	37.8 (33.1, 43.2)	38.2 (33.5, 43.5)	38.6 (33.6, 44.1)
		Male	28.6 (23.7, 33.4)	29.6 (24.8, 34.3)	30.4 (25.6, 35.2)	31.2 (26.6, 35.8)	32.2 (27.5, 37.3)	32.2 (27.8, 37.1)	34.3 (30.0, 39.7)	35.1 (30.4, 41.0)	35.1 (30.4, 40.9)	35.6 (30.9, 41.5)	36.2 (31.2, 42.4)
	Jefferson	Female	29.5 (24.8, 32.8)	30.5 (25.5, 34.2)	31.6 (26.4, 35.6)	33.2 (28.3, 37.2)	33.4 (28.9, 37.8)	36.3 (31.8, 41.2)	37.7 (33.4, 42.5)	36.8 (32.7, 41.8)	37.0 (33.1, 42.0)	37.4 (33.4, 42.5)	37.9 (34.0, 42.7)
		Male	27.6 (23.3, 32.3)	28.6 (24.2, 33.5)	29.5 (25.1, 34.5)	29.0 (25.0, 34.0)	30.2 (26.1, 35.4)	31.7 (27.5, 36.6)	34.9 (30.3, 40.2)	36.1 (31.6, 41.8)	36.3 (31.7, 41.7)	37.0 (32.2, 42.5)	37.6 (33.0, 42.9)
	Jewell	Female	27.2 (22.9, 31.3)	28.2 (23.7, 32.5)	28.8 (24.3, 33.2)	29.6 (24.8, 34.7)	31.4 (26.5, 36.5)	32.7 (27.3, 38.0)	33.3 (27.8, 38.5)	33.7 (27.9, 39.2)	34.1 (28.2, 39.6)	34.6 (28.7, 40.0)	34.9 (29.0, 40.4)
		Male	26.3 (22.0, 31.3)	27.2 (22.9, 32.3)	28.0 (23.9, 32.9)	29.4 (24.9, 34.6)	31.3 (26.6, 36.8)	32.8 (28.0, 38.3)	34.0 (29.0, 39.8)	34.8 (29.4, 40.8)	34.8 (29.5, 40.9)	35.4 (30.0, 41.4)	36.0 (30.5, 42.1)
	Johnson	Female	21.3 (19.1, 22.6)	22.1 (20.0, 23.6)	22.9 (20.8, 24.4)	23.7 (21.6, 25.1)	25.2 (23.1, 26.6)	25.6 (23.6, 27.1)	26.5 (24.7, 28.2)	27.6 (25.7, 29.3)	28.4 (26.4, 30.1)	28.7 (26.6, 30.3)	29.0 (26.7, 30.7)
		Male	22.9 (20.6, 26.0)	23.8 (21.5, 26.9)	24.7 (22.4, 27.8)	25.6 (23.6, 28.7)	26.7 (24.7, 29.6)	27.7 (25.7, 30.7)	28.7 (26.9, 31.5)	30.3 (28.4, 33.2)	30.0 (28.1, 32.6)	30.3 (28.4, 32.9)	30.7 (28.6, 33.4)
	Kearny	Female	29.6 (24.8, 33.7)	30.3 (25.4, 34.8)	31.4 (26.4, 36.1)	33.1 (28.1, 38.1)	35.3 (30.0, 40.4)	36.7 (31.3, 42.0)	38.6 (32.8, 44.3)	38.4 (32.4, 44.3)	38.3 (32.0, 44.2)	38.6 (32.4, 44.4)	39.1 (32.7, 44.9)
		Male	28.5 (23.6, 33.5)	29.4 (24.5, 34.5)	30.8 (26.0, 36.0)	31.9 (27.1, 36.9)	33.4 (28.6, 38.6)	35.0 (30.1, 40.2)	36.7 (31.4, 42.3)	36.6 (31.2, 42.6)	36.5 (31.0, 42.5)	37.1 (31.5, 43.1)	37.4 (31.8, 43.5)
	Kingman	Female	28.4 (23.9, 32.2)	29.5 (24.8, 33.6)	30.5 (25.7, 35.0)	30.7 (25.9, 35.8)	32.8 (27.9, 37.9)	33.4 (28.2, 38.6)	34.9 (29.5, 40.6)	37.0 (31.0, 42.6)	38.2 (31.8, 43.7)	38.9 (32.7, 44.2)	39.2 (32.6, 44.9)
		Male	28.9 (24.6, 33.9)	29.9 (25.6, 34.8)	30.9 (26.6, 35.9)	32.6 (28.0, 37.8)	33.8 (29.2, 39.0)	35.3 (30.6, 40.6)	35.5 (30.6, 41.3)	36.8 (31.4, 42.5)	37.1 (31.6, 43.1)	37.7 (32.3, 43.6)	38.3 (32.5, 44.6)
	Kiowa	Female	28.7 (23.6, 32.4)	29.7 (24.5, 33.8)	30.4 (25.2, 34.6)	31.4 (25.6, 36.2)	32.9 (27.5, 37.5)	32.8 (27.3, 38.0)	33.9 (28.1, 39.4)	34.3 (28.5, 39.8)	34.1 (28.6, 39.6)	34.7 (28.9, 40.3)	35.2 (29.3, 41.0)
		Male	25.9 (21.5, 30.9)	26.8 (22.4, 31.9)	27.7 (23.4, 32.7)	28.3 (24.0, 33.6)	30.8 (26.4, 35.6)	32.1 (27.4, 37.1)	33.4 (28.3, 38.9)	34.2 (28.9, 39.6)	34.6 (29.2, 40.0)	35.3 (29.6, 40.8)	35.8 (30.0, 41.6)
	Labette	Female	32.3 (27.2, 35.8)	33.4 (28.3, 36.9)	34.3 (29.1, 38.3)	36.6 (31.1, 40.9)	38.7 (33.4, 42.9)	38.9 (33.8, 43.4)	37.7 (33.2, 42.0)	39.6 (35.4, 44.0)	40.6 (36.6, 45.0)	41.0 (36.7, 45.6)	41.9 (37.7, 46.5)
		Male	28.1 (23.6, 33.3)	29.0 (24.7, 34.1)	30.0 (25.6, 35.1)	31.0 (26.8, 36.2)	31.8 (27.9, 37.1)	32.1 (28.2, 37.4)	34.9 (30.9, 40.5)	36.3 (32.3, 41.7)	36.8 (32.8, 42.4)	37.3 (33.0, 43.3)	37.9 (33.6, 43.7)
	Lane	Female	27.1 (22.4, 31.2)	28.0 (23.2, 32.3)	28.8 (23.9, 33.3)	31.0 (26.1, 36.2)	32.0 (27.0, 37.3)	33.4 (28.2, 38.9)	34.9 (29.6, 40.7)	35.2 (29.6, 41.3)	35.2 (29.4, 40.7)	35.7 (29.6, 41.4)	36.1 (29.8, 41.9)
		Male	27.3 (22.5, 32.5)	28.1 (23.4, 33.2)	29.2 (24.5, 34.2)	30.4 (25.9, 35.5)	32.4 (27.9, 37.8)	33.5 (28.9, 38.7)	35.0 (30.0, 40.2)	36.2 (31.0, 42.1)	36.9 (31.5, 42.6)	37.4 (31.8, 43.5)	37.9 (32.0, 44.1)
	Leavenworth	Female	30.1 (26.1, 33.3)	31.2 (27.2, 34.7)	32.3 (28.3, 35.9)	33.8 (29.8, 37.6)	35.2 (31.3, 39.1)	36.7 (32.9, 40.5)	37.9 (34.5, 41.5)	38.0 (34.6, 41.6)	38.6 (35.2, 41.9)	38.9 (35.5, 42.2)	39.5 (36.0, 42.9)
		Male	27.3 (23.4, 31.5)	28.2 (24.3, 32.5)	29.1 (25.4, 33.4)	28.4 (24.8, 32.8)	28.8 (25.5, 33.5)	30.9 (27.4, 35.2)	32.8 (29.6, 37.2)	34.0 (30.7, 38.7)	35.6 (32.1, 39.7)	36.1 (32.6, 40.4)	36.7 (33.0, 41.0)
	Lincoln	Female	27.4 (22.8, 31.4)	28.3 (23.5, 32.6)	29.2 (24.4, 33.7)	31.2 (26.0, 35.7)	33.9 (27.8, 38.7)	35.5 (29.6, 40.4)	35.8 (29.7, 40.7)	37.7 (31.0, 42.7)	36.7 (30.3, 41.8)	37.1 (30.6, 42.3)	37.4 (30.9, 42.8)
		Male	26.3 (21.9, 31.5)	27.1 (22.6, 32.3)	28.0 (23.6, 33.2)	29.5 (24.9, 34.7)	30.6 (25.7, 36.2)	31.7 (27.2, 37.1)	33.3 (28.4, 38.9)	35.5 (30.2, 41.4)	34.5 (29.4, 40.3)	35.1 (29.9, 41.0)	35.6 (30.2, 41.7)
	Linn	Female	32.2 (27.8, 36.4)	33.0 (28.4, 37.7)	33.9 (29.4, 38.7)	34.4 (29.7, 39.5)	34.7 (29.8, 39.4)	36.7 (31.3, 41.5)	37.0 (31.3, 41.9)	37.7 (31.7, 42.8)	39.5 (33.2, 45.1)	40.1 (33.6, 45.9)	40.5 (34.1, 46.2)
		Male	28.8 (24.3, 33.5)	29.7 (24.9, 34.6)	30.6 (26.1, 35.3)	31.3 (27.1, 36.4)	31.6 (27.5, 36.7)	33.3 (29.0, 38.3)	34.2 (29.7, 39.7)	35.7 (30.8, 41.6)	36.5 (31.0, 42.3)	37.1 (31.4, 43.1)	37.7 (32.0, 43.7)
	Logan	Female	25.1 (20.8, 28.9)	26.2 (21.8, 30.3)	27.0 (22.4, 31.4)	27.4 (22.7, 32.4)	29.0 (24.3, 33.7)	29.5 (24.3, 34.5)	30.3 (25.1, 35.3)	30.5 (24.9, 36.0)	31.7 (26.0, 37.0)	32.2 (26.3, 37.5)	32.6 (26.7, 38.0)
		Male	27.0 (22.3, 32.0)	28.1 (23.4, 33.2)	29.1 (24.3, 34.2)	29.7 (24.9, 34.9)	31.0 (26.5, 36.2)	31.3 (26.7, 36.6)	31.8 (27.3, 37.1)	32.2 (27.2, 38.0)	33.8 (28.7, 39.7)	34.4 (29.2, 40.4)	34.8 (29.5, 41.0)
	Lyon	Female	29.5 (25.7, 33.4)	30.4 (26.4, 34.7)	31.5 (27.5, 35.9)	33.4 (29.3, 37.5)	33.3 (29.2, 37.4)	33.8 (29.8, 37.9)	36.1 (32.1, 40.2)	37.2 (32.6, 41.0)	37.1 (33.3, 41.2)	37.9 (34.0, 42.1)	38.5 (34.6, 42.5)
		Male	28.1 (24.0, 32.3)	29.2 (25.0, 33.5)	30.3 (26.2, 34.5)	31.3 (27.5, 35.6)	33.0 (29.1, 37.6)	35.2 (31.3, 40.0)	36.5 (32.3, 41.3)	38.0 (33.5, 42.8)	38.0 (33.6, 42.8)	38.5 (34.0, 43.4)	39.0 (34.5, 43.8)
[truncated: 4,432 more rows]
